# Supplementary material for: HIV-1 Nef Changes the Proteome of T Cells Extracellular Vesicles Depleting IFITMs and Other Antiviral Factors
Source: Mol Cell Proteomics. 2023 Nov 7;22(12):100676. doi: 10.1016/j.mcpro.2023.100676 (PMC10746527; doi:10.1016/j.mcpro.2023.100676)
Supplement: Supplemental Table 1 [file mmc2.xlsx]

## Sheet: Raw File - Protein Groups
List of proteins identified in the EVs derived from GFP or Nef/GFP A3.01 T cells by mass spectrometry, using label-free method in a MaxQuant plataform. For this analysis were excluded reverse sequences (16), contaminants proteins (100), and exclusive bovine protein sequences (99). For statistical analysis, we maintained the exclusive Human proteins (818), proteins shared between Human and Bovine …
Protein IDs	Majority protein IDs	Peptide counts (all)	Peptide counts (razor+unique)	Peptide counts (unique)	Protein names	Gene names	Fasta headers	Number of proteins	Peptides	Razor + unique peptides	Unique peptides	Peptides GFP_1	Peptides GFP_2	Peptides GFP_3	Peptides NEF_1	Peptides NEF_2	Peptides NEF_3	Razor + unique peptides GFP_1	Razor + unique peptides GFP_2	Razor + unique peptides GFP_3	Razor + unique peptides NEF_1	Razor + unique peptides NEF_2	Razor + unique peptides NEF_3	Unique peptides GFP_1	Unique peptides GFP_2	Unique peptides GFP_3	Unique peptides NEF_1	Unique peptides NEF_2	Unique peptides NEF_3	Sequence coverage [%]	Unique + razor sequence coverage [%]	Unique sequence coverage [%]	Mol. weight [kDa]	Sequence length	Sequence lengths	Q-value	Score	Identification type GFP_1	Identification type GFP_2	Identification type GFP_3	Identification type NEF_1	Identification type NEF_2	Identification type NEF_3	Sequence coverage GFP_1 [%]	Sequence coverage GFP_2 [%]	Sequence coverage GFP_3 [%]	Sequence coverage NEF_1 [%]	Sequence coverage NEF_2 [%]	Sequence coverage NEF_3 [%]
P49588;P49588-2;H3BPK7	P49588;P49588-2	6;6;1	6;6;1	6;6;1	Alanine--tRNA ligase, cytoplasmic	AARS	sp|P49588|SYAC_HUMAN Alanine--tRNA ligase, cytoplasmic OS=Homo sapiens GN=AARS PE=1 SV=2;sp|P49588-2|SYAC_HUMAN Isoform of P49588, Isoform 2 of Alanine--tRNA ligase, cytoplasmic OS=Homo sapiens GN=AARS	3	6	6	6	4	6	6	6	5	5	4	6	6	6	5	5	4	6	6	6	5	5	9.1	9.1	9.1	106.81	968	968;992;280	0	86.262	By MS/MS	By MS/MS	By MS/MS	By MS/MS	By MS/MS	By MS/MS	5.6	9.1	9.1	9.1	7.2	7.2
Q9NRN7;Q9NRN7-2	Q9NRN7;Q9NRN7-2	2;1	2;1	2;1	L-aminoadipate-semialdehyde dehydrogenase-phosphopantetheinyl transferase	AASDHPPT	sp|Q9NRN7|ADPPT_HUMAN L-aminoadipate-semialdehyde dehydrogenase-phosphopantetheinyl transferase OS=Homo sapiens GN=AASDHPPT PE=1 SV=2;sp|Q9NRN7-2|ADPPT_HUMAN Isoform of Q9NRN7, Isoform 2 of L-aminoadipate-semialdehyde dehydrogenase-phosphopantetheinyl tran	2	2	2	2	2	2	2	0	1	0	2	2	2	0	1	0	2	2	2	0	1	0	7.4	7.4	7.4	35.776	309	309;138	0	2.3047	By MS/MS	By matching	By MS/MS		By MS/MS		7.4	7.4	7.4	0	4.9	0
A0A0A0MS99;I3L4X2;P33527-7;P33527-4;P33527-3;P33527;P33527-9;Q8HXQ5;P33527-8;P33527-6;P33527-5;P33527-2	A0A0A0MS99;I3L4X2;P33527-7;P33527-4;P33527-3;P33527;P33527-9;Q8HXQ5;P33527-8;P33527-6;P33527-5;P33527-2	3;3;3;3;3;3;3;2;2;2;2;2	3;3;3;3;3;3;3;2;2;2;2;2	3;3;3;3;3;3;3;2;2;2;2;2	Multidrug resistance-associated protein 1	ABCC1	tr|A0A0A0MS99|A0A0A0MS99_HUMAN Isoform of P33527, Multidrug resistance-associated protein 1 OS=Homo sapiens GN=ABCC1 PE=1 SV=1;tr|I3L4X2|I3L4X2_HUMAN Isoform of P33527, Multidrug resistance-associated protein 1 (Fragment) OS=Homo sapiens GN=ABCC1 PE=1 SV=1	12	3	3	3	2	2	3	2	2	2	2	2	3	2	2	2	2	2	3	2	2	2	3.3	3.3	3.3	134.99	1215	1215;1440;1410;1466;1475;1531;1541;1530;1351;1407;1416;1472	0	4.8885	By MS/MS	By MS/MS	By MS/MS	By matching	By MS/MS	By matching	1.8	1.8	3.3	1.8	1.8	1.8
O15439-2;O15439	O15439-2;O15439	1;1	1;1	1;1	Multidrug resistance-associated protein 4	ABCC4	sp|O15439-2|MRP4_HUMAN Isoform of O15439, Isoform 2 of Multidrug resistance-associated protein 4 OS=Homo sapiens GN=ABCC4;sp|O15439|MRP4_HUMAN Multidrug resistance-associated protein 4 OS=Homo sapiens GN=ABCC4 PE=1 SV=3	2	1	1	1	1	1	1	0	0	1	1	1	1	0	0	1	1	1	1	0	0	1	0.7	0.7	0.7	144.2	1278	1278;1325	0	2.4445	By MS/MS	By MS/MS	By MS/MS			By matching	0.7	0.7	0.7	0	0	0.7
D6R9I9;P61221;D6RGF4;H0Y990	D6R9I9;P61221;D6RGF4	6;6;3;1	6;6;3;1	6;6;3;1	ATP-binding cassette sub-family E member 1	ABCE1	tr|D6R9I9|D6R9I9_HUMAN Isoform of P61221, ATP-binding cassette sub-family E member 1 OS=Homo sapiens GN=ABCE1 PE=1 SV=1;sp|P61221|ABCE1_HUMAN ATP-binding cassette sub-family E member 1 OS=Homo sapiens GN=ABCE1 PE=1 SV=1;tr|D6RGF4|D6RGF4_HUMAN Isoform of P6	4	6	6	6	4	5	4	4	5	5	4	5	4	4	5	5	4	5	4	4	5	5	20.9	20.9	20.9	47.037	421	421;599;210;147	0	41.783	By MS/MS	By matching	By MS/MS	By MS/MS	By MS/MS	By MS/MS	13.3	17.3	12.1	14	15.7	18.1
H0YGW7;Q8NE71-2;Q8NE71	H0YGW7;Q8NE71-2;Q8NE71	1;1;1	1;1;1	1;1;1	ATP-binding cassette sub-family F member 1	ABCF1	tr|H0YGW7|H0YGW7_HUMAN Isoform of Q8NE71, ATP-binding cassette sub-family F member 1 (Fragment) OS=Homo sapiens GN=ABCF1 PE=1 SV=1;sp|Q8NE71-2|ABCF1_HUMAN Isoform of Q8NE71, Isoform 2 of ATP-binding cassette sub-family F member 1 OS=Homo sapiens GN=ABCF1;s	3	1	1	1	1	1	1	1	1	1	1	1	1	1	1	1	1	1	1	1	1	1	1.7	1.7	1.7	67.55	596	596;807;845	0.0042301	1.6299	By matching	By matching	By matching	By MS/MS	By MS/MS	By matching	1.7	1.7	1.7	1.7	1.7	1.7
B6VEX4;A0A0A0MRT6;Q8IZP0-10;Q8IZP0-8;Q8IZP0-7;Q8IZP0-2;Q8IZP0-4;Q8IZP0-3;Q8IZP0-5;Q8IZP0-6;Q8IZP0-9;Q8IZP0-12;Q8IZP0;Q8IZP0-11	B6VEX4;A0A0A0MRT6;Q8IZP0-10;Q8IZP0-8;Q8IZP0-7;Q8IZP0-2;Q8IZP0-4;Q8IZP0-3;Q8IZP0-5;Q8IZP0-6;Q8IZP0-9;Q8IZP0-12;Q8IZP0;Q8IZP0-11	5;5;5;5;5;5;5;5;5;5;5;5;5;4	5;5;5;5;5;5;5;5;5;5;5;5;5;4	5;5;5;5;5;5;5;5;5;5;5;5;5;4	Abl interactor 1	ABI1	tr|B6VEX4|B6VEX4_HUMAN Isoform of Q8IZP0, Abl interactor 1 OS=Homo sapiens GN=ABI1 PE=1 SV=1;tr|A0A0A0MRT6|A0A0A0MRT6_HUMAN Isoform of Q8IZP0, Abl interactor 1 OS=Homo sapiens GN=ABI1 PE=1 SV=1;sp|Q8IZP0-10|ABI1_HUMAN Isoform of Q8IZP0, Isoform 10 of Abl i	14	5	5	5	5	5	5	2	2	2	5	5	5	2	2	2	5	5	5	2	2	2	20.6	20.6	20.6	43.294	393	393;475;388;393;422;446;451;452;476;480;481;496;508;329	0	12.261	By MS/MS	By MS/MS	By MS/MS	By matching	By matching	By matching	20.6	20.6	20.6	6.9	6.9	6.9
H7C3Q7;H0Y6B5;B7Z836;E7EW77;E7EP65;A0A0C4DG21;F8WAL6;Q9NYB9-3;Q9NYB9-2;Q9NYB9-4;Q9NYB9	H7C3Q7;H0Y6B5;B7Z836;E7EW77;E7EP65;A0A0C4DG21;F8WAL6;Q9NYB9-3;Q9NYB9-2;Q9NYB9-4;Q9NYB9	2;2;2;2;2;2;2;2;2;2;2	2;2;2;2;2;2;2;2;2;2;2	2;2;2;2;2;2;2;2;2;2;2	Abl interactor 2	ABI2	tr|H7C3Q7|H7C3Q7_HUMAN Isoform of Q9NYB9, Abl interactor 2 (Fragment) OS=Homo sapiens GN=ABI2 PE=1 SV=1;tr|H0Y6B5|H0Y6B5_HUMAN Isoform of Q9NYB9, Abl interactor 2 (Fragment) OS=Homo sapiens GN=ABI2 PE=1 SV=1;tr|B7Z836|B7Z836_HUMAN Isoform of Q9NYB9, Abl in	11	2	2	2	2	1	2	0	1	2	2	1	2	0	1	2	2	1	2	0	1	2	15.4	15.4	15.4	21.518	201	201;293;390;480;486;507;513;401;475;507;513	0.010164	1.3351	By MS/MS	By MS/MS	By MS/MS		By matching	By matching	15.4	10	15.4	0	10	15.4
Q9P2A4-2;Q9P2A4	Q9P2A4-2;Q9P2A4	4;4	4;4	4;4	ABI gene family member 3	ABI3	sp|Q9P2A4-2|ABI3_HUMAN Isoform of Q9P2A4, Isoform 2 of ABI gene family member 3 OS=Homo sapiens GN=ABI3;sp|Q9P2A4|ABI3_HUMAN ABI gene family member 3 OS=Homo sapiens GN=ABI3 PE=1 SV=2	2	4	4	4	3	2	4	0	0	0	3	2	4	0	0	0	3	2	4	0	0	0	19.4	19.4	19.4	38.449	360	360;366	0	6.6483	By MS/MS	By matching	By MS/MS				15.3	10.8	19.4	0	0	0
Q9P1F3;Q3ZBN0	Q9P1F3;Q3ZBN0	2;1	2;1	2;1	Costars family protein ABRACL	ABRACL	sp|Q9P1F3|ABRAL_HUMAN Costars family protein ABRACL OS=Homo sapiens GN=ABRACL PE=1 SV=1;sp|Q3ZBN0|ABRAL_BOVIN Costars family protein ABRACL OS=Bos taurus GN=ABRACL PE=3 SV=1	2	2	2	2	2	2	2	1	1	1	2	2	2	1	1	1	2	2	2	1	1	1	27.2	27.2	27.2	9.0564	81	81;81	0	6.2045	By matching	By MS/MS	By MS/MS	By matching	By MS/MS	By MS/MS	27.2	27.2	27.2	16	16	16
A0A087WYK6;Q13085-4	A0A087WYK6;Q13085-4	1;1	1;1	1;1		ACACA	tr|A0A087WYK6|A0A087WYK6_HUMAN Isoform of Q13085, Acetyl-CoA carboxylase 1 OS=Homo sapiens GN=ACACA PE=1 SV=1;sp|Q13085-4|ACACA_HUMAN Isoform of Q13085, Isoform 4 of Acetyl-CoA carboxylase 1 OS=Homo sapiens GN=ACACA	2	1	1	1	0	1	0	0	0	0	0	1	0	0	0	0	0	1	0	0	0	0	11.4	11.4	11.4	12.717	114	114;2383	1	-2		By MS/MS					0	11.4	0	0	0	0
P53396-3;P53396-2;P53396;Q32PF2;K7ESG8	P53396-3;P53396-2;P53396;Q32PF2	7;7;7;6;1	7;7;7;6;1	7;7;7;6;1	ATP-citrate synthase	ACLY	sp|P53396-3|ACLY_HUMAN Isoform of P53396, Isoform 3 of ATP-citrate synthase OS=Homo sapiens GN=ACLY;sp|P53396-2|ACLY_HUMAN Isoform of P53396, Isoform 2 of ATP-citrate synthase OS=Homo sapiens GN=ACLY;sp|P53396|ACLY_HUMAN ATP-citrate synthase OS=Homo sapien	5	7	7	7	6	4	6	6	7	7	6	4	6	6	7	7	6	4	6	6	7	7	13.9	13.9	13.9	91.098	830	830;1091;1101;1091;109	0	28.731	By matching	By MS/MS	By MS/MS	By MS/MS	By MS/MS	By MS/MS	11.9	8.3	11.9	11.9	13.9	13.9
Q0VCU1;P21399	Q0VCU1;P21399	2;2	2;2	2;2	Cytoplasmic aconitate hydratase	ACO1	sp|Q0VCU1|ACOC_BOVIN Cytoplasmic aconitate hydratase OS=Bos taurus GN=ACO1 PE=2 SV=1;sp|P21399|ACOC_HUMAN Cytoplasmic aconitate hydratase OS=Homo sapiens GN=ACO1 PE=1 SV=3	2	2	2	2	2	2	2	2	1	2	2	2	2	2	1	2	2	2	2	2	1	2	4.4	4.4	4.4	98.203	889	889;889	0	3.6498	By MS/MS	By MS/MS	By matching	By matching	By matching	By MS/MS	4.4	4.4	4.4	4.4	2.5	4.4
K7EKP8;O00154-2;O00154-3;O00154-6;O00154-4;O00154-5;O00154-7;O00154	K7EKP8;O00154-2;O00154-3;O00154-6;O00154-4;O00154-5;O00154-7;O00154	1;1;1;1;1;1;1;1	1;1;1;1;1;1;1;1	1;1;1;1;1;1;1;1	Cytosolic acyl coenzyme A thioester hydrolase	ACOT7	tr|K7EKP8|K7EKP8_HUMAN Isoform of O00154, Cytosolic acyl coenzyme A thioester hydrolase (Fragment) OS=Homo sapiens GN=ACOT7 PE=1 SV=7;sp|O00154-2|BACH_HUMAN Isoform of O00154, Isoform 2 of Cytosolic acyl coenzyme A thioester hydrolase OS=Homo sapiens GN=AC	8	1	1	1	1	1	1	1	1	1	1	1	1	1	1	1	1	1	1	1	1	1	3.9	3.9	3.9	30.849	280	280;246;283;329;338;350;370;380	0.0035026	1.8561	By matching	By matching	By MS/MS	By matching	By matching	By matching	3.9	3.9	3.9	3.9	3.9	3.9
G5E9R5;P24666-4;P24666;F2Z2Q9;D3YTI2;P11064;P24666-3;P24666-2	G5E9R5;P24666-4;P24666;F2Z2Q9;D3YTI2;P11064;P24666-3;P24666-2	2;2;2;1;1;1;1;1	2;2;2;1;1;1;1;1	2;2;2;1;1;1;1;1	Low molecular weight phosphotyrosine protein phosphatase	ACP1	tr|G5E9R5|G5E9R5_HUMAN Isoform of P24666, Acid phosphatase 1, soluble, isoform CRA_d OS=Homo sapiens GN=ACP1 PE=1 SV=1;sp|P24666-4|PPAC_HUMAN Isoform of P24666, Isoform 4 of Low molecular weight phosphotyrosine protein phosphatase OS=Homo sapiens GN=ACP1;s	8	2	2	2	2	2	2	2	1	1	2	2	2	2	1	1	2	2	2	2	1	1	23.8	23.8	23.8	8.9711	80	80;112;158;70;85;158;124;158	0.00181	2.022	By MS/MS	By MS/MS	By matching	By matching	By matching	By MS/MS	23.8	23.8	23.8	23.8	12.5	11.2
O60488-2;O60488;D6RFW9;D6RDA8;D6RD96;D6RF95;H0Y9A0;O95573	O60488-2;O60488	11;11;2;2;2;2;2;1	11;11;2;2;2;2;2;1	11;11;2;2;2;2;2;1	Long-chain-fatty-acid--CoA ligase 4	ACSL4	sp|O60488-2|ACSL4_HUMAN Isoform of O60488, Isoform Short of Long-chain-fatty-acid--CoA ligase 4 OS=Homo sapiens GN=ACSL4;sp|O60488|ACSL4_HUMAN Long-chain-fatty-acid--CoA ligase 4 OS=Homo sapiens GN=ACSL4 PE=1 SV=2	8	11	11	11	10	8	10	4	2	1	10	8	10	4	2	1	10	8	10	4	2	1	26.4	26.4	26.4	74.435	670	670;711;126;128;145;154;156;720	0	22.433	By MS/MS	By MS/MS	By MS/MS	By matching	By matching	By matching	26	17.9	26.4	10.1	7	2.7
Q3ZC07;P68138;P68133;P68032;A6NL76;Q5E9B5;P62739;P63267;P62736;F8WB63;B8ZZJ2;C9JFL5;F6UVQ4;F6QUT6	Q3ZC07;P68138;P68133;P68032;A6NL76;Q5E9B5;P62739;P63267;P62736	20;20;20;20;17;17;17;17;17;9;9;9;9;9	4;4;4;4;4;2;2;2;2;2;2;2;2;2	4;4;4;4;4;2;2;2;2;2;2;2;2;2	Actin, alpha skeletal muscle;Actin, alpha cardiac muscle 1;Actin, gamma-enteric smooth muscle;Actin, aortic smooth muscle	ACTA1;ACTC1;ACTG2;ACTA2	sp|Q3ZC07|ACTC_BOVIN Actin, alpha cardiac muscle 1 OS=Bos taurus GN=ACTC1 PE=2 SV=1;sp|P68138|ACTS_BOVIN Actin, alpha skeletal muscle OS=Bos taurus GN=ACTA1 PE=1 SV=1;sp|P68133|ACTS_HUMAN Actin, alpha skeletal muscle OS=Homo sapiens GN=ACTA1 PE=1 SV=1;sp|P	14	20	4	4	20	19	20	20	19	18	4	4	4	4	3	3	4	4	4	4	3	3	34.7	8.8	8.8	42.019	377	377;377;377;377;254;376;377;376;377;105;119;145;151;151	0	25.669	By MS/MS	By MS/MS	By MS/MS	By MS/MS	By MS/MS	By MS/MS	34.7	34.7	34.7	34.7	34.7	32.1
P60712;P60709;G5E9R0;E7EVS6;P63267-2;C9JZR7;C9JTX5;C9JUM1;Q6S8J3;A5A3E0;P0CG38;Q9BYX7;P0CG39;F8WCH0	P60712;P60709	29;29;10;10;10;9;8;8;7;5;4;3;3;2	1;1;1;1;0;1;1;0;0;0;0;0;0;0	1;1;1;1;0;1;1;0;0;0;0;0;0;0	Actin, cytoplasmic 1;Actin, cytoplasmic 1, N-terminally processed	ACTB	sp|P60712|ACTB_BOVIN Actin, cytoplasmic 1 OS=Bos taurus GN=ACTB PE=1 SV=1;sp|P60709|ACTB_HUMAN Actin, cytoplasmic 1 OS=Homo sapiens GN=ACTB PE=1 SV=1	14	29	1	1	29	28	29	28	29	28	1	1	1	1	1	1	1	1	1	1	1	1	80.8	4.5	4.5	41.736	375	375;375;125;164;333;103;80;99;1075;1075;1075;375;1038;52	0	36.327	By MS/MS	By MS/MS	By MS/MS	By MS/MS	By MS/MS	By MS/MS	80.8	80.8	80.8	74.7	80.8	78.1
Q562R1	Q562R1	9	2	2	Beta-actin-like protein 2	ACTBL2	sp|Q562R1|ACTBL_HUMAN Beta-actin-like protein 2 OS=Homo sapiens GN=ACTBL2 PE=1 SV=2	1	9	2	2	8	9	7	7	7	8	1	2	0	0	0	1	1	2	0	0	0	1	23.9	10.4	10.4	42.003	376	376	0	3.4567	By matching	By MS/MS	By matching	By matching	By matching	By MS/MS	19.1	23.9	13.6	13.6	13.6	19.1
P63258;P63261;I3L3I0;I3L1U9;I3L4N8;K7EM38;I3L3R2;J3KT65	P63258;P63261	29;29;14;14;11;10;10;10	29;29;14;14;11;10;10;10	1;1;1;1;1;1;1;1	Actin, cytoplasmic 2;Actin, cytoplasmic 2, N-terminally processed	ACTG1	sp|P63258|ACTG_BOVIN Actin, cytoplasmic 2 OS=Bos taurus GN=ACTG1 PE=1 SV=1;sp|P63261|ACTG_HUMAN Actin, cytoplasmic 2 OS=Homo sapiens GN=ACTG1 PE=1 SV=1	8	29	29	1	29	28	29	28	29	28	29	28	29	28	29	28	1	1	1	1	1	1	80.8	80.8	4.5	41.792	375	375;375;214;214;242;133;164;198	0	323.31	By MS/MS	By MS/MS	By MS/MS	By MS/MS	By MS/MS	By MS/MS	80.8	80.8	80.8	74.7	80.8	78.1
H9KV75;Q3B7N2;P12814-2;P12814;P12814-3;P12814-4;H0YJW3;G3V2W4;H7C5W8;H0YJ11;G3V2N5;Q3ZC55;Q0III9;A0A087WSZ2;P35609-2;P35609;Q08043;G3V2X9;F6THM6	H9KV75;Q3B7N2;P12814-2;P12814;P12814-3;P12814-4	11;11;11;11;11;11;5;4;4;3;3;2;2;2;2;2;2;1;1	11;11;11;11;11;11;5;4;4;3;3;2;2;2;2;2;2;1;1	5;5;5;5;5;5;2;2;2;1;2;0;0;0;0;0;0;0;0	Alpha-actinin-1	ACTN1	tr|H9KV75|H9KV75_HUMAN Isoform of P12814, Alpha-actinin-1 OS=Homo sapiens GN=ACTN1 PE=1 SV=1;sp|Q3B7N2|ACTN1_BOVIN Alpha-actinin-1 OS=Bos taurus GN=ACTN1 PE=2 SV=1;sp|P12814-2|ACTN1_HUMAN Isoform of P12814, Isoform 2 of Alpha-actinin-1 OS=Homo sapiens GN=A	19	11	11	5	10	9	10	9	6	9	10	9	10	9	6	9	4	3	4	3	3	4	18.5	18.5	10.1	94.825	822	822;892;887;892;914;930;251;238;297;207;261;894;901;944;894;894;901;144;686	0	71.507	By MS/MS	By MS/MS	By MS/MS	By MS/MS	By matching	By MS/MS	16.4	14.5	16.4	14.5	10.6	15
A5D7D1;O43707;O43707-2;H7C144;F5GXS2;O43707-3;K7EJH8;M0QZQ3;C9JY79;Q9H254-2;Q9H254-4;Q9H254	A5D7D1;O43707;O43707-2;H7C144;F5GXS2;O43707-3	10;10;7;5;5;5;3;1;1;1;1;1	4;4;2;2;2;2;1;1;1;1;1;1	4;4;2;2;2;2;1;1;1;1;1;1	Alpha-actinin-4	ACTN4	sp|A5D7D1|ACTN4_BOVIN Alpha-actinin-4 OS=Bos taurus GN=ACTN4 PE=2 SV=1;sp|O43707|ACTN4_HUMAN Alpha-actinin-4 OS=Homo sapiens GN=ACTN4 PE=1 SV=2;sp|O43707-2|ACTN4_HUMAN Isoform of O43707, Isoform ACTN4ISO of Alpha-actinin-4 OS=Homo sapiens GN=ACTN4;tr|H7C14	12	10	4	4	10	10	10	10	5	9	4	4	4	4	2	4	4	4	4	4	2	4	15.1	7.6	7.6	104.93	911	911;911;692;342;521;521;182;2002;2564;1309;2154;2564	0	21.544	By MS/MS	By MS/MS	By MS/MS	By MS/MS	By MS/MS	By MS/MS	15.1	15.1	15.1	15.1	8.3	13.7
R4GMT0;P61163	R4GMT0;P61163	1;1	1;1	1;1	Alpha-centractin	ACTR1A	tr|R4GMT0|R4GMT0_HUMAN Isoform of P61163, Alpha-centractin OS=Homo sapiens GN=ACTR1A PE=1 SV=1;sp|P61163|ACTZ_HUMAN Alpha-centractin OS=Homo sapiens GN=ACTR1A PE=1 SV=1	2	1	1	1	1	1	1	1	1	1	1	1	1	1	1	1	1	1	1	1	1	1	4.8	4.8	4.8	37.433	332	332;376	0.0018215	2.068	By matching	By matching	By matching	By matching	By MS/MS	By matching	4.8	4.8	4.8	4.8	4.8	4.8
A7MB62;P61160;F5H6T1;P61160-2	A7MB62;P61160;F5H6T1;P61160-2	2;2;1;1	2;2;1;1	2;2;1;1	Actin-related protein 2	ACTR2	sp|A7MB62|ARP2_BOVIN Actin-related protein 2 OS=Bos taurus GN=ACTR2 PE=1 SV=1;sp|P61160|ARP2_HUMAN Actin-related protein 2 OS=Homo sapiens GN=ACTR2 PE=1 SV=1;tr|F5H6T1|F5H6T1_HUMAN Isoform of P61160, ARP2 actin-related protein 2 homolog (Yeast), isoform CR	4	2	2	2	1	1	2	1	1	0	1	1	2	1	1	0	1	1	2	1	1	0	8.6	8.6	8.6	44.76	394	394;394;339;399	0.0018051	2.0134	By matching	By matching	By MS/MS	By matching	By matching		3.8	3.8	8.6	4.8	3.8	0
P61157;P61158;B4DXW1;F8WEW2;F8WE84;F8WDR7;A0A0A0MTI9;H7C4J1;C9IZN3;Q9C0K3;Q9P1U1-2;Q9P1U1-3;Q9P1U1	P61157;P61158;B4DXW1	7;7;4;2;2;1;1;1;1;1;1;1;1	7;7;4;2;2;1;1;1;1;1;1;1;1	7;7;4;2;2;1;1;1;1;1;1;1;1	Actin-related protein 3	ACTR3	sp|P61157|ARP3_BOVIN Actin-related protein 3 OS=Bos taurus GN=ACTR3 PE=1 SV=3;sp|P61158|ARP3_HUMAN Actin-related protein 3 OS=Homo sapiens GN=ACTR3 PE=1 SV=3;tr|B4DXW1|B4DXW1_HUMAN Isoform of P61158, Actin-related protein 3 OS=Homo sapiens GN=ACTR3 PE=1 SV	13	7	7	7	7	7	6	4	6	6	7	7	6	4	6	6	7	7	6	4	6	6	27.8	27.8	27.8	47.371	418	418;418;367;34;41;84;189;208;222;210;330;348;418	0	90.357	By MS/MS	By MS/MS	By MS/MS	By MS/MS	By MS/MS	By MS/MS	27.8	27.8	18.9	11.5	22.7	22.7
O14672;Q10741;O14672-2;H0YNC5;B5MC71	O14672;Q10741;O14672-2	18;14;13;5;1	18;14;13;5;1	18;14;13;5;1	Disintegrin and metalloproteinase domain-containing protein 10	ADAM10	sp|O14672|ADA10_HUMAN Disintegrin and metalloproteinase domain-containing protein 10 OS=Homo sapiens GN=ADAM10 PE=1 SV=1;sp|Q10741|ADA10_BOVIN Disintegrin and metalloproteinase domain-containing protein 10 OS=Bos taurus GN=ADAM10 PE=1 SV=1;sp|O14672-2|ADA1	5	18	18	18	16	17	16	12	12	10	16	17	16	12	12	10	16	17	16	12	12	10	31	31	31	84.141	748	748;748;447;148;71	0	67.699	By MS/MS	By MS/MS	By MS/MS	By MS/MS	By MS/MS	By MS/MS	26.1	30.1	26.1	18.3	20.3	17.1
Q13444-13;Q13444-10;Q13444-9;Q13444-8;Q13444-2;Q13444-7;Q13444-6;Q13444-12;Q13444-5;Q13444-4;Q13444-3;Q13444;Q13444-11	Q13444-13;Q13444-10;Q13444-9;Q13444-8;Q13444-2;Q13444-7;Q13444-6;Q13444-12;Q13444-5;Q13444-4;Q13444-3;Q13444;Q13444-11	2;2;2;2;2;2;2;2;2;2;2;2;1	2;2;2;2;2;2;2;2;2;2;2;2;1	2;2;2;2;2;2;2;2;2;2;2;2;1	Disintegrin and metalloproteinase domain-containing protein 15	ADAM15	sp|Q13444-13|ADA15_HUMAN Isoform of Q13444, Isoform 13 of Disintegrin and metalloproteinase domain-containing protein 15 OS=Homo sapiens GN=ADAM15;sp|Q13444-10|ADA15_HUMAN Isoform of Q13444, Isoform 10 of Disintegrin and metalloproteinase domain-containing	13	2	2	2	1	1	2	1	0	0	1	1	2	1	0	0	1	1	2	1	0	0	3.9	3.9	3.9	68.255	633	633;772;796;797;814;821;822;824;838;839;862;863;520	0	3.7496	By matching	By matching	By MS/MS	By matching			1.9	1.9	3.9	1.9	0	0
F8WC54;A0AVL1;Q13443-2;Q13443	F8WC54;A0AVL1;Q13443-2;Q13443	1;1;1;1	1;1;1;1	1;1;1;1	Disintegrin and metalloproteinase domain-containing protein 9	ADAM9	tr|F8WC54|F8WC54_HUMAN Isoform of Q13443, Disintegrin and metalloproteinase domain-containing protein 9 OS=Homo sapiens GN=ADAM9 PE=1 SV=1;tr|A0AVL1|A0AVL1_HUMAN Isoform of Q13443, ADAM9 protein OS=Homo sapiens GN=ADAM9 PE=1 SV=1;sp|Q13443-2|ADAM9_HUMAN Is	4	1	1	1	1	0	1	1	0	1	1	0	1	1	0	1	1	0	1	1	0	1	3.8	3.8	3.8	69.323	628	628;712;655;819	0.0034904	1.8434	By matching		By MS/MS	By matching		By matching	3.8	0	3.8	3.8	0	3.8
H0Y333;H0Y334;Q8N7X0-2;Q8N7X0	H0Y333;H0Y334;Q8N7X0-2;Q8N7X0	1;1;1;1	1;1;1;1	1;1;1;1	Androglobin	ADGB	tr|H0Y333|H0Y333_HUMAN Isoform of Q8N7X0, Androglobin (Fragment) OS=Homo sapiens GN=ADGB PE=4 SV=1;tr|H0Y334|H0Y334_HUMAN Isoform of Q8N7X0, Androglobin (Fragment) OS=Homo sapiens GN=ADGB PE=4 SV=1;sp|Q8N7X0-2|ADGB_HUMAN Isoform of Q8N7X0, Isoform 2 of And	4	1	1	1	1	1	1	1	1	1	1	1	1	1	1	1	1	1	1	1	1	1	7.1	7.1	7.1	13.423	112	112;625;612;1667	0.010109	1.3125	By matching	By matching	By matching	By MS/MS	By matching	By matching	7.1	7.1	7.1	7.1	7.1	7.1
D6RFE4;Q3ZC42;P11766	D6RFE4;Q3ZC42;P11766	1;1;1	1;1;1	1;1;1	Alcohol dehydrogenase class-3	ADH5	tr|D6RFE4|D6RFE4_HUMAN Isoform of P11766, Alcohol dehydrogenase class-3 OS=Homo sapiens GN=ADH5 PE=1 SV=1;sp|Q3ZC42|ADHX_BOVIN Alcohol dehydrogenase class-3 OS=Bos taurus GN=ADH5 PE=2 SV=1;sp|P11766|ADHX_HUMAN Alcohol dehydrogenase class-3 OS=Homo sapiens	3	1	1	1	1	1	1	1	1	1	1	1	1	1	1	1	1	1	1	1	1	1	14.8	14.8	14.8	12.215	115	115;374;374	0	3.5405	By MS/MS	By MS/MS	By MS/MS	By MS/MS	By MS/MS	By MS/MS	14.8	14.8	14.8	14.8	14.8	14.8
P21146;P25098;E9PRV7;P26818;P35626	P21146;P25098	3;3;1;1;1	3;3;1;1;1	3;3;1;1;1	Beta-adrenergic receptor kinase 1	ADRBK1	sp|P21146|ARBK1_BOVIN Beta-adrenergic receptor kinase 1 OS=Bos taurus GN=ADRBK1 PE=1 SV=1;sp|P25098|ARBK1_HUMAN Beta-adrenergic receptor kinase 1 OS=Homo sapiens GN=ADRBK1 PE=1 SV=2	5	3	3	3	3	3	3	0	2	2	3	3	3	0	2	2	3	3	3	0	2	2	3.9	3.9	3.9	79.646	689	689;689;408;688;688	0	4.3796	By MS/MS	By MS/MS	By MS/MS		By MS/MS	By matching	3.9	3.9	3.9	0	2.3	2.9
O00468-6;O00468-3;O00468-7;O00468-5;O00468-4;O00468;A0A087X208;O00468-2;H0Y5U1	O00468-6;O00468-3;O00468-7;O00468-5;O00468-4;O00468;A0A087X208;O00468-2	58;57;57;56;56;56;51;51;7	58;57;57;56;56;56;51;51;7	58;57;57;56;56;56;51;51;7	Agrin;Agrin N-terminal 110 kDa subunit;Agrin C-terminal 110 kDa subunit;Agrin C-terminal 90 kDa fragment;Agrin C-terminal 22 kDa fragment	AGRN	sp|O00468-6|AGRIN_HUMAN Isoform of O00468, Isoform 6 of Agrin OS=Homo sapiens GN=AGRN;sp|O00468-3|AGRIN_HUMAN Isoform of O00468, Isoform 3 of Agrin OS=Homo sapiens GN=AGRN;sp|O00468-7|AGRIN_HUMAN Isoform of O00468, Isoform 7 of Agrin OS=Homo sapiens GN=AGR	9	58	58	58	54	57	52	42	25	34	54	57	52	42	25	34	54	57	52	42	25	34	41.8	41.8	41.8	214.84	2045	2045;2049;2063;2057;2059;2067;1930;1963;271	0	323.31	By MS/MS	By MS/MS	By MS/MS	By MS/MS	By MS/MS	By MS/MS	39	41.8	37	33.3	17.9	26.6
Q6RW13-2;Q6RW13	Q6RW13-2;Q6RW13	1;1	1;1	1;1	Type-1 angiotensin II receptor-associated protein	AGTRAP	sp|Q6RW13-2|ATRAP_HUMAN Isoform of Q6RW13, Isoform 2 of Type-1 angiotensin II receptor-associated protein OS=Homo sapiens GN=AGTRAP;sp|Q6RW13|ATRAP_HUMAN Type-1 angiotensin II receptor-associated protein OS=Homo sapiens GN=AGTRAP PE=1 SV=1	2	1	1	1	1	1	1	0	0	0	1	1	1	0	0	0	1	1	1	0	0	0	14.5	14.5	14.5	16.669	152	152;159	0.0035492	1.9152	By matching	By MS/MS	By MS/MS				14.5	14.5	14.5	0	0	0
P23526;P23526-2	P23526;P23526-2	6;4	6;4	3;1	Adenosylhomocysteinase	AHCY	sp|P23526|SAHH_HUMAN Adenosylhomocysteinase OS=Homo sapiens GN=AHCY PE=1 SV=4;sp|P23526-2|SAHH_HUMAN Isoform of P23526, Isoform 2 of Adenosylhomocysteinase OS=Homo sapiens GN=AHCY	2	6	6	3	5	3	5	1	4	4	5	3	5	1	4	4	3	2	3	1	2	2	18.5	18.5	8.1	47.716	432	432;404	0	8.3184	By MS/MS	By MS/MS	By MS/MS	By matching	By MS/MS	By MS/MS	13.7	7.4	13.7	2.5	10.2	12.3
H0Y8B3;A6QLP2;O43865-2;Q96HN2-4;Q96HN2-3;O43865;Q96HN2-2;Q96HN2	H0Y8B3;A6QLP2;O43865-2;Q96HN2-4;Q96HN2-3;O43865;Q96HN2-2;Q96HN2	3;3;3;3;3;3;3;3	3;3;3;3;3;3;3;3	3;3;3;3;3;3;3;3	Adenosylhomocysteinase;Putative adenosylhomocysteinase 2;Putative adenosylhomocysteinase 3	AHCYL2;AHCYL1	tr|H0Y8B3|H0Y8B3_HUMAN Isoform of Q96HN2, Adenosylhomocysteinase (Fragment) OS=Homo sapiens GN=AHCYL2 PE=1 SV=1;sp|A6QLP2|SAHH3_BOVIN Adenosylhomocysteinase 3 OS=Bos taurus GN=AHCYL2 PE=1 SV=1;sp|O43865-2|SAHH2_HUMAN Isoform of O43865, Isoform 2 of Adenosy	8	3	3	3	3	3	3	3	3	3	3	3	3	3	3	3	3	3	3	3	3	3	5.8	5.8	5.8	58.004	518	518;611;483;508;508;530;610;611	0	2.9492	By MS/MS	By matching	By MS/MS	By matching	By MS/MS	By MS/MS	5.8	5.8	5.8	5.8	5.8	5.8
Q09666	Q09666	1	1	1	Neuroblast differentiation-associated protein AHNAK	AHNAK	sp|Q09666|AHNK_HUMAN Neuroblast differentiation-associated protein AHNAK OS=Homo sapiens GN=AHNAK PE=1 SV=2	1	1	1	1	1	1	1	0	1	1	1	1	1	0	1	1	1	1	1	0	1	1	1.8	1.8	1.8	629.09	5890	5890	0.0042517	1.6497	By MS/MS	By MS/MS	By matching		By matching	By matching	1.8	1.8	1.8	0	1.8	1.8
Q12904;Q12904-2;D6R937	Q12904;Q12904-2;D6R937	2;2;1	2;2;1	2;2;1	Aminoacyl tRNA synthase complex-interacting multifunctional protein 1;Endothelial monocyte-activating polypeptide 2	AIMP1	sp|Q12904|AIMP1_HUMAN Aminoacyl tRNA synthase complex-interacting multifunctional protein 1 OS=Homo sapiens GN=AIMP1 PE=1 SV=2;sp|Q12904-2|AIMP1_HUMAN Isoform of Q12904, Isoform 2 of Aminoacyl tRNA synthase complex-interacting multifunctional protein 1 OS=	3	2	2	2	1	2	2	2	2	2	1	2	2	2	2	2	1	2	2	2	2	2	10.3	10.3	10.3	34.352	312	312;336;150	0	2.7012	By matching	By matching	By MS/MS	By MS/MS	By MS/MS	By MS/MS	3.8	10.3	10.3	10.3	10.3	10.3
Q13155;A8MU58;F8W950;Q0II26	Q13155;A8MU58;F8W950	4;3;3;1	4;3;3;1	4;3;3;1	Aminoacyl tRNA synthase complex-interacting multifunctional protein 2	AIMP2	sp|Q13155|AIMP2_HUMAN Aminoacyl tRNA synthase complex-interacting multifunctional protein 2 OS=Homo sapiens GN=AIMP2 PE=1 SV=2;tr|A8MU58|A8MU58_HUMAN Isoform of Q13155, Aminoacyl tRNA synthase complex-interacting multifunctional protein 2 OS=Homo sapiens G	4	4	4	4	2	3	3	3	3	4	2	3	3	3	3	4	2	3	3	3	3	4	27.2	27.2	27.2	35.348	320	320;242;251;320	0	13.515	By MS/MS	By MS/MS	By MS/MS	By MS/MS	By MS/MS	By MS/MS	8.1	19.4	15.9	15.9	15.9	27.2
C9JVY5;Q9Y2D5;Q9Y2D5-5;Q9Y2D5-7;Q9Y2D5-6;Q9Y2D5-4	C9JVY5;Q9Y2D5;Q9Y2D5-5;Q9Y2D5-7;Q9Y2D5-6;Q9Y2D5-4	2;2;2;2;2;2	2;2;2;2;2;2	2;2;2;2;2;2	A-kinase anchor protein 2	AKAP2	tr|C9JVY5|C9JVY5_HUMAN Isoform of Q9Y2D5, A-kinase anchor protein 2 (Fragment) OS=Homo sapiens GN=AKAP2 PE=1 SV=1;sp|Q9Y2D5|AKAP2_HUMAN A-kinase anchor protein 2 OS=Homo sapiens GN=AKAP2 PE=1 SV=3;sp|Q9Y2D5-5|AKAP2_HUMAN Isoform of Q9Y2D5, Isoform 3 of A-k	6	2	2	2	0	0	2	0	0	0	0	0	2	0	0	0	0	0	2	0	0	0	5.8	5.8	5.8	85.282	778	778;859;948;961;1090;1103	0	23.422			By MS/MS				0	0	5.8	0	0	0
A0A087WY56;G3V3X1;J3QKW1;M0R0P9;Q01314;P31749-2;Q9Y243-2;Q9Y243;P31749;P31751	A0A087WY56;G3V3X1;J3QKW1;M0R0P9;Q01314;P31749-2;Q9Y243-2;Q9Y243;P31749;P31751	1;1;1;1;1;1;1;1;1;1	1;1;1;1;1;1;1;1;1;1	1;1;1;1;1;1;1;1;1;1	RAC-alpha serine/threonine-protein kinase;RAC-gamma serine/threonine-protein kinase;RAC-beta serine/threonine-protein kinase	AKT1;AKT2;AKT3	tr|A0A087WY56|A0A087WY56_HUMAN Isoform of P31749, RAC-alpha serine/threonine-protein kinase (Fragment) OS=Homo sapiens GN=AKT1 PE=1 SV=1;tr|G3V3X1|G3V3X1_HUMAN Isoform of P31749, RAC-alpha serine/threonine-protein kinase (Fragment) OS=Homo sapiens GN=AKT1	10	1	1	1	1	0	1	0	0	0	1	0	1	0	0	0	1	0	1	0	0	0	14.4	14.4	14.4	16.712	146	146;170;292;450;480;418;465;479;480;481	0.009577	1.3992	By MS/MS		By matching				14.4	0	14.4	0	0	0
H0YA55;A0A0C4DGB6;CON__P02768-1;P02768;D6RHD5;B7WNR0;C9JKR2;P02768-2;A0A087WWT3;P02768-3;H7C013	H0YA55;A0A0C4DGB6;CON__P02768-1;P02768;D6RHD5;B7WNR0;C9JKR2;P02768-2;A0A087WWT3;P02768-3	7;7;7;7;6;6;5;5;4;4;2	3;3;3;3;3;3;2;2;1;1;1	3;3;3;3;3;3;2;2;1;1;1	Serum albumin	ALB	tr|H0YA55|H0YA55_HUMAN Isoform of P02768, Serum albumin (Fragment) OS=Homo sapiens GN=ALB PE=1 SV=1;tr|A0A0C4DGB6|A0A0C4DGB6_HUMAN Isoform of P02768, Serum albumin OS=Homo sapiens GN=ALB PE=1 SV=1;;sp|P02768|ALBU_HUMAN Serum albumin OS=Homo sapiens GN=ALB	11	7	3	3	4	5	7	4	4	4	0	1	3	0	0	0	0	1	3	0	0	0	17.4	10.6	10.6	51.459	454	454;604;609;609;459;494;417;417;396;396;197	0	5.609	By matching	By matching	By MS/MS	By matching	By matching	By matching	6.8	10.1	17.4	6.8	6.8	6.8
F5GXJ9;Q13740-2;Q13740;H7C543;Q9BH13;Q13740-3;Q13740-4	F5GXJ9;Q13740-2;Q13740;H7C543	8;8;8;5;3;2;2	8;8;8;5;3;2;2	8;8;8;5;3;2;2	CD166 antigen	ALCAM	tr|F5GXJ9|F5GXJ9_HUMAN Isoform of Q13740, CD166 antigen OS=Homo sapiens GN=ALCAM PE=1 SV=1;sp|Q13740-2|CD166_HUMAN Isoform of Q13740, Isoform 2 of CD166 antigen OS=Homo sapiens GN=ALCAM;sp|Q13740|CD166_HUMAN CD166 antigen OS=Homo sapiens GN=ALCAM PE=1 SV=2	7	8	8	8	8	7	8	1	3	1	8	7	8	1	3	1	8	7	8	1	3	1	26.5	26.5	26.5	59.528	532	532;570;583;344;583;133;305	0	27.109	By MS/MS	By MS/MS	By MS/MS	By matching	By matching	By matching	26.5	21.6	26.5	2.8	10.9	5.5
Q8IZ83-3;Q8IZ83;F5H4B6;A6QR56;Q8IZ83-2	Q8IZ83-3;Q8IZ83;F5H4B6;A6QR56;Q8IZ83-2	2;2;1;1;1	2;2;1;1;1	2;2;1;1;1	Aldehyde dehydrogenase family 16 member A1	ALDH16A1	sp|Q8IZ83-3|A16A1_HUMAN Isoform of Q8IZ83, Isoform 3 of Aldehyde dehydrogenase family 16 member A1 OS=Homo sapiens GN=ALDH16A1;sp|Q8IZ83|A16A1_HUMAN Aldehyde dehydrogenase family 16 member A1 OS=Homo sapiens GN=ALDH16A1 PE=1 SV=2;tr|F5H4B6|F5H4B6_HUMAN Iso	5	2	2	2	1	2	2	2	2	2	1	2	2	2	2	2	1	2	2	2	2	2	3.3	3.3	3.3	79.917	751	751;802;639;800;308	0	3.786	By matching	By MS/MS	By MS/MS	By matching	By MS/MS	By MS/MS	1.6	3.3	3.3	3.3	3.3	3.3
J3KPS3;P04075;P04075-2;H3BQN4;H3BUH7;H3BPS8;H3BR04;H3BMQ8;H3BU78;H3BR68	J3KPS3;P04075;P04075-2;H3BQN4;H3BUH7;H3BPS8;H3BR04;H3BMQ8	12;12;11;10;8;8;7;6;5;2	12;12;11;10;8;8;7;6;5;2	12;12;11;10;8;8;7;6;5;2	Fructose-bisphosphate aldolase;Fructose-bisphosphate aldolase A	ALDOA	tr|J3KPS3|J3KPS3_HUMAN Isoform of P04075, Fructose-bisphosphate aldolase OS=Homo sapiens GN=ALDOA PE=1 SV=1;sp|P04075|ALDOA_HUMAN Fructose-bisphosphate aldolase A OS=Homo sapiens GN=ALDOA PE=1 SV=2;sp|P04075-2|ALDOA_HUMAN Isoform of P04075, Isoform 2 of Fr	10	12	12	12	10	11	12	10	9	10	10	11	12	10	9	10	10	11	12	10	9	10	43.5	43.5	43.5	39.817	368	368;364;418;361;155;278;162;140;204;130	0	33.304	By MS/MS	By MS/MS	By MS/MS	By MS/MS	By MS/MS	By MS/MS	42.7	43.5	43.5	34.2	34.2	37.5
A8MVZ9;P09972;K7EKH5;J3KSV6;J3QKP5;C9J8F3	A8MVZ9;P09972;K7EKH5;J3KSV6;J3QKP5;C9J8F3	4;4;3;3;3;2	4;4;3;3;3;2	4;4;3;3;3;2	Fructose-bisphosphate aldolase;Fructose-bisphosphate aldolase C	ALDOC	tr|A8MVZ9|A8MVZ9_HUMAN Isoform of P09972, Fructose-bisphosphate aldolase OS=Homo sapiens GN=ALDOC PE=1 SV=1;sp|P09972|ALDOC_HUMAN Fructose-bisphosphate aldolase C OS=Homo sapiens GN=ALDOC PE=1 SV=2;tr|K7EKH5|K7EKH5_HUMAN Isoform of P09972, Fructose-bisphos	6	4	4	4	4	4	4	4	3	4	4	4	4	4	3	4	4	4	4	4	3	4	17	17	17	36.295	336	336;364;135;175;180;149	0	67.636	By MS/MS	By MS/MS	By MS/MS	By MS/MS	By matching	By MS/MS	17	17	17	17	12.5	17
CON__Q3MHH8;P19961-2;P19961;P04745;P04746;C9JWK7;C9J2Z5;Q5T084;H7BZQ8;Q5T085;P04746-2	CON__Q3MHH8;P19961-2;P19961;P04745	6;3;3;3;2;1;1;1;1;1;1	6;3;3;3;2;1;1;1;1;1;1	6;3;3;3;2;1;1;1;1;1;1	Alpha-amylase 2B;Alpha-amylase 1	AMY2B;AMY1A	;sp|P19961-2|AMY2B_HUMAN Isoform of P19961, Isoform 2 of Alpha-amylase 2B OS=Homo sapiens GN=AMY2B;sp|P19961|AMY2B_HUMAN Alpha-amylase 2B OS=Homo sapiens GN=AMY2B PE=1 SV=1;sp|P04745|AMY1_HUMAN Alpha-amylase 1 OS=Homo sapiens GN=AMY1A PE=1 SV=2	11	6	6	6	5	5	4	4	5	6	5	5	4	4	5	6	5	5	4	4	5	6	14.9	14.9	14.9	57.407	511	511;370;511;511;511;86;96;105;209;226;265	0	7.6709	By MS/MS	By MS/MS	By MS/MS	By MS/MS	By MS/MS	By MS/MS	11.7	12.9	9.2	9.2	12.9	14.9
H0YBS0;P16157-2;P16157-11;P16157-9;P16157-6;P16157-7;P16157-4;P16157-13;P16157-10;P16157-15;P16157-8;P16157-5;P16157-16;P16157-3;P16157;P16157-21;P16157-12;P16157-14	H0YBS0;P16157-2;P16157-11;P16157-9;P16157-6;P16157-7;P16157-4;P16157-13;P16157-10;P16157-15;P16157-8;P16157-5;P16157-16;P16157-3;P16157;P16157-21;P16157-12;P16157-14	2;2;2;2;2;2;2;2;2;2;2;2;2;2;2;2;2;2	2;2;2;2;2;2;2;2;2;2;2;2;2;2;2;2;2;2	2;2;2;2;2;2;2;2;2;2;2;2;2;2;2;2;2;2	Ankyrin-1	ANK1	tr|H0YBS0|H0YBS0_HUMAN Isoform of P16157, Ankyrin-1 (Fragment) OS=Homo sapiens GN=ANK1 PE=1 SV=1;sp|P16157-2|ANK1_HUMAN Isoform of P16157, Isoform Er16 of Ankyrin-1 OS=Homo sapiens GN=ANK1;sp|P16157-11|ANK1_HUMAN Isoform of P16157, Isoform Er10 of Ankyrin-	18	2	2	2	2	2	2	2	1	1	2	2	2	2	1	1	2	2	2	2	1	1	3.1	3.1	3.1	115.76	1040	1040;1519;1644;1672;1694;1718;1719;1743;1806;1821;1834;1856;1858;1880;1881;1897;1905;1983	0	9.184	By MS/MS	By MS/MS	By MS/MS	By MS/MS	By MS/MS	By MS/MS	3.1	3.1	3.1	3.1	1.4	1.4
Q8NFD2	Q8NFD2	1	1	1	Ankyrin repeat and protein kinase domain-containing protein 1	ANKK1	sp|Q8NFD2|ANKK1_HUMAN Ankyrin repeat and protein kinase domain-containing protein 1 OS=Homo sapiens GN=ANKK1 PE=2 SV=1	1	1	1	1	1	0	0	0	0	1	1	0	0	0	0	1	1	0	0	0	0	1	1.8	1.8	1.8	84.632	765	765	1	-2	By MS/MS					By matching	1.8	0	0	0	0	1.8
Q9NQW6-2;Q9NQW6	Q9NQW6-2;Q9NQW6	1;1	1;1	1;1	Actin-binding protein anillin	ANLN	sp|Q9NQW6-2|ANLN_HUMAN Isoform of Q9NQW6, Isoform 2 of Actin-binding protein anillin OS=Homo sapiens GN=ANLN;sp|Q9NQW6|ANLN_HUMAN Actin-binding protein anillin OS=Homo sapiens GN=ANLN PE=1 SV=2	2	1	1	1	0	0	1	0	0	0	0	0	1	0	0	0	0	0	1	0	0	0	1.4	1.4	1.4	120.01	1087	1087;1124	0	3.3285			By MS/MS				0	0	1.4	0	0	0
E9PPH5;Q9BTT0-3;Q9BTT0	E9PPH5;Q9BTT0-3;Q9BTT0	1;1;1	1;1;1	1;1;1	Acidic leucine-rich nuclear phosphoprotein 32 family member E	ANP32E	tr|E9PPH5|E9PPH5_HUMAN Isoform of Q9BTT0, Acidic leucine-rich nuclear phosphoprotein 32 family member E (Fragment) OS=Homo sapiens GN=ANP32E PE=1 SV=1;sp|Q9BTT0-3|AN32E_HUMAN Isoform of Q9BTT0, Isoform 3 of Acidic leucine-rich nuclear phosphoprotein 32 fam	3	1	1	1	1	1	1	1	1	1	1	1	1	1	1	1	1	1	1	1	1	1	12.3	12.3	12.3	13.128	114	114;220;268	0.0073111	1.46	By matching	By MS/MS	By matching	By matching	By matching	By matching	12.3	12.3	12.3	12.3	12.3	12.3
P04083;Q5T3N1;Q5T3N0	P04083;Q5T3N1	17;10;6	17;10;6	15;10;5	Annexin A1;Annexin	ANXA1	sp|P04083|ANXA1_HUMAN Annexin A1 OS=Homo sapiens GN=ANXA1 PE=1 SV=2;tr|Q5T3N1|Q5T3N1_HUMAN Isoform of P04083, Annexin (Fragment) OS=Homo sapiens GN=ANXA1 PE=1 SV=1	3	17	17	15	15	15	15	6	9	11	15	15	15	6	9	11	13	14	14	5	8	10	52.9	52.9	47.1	38.714	346	346;204;115	0	86.298	By MS/MS	By MS/MS	By MS/MS	By MS/MS	By MS/MS	By MS/MS	47.7	47.1	48.6	27.5	29.2	38.7
P50995-2;P50995	P50995-2;P50995	4;4	2;2	2;2	Annexin A11	ANXA11	sp|P50995-2|ANX11_HUMAN Isoform of P50995, Isoform 2 of Annexin A11 OS=Homo sapiens GN=ANXA11;sp|P50995|ANX11_HUMAN Annexin A11 OS=Homo sapiens GN=ANXA11 PE=1 SV=1	2	4	2	2	3	4	3	3	2	2	1	2	1	1	0	0	1	2	1	1	0	0	10.6	5.7	5.7	51.242	472	472;505	0	3.3094	By matching	By MS/MS	By MS/MS	By matching	By matching	By matching	7.2	10.6	7.2	7.2	4.9	4.9
P07355;P07355-2;H0YN42;P04272;H0YMD0;H0YMU9;H0YKS4;H0YM50;A6NMY6;H0YMM1;H0YKZ7;H0YLV6;H0YMT9;H0YKX9;H0YKL9;H0YKV8;H0YMW4;H0YNP5;H0YN28;H0YL33;H0YMD9;H0YNA0;H0YNB8;H0YN52;H0YKN4;H0YLE2	P07355;P07355-2;H0YN42;P04272;H0YMD0;H0YMU9;H0YKS4;H0YM50;A6NMY6;H0YMM1	19;18;15;15;13;13;12;12;12;11;9;9;9;9;8;7;7;7;6;6;5;4;3;3;3;2	19;18;15;15;13;13;12;12;12;11;9;9;9;9;8;7;7;7;6;6;5;4;3;3;3;2	19;18;15;15;13;13;12;12;12;11;9;9;9;9;8;7;7;7;6;6;5;4;3;3;3;2	Annexin A2;Annexin;Putative annexin A2-like protein	ANXA2;ANXA2P2	sp|P07355|ANXA2_HUMAN Annexin A2 OS=Homo sapiens GN=ANXA2 PE=1 SV=2;sp|P07355-2|ANXA2_HUMAN Isoform of P07355, Isoform 2 of Annexin A2 OS=Homo sapiens GN=ANXA2;tr|H0YN42|H0YN42_HUMAN Isoform of P07355, Annexin (Fragment) OS=Homo sapiens GN=ANXA2 PE=1 SV=1;	26	19	19	19	18	18	17	13	15	18	18	18	17	13	15	18	18	18	17	13	15	18	68.7	68.7	68.7	38.604	339	339;357;256;339;227;230;176;248;339;149;119;132;133;134;110;81;146;175;139;142;65;79;47;59;69;45	0	169.55	By MS/MS	By MS/MS	By MS/MS	By MS/MS	By MS/MS	By MS/MS	65.8	66.1	61.1	54	58.7	67.3
P08758;D6RBL5;D6RBE9;E9PHT9	P08758;D6RBL5;D6RBE9	13;10;7;6	3;2;1;2	3;2;1;2	Annexin A5;Annexin	ANXA5	sp|P08758|ANXA5_HUMAN Annexin A5 OS=Homo sapiens GN=ANXA5 PE=1 SV=2;tr|D6RBL5|D6RBL5_HUMAN Isoform of P08758, Annexin OS=Homo sapiens GN=ANXA5 PE=1 SV=1;tr|D6RBE9|D6RBE9_HUMAN Isoform of P08758, Annexin OS=Homo sapiens GN=ANXA5 PE=1 SV=1	4	13	3	3	12	12	12	10	9	12	2	2	2	2	1	2	2	2	2	2	1	2	50	16.2	16.2	35.936	320	320;260;220;163	0	8.5035	By MS/MS	By MS/MS	By MS/MS	By MS/MS	By matching	By MS/MS	46.6	46.6	42.2	37.2	32.2	46.6
P08133;P08133-2;E5RK69;E7EMC6;E5RFF0;E5RI05;E5RJF5;E5RK63;E5RIU8;E5RJR0;H0YC77	P08133;P08133-2;E5RK69;E7EMC6	16;14;11;10;6;5;5;5;4;4;2	16;14;11;10;6;5;5;5;4;4;2	9;7;7;6;4;3;3;3;3;3;1	Annexin A6;Annexin	ANXA6	sp|P08133|ANXA6_HUMAN Annexin A6 OS=Homo sapiens GN=ANXA6 PE=1 SV=3;sp|P08133-2|ANXA6_HUMAN Isoform of P08133, Isoform 2 of Annexin A6 OS=Homo sapiens GN=ANXA6;tr|E5RK69|E5RK69_HUMAN Isoform of P08133, Annexin OS=Homo sapiens GN=ANXA6 PE=1 SV=1;tr|E7EMC6|E	11	16	16	9	12	14	11	13	14	16	12	14	11	13	14	16	6	7	6	7	7	9	30.8	30.8	19	75.872	673	673;641;460;330;156;129;130;150;95;110;91	0	43.355	By MS/MS	By MS/MS	By MS/MS	By MS/MS	By MS/MS	By MS/MS	24.8	28.5	23	27.2	27.3	30.8
P20073-2;P20073	P20073-2;P20073	3;3	3;3	1;1	Annexin A7	ANXA7	sp|P20073-2|ANXA7_HUMAN Isoform of P20073, Isoform 2 of Annexin A7 OS=Homo sapiens GN=ANXA7;sp|P20073|ANXA7_HUMAN Annexin A7 OS=Homo sapiens GN=ANXA7 PE=1 SV=3	2	3	3	1	3	3	3	1	2	1	3	3	3	1	2	1	1	1	1	0	0	0	8.6	8.6	3.4	50.315	466	466;488	0	12.886	By matching	By matching	By MS/MS	By MS/MS	By MS/MS	By matching	8.6	8.6	8.6	3.2	5.2	3.2
O95782-2;O95782	O95782-2;O95782	4;4	2;2	2;2	AP-2 complex subunit alpha-1	AP2A1	sp|O95782-2|AP2A1_HUMAN Isoform of O95782, Isoform B of AP-2 complex subunit alpha-1 OS=Homo sapiens GN=AP2A1;sp|O95782|AP2A1_HUMAN AP-2 complex subunit alpha-1 OS=Homo sapiens GN=AP2A1 PE=1 SV=3	2	4	2	2	2	2	1	3	4	3	1	1	0	1	2	1	1	1	0	1	2	1	6.3	4	4	105.36	955	955;977	0	3.1886	By MS/MS	By matching	By matching	By matching	By MS/MS	By MS/MS	2.3	4.2	1.3	5.2	6.3	5.2
Q0VCK5;O94973;O94973-2;A0A0G2JS82;O94973-3;E9PR62;A0A0G2JQM1;M0R2D9;E9PQP4;A0A0G2JS17;A0A0G2JQT9;H0YEG0;H0YDE9;A0A0G2JRF9;A0A0G2JQA4	Q0VCK5;O94973;O94973-2;A0A0G2JS82;O94973-3;E9PR62;A0A0G2JQM1	4;4;4;3;3;2;2;1;1;1;1;1;1;1;1	4;4;4;3;3;2;2;1;1;1;1;1;1;1;1	2;2;2;2;1;1;1;0;1;1;1;1;1;1;1	AP-2 complex subunit alpha-2	AP2A2	sp|Q0VCK5|AP2A2_BOVIN AP-2 complex subunit alpha-2 OS=Bos taurus GN=AP2A2 PE=1 SV=1;sp|O94973|AP2A2_HUMAN AP-2 complex subunit alpha-2 OS=Homo sapiens GN=AP2A2 PE=1 SV=2;sp|O94973-2|AP2A2_HUMAN Isoform of O94973, Isoform 2 of AP-2 complex subunit alpha-2 O	15	4	4	2	2	2	3	3	4	3	2	2	3	3	4	3	1	1	2	1	2	1	5.2	5.2	2.9	103.77	938	938;939;940;917;656;378;634;57;90;157;173;185;185;356;356	0	4.8867	By MS/MS	By MS/MS	By MS/MS	By matching	By MS/MS	By matching	2.9	2.9	4.2	3.9	5.2	3.9
A0A087X253;P63009;Q08DS7;P63010-3;P63010;P63010-2;A0A087WYD1;A0A087WU93;A0A087WZQ6;K7EJ01;H7C034	A0A087X253;P63009;Q08DS7;P63010-3;P63010;P63010-2	5;5;5;5;5;5;2;2;2;1;1	5;5;5;5;5;5;2;2;2;1;1	3;3;3;3;3;3;1;1;1;0;0	AP-2 complex subunit beta	AP2B1	tr|A0A087X253|A0A087X253_HUMAN Isoform of P63010, AP-2 complex subunit beta OS=Homo sapiens GN=AP2B1 PE=1 SV=1;sp|P63009|AP2B1_BOVIN AP-2 complex subunit beta OS=Bos taurus GN=AP2B1 PE=1 SV=2;sp|Q08DS7|AP1B1_BOVIN AP-1 complex subunit beta-1 OS=Bos taurus	11	5	5	3	3	4	3	3	5	5	3	4	3	3	5	5	2	3	2	2	3	3	7.7	7.7	4.9	101.33	913	913;937;951;880;937;951;639;663;677;164;173	0	12.091	By MS/MS	By MS/MS	By matching	By MS/MS	By MS/MS	By MS/MS	4.9	6.4	4.9	4.9	7.7	7.7
A0A087WY71;Q3ZC13;E9PFW3;Q96CW1-2;Q96CW1;H7C4C3	A0A087WY71;Q3ZC13;E9PFW3;Q96CW1-2;Q96CW1;H7C4C3	2;2;2;2;2;1	2;2;2;2;2;1	2;2;2;2;2;1	AP-2 complex subunit mu	AP2M1	tr|A0A087WY71|A0A087WY71_HUMAN Isoform of Q96CW1, AP-2 complex subunit mu OS=Homo sapiens GN=AP2M1 PE=1 SV=1;sp|Q3ZC13|AP2M1_BOVIN AP-2 complex subunit mu OS=Bos taurus GN=AP2M1 PE=2 SV=1;tr|E9PFW3|E9PFW3_HUMAN Isoform of Q96CW1, AP-2 complex subunit mu OS	6	2	2	2	2	2	2	1	1	1	2	2	2	1	1	1	2	2	2	1	1	1	8.3	8.3	8.3	49.526	434	434;435;460;433;435;122	0	4.769	By matching	By MS/MS	By matching	By MS/MS	By matching	By MS/MS	8.3	8.3	8.3	4.6	4.6	4.6
C9JIF9;P13798;H7C393;P80227;F8WEH5;C9JLK2;H7C1U0	C9JIF9;P13798;H7C393;P80227	3;3;2;2;1;1;1	3;3;2;2;1;1;1	3;3;2;2;1;1;1	Acylamino-acid-releasing enzyme	APEH	tr|C9JIF9|C9JIF9_HUMAN Isoform of P13798, Acylamino-acid-releasing enzyme OS=Homo sapiens GN=APEH PE=1 SV=1;sp|P13798|ACPH_HUMAN Acylamino-acid-releasing enzyme OS=Homo sapiens GN=APEH PE=1 SV=4;tr|H7C393|H7C393_HUMAN Isoform of P13798, Acylamino-acid-rele	7	3	3	3	3	3	2	1	2	2	3	3	2	1	2	2	3	3	2	1	2	2	4.9	4.9	4.9	81.673	737	737;732;284;730;50;232;308	0	5.0749	By matching	By MS/MS	By matching	By MS/MS	By MS/MS	By matching	4.9	4.9	3.3	2	3.7	3.7
P19035;B0YIW2;P02656	P19035;B0YIW2;P02656	2;1;1	2;1;1	2;1;1	Apolipoprotein C-III	APOC3	sp|P19035|APOC3_BOVIN Apolipoprotein C-III OS=Bos taurus GN=APOC3 PE=1 SV=2;tr|B0YIW2|B0YIW2_HUMAN Isoform of P02656, Apolipoprotein C-III OS=Homo sapiens GN=APOC3 PE=1 SV=1;sp|P02656|APOC3_HUMAN Apolipoprotein C-III OS=Homo sapiens GN=APOC3 PE=1 SV=1	3	2	2	2	2	2	2	1	1	2	2	2	2	1	1	2	2	2	2	1	1	2	35.4	35.4	35.4	10.692	96	96;117;99	0	38.121	By MS/MS	By MS/MS	By MS/MS	By MS/MS	By MS/MS	By MS/MS	35.4	35.4	35.4	16.7	16.7	35.4
P07741;H3BQF1;H3BQZ9;H3BQB1;P07741-2;H3BSW3	P07741;H3BQF1;H3BQZ9;H3BQB1;P07741-2	5;3;3;3;3;1	5;3;3;3;3;1	4;2;3;2;2;1	Adenine phosphoribosyltransferase	APRT	sp|P07741|APT_HUMAN Adenine phosphoribosyltransferase OS=Homo sapiens GN=APRT PE=1 SV=2;tr|H3BQF1|H3BQF1_HUMAN Isoform of P07741, Adenine phosphoribosyltransferase (Fragment) OS=Homo sapiens GN=APRT PE=1 SV=7;tr|H3BQZ9|H3BQZ9_HUMAN Isoform of P07741, Adeni	6	5	5	4	5	5	5	3	5	5	5	5	5	3	5	5	4	4	4	2	4	4	29.4	29.4	23.9	19.608	180	180;149;153;162;134;63	0	11.113	By MS/MS	By MS/MS	By matching	By MS/MS	By MS/MS	By MS/MS	29.4	29.4	29.4	23.9	29.4	29.4
Q6P1Q5;P53619;B0YIW6;P48444	Q6P1Q5;P53619;B0YIW6;P48444	1;1;1;1	1;1;1;1	1;1;1;1	Coatomer subunit delta	ARCN1	tr|Q6P1Q5|Q6P1Q5_HUMAN Isoform of P48444, ARCN1 protein OS=Homo sapiens GN=ARCN1 PE=1 SV=1;sp|P53619|COPD_BOVIN Coatomer subunit delta OS=Bos taurus GN=ARCN1 PE=1 SV=1;tr|B0YIW6|B0YIW6_HUMAN Isoform of P48444, Archain 1, isoform CRA_a OS=Homo sapiens GN=AR	4	1	1	1	1	1	1	1	1	1	1	1	1	1	1	1	1	1	1	1	1	1	6.3	6.3	6.3	21.854	189	189;511;552;511	0.0018282	2.0889	By matching	By matching	By matching	By MS/MS	By MS/MS	By matching	6.3	6.3	6.3	6.3	6.3	6.3
P84080;P84077;Q5E9I6;P61204;F5H423;P84081;F5H0C7;P61204-2;F5H1V1;F5H6T5;F8WDB3;H0YGG7	P84080;P84077;Q5E9I6;P61204;F5H423;P84081	9;9;7;7;6;5;4;4;1;1;1;1	9;9;7;7;6;5;4;4;1;1;1;1	5;5;3;3;2;2;1;2;0;0;0;1	ADP-ribosylation factor 1;ADP-ribosylation factor 3	ARF1;ARF3	sp|P84080|ARF1_BOVIN ADP-ribosylation factor 1 OS=Bos taurus GN=ARF1 PE=1 SV=2;sp|P84077|ARF1_HUMAN ADP-ribosylation factor 1 OS=Homo sapiens GN=ARF1 PE=1 SV=2;sp|Q5E9I6|ARF3_BOVIN ADP-ribosylation factor 3 OS=Bos taurus GN=ARF3 PE=2 SV=3;sp|P61204|ARF3_HU	12	9	9	5	8	9	9	7	8	9	8	9	9	7	8	9	5	5	5	3	4	5	74.6	74.6	45.9	20.697	181	181;181;181;181;210;181;102;144;40;50;59;62	0	79.406	By MS/MS	By MS/MS	By MS/MS	By MS/MS	By MS/MS	By MS/MS	74.6	74.6	74.6	65.7	74.6	74.6
P18085;C9JPM4;Q3SZF2;C9JAK5;U3KQF2	P18085;C9JPM4;Q3SZF2;C9JAK5	5;4;4;3;2	2;1;1;2;2	2;1;1;2;2	ADP-ribosylation factor 4	ARF4	sp|P18085|ARF4_HUMAN ADP-ribosylation factor 4 OS=Homo sapiens GN=ARF4 PE=1 SV=3;tr|C9JPM4|C9JPM4_HUMAN Isoform of P18085, ADP-ribosylation factor 4 (Fragment) OS=Homo sapiens GN=ARF4 PE=1 SV=1;sp|Q3SZF2|ARF4_BOVIN ADP-ribosylation factor 4 OS=Bos taurus G	5	5	2	2	5	5	4	3	3	3	2	2	1	0	0	0	2	2	1	0	0	0	55	26.1	26.1	20.511	180	180;127;180;153;71	0	5.6772	By MS/MS	By MS/MS	By MS/MS	By matching	By matching	By matching	55	55	45	28.9	28.9	28.9
P84085;C9J1Z8	P84085;C9J1Z8	8;6	4;2	4;2	ADP-ribosylation factor 5	ARF5	sp|P84085|ARF5_HUMAN ADP-ribosylation factor 5 OS=Homo sapiens GN=ARF5 PE=1 SV=2;tr|C9J1Z8|C9J1Z8_HUMAN Isoform of P84085, ADP-ribosylation factor 5 (Fragment) OS=Homo sapiens GN=ARF5 PE=1 SV=1	2	8	4	4	7	7	8	5	6	6	4	3	4	1	2	2	4	3	4	1	2	2	72.8	43.9	43.9	20.529	180	180;150	0	5.4562	By matching	By MS/MS	By MS/MS	By matching	By matching	By MS/MS	72.8	56.7	72.8	46.7	44.4	52.2
P62330	P62330	4	4	4	ADP-ribosylation factor 6	ARF6	sp|P62330|ARF6_HUMAN ADP-ribosylation factor 6 OS=Homo sapiens GN=ARF6 PE=1 SV=2	1	4	4	4	3	4	4	4	2	4	3	4	4	4	2	4	3	4	4	4	2	4	36.6	36.6	36.6	20.082	175	175	0	19.615	By MS/MS	By MS/MS	By MS/MS	By MS/MS	By matching	By MS/MS	30.3	36.6	36.6	36.6	21.7	36.6
A0A0A0MRJ9;A0A0A0MRJ8;Q7Z6I6-2;Q7Z6I6-3;Q7Z6I6	A0A0A0MRJ9;A0A0A0MRJ8;Q7Z6I6-2;Q7Z6I6-3;Q7Z6I6	1;1;1;1;1	1;1;1;1;1	1;1;1;1;1	Rho GTPase-activating protein 30	ARHGAP30	tr|A0A0A0MRJ9|A0A0A0MRJ9_HUMAN Isoform of Q7Z6I6, Rho GTPase-activating protein 30 OS=Homo sapiens GN=ARHGAP30 PE=1 SV=1;tr|A0A0A0MRJ8|A0A0A0MRJ8_HUMAN Isoform of Q7Z6I6, Rho GTPase-activating protein 30 OS=Homo sapiens GN=ARHGAP30 PE=1 SV=1;sp|Q7Z6I6-2|RH	5	1	1	1	1	0	1	0	0	0	1	0	1	0	0	0	1	0	1	0	0	0	1.6	1.6	1.6	95.527	890	890;924;890;953;1101	0.010326	1.3849	By MS/MS		By matching				1.6	0	1.6	0	0	0
C9J652;Q2M1Z3	C9J652;Q2M1Z3	1;1	1;1	1;1	Rho GTPase-activating protein 31	ARHGAP31	tr|C9J652|C9J652_HUMAN Isoform of Q2M1Z3, Rho GTPase-activating protein 31 (Fragment) OS=Homo sapiens GN=ARHGAP31 PE=1 SV=1;sp|Q2M1Z3|RHG31_HUMAN Rho GTPase-activating protein 31 OS=Homo sapiens GN=ARHGAP31 PE=1 SV=2	2	1	1	1	1	1	1	0	0	1	1	1	1	0	0	1	1	1	1	0	0	1	7.3	7.3	7.3	18.79	165	165;1444	0	4.5038	By matching	By MS/MS	By matching			By matching	7.3	7.3	7.3	0	0	7.3
J3KTF8;J3QQX2;P52565;J3KRE2;P19803;J3KRY1;P52565-2;J3KS60	J3KTF8;J3QQX2;P52565;J3KRE2;P19803;J3KRY1;P52565-2	5;5;5;3;3;3;3;2	5;5;5;3;3;3;3;2	5;5;5;3;3;3;3;2	Rho GDP-dissociation inhibitor 1	ARHGDIA	tr|J3KTF8|J3KTF8_HUMAN Isoform of P52565, Rho GDP-dissociation inhibitor 1 (Fragment) OS=Homo sapiens GN=ARHGDIA PE=1 SV=7;tr|J3QQX2|J3QQX2_HUMAN Isoform of P52565, Rho GDP-dissociation inhibitor 1 OS=Homo sapiens GN=ARHGDIA PE=1 SV=1;sp|P52565|GDIR1_HUMAN	8	5	5	5	4	3	5	3	3	2	4	3	5	3	3	2	4	3	5	3	3	2	60.8	60.8	60.8	21.614	194	194;235;204;129;204;249;160;92	0	13.876	By MS/MS	By MS/MS	By MS/MS	By MS/MS	By matching	By MS/MS	39.7	31.4	60.8	23.2	23.2	14.9
P52566;F5H6Q0;F5H3P3;H0YGX7;F5H2R5	P52566;F5H6Q0;F5H3P3;H0YGX7;F5H2R5	8;7;7;6;5	8;7;7;6;5	7;6;6;6;5	Rho GDP-dissociation inhibitor 2	ARHGDIB	sp|P52566|GDIR2_HUMAN Rho GDP-dissociation inhibitor 2 OS=Homo sapiens GN=ARHGDIB PE=1 SV=3;tr|F5H6Q0|F5H6Q0_HUMAN Isoform of P52566, Rho GDP-dissociation inhibitor 2 (Fragment) OS=Homo sapiens GN=ARHGDIB PE=1 SV=1;tr|F5H3P3|F5H3P3_HUMAN Isoform of P52566,	5	8	8	7	8	7	7	6	6	6	8	7	7	6	6	6	7	6	6	5	5	5	60.2	60.2	47.8	22.988	201	201;112;159;195;88	0	79.282	By MS/MS	By MS/MS	By MS/MS	By MS/MS	By MS/MS	By MS/MS	60.2	50.2	50.2	44.3	44.3	44.3
V9GZ14;V9GYM8;Q92974-3;Q92974-2;Q92974	V9GZ14;V9GYM8;Q92974-3;Q92974-2;Q92974	1;1;1;1;1	1;1;1;1;1	1;1;1;1;1	Rho guanine nucleotide exchange factor 2	ARHGEF2	tr|V9GZ14|V9GZ14_HUMAN Isoform of Q92974, Rho guanine nucleotide exchange factor 2 (Fragment) OS=Homo sapiens GN=ARHGEF2 PE=1 SV=1;tr|V9GYM8|V9GYM8_HUMAN Isoform of Q92974, Rho guanine nucleotide exchange factor 2 OS=Homo sapiens GN=ARHGEF2 PE=1 SV=1;sp|Q9	5	1	1	1	1	0	1	0	0	1	1	0	1	0	0	1	1	0	1	0	0	1	7.4	7.4	7.4	25.73	229	229;1031;958;985;986	0.0058824	1.5804	By MS/MS		By matching			By matching	7.4	0	7.4	0	0	7.4
F8W1Z8;B4DZG7;Q2YDM1;P40616-2;P40616	F8W1Z8;B4DZG7;Q2YDM1;P40616-2;P40616	1;1;1;1;1	1;1;1;1;1	1;1;1;1;1	ADP-ribosylation factor-like protein 1	ARL1	tr|F8W1Z8|F8W1Z8_HUMAN Isoform of P40616, ADP-ribosylation factor-like protein 1 OS=Homo sapiens GN=ARL1 PE=1 SV=1;tr|B4DZG7|B4DZG7_HUMAN Isoform of P40616, ADP-ribosylation factor-like protein 1 OS=Homo sapiens GN=ARL1 PE=1 SV=1;sp|Q2YDM1|ARL1_BOVIN ADP-r	5	1	1	1	1	0	1	0	1	0	1	0	1	0	1	0	1	0	1	0	1	0	30.8	30.8	30.8	5.8457	52	52;135;181;164;181	0	12.017	By MS/MS		By matching		By matching		30.8	0	30.8	0	30.8	0
F5GYV5;H7BZV4;A0A0C4DG62;F8WCT1;F5H7X4;Q66PJ3-7;Q66PJ3-4;Q66PJ3-3;Q66PJ3-2;Q66PJ3	F5GYV5;H7BZV4;A0A0C4DG62;F8WCT1;F5H7X4;Q66PJ3-7;Q66PJ3-4;Q66PJ3-3;Q66PJ3-2;Q66PJ3	1;1;1;1;1;1;1;1;1;1	1;1;1;1;1;1;1;1;1;1	1;1;1;1;1;1;1;1;1;1	ADP-ribosylation factor-like protein 6-interacting protein 4	ARL6IP4	tr|F5GYV5|F5GYV5_HUMAN Isoform of Q66PJ3, ADP-ribosylation factor-like protein 6-interacting protein 4 (Fragment) OS=Homo sapiens GN=ARL6IP4 PE=1 SV=1;tr|H7BZV4|H7BZV4_HUMAN Isoform of Q66PJ3, ADP-ribosylation factor-like protein 6-interacting protein 4 (F	10	1	1	1	0	0	0	0	1	0	0	0	0	0	1	0	0	0	0	0	1	0	7.6	7.6	7.6	23.687	211	211;216;218;229;307;226;399;402;413;421	0	4.7854					By MS/MS		0	0	0	0	7.6	0
O75915	O75915	1	1	1	PRA1 family protein 3	ARL6IP5	sp|O75915|PRAF3_HUMAN PRA1 family protein 3 OS=Homo sapiens GN=ARL6IP5 PE=1 SV=1	1	1	1	1	1	1	1	1	1	1	1	1	1	1	1	1	1	1	1	1	1	1	10.1	10.1	10.1	21.614	188	188	0	2.8606	By matching	By MS/MS	By matching	By matching	By MS/MS	By matching	10.1	10.1	10.1	10.1	10.1	10.1
F8WFD3;E9PF58;Q1JP79;Q92747	F8WFD3;E9PF58;Q1JP79;Q92747	1;1;1;1	1;1;1;1	1;1;1;1	Actin-related protein 2/3 complex subunit 1A	ARPC1A	tr|F8WFD3|F8WFD3_HUMAN Isoform of Q92747, Actin-related protein 2/3 complex subunit 1A OS=Homo sapiens GN=ARPC1A PE=1 SV=1;tr|E9PF58|E9PF58_HUMAN Isoform of Q92747, Actin-related protein 2/3 complex subunit 1A OS=Homo sapiens GN=ARPC1A PE=1 SV=1;sp|Q1JP79|	4	1	1	1	1	1	1	0	0	0	1	1	1	0	0	0	1	1	1	0	0	0	32.1	32.1	32.1	6.0741	53	53;279;370;370	0	5.0064	By matching	By MS/MS	By MS/MS				32.1	32.1	32.1	0	0	0
O15143	O15143	3	3	2	Actin-related protein 2/3 complex subunit 1B	ARPC1B	sp|O15143|ARC1B_HUMAN Actin-related protein 2/3 complex subunit 1B OS=Homo sapiens GN=ARPC1B PE=1 SV=3	1	3	3	2	3	1	2	1	1	1	3	1	2	1	1	1	2	0	1	0	0	0	13.4	13.4	9.9	40.949	372	372	0	16.326	By MS/MS	By matching	By MS/MS	By matching	By matching	By matching	13.4	3.5	8.6	3.5	3.5	3.5
O15144;Q3MHR7	O15144;Q3MHR7	2;1	2;1	2;1	Actin-related protein 2/3 complex subunit 2	ARPC2	sp|O15144|ARPC2_HUMAN Actin-related protein 2/3 complex subunit 2 OS=Homo sapiens GN=ARPC2 PE=1 SV=1;sp|Q3MHR7|ARPC2_BOVIN Actin-related protein 2/3 complex subunit 2 OS=Bos taurus GN=ARPC2 PE=1 SV=1	2	2	2	2	2	2	2	0	1	1	2	2	2	0	1	1	2	2	2	0	1	1	13.3	13.3	13.3	34.333	300	300;300	0	5.9645	By matching	By matching	By MS/MS		By matching	By matching	13.3	13.3	13.3	0	9.3	9.3
C9JZD1;Q3T035;O15145;F8VR50	C9JZD1;Q3T035;O15145;F8VR50	3;3;3;2	3;3;3;2	3;3;3;2	Actin-related protein 2/3 complex subunit 3	ARPC3	tr|C9JZD1|C9JZD1_HUMAN Isoform of O15145, Actin-related protein 2/3 complex subunit 3 (Fragment) OS=Homo sapiens GN=ARPC3 PE=1 SV=1;sp|Q3T035|ARPC3_BOVIN Actin-related protein 2/3 complex subunit 3 OS=Bos taurus GN=ARPC3 PE=1 SV=3;sp|O15145|ARPC3_HUMAN Act	4	3	3	3	3	3	3	2	1	1	3	3	3	2	1	1	3	3	3	2	1	1	40.4	40.4	40.4	11.546	99	99;178;178;84	0	6.6224	By MS/MS	By matching	By MS/MS	By matching	By matching	By matching	40.4	40.4	40.4	27.3	11.1	11.1
F8WDD7;Q148J6;F8WCF6;A0A0A6YYG9;P59998;P59998-2;F8WDW3;F8WE39;H7C0A3;P59998-3	F8WDD7;Q148J6;F8WCF6;A0A0A6YYG9;P59998;P59998-2;F8WDW3;F8WE39;H7C0A3;P59998-3	2;2;2;2;2;2;1;1;1;1	2;2;2;2;2;2;1;1;1;1	2;2;2;2;2;2;1;1;1;1	Actin-related protein 2/3 complex subunit 4	ARPC4;ARPC4-TTLL3	tr|F8WDD7|F8WDD7_HUMAN Isoform of P59998, Actin-related protein 2/3 complex subunit 4 OS=Homo sapiens GN=ARPC4 PE=4 SV=1;sp|Q148J6|ARPC4_BOVIN Actin-related protein 2/3 complex subunit 4 OS=Bos taurus GN=ARPC4 PE=1 SV=3;tr|F8WCF6|F8WCF6_HUMAN Isoform of A0	10	2	2	2	2	2	2	1	2	2	2	2	2	1	2	2	2	2	2	1	2	2	20.4	20.4	20.4	13.057	113	113;168;181;625;168;625;44;47;167;187	0.0043029	1.7177	By matching	By matching	By MS/MS	By matching	By matching	By matching	20.4	20.4	20.4	10.6	20.4	20.4
Q5E963;Q9BPX5	Q5E963;Q9BPX5	1;1	1;1	1;1	Actin-related protein 2/3 complex subunit 5-like protein	ARPC5L	sp|Q5E963|ARP5L_BOVIN Actin-related protein 2/3 complex subunit 5-like protein OS=Bos taurus GN=ARPC5L PE=2 SV=1;sp|Q9BPX5|ARP5L_HUMAN Actin-related protein 2/3 complex subunit 5-like protein OS=Homo sapiens GN=ARPC5L PE=1 SV=1	2	1	1	1	1	1	1	1	1	1	1	1	1	1	1	1	1	1	1	1	1	1	7.8	7.8	7.8	16.941	153	153;153	0	2.4103	By MS/MS	By matching	By MS/MS	By matching	By matching	By matching	7.8	7.8	7.8	7.8	7.8	7.8
Q8N5I2;Q5T370;Q5T371;F2Z3I4	Q8N5I2;Q5T370;Q5T371;F2Z3I4	10;7;6;5	10;7;6;5	10;7;6;5	Arrestin domain-containing protein 1	ARRDC1	sp|Q8N5I2|ARRD1_HUMAN Arrestin domain-containing protein 1 OS=Homo sapiens GN=ARRDC1 PE=1 SV=1;tr|Q5T370|Q5T370_HUMAN Isoform of Q8N5I2, Arrestin domain-containing protein 1 (Fragment) OS=Homo sapiens GN=ARRDC1 PE=1 SV=1;tr|Q5T371|Q5T371_HUMAN Isoform of Q	4	10	10	10	10	10	9	6	6	6	10	10	9	6	6	6	10	10	9	6	6	6	40.2	40.2	40.2	45.981	433	433;271;177;123	0	25.041	By MS/MS	By MS/MS	By MS/MS	By MS/MS	By MS/MS	By matching	40.2	40.2	30.3	20.8	20.6	24
P08243-2;P08243;F8WEJ5;Q1LZA3;P08243-3;C9JLN6;C9JM09;C9JT45;C9J057	P08243-2;P08243;F8WEJ5;Q1LZA3;P08243-3	3;3;2;2;2;1;1;1;1	3;3;2;2;2;1;1;1;1	3;3;2;2;2;1;1;1;1	Asparagine synthetase [glutamine-hydrolyzing]	ASNS	sp|P08243-2|ASNS_HUMAN Isoform of P08243, Isoform 2 of Asparagine synthetase [glutamine-hydrolyzing] OS=Homo sapiens GN=ASNS;sp|P08243|ASNS_HUMAN Asparagine synthetase [glutamine-hydrolyzing] OS=Homo sapiens GN=ASNS PE=1 SV=4;tr|F8WEJ5|F8WEJ5_HUMAN Isoform	9	3	3	3	3	2	3	3	3	3	3	2	3	3	3	3	3	2	3	3	3	3	8	8	8	62.168	540	540;561;401;561;478;63;119;162;215	0	15.66	By matching	By MS/MS	By MS/MS	By MS/MS	By matching	By matching	8	5.4	8	8	8	8
P31939;P31939-2;Q0VCK0;F8WEF0;C9JLK0;H7C1S2	P31939;P31939-2	9;8;4;2;2;1	9;8;4;2;2;1	9;8;4;2;2;1	Bifunctional purine biosynthesis protein PURH;Phosphoribosylaminoimidazolecarboxamide formyltransferase;IMP cyclohydrolase	ATIC	sp|P31939|PUR9_HUMAN Bifunctional purine biosynthesis protein PURH OS=Homo sapiens GN=ATIC PE=1 SV=3;sp|P31939-2|PUR9_HUMAN Isoform of P31939, Isoform 2 of Bifunctional purine biosynthesis protein PURH OS=Homo sapiens GN=ATIC	6	9	9	9	7	8	7	7	7	7	7	8	7	7	7	7	7	8	7	7	7	7	32.8	32.8	32.8	64.615	592	592;591;592;84;170;231	0	49.008	By MS/MS	By MS/MS	By MS/MS	By MS/MS	By MS/MS	By MS/MS	23.6	29.6	23.6	24.3	24.3	24.3
F5H6I7;Q6DD88	F5H6I7;Q6DD88	1;1	1;1	1;1	Atlastin-3	ATL3	tr|F5H6I7|F5H6I7_HUMAN Isoform of Q6DD88, Atlastin-3 OS=Homo sapiens GN=ATL3 PE=1 SV=1;sp|Q6DD88|ATLA3_HUMAN Atlastin-3 OS=Homo sapiens GN=ATL3 PE=1 SV=1	2	1	1	1	1	0	0	0	0	1	1	0	0	0	0	1	1	0	0	0	0	1	3.6	3.6	3.6	58.772	523	523;541	0.006689	1.5614	By matching					By MS/MS	3.6	0	0	0	0	3.6
A0A067XG54;Q8NB49-2;Q8NB49-3;Q8NB49-4;Q8NB49;H7C0E8	A0A067XG54;Q8NB49-2;Q8NB49-3;Q8NB49-4;Q8NB49	3;3;3;3;3;1	3;3;3;3;3;1	3;3;3;3;3;1	Phospholipid-transporting ATPase;Phospholipid-transporting ATPase IG	ATP11C	tr|A0A067XG54|A0A067XG54_HUMAN Isoform of Q8NB49, Phospholipid-transporting ATPase OS=Homo sapiens GN=ATP11C PE=1 SV=1;sp|Q8NB49-2|AT11C_HUMAN Isoform of Q8NB49, Isoform 2 of Phospholipid-transporting ATPase IG OS=Homo sapiens GN=ATP11C;sp|Q8NB49-3|AT11C_H	6	3	3	3	3	3	3	1	1	2	3	3	3	1	1	2	3	3	3	1	1	2	5.7	5.7	5.7	127.68	1113	1113;1108;1119;1128;1132;202	0	4.7674	By MS/MS	By matching	By MS/MS	By matching	By matching	By matching	5.7	5.7	5.7	1	3.4	4.7
P05023-3;P05023-4;P05023;Q08DA1;P05023-2;Q5TC01;Q5TC02	P05023-3;P05023-4;P05023;Q08DA1;P05023-2	23;23;23;20;13;2;1	23;23;23;20;13;2;1	11;11;11;8;9;1;1	Sodium/potassium-transporting ATPase subunit alpha-1	ATP1A1	sp|P05023-3|AT1A1_HUMAN Isoform of P05023, Isoform 3 of Sodium/potassium-transporting ATPase subunit alpha-1 OS=Homo sapiens GN=ATP1A1;sp|P05023-4|AT1A1_HUMAN Isoform of P05023, Isoform 4 of Sodium/potassium-transporting ATPase subunit alpha-1 OS=Homo sapi	7	23	23	11	21	20	22	21	21	20	21	20	22	21	21	20	10	9	10	9	9	9	29.3	29.3	15.3	109.55	992	992;1023;1023;1021;681;144;106	0	323.31	By MS/MS	By MS/MS	By MS/MS	By MS/MS	By MS/MS	By MS/MS	28.5	27.6	29.3	27.9	27.2	25.9
M0R116;A0A0A0MT26;P13637;P13637-2;P13637-3;B1AKY9;A2VDL6;P50993;H0Y7C1;Q13733;P20648;P54707;P54707-2;M0QXF2;E9PRA5	M0R116;A0A0A0MT26;P13637;P13637-2;P13637-3;B1AKY9;A2VDL6;P50993;H0Y7C1;Q13733	13;13;13;13;13;11;11;11;9;7;3;3;3;2;2	1;1;1;1;1;0;0;0;0;0;0;0;0;0;0	1;1;1;1;1;0;0;0;0;0;0;0;0;0;0	Sodium/potassium-transporting ATPase subunit alpha-3;Sodium/potassium-transporting ATPase subunit alpha-2;Sodium/potassium-transporting ATPase subunit alpha-4	ATP1A3;ATP1A2;ATP1A4	tr|M0R116|M0R116_HUMAN Isoform of P13637, Sodium/potassium-transporting ATPase subunit alpha OS=Homo sapiens GN=ATP1A3 PE=1 SV=1;tr|A0A0A0MT26|A0A0A0MT26_HUMAN Isoform of P13637, Sodium/potassium-transporting ATPase subunit alpha-3 OS=Homo sapiens GN=ATP1A	15	13	1	1	12	11	13	13	13	12	1	0	1	1	1	1	1	0	1	1	1	1	17.3	1.6	1.6	108.28	983	983;1226;1013;1024;1026;1009;1020;1020;714;1029;1035;1039;1045;251;517	0.0095541	1.3921	By MS/MS	By matching	By matching	By matching	By MS/MS	By matching	17.3	15.7	17.3	17.3	17.3	14.6
V9GYR2;P05026-2;P05026	V9GYR2;P05026-2;P05026	1;1;1	1;1;1	1;1;1	Sodium/potassium-transporting ATPase subunit beta-1	ATP1B1	tr|V9GYR2|V9GYR2_HUMAN Isoform of P05026, Sodium/potassium-transporting ATPase subunit beta (Fragment) OS=Homo sapiens GN=ATP1B1 PE=1 SV=1;sp|P05026-2|AT1B1_HUMAN Isoform of P05026, Isoform 2 of Sodium/potassium-transporting ATPase subunit beta-1 OS=Homo s	3	1	1	1	1	0	0	0	1	0	1	0	0	0	1	0	1	0	0	0	1	0	8.5	8.5	8.5	15.125	130	130;301;303	0	2.2508	By MS/MS				By matching		8.5	0	0	0	8.5	0
P54709;C9JA36;P54709-2;H7C547;F8WBY4;C9JXZ1;Q3T0C6	P54709	5;2;2;1;1;1;1	5;2;2;1;1;1;1	5;2;2;1;1;1;1	Sodium/potassium-transporting ATPase subunit beta-3	ATP1B3	sp|P54709|AT1B3_HUMAN Sodium/potassium-transporting ATPase subunit beta-3 OS=Homo sapiens GN=ATP1B3 PE=1 SV=1	7	5	5	5	5	5	4	4	5	4	5	5	4	4	5	4	5	5	4	4	5	4	35.5	35.5	35.5	31.512	279	279;133;193;43;44;119;279	0	10.976	By MS/MS	By MS/MS	By MS/MS	By MS/MS	By MS/MS	By MS/MS	35.5	35.5	22.2	22.2	35.5	32.6
P20020-5;P20020-2;P20020-6;P20020-3;P20020-4;P20020	P20020-5;P20020-2;P20020-6;P20020-3;P20020-4;P20020	4;4;4;4;4;4	1;1;1;1;1;1	1;1;1;1;1;1	Plasma membrane calcium-transporting ATPase 1	ATP2B1	sp|P20020-5|AT2B1_HUMAN Isoform of P20020, Isoform E of Plasma membrane calcium-transporting ATPase 1 OS=Homo sapiens GN=ATP2B1;sp|P20020-2|AT2B1_HUMAN Isoform of P20020, Isoform A of Plasma membrane calcium-transporting ATPase 1 OS=Homo sapiens GN=ATP2B1;	6	4	1	1	3	4	4	3	3	2	0	1	1	1	0	0	0	1	1	1	0	0	4.8	1.8	1.8	129.15	1171	1171;1176;1184;1220;1249;1258	0	6.7306	By matching	By matching	By MS/MS	By matching	By matching	By matching	3	4.8	4.8	3.3	3	2.4
P23634-7;P23634-6;P23634-8;P23634;P23634-5;P23634-4;P23634-3;P23634-2;E7ERY9;H0Y7S3;D3K0R6-2;D3K0R6;Q16720-8;Q16720-7;Q16720-6;Q01814-4;Q16720-3;Q16720-5;Q01814-7;Q16720-2;Q01814-3;Q01814-6;Q01814-2;Q16720-4;Q01814-8;Q16720;Q01814-5;Q01814;H0YDG5;H7BZS8;H7BY13;H0YHH6;A0A0U1RQU3	P23634-7;P23634-6;P23634-8;P23634;P23634-5;P23634-4;P23634-3;P23634-2	12;12;12;12;11;11;11;11;3;3;3;3;3;3;3;3;3;3;3;3;3;3;3;3;3;3;3;3;1;1;1;1;1	12;12;12;12;11;11;11;11;3;3;3;3;3;3;3;3;3;3;3;3;3;3;3;3;3;3;3;3;1;1;1;1;1	9;9;9;9;8;8;8;8;0;0;0;0;0;0;0;0;0;0;0;0;0;0;0;0;0;0;0;0;0;0;0;0;0	Plasma membrane calcium-transporting ATPase 4	ATP2B4	sp|P23634-7|AT2B4_HUMAN Isoform of P23634, Isoform ZB of Plasma membrane calcium-transporting ATPase 4 OS=Homo sapiens GN=ATP2B4;sp|P23634-6|AT2B4_HUMAN Isoform of P23634, Isoform XB of Plasma membrane calcium-transporting ATPase 4 OS=Homo sapiens GN=ATP2B	33	12	12	9	12	10	12	8	7	5	12	10	12	8	7	5	9	7	9	6	4	3	13.7	13.7	10.8	132.59	1193	1193;1205;1229;1241;1122;1134;1158;1170;963;1099;1158;1207;1115;1129;1154;1154;1159;1168;1168;1173;1185;1198;1199;1206;1212;1220;1229;1243;102;117;129;162;300	0	15.651	By MS/MS	By MS/MS	By MS/MS	By MS/MS	By MS/MS	By matching	13.7	11.9	13.7	9.2	8.7	6.3
F8W0P7;H0YH81;P00829;P06576;H0YI37;F8W079	F8W0P7;H0YH81;P00829;P06576;H0YI37;F8W079	2;2;2;2;1;1	2;2;2;2;1;1	2;2;2;2;1;1	ATP synthase subunit beta;ATP synthase subunit beta, mitochondrial	ATP5B	tr|F8W0P7|F8W0P7_HUMAN Isoform of P06576, ATP synthase subunit beta, mitochondrial (Fragment) OS=Homo sapiens GN=ATP5B PE=1 SV=2;tr|H0YH81|H0YH81_HUMAN Isoform of P06576, ATP synthase subunit beta (Fragment) OS=Homo sapiens GN=ATP5B PE=1 SV=1;sp|P00829|ATP	6	2	2	2	0	1	1	1	2	2	0	1	1	1	2	2	0	1	1	1	2	2	10	10	10	28.392	270	270;362;528;529;133;284	0	6.2568		By matching	By matching	By matching	By MS/MS	By matching	0	5.2	5.2	5.2	10	10
P38606-2;P38606;P31404	P38606-2;P38606;P31404	3;3;2	3;3;2	3;3;2	V-type proton ATPase catalytic subunit A	ATP6V1A	sp|P38606-2|VATA_HUMAN Isoform of P38606, Isoform 2 of V-type proton ATPase catalytic subunit A OS=Homo sapiens GN=ATP6V1A;sp|P38606|VATA_HUMAN V-type proton ATPase catalytic subunit A OS=Homo sapiens GN=ATP6V1A PE=1 SV=2;sp|P31404|VATA_BOVIN V-type proton	3	3	3	3	2	3	1	0	1	3	2	3	1	0	1	3	2	3	1	0	1	3	9.8	9.8	9.8	64.735	584	584;617;617	0	6.9922	By MS/MS	By MS/MS	By matching		By matching	By MS/MS	5.7	9.8	2.9	0	2.9	9.8
Q2TBW0;Q9UBB4;Q9UBB4-2	Q2TBW0;Q9UBB4;Q9UBB4-2	2;2;1	2;2;1	2;2;1	Ataxin-10	ATXN10	sp|Q2TBW0|ATX10_BOVIN Ataxin-10 OS=Bos taurus GN=ATXN10 PE=2 SV=1;sp|Q9UBB4|ATX10_HUMAN Ataxin-10 OS=Homo sapiens GN=ATXN10 PE=1 SV=1;sp|Q9UBB4-2|ATX10_HUMAN Isoform of Q9UBB4, Isoform 2 of Ataxin-10 OS=Homo sapiens GN=ATXN10	3	2	2	2	1	1	1	1	1	2	1	1	1	1	1	2	1	1	1	1	1	2	5.1	5.1	5.1	53.102	475	475;475;411	0	2.5597	By matching	By matching	By matching	By MS/MS	By MS/MS	By MS/MS	2.1	2.1	2.1	2.1	2.1	5.1
J3KRJ2;J3KRF8;J3QR41;J3KTD6;J3QLN8;Q96GD4-3;Q96GD4-4;Q96GD4-2;Q96GD4;Q96GD4-5	J3KRJ2;J3KRF8;J3QR41;J3KTD6;J3QLN8;Q96GD4-3;Q96GD4-4;Q96GD4-2;Q96GD4;Q96GD4-5	1;1;1;1;1;1;1;1;1;1	1;1;1;1;1;1;1;1;1;1	1;1;1;1;1;1;1;1;1;1	Aurora kinase B	AURKB	tr|J3KRJ2|J3KRJ2_HUMAN Isoform of Q96GD4, Aurora kinase B (Fragment) OS=Homo sapiens GN=AURKB PE=1 SV=7;tr|J3KRF8|J3KRF8_HUMAN Isoform of Q96GD4, Aurora kinase B OS=Homo sapiens GN=AURKB PE=1 SV=1;tr|J3QR41|J3QR41_HUMAN Isoform of Q96GD4, Aurora kinase B (	10	1	1	1	0	1	0	0	1	0	0	1	0	0	1	0	0	1	0	0	1	0	20	20	20	7.7629	70	70;123;172;228;231;142;303;312;344;345	0.0034965	1.8496		By MS/MS			By matching		0	20	0	0	20	0
P61769;H0YLF3;F5H6I0	P61769;H0YLF3;F5H6I0	3;2;2	3;2;2	3;2;2	Beta-2-microglobulin;Beta-2-microglobulin form pI 5.3	B2M	sp|P61769|B2MG_HUMAN Beta-2-microglobulin OS=Homo sapiens GN=B2M PE=1 SV=1;tr|H0YLF3|H0YLF3_HUMAN Isoform of P61769, Beta-2-microglobulin (Fragment) OS=Homo sapiens GN=B2M PE=1 SV=1;tr|F5H6I0|F5H6I0_HUMAN Isoform of P61769, Beta-2-microglobulin OS=Homo sap	3	3	3	3	3	2	3	1	2	1	3	2	3	1	2	1	3	2	3	1	2	1	54.6	54.6	54.6	13.714	119	119;71;101	0	6.8708	By MS/MS	By MS/MS	By MS/MS	By matching	By matching	By matching	54.6	26.9	54.6	18.5	26.9	18.5
O95816-2;O95816	O95816-2;O95816	3;3	3;3	3;3	BAG family molecular chaperone regulator 2	BAG2	sp|O95816-2|BAG2_HUMAN Isoform of O95816, Isoform 2 of BAG family molecular chaperone regulator 2 OS=Homo sapiens GN=BAG2;sp|O95816|BAG2_HUMAN BAG family molecular chaperone regulator 2 OS=Homo sapiens GN=BAG2 PE=1 SV=1	2	3	3	3	3	3	2	2	1	1	3	3	2	2	1	1	3	3	2	2	1	1	33.7	33.7	33.7	20.189	178	178;211	0	3.6029	By MS/MS	By matching	By MS/MS	By matching	By matching	By matching	33.7	33.7	27.5	21.3	12.4	15.2
P61283;O75531	P61283;O75531	7;7	7;7	7;7	Barrier-to-autointegration factor;Barrier-to-autointegration factor, N-terminally processed	BANF1	sp|P61283|BAF_BOVIN Barrier-to-autointegration factor OS=Bos taurus GN=BANF1 PE=3 SV=1;sp|O75531|BAF_HUMAN Barrier-to-autointegration factor OS=Homo sapiens GN=BANF1 PE=1 SV=1	2	7	7	7	6	7	7	7	7	7	6	7	7	7	7	7	6	7	7	7	7	7	80.9	80.9	80.9	10.058	89	89;89	0	27.082	By MS/MS	By MS/MS	By MS/MS	By MS/MS	By MS/MS	By MS/MS	71.9	80.9	80.9	80.9	80.9	80.9
F8WCG5;Q3SYG4-5;Q3SYG4-6;Q3SYG4-2;Q3SYG4-4;Q3SYG4-7;Q3SYG4-3;Q3SYG4;C9JRR5	F8WCG5;Q3SYG4-5;Q3SYG4-6;Q3SYG4-2;Q3SYG4-4;Q3SYG4-7;Q3SYG4-3;Q3SYG4;C9JRR5	2;2;2;2;2;2;2;2;1	2;2;2;2;2;2;2;2;1	2;2;2;2;2;2;2;2;1	Protein PTHB1	BBS9	tr|F8WCG5|F8WCG5_HUMAN Isoform of Q3SYG4, Protein PTHB1 OS=Homo sapiens GN=BBS9 PE=1 SV=1;sp|Q3SYG4-5|PTHB1_HUMAN Isoform of Q3SYG4, Isoform 5 of Protein PTHB1 OS=Homo sapiens GN=BBS9;sp|Q3SYG4-6|PTHB1_HUMAN Isoform of Q3SYG4, Isoform 6 of Protein PTHB1 OS	9	2	2	2	2	2	2	1	2	2	2	2	2	1	2	2	2	2	2	1	2	2	8.7	8.7	8.7	51.264	460	460;310;481;847;852;882;887;887;146	0.0035242	1.8777	By matching	By matching	By MS/MS	By matching	By MS/MS	By MS/MS	8.7	8.7	8.7	5	8.7	8.7
P54687-2;P54687-3;P54687-4;P54687;P54687-5	P54687-2;P54687-3;P54687-4;P54687;P54687-5	2;2;2;2;2	2;2;2;2;2	2;2;2;2;2	Branched-chain-amino-acid aminotransferase, cytosolic	BCAT1	sp|P54687-2|BCAT1_HUMAN Isoform of P54687, Isoform 2 of Branched-chain-amino-acid aminotransferase, cytosolic OS=Homo sapiens GN=BCAT1;sp|P54687-3|BCAT1_HUMAN Isoform of P54687, Isoform 3 of Branched-chain-amino-acid aminotransferase, cytosolic OS=Homo sap	5	2	2	2	2	2	1	1	2	1	2	2	1	1	2	1	2	2	1	1	2	1	8.6	8.6	8.6	36.297	325	325;349;385;386;398	0	4.0583	By MS/MS	By MS/MS	By MS/MS	By matching	By matching	By matching	8.6	8.6	4.6	4	8.6	4
P11274-2;P11274;I3L1U8;I3L2P5;H0Y554	P11274-2;P11274;I3L1U8;I3L2P5;H0Y554	2;2;1;1;1	2;2;1;1;1	1;1;0;0;0	Breakpoint cluster region protein	BCR;ABR	sp|P11274-2|BCR_HUMAN Isoform of P11274, Isoform 2 of Breakpoint cluster region protein OS=Homo sapiens GN=BCR;sp|P11274|BCR_HUMAN Breakpoint cluster region protein OS=Homo sapiens GN=BCR PE=1 SV=2;tr|I3L1U8|I3L1U8_HUMAN Isoform of Q12979, Active breakpoin	5	2	2	1	2	2	2	1	0	1	2	2	2	1	0	1	1	1	1	0	0	0	1.5	1.5	0.7	137.73	1227	1227;1271;165;168;257	0	2.9424	By matching	By MS/MS	By MS/MS	By matching		By matching	1.5	1.5	1.5	0.8	0	0.8
Q9H3K6-2;Q9H3K6	Q9H3K6-2;Q9H3K6	1;1	1;1	1;1	BolA-like protein 2	BOLA2	sp|Q9H3K6-2|BOLA2_HUMAN Isoform of Q9H3K6, Isoform 2 of BolA-like protein 2 OS=Homo sapiens GN=BOLA2;sp|Q9H3K6|BOLA2_HUMAN BolA-like protein 2 OS=Homo sapiens GN=BOLA2 PE=1 SV=1	2	1	1	1	1	0	1	1	0	1	1	0	1	1	0	1	1	0	1	1	0	1	15.5	15.5	15.5	6.8417	58	58;86	0.0088638	1.4208	By matching		By matching	By matching		By MS/MS	15.5	0	15.5	15.5	0	15.5
Q8WUW1;Q8WUW1-2	Q8WUW1;Q8WUW1-2	1;1	1;1	1;1	Protein BRICK1	BRK1	sp|Q8WUW1|BRK1_HUMAN Protein BRICK1 OS=Homo sapiens GN=BRK1 PE=1 SV=1;sp|Q8WUW1-2|BRK1_HUMAN Isoform of Q8WUW1, Isoform 2 of Protein BRICK1 OS=Homo sapiens GN=BRK1	2	1	1	1	1	1	1	1	1	1	1	1	1	1	1	1	1	1	1	1	1	1	17.3	17.3	17.3	8.7448	75	75;106	0.0035714	1.9609	By matching	By MS/MS	By matching	By matching	By matching	By matching	17.3	17.3	17.3	17.3	17.3	17.3
Q5VW32-2;Q5VW32;Q5VW33;F5GXQ0	Q5VW32-2;Q5VW32;Q5VW33;F5GXQ0	5;5;3;3	5;5;3;3	5;5;3;3	BRO1 domain-containing protein BROX	BROX	sp|Q5VW32-2|BROX_HUMAN Isoform of Q5VW32, Isoform 2 of BRO1 domain-containing protein BROX OS=Homo sapiens GN=BROX;sp|Q5VW32|BROX_HUMAN BRO1 domain-containing protein BROX OS=Homo sapiens GN=BROX PE=1 SV=1;tr|Q5VW33|Q5VW33_HUMAN Isoform of Q5VW32, BRO1 dom	4	5	5	5	4	5	4	2	5	4	4	5	4	2	5	4	4	5	4	2	5	4	27.4	27.4	27.4	42.871	379	379;411;215;338	0	54.284	By MS/MS	By MS/MS	By MS/MS	By MS/MS	By MS/MS	By MS/MS	19	27.4	19	8.2	27.4	19
Q865R3;A0A087X2B5;P35613-2;P35613;I3L192;P35613-4;A0A087WUV8;P35613-3;R4GMX5;R4GN83	Q865R3;A0A087X2B5;P35613-2;P35613;I3L192;P35613-4;A0A087WUV8;P35613-3	8;8;8;8;6;6;5;5;3;2	8;8;8;8;6;6;5;5;3;2	8;8;8;8;6;6;5;5;3;2	Basigin	BSG	sp|Q865R3|BASI_BOVIN Basigin (Fragment) OS=Bos taurus GN=BSG PE=2 SV=1;tr|A0A087X2B5|A0A087X2B5_HUMAN Isoform of P35613, Basigin (Fragment) OS=Homo sapiens GN=BSG PE=1 SV=1;sp|P35613-2|BASI_HUMAN Isoform of P35613, Isoform 2 of Basigin OS=Homo sapiens GN=B	10	8	8	8	7	7	8	6	7	6	7	7	8	6	7	6	7	7	8	6	7	6	56.6	56.6	56.6	22.119	205	205;221;269;385;161;205;189;176;84;52	0	55.536	By MS/MS	By MS/MS	By MS/MS	By MS/MS	By MS/MS	By MS/MS	54.6	52.2	56.6	39.5	54.6	39.5
J3QT28;Q1JQB2;O43684-2;O43684	J3QT28;Q1JQB2;O43684-2;O43684	1;1;1;1	1;1;1;1	1;1;1;1	Mitotic checkpoint protein BUB3	BUB3	tr|J3QT28|J3QT28_HUMAN Isoform of O43684, Mitotic checkpoint protein BUB3 (Fragment) OS=Homo sapiens GN=BUB3 PE=1 SV=1;sp|Q1JQB2|BUB3_BOVIN Mitotic checkpoint protein BUB3 OS=Bos taurus GN=BUB3 PE=2 SV=1;sp|O43684-2|BUB3_HUMAN Isoform of O43684, Isoform 2	4	1	1	1	1	1	1	1	1	1	1	1	1	1	1	1	1	1	1	1	1	1	5	5	5	31.703	278	278;326;326;328	0.0059022	1.6072	By matching	By matching	By MS/MS	By matching	By matching	By MS/MS	5	5	5	5	5	5
E9PFE3;C9JF98;F8WDX8;E7EMS9;Q75MG1;E7ETZ4;Q9Y6E2-2;Q9Y6E2	E9PFE3;C9JF98;F8WDX8;E7EMS9;Q75MG1;E7ETZ4;Q9Y6E2-2;Q9Y6E2	1;1;1;1;1;1;1;1	1;1;1;1;1;1;1;1	1;1;1;1;1;1;1;1	Basic leucine zipper and W2 domain-containing protein 2	BZW2	tr|E9PFE3|E9PFE3_HUMAN Isoform of Q9Y6E2, Basic leucine zipper and W2 domain-containing protein 2 OS=Homo sapiens GN=BZW2 PE=1 SV=1;tr|C9JF98|C9JF98_HUMAN Isoform of Q9Y6E2, Basic leucine zipper and W2 domain-containing protein 2 (Fragment) OS=Homo sapiens	8	1	1	1	0	1	1	0	1	0	0	1	1	0	1	0	0	1	1	0	1	0	11.8	11.8	11.8	18.71	161	161;163;170;208;274;408;201;419	0	17.832		By matching	By MS/MS		By matching		0	11.8	11.8	0	11.8	0
Q99622;U3KQ07;Q32KM2;U3KQ85;F5GXW5	Q99622;U3KQ07;Q32KM2;U3KQ85;F5GXW5	4;3;3;2;2	4;3;3;2;2	4;3;3;2;2	Protein C10	C12orf57	sp|Q99622|C10_HUMAN Protein C10 OS=Homo sapiens GN=C12orf57 PE=1 SV=1;tr|U3KQ07|U3KQ07_HUMAN Isoform of Q99622, Protein C10 OS=Homo sapiens GN=C12orf57 PE=1 SV=1;sp|Q32KM2|C10_BOVIN Protein C10 OS=Bos taurus PE=2 SV=1;tr|U3KQ85|U3KQ85_HUMAN Isoform of Q996	5	4	4	4	4	4	4	1	2	3	4	4	4	1	2	3	4	4	4	1	2	3	51.6	51.6	51.6	13.178	126	126;103;132;91;97	0	10.582	By MS/MS	By MS/MS	By MS/MS	By matching	By MS/MS	By matching	51.6	51.6	51.6	14.3	28.6	37.3
F8VQD4;Q8TAD7	F8VQD4;Q8TAD7	1;1	1;1	1;1	Overexpressed in colon carcinoma 1 protein	C12orf75;OCC1	tr|F8VQD4|F8VQD4_HUMAN Isoform of Q8TAD7, Overexpressed in colon carcinoma 1 protein (Fragment) OS=Homo sapiens GN=C12orf75 PE=1 SV=2;sp|Q8TAD7|OCC1_HUMAN Overexpressed in colon carcinoma 1 protein OS=Homo sapiens GN=OCC1 PE=1 SV=2	2	1	1	1	1	1	1	0	0	0	1	1	1	0	0	0	1	1	1	0	0	0	24.7	24.7	24.7	9.3362	89	89;63	0	17.428	By matching	By matching	By MS/MS				24.7	24.7	24.7	0	0	0
Q6UWD8	Q6UWD8	8	8	8	Transmembrane protein C16orf54	C16orf54	sp|Q6UWD8|CP054_HUMAN Transmembrane protein C16orf54 OS=Homo sapiens GN=C16orf54 PE=1 SV=1	1	8	8	8	8	8	8	7	6	6	8	8	8	7	6	6	8	8	8	7	6	6	58.9	58.9	58.9	24.359	224	224	0	45.101	By MS/MS	By MS/MS	By MS/MS	By MS/MS	By MS/MS	By MS/MS	58.9	58.9	58.9	41.1	40.2	40.2
J3KTJ7;I3L072;Q9BSJ5-2;Q9BSJ5-3;Q9BSJ5	J3KTJ7;I3L072;Q9BSJ5-2;Q9BSJ5-3;Q9BSJ5	1;1;1;1;1	1;1;1;1;1	1;1;1;1;1	Uncharacterized protein C17orf80	C17orf80	tr|J3KTJ7|J3KTJ7_HUMAN Isoform of Q9BSJ5, Uncharacterized protein C17orf80 (Fragment) OS=Homo sapiens GN=C17orf80 PE=1 SV=1;tr|I3L072|I3L072_HUMAN Isoform of Q9BSJ5, Uncharacterized protein C17orf80 OS=Homo sapiens GN=C17orf80 PE=1 SV=1;sp|Q9BSJ5-2|CQ080_H	5	1	1	1	0	1	1	1	1	1	0	1	1	1	1	1	0	1	1	1	1	1	8.9	8.9	8.9	20.132	180	180;547;573;583;609	1	-2		By matching	By matching	By MS/MS	By matching	By matching	0	8.9	8.9	8.9	8.9	8.9
E9PGA6;Q9BXJ4;Q9BXJ4-3;Q9BXJ4-2	E9PGA6;Q9BXJ4;Q9BXJ4-3;Q9BXJ4-2	3;3;3;2	3;3;3;2	3;3;3;2	Complement C1q tumor necrosis factor-related protein 3	C1QTNF3-AMACR;C1QTNF3	tr|E9PGA6|E9PGA6_HUMAN Protein C1QTNF3-AMACR OS=Homo sapiens GN=C1QTNF3-AMACR PE=4 SV=1;sp|Q9BXJ4|C1QT3_HUMAN Complement C1q tumor necrosis factor-related protein 3 OS=Homo sapiens GN=C1QTNF3 PE=1 SV=1;sp|Q9BXJ4-3|C1QT3_HUMAN Isoform of Q9BXJ4, Isoform 3 o	4	3	3	3	3	3	3	2	0	2	3	3	3	2	0	2	3	3	3	2	0	2	11.3	11.3	11.3	31.075	284	284;246;319;198	0	5.4676	By MS/MS	By MS/MS	By MS/MS	By matching		By matching	11.3	11.3	11.3	8.1	0	7.7
A0A0A6YYC3;Q96HJ9-2;A0A0A6YYJ8;Q9Y383-3;Q9Y383-2;Q9Y383;B8ZZ10;A8MYV2;Q9NQ29-2;Q9NQ29-3;Q9NQ29;B8ZZ09	A0A0A6YYC3;Q96HJ9-2;A0A0A6YYJ8;Q9Y383-3;Q9Y383-2;Q9Y383;B8ZZ10;A8MYV2;Q9NQ29-2;Q9NQ29-3;Q9NQ29	4;4;4;4;4;4;2;2;2;2;2;1	4;4;4;4;4;4;2;2;2;2;2;1	4;4;4;4;4;4;2;2;2;2;2;1	Putative RNA-binding protein Luc7-like 2;Putative RNA-binding protein Luc7-like 1	C7orf55-LUC7L2;LUC7L2;LUC7L	tr|A0A0A6YYC3|A0A0A6YYC3_HUMAN Isoform of Q9Y383, Protein C7orf55-LUC7L2 OS=Homo sapiens GN=C7orf55-LUC7L2 PE=4 SV=1;sp|Q96HJ9-2|CG055_HUMAN Isoform of Q96HJ9, Isoform 2 of UPF0562 protein C7orf55 OS=Homo sapiens GN=C7orf55;tr|A0A0A6YYJ8|A0A0A6YYJ8_HUMAN I	12	4	4	4	3	3	3	2	4	2	3	3	3	2	4	2	3	3	3	2	4	2	11.8	11.8	11.8	46.228	389	389;458;458;389;391;392;182;272;325;354;371;84	0	7.4153	By MS/MS	By MS/MS	By MS/MS	By MS/MS	By MS/MS	By MS/MS	8	8	8	5.4	11.8	5.4
A0A087X0K1;Q29RI6;Q9Y376;B7ZBJ4;Q5TAW7;Q9H9S4	A0A087X0K1;Q29RI6;Q9Y376	4;4;4;1;1;1	4;4;4;1;1;1	4;4;4;1;1;1	Calcium-binding protein 39	CAB39	tr|A0A087X0K1|A0A087X0K1_HUMAN Isoform of Q9Y376, Calcium-binding protein 39 OS=Homo sapiens GN=CAB39 PE=1 SV=1;sp|Q29RI6|CAB39_BOVIN Calcium-binding protein 39 OS=Bos taurus GN=CAB39 PE=2 SV=1;sp|Q9Y376|CAB39_HUMAN Calcium-binding protein 39 OS=Homo sapie	6	4	4	4	4	3	4	2	3	2	4	3	4	2	3	2	4	3	4	2	3	2	16.5	16.5	16.5	39.452	339	339;341;341;193;280;337	0	10.256	By MS/MS	By matching	By MS/MS	By matching	By matching	By matching	16.5	10.6	16.5	5.3	10.6	5.3
A0A087WW63;O00555-5;O00555-3;O00555-2;O00555-6;O00555-4;O00555;O00555-8	A0A087WW63;O00555-5;O00555-3;O00555-2;O00555-6;O00555-4;O00555;O00555-8	1;1;1;1;1;1;1;1	1;1;1;1;1;1;1;1	1;1;1;1;1;1;1;1	Voltage-dependent P/Q-type calcium channel subunit alpha-1A	CACNA1A	tr|A0A087WW63|A0A087WW63_HUMAN Isoform of O00555, Voltage-dependent P/Q-type calcium channel subunit alpha-1A OS=Homo sapiens GN=CACNA1A PE=1 SV=1;sp|O00555-5|CAC1A_HUMAN Isoform of O00555, Isoform 5 of Voltage-dependent P/Q-type calcium channel subunit al	8	1	1	1	0	1	1	0	0	1	0	1	1	0	0	1	0	1	1	0	0	1	0.4	0.4	0.4	283.13	2512	2512;2249;2261;2261;2493;2505;2505;2506	1	-2		By matching	By matching			By MS/MS	0	0.4	0.4	0	0	0.4
B2ZWH1;Q9HB71-2;Q9HB71	B2ZWH1;Q9HB71-2;Q9HB71	1;1;1	1;1;1	1;1;1	Calcyclin-binding protein	CACYBP	tr|B2ZWH1|B2ZWH1_HUMAN Isoform of Q9HB71, Calcyclin-binding protein (Fragment) OS=Homo sapiens GN=CACYBP PE=1 SV=1;sp|Q9HB71-2|CYBP_HUMAN Isoform of Q9HB71, Isoform 2 of Calcyclin-binding protein OS=Homo sapiens GN=CACYBP;sp|Q9HB71|CYBP_HUMAN Calcyclin-bin	3	1	1	1	1	1	1	1	1	1	1	1	1	1	1	1	1	1	1	1	1	1	36	36	36	5.8587	50	50;80;228	0	3.838	By MS/MS	By matching	By MS/MS	By matching	By matching	By MS/MS	36	36	36	36	36	36
F8VPD4;P27708;H7BZB3;H7C2E4;H7C3Z5	F8VPD4;P27708	25;25;2;2;1	25;25;2;2;1	25;25;2;2;1	CAD protein;Glutamine-dependent carbamoyl-phosphate synthase;Aspartate carbamoyltransferase;Dihydroorotase	CAD	tr|F8VPD4|F8VPD4_HUMAN Isoform of P27708, CAD protein OS=Homo sapiens GN=CAD PE=1 SV=1;sp|P27708|PYR1_HUMAN CAD protein OS=Homo sapiens GN=CAD PE=1 SV=3	5	25	25	25	23	23	16	23	21	23	23	23	16	23	21	23	23	23	16	23	21	23	20.4	20.4	20.4	236.02	2162	2162;2225;280;293;269	0	101.4	By MS/MS	By MS/MS	By MS/MS	By MS/MS	By MS/MS	By MS/MS	18.5	18.6	11.5	18.1	16.2	19.1
C9IYE1;Q86UW7-3;Q86UW7-2;Q86UW7;H7BYR4;A0A087X1P3;H0Y8B5;F8W8P5	C9IYE1;Q86UW7-3;Q86UW7-2;Q86UW7;H7BYR4;A0A087X1P3	3;3;3;3;2;2;1;1	3;3;3;3;2;2;1;1	3;3;3;3;2;2;1;1	Calcium-dependent secretion activator 2	CADPS2	tr|C9IYE1|C9IYE1_HUMAN Isoform of Q86UW7, Calcium-dependent secretion activator 2 OS=Homo sapiens GN=CADPS2 PE=1 SV=1;sp|Q86UW7-3|CAPS2_HUMAN Isoform of Q86UW7, Isoform 3 of Calcium-dependent secretion activator 2 OS=Homo sapiens GN=CADPS2;sp|Q86UW7-2|CAPS	8	3	3	3	2	2	2	3	1	2	2	2	2	3	1	2	2	2	2	3	1	2	2.9	2.9	2.9	147.58	1294	1294;1250;1255;1296;899;1301;490;1194	0	3.6484	By MS/MS	By MS/MS	By matching	By matching	By matching	By matching	1.9	2	2	2.9	1	2
P62157;H0Y7A7;P62158;F8WBR5;M0QZ52;G3V479;G3V226;G3V361;Q96HY3;E7ETZ0;E7EMB3	P62157;H0Y7A7;P62158;F8WBR5;M0QZ52;G3V479	3;3;3;2;2;2;1;1;1;1;1	3;3;3;2;2;2;1;1;1;1;1	3;3;3;2;2;2;1;1;1;1;1	Calmodulin	CALM2;CALM1;CALM3	sp|P62157|CALM_BOVIN Calmodulin OS=Bos taurus GN=CALM PE=1 SV=2;tr|H0Y7A7|H0Y7A7_HUMAN Isoform of P62158, Calmodulin (Fragment) OS=Homo sapiens GN=CALM2 PE=1 SV=1;sp|P62158|CALM_HUMAN Calmodulin OS=Homo sapiens GN=CALM1 PE=1 SV=2;tr|F8WBR5|F8WBR5_HUMAN Iso	11	3	3	3	2	2	2	2	3	2	2	2	2	2	3	2	2	2	2	2	3	2	26.2	26.2	26.2	16.837	149	149;187;149;65;83;83;76;98;113;150;196	0	7.6821	By matching	By MS/MS	By MS/MS	By matching	By MS/MS	By matching	20.1	20.1	20.1	20.1	26.2	20.1
P27797	P27797	1	1	1	Calreticulin	CALR	sp|P27797|CALR_HUMAN Calreticulin OS=Homo sapiens GN=CALR PE=1 SV=1	1	1	1	1	1	1	1	0	1	0	1	1	1	0	1	0	1	1	1	0	1	0	3.4	3.4	3.4	48.141	417	417	0.010062	1.3032	By matching	By matching	By matching		By MS/MS		3.4	3.4	3.4	0	3.4	0
A0A0C4DGH5;A7MBJ5;Q86VP6-2;Q86VP6;H0YH27;Q86VP6-3	A0A0C4DGH5;A7MBJ5;Q86VP6-2;Q86VP6;H0YH27;Q86VP6-3	2;2;2;2;1;1	2;2;2;2;1;1	2;2;2;2;1;1	Cullin-associated NEDD8-dissociated protein 1	CAND1	tr|A0A0C4DGH5|A0A0C4DGH5_HUMAN Isoform of Q86VP6, Cullin-associated NEDD8-dissociated protein 1 (Fragment) OS=Homo sapiens GN=CAND1 PE=1 SV=1;sp|A7MBJ5|CAND1_BOVIN Cullin-associated NEDD8-dissociated protein 1 OS=Bos taurus GN=CAND1 PE=2 SV=1;sp|Q86VP6-2|C	6	2	2	2	2	2	2	2	2	2	2	2	2	2	2	2	2	2	2	2	2	2	4	4	4	85.408	770	770;1230;1062;1230;442;403	0	2.8267	By MS/MS	By MS/MS	By MS/MS	By matching	By MS/MS	By MS/MS	4	4	4	4	4	4
Q01518;Q01518-2;Q5T0R7;Q5T0R6;Q5T0R5;Q5T0R4;Q5T0R3;Q5T0R2;Q5T0R1;Q5T0R9	Q01518;Q01518-2;Q5T0R7;Q5T0R6;Q5T0R5;Q5T0R4;Q5T0R3;Q5T0R2;Q5T0R1	9;8;5;5;5;5;5;5;5;4	3;2;3;3;3;3;3;3;3;2	3;2;3;3;3;3;3;3;3;2	Adenylyl cyclase-associated protein 1;Adenylyl cyclase-associated protein	CAP1	sp|Q01518|CAP1_HUMAN Adenylyl cyclase-associated protein 1 OS=Homo sapiens GN=CAP1 PE=1 SV=5;sp|Q01518-2|CAP1_HUMAN Isoform of Q01518, Isoform 2 of Adenylyl cyclase-associated protein 1 OS=Homo sapiens GN=CAP1;tr|Q5T0R7|Q5T0R7_HUMAN Isoform of Q01518, Aden	10	9	3	3	7	7	9	6	8	7	2	2	3	2	3	2	2	2	3	2	3	2	32.8	12.2	12.2	51.901	475	475;474;174;176;180;202;203;208;215;263	0	80.123	By MS/MS	By MS/MS	By MS/MS	By matching	By MS/MS	By MS/MS	23.4	28.8	32.8	18.1	32.2	24.2
P40121-2;P40121;B8ZZL6;E7ENU9;Q865V6;H7C0X8	P40121-2;P40121;B8ZZL6;E7ENU9;Q865V6	4;4;2;2;2;1	4;4;2;2;2;1	4;4;2;2;2;1	Macrophage-capping protein	CAPG	sp|P40121-2|CAPG_HUMAN Isoform of P40121, Isoform 2 of Macrophage-capping protein OS=Homo sapiens GN=CAPG;sp|P40121|CAPG_HUMAN Macrophage-capping protein OS=Homo sapiens GN=CAPG PE=1 SV=2;tr|B8ZZL6|B8ZZL6_HUMAN Isoform of P40121, Macrophage-capping protein	6	4	4	4	3	4	4	4	3	3	3	4	4	4	3	3	3	4	4	4	3	3	18.6	18.6	18.6	36.856	333	333;348;218;253;349;103	0	56.359	By MS/MS	By MS/MS	By MS/MS	By MS/MS	By MS/MS	By MS/MS	15	18.6	18.6	18.6	15	15
Q27970;P07384	Q27970;P07384	2;2	2;2	2;2	Calpain-1 catalytic subunit	CAPN1	sp|Q27970|CAN1_BOVIN Calpain-1 catalytic subunit OS=Bos taurus GN=CAPN1 PE=1 SV=3;sp|P07384|CAN1_HUMAN Calpain-1 catalytic subunit OS=Homo sapiens GN=CAPN1 PE=1 SV=1	2	2	2	2	0	1	1	1	1	2	0	1	1	1	1	2	0	1	1	1	1	2	5.4	5.4	5.4	82.206	716	716;714	0	4.3705		By matching	By MS/MS	By matching	By MS/MS	By matching	0	3.6	3.6	1.8	1.8	5.4
A0A087X0C8;E7EV01;O15484	A0A087X0C8;E7EV01;O15484	1;1;1	1;1;1	1;1;1	Calpain-5	CAPN5	tr|A0A087X0C8|A0A087X0C8_HUMAN Isoform of O15484, Calpain-5 OS=Homo sapiens GN=CAPN5 PE=1 SV=1;tr|E7EV01|E7EV01_HUMAN Isoform of O15484, Calpain-5 OS=Homo sapiens GN=CAPN5 PE=1 SV=2;sp|O15484|CAN5_HUMAN Calpain-5 OS=Homo sapiens GN=CAPN5 PE=1 SV=2	3	1	1	1	1	1	1	1	1	1	1	1	1	1	1	1	1	1	1	1	1	1	1.6	1.6	1.6	72.984	639	639;680;640	0.0043103	1.7438	By matching	By MS/MS	By MS/MS	By matching	By matching	By MS/MS	1.6	1.6	1.6	1.6	1.6	1.6
Q9Y6Q1	Q9Y6Q1	1	1	1	Calpain-6	CAPN6	sp|Q9Y6Q1|CAN6_HUMAN Calpain-6 OS=Homo sapiens GN=CAPN6 PE=1 SV=2	1	1	1	1	1	1	1	0	0	0	1	1	1	0	0	0	1	1	1	0	0	0	2.8	2.8	2.8	74.576	641	641	0	3.8913	By MS/MS	By MS/MS	By matching				2.8	2.8	2.8	0	0	0
A0A0C4DGQ5;K7EM73;K7ELJ7;P04632;K7ES78;K7EMQ1;U3KQE2;K7EIV0;A0A075B7C0;K7EKD8	A0A0C4DGQ5;K7EM73;K7ELJ7;P04632	3;2;2;2;1;1;1;1;1;1	3;2;2;2;1;1;1;1;1;1	1;0;0;0;0;0;0;0;0;0	Calpain small subunit 1	CAPNS1	tr|A0A0C4DGQ5|A0A0C4DGQ5_HUMAN Isoform of P04632, Calpain small subunit 1 OS=Homo sapiens GN=CAPNS1 PE=1 SV=1;tr|K7EM73|K7EM73_HUMAN Isoform of P04632, Calpain small subunit 1 (Fragment) OS=Homo sapiens GN=CAPNS1 PE=1 SV=1;tr|K7ELJ7|K7ELJ7_HUMAN Isoform of	10	3	3	1	2	2	1	3	3	3	2	2	1	3	3	3	0	0	0	1	1	1	14.3	14.3	4.3	33.786	322	322;163;278;268;72;94;161;196;197;238	0	4.6012	By MS/MS	By MS/MS	By MS/MS	By MS/MS	By MS/MS	By MS/MS	9.9	9.9	2.8	14.3	14.3	14.3
A4FUA8;P52907	A4FUA8;P52907	4;4	4;4	3;3	F-actin-capping protein subunit alpha-1	CAPZA1	sp|A4FUA8|CAZA1_BOVIN F-actin-capping protein subunit alpha-1 OS=Bos taurus GN=CAPZA1 PE=2 SV=1;sp|P52907|CAZA1_HUMAN F-actin-capping protein subunit alpha-1 OS=Homo sapiens GN=CAPZA1 PE=1 SV=3	2	4	4	3	4	4	4	4	3	4	4	4	4	4	3	4	3	3	3	3	2	3	20.3	20.3	16.8	32.931	286	286;286	0	10.061	By MS/MS	By MS/MS	By MS/MS	By matching	By MS/MS	By MS/MS	20.3	20.3	20.3	20.3	15	20.3
Q5E997;P47755;C9JUG7;F8W9N7;P47755-2;A0A0D9SET8	Q5E997;P47755;C9JUG7;F8W9N7;P47755-2;A0A0D9SET8	4;4;3;3;3;2	3;3;2;2;2;1	3;3;2;2;2;1	F-actin-capping protein subunit alpha-2	CAPZA2	sp|Q5E997|CAZA2_BOVIN F-actin-capping protein subunit alpha-2 OS=Bos taurus GN=CAPZA2 PE=1 SV=3;sp|P47755|CAZA2_HUMAN F-actin-capping protein subunit alpha-2 OS=Homo sapiens GN=CAPZA2 PE=1 SV=3;tr|C9JUG7|C9JUG7_HUMAN Isoform of P47755, F-actin-capping prot	6	4	3	3	3	4	4	2	3	3	2	3	3	1	2	2	2	3	3	1	2	2	19.9	16.4	16.4	32.979	286	286;286;146;174;172;174	0	9.4573	By MS/MS	By MS/MS	By MS/MS	By matching	By matching	By matching	14.7	19.9	19.9	8.7	15	15
P79136-2;P47756-2;P47756;B1AK85;B1AK87;P79136;B1AK88	P79136-2;P47756-2;P47756;B1AK85;B1AK87;P79136;B1AK88	5;5;5;4;4;4;4	5;5;5;4;4;4;4	5;5;5;4;4;4;4	F-actin-capping protein subunit beta	CAPZB	sp|P79136-2|CAPZB_BOVIN Isoform Beta-2 of F-actin-capping protein subunit beta OS=Bos taurus GN=CAPZB;sp|P47756-2|CAPZB_HUMAN Isoform of P47756, Isoform 2 of F-actin-capping protein subunit beta OS=Homo sapiens GN=CAPZB;sp|P47756|CAPZB_HUMAN F-actin-cappin	7	5	5	5	5	4	5	3	2	2	5	4	5	3	2	2	5	4	5	3	2	2	32.4	32.4	32.4	30.628	272	272;272;277;260;260;301;301	0	15.042	By MS/MS	By MS/MS	By MS/MS	By matching	By MS/MS	By MS/MS	32.4	25	32.4	15.8	8.5	12.1
Q86X55-1;Q86X55;K7EQB9;K7EQA8;Q86X55-2	Q86X55-1;Q86X55;K7EQB9;K7EQA8;Q86X55-2	2;2;1;1;1	2;2;1;1;1	2;2;1;1;1	Histone-arginine methyltransferase CARM1	CARM1	sp|Q86X55-1|CARM1_HUMAN Isoform of Q86X55, Isoform 1 of Histone-arginine methyltransferase CARM1 OS=Homo sapiens GN=CARM1;sp|Q86X55|CARM1_HUMAN Histone-arginine methyltransferase CARM1 OS=Homo sapiens GN=CARM1 PE=1 SV=3;tr|K7EQB9|K7EQB9_HUMAN Isoform of Q8	5	2	2	2	2	2	2	2	2	2	2	2	2	2	2	2	2	2	2	2	2	2	3.8	3.8	3.8	63.459	585	585;608;176;343;384	0.0066667	1.5525	By matching	By MS/MS	By MS/MS	By matching	By matching	By matching	3.8	3.8	3.8	3.8	3.8	3.8
H0YMR0;Q6P4E1-2;Q6P4E1-5;Q6P4E1;Q6P4E1-4	H0YMR0;Q6P4E1-2;Q6P4E1-5;Q6P4E1;Q6P4E1-4	1;1;1;1;1	1;1;1;1;1	1;1;1;1;1	Protein CASC4	CASC4	tr|H0YMR0|H0YMR0_HUMAN Isoform of Q6P4E1, Protein CASC4 (Fragment) OS=Homo sapiens GN=CASC4 PE=1 SV=7;sp|Q6P4E1-2|CASC4_HUMAN Isoform of Q6P4E1, Isoform 2 of Protein CASC4 OS=Homo sapiens GN=CASC4;sp|Q6P4E1-5|CASC4_HUMAN Isoform of Q6P4E1, Isoform 5 of Pro	5	1	1	1	0	1	0	1	1	1	0	1	0	1	1	1	0	1	0	1	1	1	11.5	11.5	11.5	13.467	113	113;380;415;433;436	0	2.95		By MS/MS		By MS/MS	By matching	By matching	0	11.5	0	11.5	11.5	11.5
P04040	P04040	1	1	1	Catalase	CAT	sp|P04040|CATA_HUMAN Catalase OS=Homo sapiens GN=CAT PE=1 SV=3	1	1	1	1	1	1	1	0	0	0	1	1	1	0	0	0	1	1	1	0	0	0	2.5	2.5	2.5	59.755	527	527	0	2.896	By matching	By matching	By MS/MS				2.5	2.5	2.5	0	0	0
Q6P1N0;K7EJY5;Q6P1N0-2	Q6P1N0;K7EJY5;Q6P1N0-2	4;3;3	4;3;3	4;3;3	Coiled-coil and C2 domain-containing protein 1A	CC2D1A	sp|Q6P1N0|C2D1A_HUMAN Coiled-coil and C2 domain-containing protein 1A OS=Homo sapiens GN=CC2D1A PE=1 SV=1;tr|K7EJY5|K7EJY5_HUMAN Isoform of Q6P1N0, Coiled-coil and C2 domain-containing protein 1A (Fragment) OS=Homo sapiens GN=CC2D1A PE=1 SV=1;sp|Q6P1N0-2|C	3	4	4	4	3	4	2	0	3	2	3	4	2	0	3	2	3	4	2	0	3	2	6	6	6	104.06	951	951;378;950	0	5.4232	By MS/MS	By MS/MS	By MS/MS		By matching	By matching	4.8	6	2.9	0	4.8	2.9
Q8N163-2;Q8N163;A0A087X2B6;G3V119;H0YB24;E5RHJ4	Q8N163-2;Q8N163;A0A087X2B6;G3V119;H0YB24	3;3;2;2;2;1	3;3;2;2;2;1	3;3;2;2;2;1	Cell cycle and apoptosis regulator protein 2	CCAR2	sp|Q8N163-2|CCAR2_HUMAN Isoform of Q8N163, Isoform 2 of Cell cycle and apoptosis regulator protein 2 OS=Homo sapiens GN=CCAR2;sp|Q8N163|CCAR2_HUMAN Cell cycle and apoptosis regulator protein 2 OS=Homo sapiens GN=CCAR2 PE=1 SV=2;tr|A0A087X2B6|A0A087X2B6_HUM	6	3	3	3	3	3	1	3	3	2	3	3	1	3	3	2	3	3	1	3	3	2	6	6	6	103.14	923	923;923;272;598;615;277	0	3.6684	By MS/MS	By matching	By matching	By MS/MS	By matching	By MS/MS	6	6	1.1	6	6	3.8
Q9P031	Q9P031	1	1	1	Thyroid transcription factor 1-associated protein 26	CCDC59	sp|Q9P031|TAP26_HUMAN Thyroid transcription factor 1-associated protein 26 OS=Homo sapiens GN=CCDC59 PE=1 SV=2	1	1	1	1	0	0	1	0	0	0	0	0	1	0	0	0	0	0	1	0	0	0	3.7	3.7	3.7	28.669	241	241	1	-2			By MS/MS				0	0	3.7	0	0	0
E9PIY2	E9PIY2	1	1	1		CCDC67	tr|E9PIY2|E9PIY2_HUMAN Isoform of Q05D60, Deuterosome protein 1 (Fragment) OS=Homo sapiens GN=CCDC67 PE=1 SV=7	1	1	1	1	1	1	0	0	0	0	1	1	0	0	0	0	1	1	0	0	0	0	2	2	2	65.313	554	554	0.010277	1.3665	By MS/MS	By matching					2	2	0	0	0	0
Q8ND76-3;Q8ND76-2;Q8ND76	Q8ND76-3;Q8ND76-2;Q8ND76	2;2;2	2;2;2	2;2;2	Cyclin-Y	CCNY	sp|Q8ND76-3|CCNY_HUMAN Isoform of Q8ND76, Isoform 3 of Cyclin-Y OS=Homo sapiens GN=CCNY;sp|Q8ND76-2|CCNY_HUMAN Isoform of Q8ND76, Isoform 2 of Cyclin-Y OS=Homo sapiens GN=CCNY;sp|Q8ND76|CCNY_HUMAN Cyclin-Y OS=Homo sapiens GN=CCNY PE=1 SV=2	3	2	2	2	2	2	2	1	1	1	2	2	2	1	1	1	2	2	2	1	1	1	11.1	11.1	11.1	33.245	287	287;316;341	0	5.9845	By MS/MS	By MS/MS	By MS/MS	By matching	By MS/MS	By matching	11.1	11.1	11.1	5.2	5.2	5.2
P78371;F5GWF6;F8VQ14;P78371-2;Q3ZBH0	P78371;F5GWF6;F8VQ14;P78371-2;Q3ZBH0	11;10;9;9;8	11;10;9;9;8	11;10;9;9;8	T-complex protein 1 subunit beta	CCT2	sp|P78371|TCPB_HUMAN T-complex protein 1 subunit beta OS=Homo sapiens GN=CCT2 PE=1 SV=4;tr|F5GWF6|F5GWF6_HUMAN Isoform of P78371, T-complex protein 1 subunit beta OS=Homo sapiens GN=CCT2 PE=1 SV=2;tr|F8VQ14|F8VQ14_HUMAN Isoform of P78371, T-complex protein	5	11	11	11	10	8	9	9	11	10	10	8	9	9	11	10	10	8	9	9	11	10	36.3	36.3	36.3	57.488	535	535;530;416;488;535	0	24.485	By MS/MS	By MS/MS	By MS/MS	By MS/MS	By MS/MS	By MS/MS	33.5	25.8	31.2	27.1	36.3	34
B4DUR8;Q3T0K2;P49368-2;P49368;Q5SZX6	B4DUR8;Q3T0K2;P49368-2;P49368	5;5;5;5;1	5;5;5;5;1	5;5;5;5;1	T-complex protein 1 subunit gamma	CCT3	tr|B4DUR8|B4DUR8_HUMAN Isoform of P49368, T-complex protein 1 subunit gamma OS=Homo sapiens GN=CCT3 PE=1 SV=1;sp|Q3T0K2|TCPG_BOVIN T-complex protein 1 subunit gamma OS=Bos taurus GN=CCT3 PE=1 SV=1;sp|P49368-2|TCPG_HUMAN Isoform of P49368, Isoform 2 of T-co	5	5	5	5	5	5	5	5	4	4	5	5	5	5	4	4	5	5	5	5	4	4	14.2	14.2	14.2	55.674	500	500;545;507;545;276	0	7.1496	By MS/MS	By MS/MS	By MS/MS	By MS/MS	By MS/MS	By MS/MS	14.2	14.2	14.2	14.2	12	12
P50991-2;P50991;Q2T9X2	P50991-2;P50991;Q2T9X2	7;7;6	7;7;6	7;7;6	T-complex protein 1 subunit delta	CCT4	sp|P50991-2|TCPD_HUMAN Isoform of P50991, Isoform 2 of T-complex protein 1 subunit delta OS=Homo sapiens GN=CCT4;sp|P50991|TCPD_HUMAN T-complex protein 1 subunit delta OS=Homo sapiens GN=CCT4 PE=1 SV=4;sp|Q2T9X2|TCPD_BOVIN T-complex protein 1 subunit delta	3	7	7	7	7	7	7	6	6	6	7	7	7	6	6	6	7	7	7	6	6	6	21.6	21.6	21.6	54.719	509	509;539;542	0	42.283	By MS/MS	By MS/MS	By MS/MS	By MS/MS	By MS/MS	By MS/MS	21.6	21.6	21.6	19.1	19.1	19.1
P48643;E7ENZ3;B7ZAR1;E9PCA1;P48643-2;D6RIZ7	P48643;E7ENZ3;B7ZAR1;E9PCA1;P48643-2	11;10;9;9;8;2	11;10;9;9;8;2	11;10;9;9;8;2	T-complex protein 1 subunit epsilon	CCT5	sp|P48643|TCPE_HUMAN T-complex protein 1 subunit epsilon OS=Homo sapiens GN=CCT5 PE=1 SV=1;tr|E7ENZ3|E7ENZ3_HUMAN Isoform of P48643, T-complex protein 1 subunit epsilon OS=Homo sapiens GN=CCT5 PE=1 SV=1;tr|B7ZAR1|B7ZAR1_HUMAN Isoform of P48643, T-complex p	6	11	11	11	8	7	7	8	11	6	8	7	7	8	11	6	8	7	7	8	11	6	34.2	34.2	34.2	59.67	541	541;486;503;520;448;44	0	45.937	By MS/MS	By MS/MS	By MS/MS	By MS/MS	By MS/MS	By MS/MS	29.8	22.4	24.2	26.4	34.2	22.6
P40227;Q3MHL7;P40227-2;Q3T084	P40227;Q3MHL7;P40227-2	7;6;5;2	7;6;5;2	7;6;5;2	T-complex protein 1 subunit zeta	CCT6A	sp|P40227|TCPZ_HUMAN T-complex protein 1 subunit zeta OS=Homo sapiens GN=CCT6A PE=1 SV=3;sp|Q3MHL7|TCPZ_BOVIN T-complex protein 1 subunit zeta OS=Bos taurus GN=CCT6A PE=1 SV=3;sp|P40227-2|TCPZ_HUMAN Isoform of P40227, Isoform 2 of T-complex protein 1 subun	4	7	7	7	4	3	4	6	5	7	4	3	4	6	5	7	4	3	4	6	5	7	23	23	23	58.024	531	531;531;486;531	0	17.776	By MS/MS	By MS/MS	By MS/MS	By MS/MS	By MS/MS	By MS/MS	12.1	10.9	12.1	18.3	17.9	23
Q2NKZ1;Q99832-3;Q99832;Q99832-2;Q99832-4;F8WAM2	Q2NKZ1;Q99832-3;Q99832;Q99832-2;Q99832-4	4;4;4;3;3;1	4;4;4;3;3;1	4;4;4;3;3;1	T-complex protein 1 subunit eta	CCT7	sp|Q2NKZ1|TCPH_BOVIN T-complex protein 1 subunit eta OS=Bos taurus GN=CCT7 PE=1 SV=1;sp|Q99832-3|TCPH_HUMAN Isoform of Q99832, Isoform 3 of T-complex protein 1 subunit eta OS=Homo sapiens GN=CCT7;sp|Q99832|TCPH_HUMAN T-complex protein 1 subunit eta OS=Homo	6	4	4	4	2	2	3	4	3	3	2	2	3	4	3	3	2	2	3	4	3	3	13.3	13.3	13.3	59.442	543	543;499;543;339;456;98	0	9.426	By MS/MS	By matching	By matching	By MS/MS	By MS/MS	By MS/MS	7	8.7	11	13.3	10.9	9.2
P50990-3;P50990-2;P50990;Q3ZCI9;H7C4C8	P50990-3;P50990-2;P50990;Q3ZCI9	8;8;8;5;3	8;8;8;5;3	8;8;8;5;3	T-complex protein 1 subunit theta	CCT8	sp|P50990-3|TCPQ_HUMAN Isoform of P50990, Isoform 3 of T-complex protein 1 subunit theta OS=Homo sapiens GN=CCT8;sp|P50990-2|TCPQ_HUMAN Isoform of P50990, Isoform 2 of T-complex protein 1 subunit theta OS=Homo sapiens GN=CCT8;sp|P50990|TCPQ_HUMAN T-complex	5	8	8	8	7	6	8	8	6	8	7	6	8	8	6	8	7	6	8	8	6	8	24.4	24.4	24.4	51.586	475	475;529;548;548;323	0	14.286	By MS/MS	By MS/MS	By matching	By MS/MS	By MS/MS	By MS/MS	21.1	17.1	24.4	24.4	16.6	24.4
Q15762;J3QR77;J3QQW1;J3QL19;J3QRQ4	Q15762;J3QR77;J3QQW1	4;3;2;1;1	4;3;2;1;1	4;3;2;1;1	CD226 antigen	CD226	sp|Q15762|CD226_HUMAN CD226 antigen OS=Homo sapiens GN=CD226 PE=1 SV=2;tr|J3QR77|J3QR77_HUMAN Isoform of Q15762, CD226 antigen OS=Homo sapiens GN=CD226 PE=1 SV=1;tr|J3QQW1|J3QQW1_HUMAN Isoform of Q15762, CD226 antigen (Fragment) OS=Homo sapiens GN=CD226 PE	5	4	4	4	4	4	4	3	4	2	4	4	4	3	4	2	4	4	4	3	4	2	16.4	16.4	16.4	38.614	336	336;181;276;127;132	0	11.822	By MS/MS	By MS/MS	By MS/MS	By matching	By matching	By matching	16.4	16.4	16.4	16.4	16.4	11.3
Q9BZW8-3;Q9BZW8-2;Q9BZW8	Q9BZW8-3;Q9BZW8-2;Q9BZW8	1;1;1	1;1;1	1;1;1	Natural killer cell receptor 2B4	CD244	sp|Q9BZW8-3|CD244_HUMAN Isoform of Q9BZW8, Isoform 3 of Natural killer cell receptor 2B4 OS=Homo sapiens GN=CD244;sp|Q9BZW8-2|CD244_HUMAN Isoform of Q9BZW8, Isoform 2 of Natural killer cell receptor 2B4 OS=Homo sapiens GN=CD244;sp|Q9BZW8|CD244_HUMAN Natura	3	1	1	1	1	0	1	0	0	0	1	0	1	0	0	0	1	0	1	0	0	0	3.3	3.3	3.3	36.987	329	329;365;370	0.0088853	1.4234	By MS/MS		By MS/MS				3.3	0	3.3	0	0	0
P10747;P10747-7;P10747-2;P10747-4;P10747-3	P10747;P10747-7;P10747-2;P10747-4;P10747-3	4;4;3;3;3	4;4;3;3;3	4;4;3;3;3	T-cell-specific surface glycoprotein CD28	CD28	sp|P10747|CD28_HUMAN T-cell-specific surface glycoprotein CD28 OS=Homo sapiens GN=CD28 PE=1 SV=1;sp|P10747-7|CD28_HUMAN Isoform of P10747, Isoform 7 of T-cell-specific surface glycoprotein CD28 OS=Homo sapiens GN=CD28;sp|P10747-2|CD28_HUMAN Isoform of P107	5	4	4	4	4	4	2	0	0	0	4	4	2	0	0	0	4	4	2	0	0	0	13.6	13.6	13.6	25.066	220	220;234;101;123;136	0	4.6069	By MS/MS	By MS/MS	By matching				13.6	13.6	8.2	0	0	0
Q9Y5K6	Q9Y5K6	3	3	3	CD2-associated protein	CD2AP	sp|Q9Y5K6|CD2AP_HUMAN CD2-associated protein OS=Homo sapiens GN=CD2AP PE=1 SV=1	1	3	3	3	3	3	3	2	3	2	3	3	3	2	3	2	3	3	3	2	3	2	8	8	8	71.45	639	639	0	2.422	By MS/MS	By MS/MS	By MS/MS	By matching	By matching	By matching	8	8	8	4.9	8	4.9
Q9NPF0-2;Q9NPF0	Q9NPF0-2;Q9NPF0	2;2	2;2	2;2	CD320 antigen	CD320	sp|Q9NPF0-2|CD320_HUMAN Isoform of Q9NPF0, Isoform 2 of CD320 antigen OS=Homo sapiens GN=CD320;sp|Q9NPF0|CD320_HUMAN CD320 antigen OS=Homo sapiens GN=CD320 PE=1 SV=1	2	2	2	2	2	2	1	1	0	0	2	2	1	1	0	0	2	2	1	1	0	0	10	10	10	24.371	240	240;282	0	2.3495	By MS/MS	By MS/MS	By MS/MS	By matching			10	10	4.6	4.6	0	0
M0QZP6;B7ZAN3;P11049-3;P11049-2;P11049	M0QZP6;B7ZAN3;P11049-3;P11049-2;P11049	4;4;4;4;4	4;4;4;4;4	4;4;4;4;4	Tetraspanin;Leukocyte antigen CD37	CD37	tr|M0QZP6|M0QZP6_HUMAN Isoform of P11049, Leukocyte antigen CD37 (Fragment) OS=Homo sapiens GN=CD37 PE=1 SV=1;tr|B7ZAN3|B7ZAN3_HUMAN Isoform of P11049, Tetraspanin OS=Homo sapiens GN=CD37 PE=1 SV=1;sp|P11049-3|CD37_HUMAN Isoform of P11049, Isoform 3 of Leu	5	4	4	4	4	4	4	3	4	3	4	4	4	3	4	3	4	4	4	3	4	3	24.8	24.8	24.8	27.592	254	254;270;202;213;281	0	59.493	By MS/MS	By MS/MS	By MS/MS	By MS/MS	By MS/MS	By MS/MS	24.8	24.8	24.8	18.5	24.8	18.5
P28907;H0Y950;P28907-2	P28907;H0Y950;P28907-2	4;2;2	4;2;2	4;2;2	ADP-ribosyl cyclase/cyclic ADP-ribose hydrolase 1	CD38	sp|P28907|CD38_HUMAN ADP-ribosyl cyclase/cyclic ADP-ribose hydrolase 1 OS=Homo sapiens GN=CD38 PE=1 SV=2;tr|H0Y950|H0Y950_HUMAN Isoform of P28907, ADP-ribosyl cyclase/cyclic ADP-ribose hydrolase 1 (Fragment) OS=Homo sapiens GN=CD38 PE=1 SV=7;sp|P28907-2|CD	3	4	4	4	4	3	3	3	3	3	4	3	3	3	3	3	4	3	3	3	3	3	13.7	13.7	13.7	34.328	300	300;152;122	0	4.0359	By MS/MS	By MS/MS	By matching	By MS/MS	By MS/MS	By matching	13.7	10.3	9.7	9.7	9.7	9.7
P01730;F5H480	P01730	6;1	6;1	6;1	T-cell surface glycoprotein CD4	CD4	sp|P01730|CD4_HUMAN T-cell surface glycoprotein CD4 OS=Homo sapiens GN=CD4 PE=1 SV=1	2	6	6	6	6	5	4	1	1	1	6	5	4	1	1	1	6	5	4	1	1	1	19.7	19.7	19.7	51.11	458	458;148	0	32.306	By MS/MS	By MS/MS	By MS/MS	By matching	By matching	By matching	19.7	18.1	9.6	2.4	2.8	2.8
H0YD13;P16070-18;P16070-12;P16070-14;P16070-13;P16070-11;P16070-10;P16070-16;P16070-8;P16070-17;P16070-6;P16070-4;P16070-3;P16070-7;P16070-5;P16070;H0Y2P0;H0YE40;H0YDW7;H0YCV9;H0Y5E4;P16070-15;P16070-9;E9PKC6;H0YDX6;H0YD17;Q86UZ1;P16070-19	H0YD13;P16070-18;P16070-12;P16070-14;P16070-13;P16070-11;P16070-10;P16070-16;P16070-8;P16070-17;P16070-6;P16070-4;P16070-3;P16070-7;P16070-5;P16070;H0Y2P0;H0YE40	7;7;7;7;7;7;7;7;7;7;7;7;7;7;7;7;6;4;3;3;3;3;3;2;2;2;1;1	7;7;7;7;7;7;7;7;7;7;7;7;7;7;7;7;6;4;3;3;3;3;3;2;2;2;1;1	4;4;4;4;4;4;4;4;4;4;4;4;4;4;4;4;3;2;2;2;2;2;2;2;1;1;1;1	CD44 antigen	CD44	tr|H0YD13|H0YD13_HUMAN Isoform of P16070, CD44 antigen OS=Homo sapiens GN=CD44 PE=1 SV=2;sp|P16070-18|CD44_HUMAN Isoform of P16070, Isoform 18 of CD44 antigen OS=Homo sapiens GN=CD44;sp|P16070-12|CD44_HUMAN Isoform of P16070, Isoform 12 of CD44 antigen OS=	28	7	7	4	7	7	7	5	4	5	7	7	7	5	4	5	4	4	4	4	3	4	31.6	31.6	21.8	22.683	206	206;340;361;396;425;429;493;668;674;691;699;699;711;713;734;742;287;82;240;249;294;294;675;78;181;230;80;139	0	92.285	By MS/MS	By MS/MS	By MS/MS	By MS/MS	By MS/MS	By MS/MS	31.6	31.6	31.6	27.7	27.7	27.7
Q08722-2;Q08722-3;Q08722-4;Q08722	Q08722-2;Q08722-3;Q08722-4;Q08722	4;4;4;4	4;4;4;4	3;3;3;3	Leukocyte surface antigen CD47	CD47	sp|Q08722-2|CD47_HUMAN Isoform of Q08722, Isoform OA3-293 of Leukocyte surface antigen CD47 OS=Homo sapiens GN=CD47;sp|Q08722-3|CD47_HUMAN Isoform of Q08722, Isoform OA3-305 of Leukocyte surface antigen CD47 OS=Homo sapiens GN=CD47;sp|Q08722-4|CD47_HUMAN I	4	4	4	3	4	4	4	2	3	3	4	4	4	2	3	3	3	3	3	1	2	2	9.6	9.6	6.5	31.742	292	292;305;311;323	0	12.138	By MS/MS	By MS/MS	By MS/MS	By MS/MS	By MS/MS	By MS/MS	9.6	9.6	9.6	5.8	9.6	9.6
A0A087X1S7;P09326;P09326-2	A0A087X1S7;P09326	5;5;2	5;5;2	5;5;2	CD48 antigen	CD48	tr|A0A087X1S7|A0A087X1S7_HUMAN Isoform of P09326, CD48 antigen OS=Homo sapiens GN=CD48 PE=1 SV=1;sp|P09326|CD48_HUMAN CD48 antigen OS=Homo sapiens GN=CD48 PE=1 SV=2	3	5	5	5	5	5	5	3	3	4	5	5	5	3	3	4	5	5	5	3	3	4	20.6	20.6	20.6	28.855	252	252;243;169	0	53.714	By MS/MS	By MS/MS	By MS/MS	By MS/MS	By MS/MS	By matching	20.6	20.6	20.6	15.1	15.1	19.4
P06127;F5GYK3	P06127	9;1	9;1	9;1	T-cell surface glycoprotein CD5	CD5	sp|P06127|CD5_HUMAN T-cell surface glycoprotein CD5 OS=Homo sapiens GN=CD5 PE=1 SV=2	2	9	9	9	7	9	8	7	6	5	7	9	8	7	6	5	7	9	8	7	6	5	22.8	22.8	22.8	54.577	495	495;165	0	28.061	By MS/MS	By MS/MS	By MS/MS	By MS/MS	By MS/MS	By MS/MS	18.8	22.8	20.4	16.8	14.7	12.9
P19397	P19397	1	1	1	Leukocyte surface antigen CD53	CD53	sp|P19397|CD53_HUMAN Leukocyte surface antigen CD53 OS=Homo sapiens GN=CD53 PE=1 SV=1	1	1	1	1	1	1	1	0	1	1	1	1	1	0	1	1	1	1	1	0	1	1	3.7	3.7	3.7	24.341	219	219	0.0034874	1.8401	By MS/MS	By MS/MS	By matching		By matching	By matching	3.7	3.7	3.7	0	3.7	3.7
H3BLV0;B1AP13;H7BY55;P08174-4;P08174;P08174-3;P08174-5;P08174-2;P08174-6;P08174-7	H3BLV0;B1AP13;H7BY55;P08174-4;P08174;P08174-3;P08174-5;P08174-2;P08174-6;P08174-7	1;1;1;1;1;1;1;1;1;1	1;1;1;1;1;1;1;1;1;1	1;1;1;1;1;1;1;1;1;1	Complement decay-accelerating factor	CD55	tr|H3BLV0|H3BLV0_HUMAN Isoform of P08174, Complement decay-accelerating factor (Fragment) OS=Homo sapiens GN=CD55 PE=1 SV=1;tr|B1AP13|B1AP13_HUMAN Isoform of P08174, Complement decay-accelerating factor OS=Homo sapiens GN=CD55 PE=1 SV=1;tr|H7BY55|H7BY55_HU	10	1	1	1	1	1	1	0	0	0	1	1	1	0	0	0	1	1	1	0	0	0	9.5	9.5	9.5	35.695	326	326;444;550;364;381;384;439;440;525;551	0.0096463	1.4118	By matching	By matching	By MS/MS				9.5	9.5	9.5	0	0	0
E9PNW4;E9PR17;P13987;H0YET2	E9PNW4;E9PR17;P13987;H0YET2	3;3;3;2	3;3;3;2	3;3;3;2	CD59 glycoprotein	CD59	tr|E9PNW4|E9PNW4_HUMAN Isoform of P13987, CD59 glycoprotein OS=Homo sapiens GN=CD59 PE=1 SV=1;tr|E9PR17|E9PR17_HUMAN Isoform of P13987, CD59 glycoprotein OS=Homo sapiens GN=CD59 PE=1 SV=1;sp|P13987|CD59_HUMAN CD59 glycoprotein OS=Homo sapiens GN=CD59 PE=1	4	3	3	3	3	3	3	3	3	2	3	3	3	3	3	2	3	3	3	3	3	2	23.1	23.1	23.1	11.985	108	108;130;128;52	0	10.818	By MS/MS	By MS/MS	By MS/MS	By MS/MS	By MS/MS	By MS/MS	23.1	23.1	23.1	23.1	23.1	22.2
G5E973;P30203-5;P30203-3;P30203-4;P30203-2;P30203	G5E973;P30203-5;P30203-3;P30203-4;P30203-2;P30203	1;1;1;1;1;1	1;1;1;1;1;1	1;1;1;1;1;1	T-cell differentiation antigen CD6	CD6	tr|G5E973|G5E973_HUMAN Isoform of P30203, CD6 antigen, isoform CRA_d OS=Homo sapiens GN=CD6 PE=1 SV=1;sp|P30203-5|CD6_HUMAN Isoform of P30203, Isoform CD6E of T-cell differentiation antigen CD6 OS=Homo sapiens GN=CD6;sp|P30203-3|CD6_HUMAN Isoform of P30203	6	1	1	1	1	1	1	0	0	0	1	1	1	0	0	0	1	1	1	0	0	0	3.6	3.6	3.6	49.8	468	468;592;595;601;636;668	0	12.342	By matching	By MS/MS	By MS/MS				3.6	3.6	3.6	0	0	0
F8VV56;F8W022;F8VWK8;P08962-3;P08962-2;P08962;F8VNT9	F8VV56;F8W022;F8VWK8;P08962-3;P08962-2;P08962;F8VNT9	2;2;2;2;2;2;1	2;2;2;2;2;2;1	2;2;2;2;2;2;1	Tetraspanin;CD63 antigen	CD63	tr|F8VV56|F8VV56_HUMAN Isoform of P08962, CD63 antigen OS=Homo sapiens GN=CD63 PE=1 SV=1;tr|F8W022|F8W022_HUMAN Isoform of P08962, Tetraspanin (Fragment) OS=Homo sapiens GN=CD63 PE=1 SV=1;tr|F8VWK8|F8VWK8_HUMAN Isoform of P08962, Tetraspanin (Fragment) OS=	7	2	2	2	2	2	1	0	0	0	2	2	1	0	0	0	2	2	1	0	0	0	22.1	22.1	22.1	16.021	145	145;215;217;156;215;238;133	0	11.832	By MS/MS	By matching	By MS/MS				22.1	22.1	6.9	0	0	0
P09564;J3QLC7;J3QLM0	P09564;J3QLC7	3;2;1	3;2;1	3;2;1	T-cell antigen CD7	CD7	sp|P09564|CD7_HUMAN T-cell antigen CD7 OS=Homo sapiens GN=CD7 PE=1 SV=1;tr|J3QLC7|J3QLC7_HUMAN Isoform of P09564, T-cell antigen CD7 OS=Homo sapiens GN=CD7 PE=1 SV=1	3	3	3	3	3	3	3	3	3	3	3	3	3	3	3	3	3	3	3	3	3	3	21.2	21.2	21.2	25.409	240	240;140;221	0	10.746	By MS/MS	By MS/MS	By MS/MS	By MS/MS	By MS/MS	By MS/MS	21.2	21.2	21.2	21.2	21.2	21.2
E9PJK1;E9PRJ8;H0YDL9;H0YDJ9;E9PIF1;A6NMH8;P60033;E9PM31;H0YEE2	E9PJK1;E9PRJ8;H0YDL9;H0YDJ9;E9PIF1;A6NMH8;P60033	5;5;5;5;5;5;5;2;2	5;5;5;5;5;5;5;2;2	5;5;5;5;5;5;5;2;2	Tetraspanin;CD81 antigen	CD81	tr|E9PJK1|E9PJK1_HUMAN Isoform of P60033, Tetraspanin OS=Homo sapiens GN=CD81 PE=1 SV=1;tr|E9PRJ8|E9PRJ8_HUMAN Isoform of P60033, Tetraspanin (Fragment) OS=Homo sapiens GN=CD81 PE=1 SV=1;tr|H0YDL9|H0YDL9_HUMAN Isoform of P60033, Tetraspanin (Fragment) OS=H	9	5	5	5	4	5	5	4	4	4	4	5	5	4	4	4	4	5	5	4	4	4	41.2	41.2	41.2	17.963	165	165;209;221;225;242;274;236;93;148	0	79.262	By MS/MS	By MS/MS	By MS/MS	By MS/MS	By MS/MS	By MS/MS	39.4	41.2	41.2	39.4	39.4	39.4
P27701-2;P27701;E9PJC7	P27701-2;P27701	3;3;1	3;3;1	3;3;1	CD82 antigen	CD82	sp|P27701-2|CD82_HUMAN Isoform of P27701, Isoform 2 of CD82 antigen OS=Homo sapiens GN=CD82;sp|P27701|CD82_HUMAN CD82 antigen OS=Homo sapiens GN=CD82 PE=1 SV=1	3	3	3	3	3	3	3	1	2	3	3	3	3	1	2	3	3	3	3	1	2	3	19	19	19	26.818	242	242;267;157	0	18.386	By matching	By MS/MS	By MS/MS	By MS/MS	By matching	By MS/MS	19	19	19	6.6	10.7	19
P48960-2;P48960-3;P48960;K7EKV5;K7EPE8;K7EPP8;M0QY55;B4DWB8;M0R0K5;Q9UHX3-5;Q9UHX3-4;Q9UHX3-6;Q9UHX3-3;Q9UHX3-2;Q9UHX3	P48960-2;P48960-3;P48960	7;7;7;1;1;1;1;1;1;1;1;1;1;1;1	7;7;7;1;1;1;1;1;1;1;1;1;1;1;1	7;7;7;1;1;1;1;1;1;1;1;1;1;1;1	CD97 antigen;CD97 antigen subunit alpha;CD97 antigen subunit beta	CD97	sp|P48960-2|CD97_HUMAN Isoform of P48960, Isoform 2 of CD97 antigen OS=Homo sapiens GN=CD97;sp|P48960-3|CD97_HUMAN Isoform of P48960, Isoform 3 of CD97 antigen OS=Homo sapiens GN=CD97;sp|P48960|CD97_HUMAN CD97 antigen OS=Homo sapiens GN=CD97 PE=1 SV=4	15	7	7	7	6	5	5	4	4	4	6	5	5	4	4	4	6	5	5	4	4	4	13.5	13.5	13.5	81.742	742	742;786;835;154;157;164;330;379;831;681;730;765;774;812;823	0	22.322	By MS/MS	By MS/MS	By MS/MS	By MS/MS	By MS/MS	By MS/MS	11.5	9.2	9.4	7.8	7	7
P14209-3;P14209;A0A096LP69;A8MQT7;H7C2F2;P14209-2	P14209-3;P14209;A0A096LP69;A8MQT7;H7C2F2;P14209-2	4;4;3;2;2;2	4;4;3;2;2;2	4;4;3;2;2;2	CD99 antigen	CD99	sp|P14209-3|CD99_HUMAN Isoform of P14209, Isoform 3 of CD99 antigen OS=Homo sapiens GN=CD99;sp|P14209|CD99_HUMAN CD99 antigen OS=Homo sapiens GN=CD99 PE=1 SV=1;tr|A0A096LP69|A0A096LP69_HUMAN Isoform of P14209, CD99 antigen OS=Homo sapiens GN=CD99 PE=1 SV=1	6	4	4	4	4	3	4	3	3	2	4	3	4	3	3	2	4	3	4	3	3	2	34.9	34.9	34.9	17.128	169	169;185;184;177;201;160	0	12.853	By MS/MS	By MS/MS	By MS/MS	By matching	By MS/MS	By matching	34.9	29	34.9	29	29	20.7
X6RKY7;X6RF82;X6RA30;Q2YDG3;O75794	X6RKY7;X6RF82;X6RA30;Q2YDG3;O75794	1;1;1;1;1	1;1;1;1;1	1;1;1;1;1	Cell division cycle protein 123 homolog	CDC123	tr|X6RKY7|X6RKY7_HUMAN Isoform of O75794, Cell division cycle protein 123 homolog (Fragment) OS=Homo sapiens GN=CDC123 PE=1 SV=1;tr|X6RF82|X6RF82_HUMAN Isoform of O75794, Cell division cycle protein 123 homolog (Fragment) OS=Homo sapiens GN=CDC123 PE=1 SV=	5	1	1	1	1	1	1	0	1	1	1	1	1	0	1	1	1	1	1	0	1	1	6.4	6.4	6.4	17.777	157	157;183;295;335;336	0.0073469	1.4836	By MS/MS	By matching	By matching		By matching	By MS/MS	6.4	6.4	6.4	0	6.4	6.4
K7EIU0;K7EQA9;Q5EAC6;Q16543	K7EIU0;K7EQA9;Q5EAC6;Q16543	1;1;1;1	1;1;1;1	1;1;1;1	Hsp90 co-chaperone Cdc37;Hsp90 co-chaperone Cdc37, N-terminally processed	CDC37	tr|K7EIU0|K7EIU0_HUMAN Isoform of Q16543, Hsp90 co-chaperone Cdc37 (Fragment) OS=Homo sapiens GN=CDC37 PE=1 SV=1;tr|K7EQA9|K7EQA9_HUMAN Isoform of Q16543, Hsp90 co-chaperone Cdc37 (Fragment) OS=Homo sapiens GN=CDC37 PE=1 SV=1;sp|Q5EAC6|CDC37_BOVIN Hsp90 co	4	1	1	1	1	1	1	1	1	1	1	1	1	1	1	1	1	1	1	1	1	1	20.2	20.2	20.2	11.545	104	104;230;380;378	0	4.0734	By MS/MS	By MS/MS	By MS/MS	By MS/MS	By MS/MS	By MS/MS	20.2	20.2	20.2	20.2	20.2	20.2
Q2KJ93;P60953;Q5JYX0;Q2KJ93-2;P60953-1	Q2KJ93;P60953;Q5JYX0;Q2KJ93-2;P60953-1	8;8;5;5;5	7;7;4;4;4	7;7;4;4;4	Cell division control protein 42 homolog	CDC42	sp|Q2KJ93|CDC42_BOVIN Cell division control protein 42 homolog OS=Bos taurus GN=CDC42 PE=1 SV=1;sp|P60953|CDC42_HUMAN Cell division control protein 42 homolog OS=Homo sapiens GN=CDC42 PE=1 SV=2;tr|Q5JYX0|Q5JYX0_HUMAN Isoform of P60953, Cell division contro	5	8	7	7	7	8	7	4	5	7	6	7	6	4	4	6	6	7	6	4	4	6	48.2	42.4	42.4	21.258	191	191;191;136;191;191	0	18.99	By MS/MS	By MS/MS	By MS/MS	By MS/MS	By MS/MS	By MS/MS	42.9	48.2	47.1	26.7	32.5	44
D6REL0;Q9NRR3	D6REL0;Q9NRR3	1;1	1;1	1;1	CDC42 small effector protein 2	CDC42SE2	tr|D6REL0|D6REL0_HUMAN Isoform of Q9NRR3, CDC42 small effector protein 2 OS=Homo sapiens GN=CDC42SE2 PE=1 SV=1;sp|Q9NRR3|C42S2_HUMAN CDC42 small effector protein 2 OS=Homo sapiens GN=CDC42SE2 PE=1 SV=1	2	1	1	1	1	1	1	0	1	0	1	1	1	0	1	0	1	1	1	0	1	0	33.3	33.3	33.3	5.8705	57	57;84	0	12.753	By MS/MS	By MS/MS	By MS/MS		By matching		33.3	33.3	33.3	0	33.3	0
E7ESI2;Q5E9Y0;G3V5T9;P24941-2;P24941;Q00526;K7ELV5;E5RIU6;K7EJ83;G3V317	E7ESI2;Q5E9Y0;G3V5T9;P24941-2;P24941;Q00526;K7ELV5;E5RIU6;K7EJ83	3;3;3;3;3;3;2;2;2;1	2;2;2;2;2;2;1;1;1;1	1;1;1;1;1;1;0;0;1;0	Cyclin-dependent kinase 2;Cyclin-dependent kinase 3	CDK2;CDK3;CDK1	tr|E7ESI2|E7ESI2_HUMAN Isoform of P24941, Cyclin-dependent kinase 2 OS=Homo sapiens GN=CDK2 PE=1 SV=1;sp|Q5E9Y0|CDK2_BOVIN Cyclin-dependent kinase 2 OS=Bos taurus GN=CDK2 PE=2 SV=1;tr|G3V5T9|G3V5T9_HUMAN Isoform of P24941, Cyclin-dependent kinase 2 OS=Homo	10	3	2	1	3	2	3	3	3	3	2	2	2	2	2	2	1	1	1	1	1	1	13.9	10.5	5.9	27.164	238	238;298;346;264;298;305;165;189;213;39	0	3.5186	By MS/MS	By matching	By MS/MS	By matching	By MS/MS	By MS/MS	13.9	10.5	13.9	13.9	13.9	13.9
Q02399;Q00535-2;Q00535	Q02399;Q00535-2;Q00535	3;3;3	2;2;2	2;2;2	Cyclin-dependent-like kinase 5	CDK5	sp|Q02399|CDK5_BOVIN Cyclin-dependent-like kinase 5 OS=Bos taurus GN=CDK5 PE=1 SV=2;sp|Q00535-2|CDK5_HUMAN Isoform of Q00535, Isoform 2 of Cyclin-dependent-like kinase 5 OS=Homo sapiens GN=CDK5;sp|Q00535|CDK5_HUMAN Cyclin-dependent-like kinase 5 OS=Homo sa	3	3	2	2	3	2	3	2	2	3	2	2	2	1	1	2	2	2	2	1	1	2	11.6	8.9	8.9	33.288	292	292;260;292	0	2.4295	By MS/MS	By MS/MS	By MS/MS	By matching	By MS/MS	By matching	11.6	8.9	11.6	5.5	5.5	11.6
Q00534;F8VXD2;F8VYH9;F8VZZ0;F8VTV8;F8VWX7;F8VZ51;H0YAZ9;Q32KY4;Q9BVE2;E7EUK8;Q5EAB2;E5RGN0;A0A087X209;A0A087WZU2;F5H6Z0;J3QSD7;E1BB50;E1BB52;P11802-2;P11802;Q96Q40-2;P50750;Q96Q40-4;Q96Q40-3;O94921-3;Q96Q40-5;Q96Q40;O94921-2;O94921;Q07002;Q07002-2;P50750-2;Q00536;Q00536-3;Q07002-3;Q00537-2;Q00537;Q00536-2;Q9NYV4-3;Q14004-2;Q9NYV4-2;Q9NYV4;Q14004	Q00534	6;1;1;1;1;1;1;1;1;1;1;1;1;1;1;1;1;1;1;1;1;1;1;1;1;1;1;1;1;1;1;1;1;1;1;1;1;1;1;1;1;1;1;1	6;1;1;1;1;1;1;1;1;1;1;1;1;1;1;1;1;1;1;1;1;1;1;1;1;1;1;1;1;1;1;1;1;1;1;1;1;1;1;1;1;1;1;1	5;0;0;0;0;0;0;0;0;0;0;0;0;0;0;0;0;0;0;0;0;0;0;0;0;0;0;0;0;0;0;0;0;0;0;0;0;0;0;0;0;0;0;0	Cyclin-dependent kinase 6	CDK6	sp|Q00534|CDK6_HUMAN Cyclin-dependent kinase 6 OS=Homo sapiens GN=CDK6 PE=1 SV=1	44	6	6	5	5	5	6	5	6	4	5	5	6	5	6	4	4	5	5	4	5	3	24.2	24.2	21.8	36.938	326	326;132;170;186;201;203;208;260;303;324;340;372;393;418;448;470;1201;1264;1512;183;303;358;372;384;400;423;429;435;451;469;472;474;489;496;502;504;523;523;570;1273;1452;1481;1490;1512	0	7.2072	By MS/MS	By MS/MS	By MS/MS	By matching	By MS/MS	By matching	20.6	21.8	24.2	19.6	24.2	15.3
H0Y966;A0A0A0MR42;K7ENP4;Q8TEP8;Q8TEP8-3;K7ERF9;K7EPA2;K7ELX0;Q8TEP8-2	H0Y966;A0A0A0MR42;K7ENP4;Q8TEP8;Q8TEP8-3;K7ERF9;K7EPA2;K7ELX0;Q8TEP8-2	2;2;2;2;2;1;1;1;1	2;2;2;2;2;1;1;1;1	2;2;2;2;2;1;1;1;1	Centrosomal protein of 192 kDa	CEP192	tr|H0Y966|H0Y966_HUMAN Isoform of Q8TEP8, Centrosomal protein of 192 kDa (Fragment) OS=Homo sapiens GN=CEP192 PE=1 SV=1;tr|A0A0A0MR42|A0A0A0MR42_HUMAN Isoform of Q8TEP8, Centrosomal protein of 192 kDa OS=Homo sapiens GN=CEP192 PE=1 SV=1;tr|K7ENP4|K7ENP4_HU	9	2	2	2	1	2	1	1	1	2	1	2	1	1	1	2	1	2	1	1	1	2	1.7	1.7	1.7	211.99	1931	1931;2062;2076;1941;2537;73;900;1238;1407	0.0099923	1.2818	By MS/MS	By matching	By matching	By matching	By MS/MS	By matching	1.2	1.7	1.2	0.5	0.5	1.7
Q53EZ4;Q53EZ4-2;H0Y432	Q53EZ4;Q53EZ4-2	9;7;4	9;7;4	9;7;4	Centrosomal protein of 55 kDa	CEP55	sp|Q53EZ4|CEP55_HUMAN Centrosomal protein of 55 kDa OS=Homo sapiens GN=CEP55 PE=1 SV=3;sp|Q53EZ4-2|CEP55_HUMAN Isoform of Q53EZ4, Isoform 2 of Centrosomal protein of 55 kDa OS=Homo sapiens GN=CEP55	3	9	9	9	8	8	6	3	2	1	8	8	6	3	2	1	8	8	6	3	2	1	33.2	33.2	33.2	54.178	464	464;400;208	0	18.52	By MS/MS	By MS/MS	By MS/MS	By matching	By matching	By matching	29.5	26.7	20.7	9.1	5.4	4.5
P23528;E9PP50;Q5E9F7;G3V1A4;E9PK25;E9PS23;E9PQB7;E9PLJ3	P23528;E9PP50;Q5E9F7;G3V1A4;E9PK25;E9PS23;E9PQB7;E9PLJ3	10;9;9;8;8;6;6;5	10;9;9;8;8;6;6;5	8;7;8;6;6;6;4;4	Cofilin-1	CFL1	sp|P23528|COF1_HUMAN Cofilin-1 OS=Homo sapiens GN=CFL1 PE=1 SV=3;tr|E9PP50|E9PP50_HUMAN Isoform of P23528, Cofilin-1 (Fragment) OS=Homo sapiens GN=CFL1 PE=1 SV=7;sp|Q5E9F7|COF1_BOVIN Cofilin-1 OS=Bos taurus GN=CFL1 PE=2 SV=3;tr|G3V1A4|G3V1A4_HUMAN Isoform	8	10	10	8	10	10	10	8	9	10	10	10	10	8	9	10	8	8	8	7	8	8	71.7	71.7	54.8	18.502	166	166;160;166;149;204;91;122;79	0	274.82	By MS/MS	By MS/MS	By MS/MS	By MS/MS	By MS/MS	By MS/MS	71.7	71.7	71.7	61.4	61.4	71.7
F5GWX5;A0A0C4DGG9;Q14839;Q14839-2;Q12873-2;Q12873;Q12873-3	F5GWX5;A0A0C4DGG9;Q14839;Q14839-2;Q12873-2;Q12873;Q12873-3	2;2;2;2;1;1;1	2;2;2;2;1;1;1	2;2;2;2;1;1;1	Chromodomain-helicase-DNA-binding protein 4;Chromodomain-helicase-DNA-binding protein 3	CHD4;CHD3	tr|F5GWX5|F5GWX5_HUMAN Isoform of Q14839, Chromodomain-helicase-DNA-binding protein 4 OS=Homo sapiens GN=CHD4 PE=1 SV=1;tr|A0A0C4DGG9|A0A0C4DGG9_HUMAN Isoform of Q14839, Chromodomain-helicase-DNA-binding protein 4 OS=Homo sapiens GN=CHD4 PE=1 SV=1;sp|Q1483	7	2	2	2	1	1	0	0	2	2	1	1	0	0	2	2	1	1	0	0	2	2	1.8	1.8	1.8	217.1	1905	1905;1937;1912;1940;1966;2000;2059	0	2.9632	By matching	By MS/MS			By MS/MS	By matching	0.9	0.9	0	0	1.8	1.8
F8VUA2;F8VVT7;Q9HD42	F8VUA2;F8VVT7;Q9HD42	1;1;1	1;1;1	1;1;1	Charged multivesicular body protein 1a	CHMP1A	tr|F8VUA2|F8VUA2_HUMAN Isoform of Q9HD42, Charged multivesicular body protein 1a OS=Homo sapiens GN=CHMP1A PE=1 SV=1;tr|F8VVT7|F8VVT7_HUMAN Isoform of Q9HD42, Charged multivesicular body protein 1a OS=Homo sapiens GN=CHMP1A PE=1 SV=1;sp|Q9HD42|CHM1A_HUMAN	3	1	1	1	1	1	1	1	1	1	1	1	1	1	1	1	1	1	1	1	1	1	5	5	5	19.531	181	181;187;196	0	3.3211	By matching	By MS/MS	By MS/MS	By MS/MS	By matching	By MS/MS	5	5	5	5	5	5
E9PSI1;E9PQI5;E9PJC4;E9PQ80;E9PQY7;E9PS99;E9PL78;E9PJM1;E9PMQ9;A4IFE9;Q9BY43;Q9BY43-2;O15321-2;O15321	E9PSI1;E9PQI5;E9PJC4;E9PQ80;E9PQY7;E9PS99;E9PL78;E9PJM1;E9PMQ9;A4IFE9;Q9BY43;Q9BY43-2;O15321-2;O15321	2;1;1;1;1;1;1;1;1;1;1;1;1;1	2;1;1;1;1;1;1;1;1;1;1;1;1;1	2;1;1;1;1;1;1;1;1;1;1;1;1;1	Charged multivesicular body protein 4a;Transmembrane 9 superfamily member 1	CHMP4A;TM9SF1	tr|E9PSI1|E9PSI1_HUMAN Uncharacterized protein OS=Homo sapiens PE=4 SV=1;tr|E9PQI5|E9PQI5_HUMAN Isoform of Q9BY43, Charged multivesicular body protein 4a OS=Homo sapiens GN=CHMP4A PE=1 SV=1;tr|E9PJC4|E9PJC4_HUMAN Isoform of O15321, Transmembrane 9 superfam	14	2	2	2	2	2	2	1	2	2	2	2	2	1	2	2	2	2	2	1	2	2	3.7	3.7	3.7	92.386	815	815;166;210;213;242;257;301;420;589;606;222;265;489;606	0	2.6472	By MS/MS	By MS/MS	By matching	By matching	By matching	By matching	3.7	3.7	3.7	1.3	3.7	3.7
Q9H444	Q9H444	5	5	5	Charged multivesicular body protein 4b	CHMP4B	sp|Q9H444|CHM4B_HUMAN Charged multivesicular body protein 4b OS=Homo sapiens GN=CHMP4B PE=1 SV=1	1	5	5	5	5	4	5	5	5	5	5	4	5	5	5	5	5	4	5	5	5	5	27.2	27.2	27.2	24.95	224	224	0	70.587	By MS/MS	By MS/MS	By MS/MS	By MS/MS	By MS/MS	By matching	27.2	22.8	27.2	27.2	27.2	27.2
Q9NZZ3-2;Q9NZZ3	Q9NZZ3-2;Q9NZZ3	3;3	3;3	3;3	Charged multivesicular body protein 5	CHMP5	sp|Q9NZZ3-2|CHMP5_HUMAN Isoform of Q9NZZ3, Isoform 2 of Charged multivesicular body protein 5 OS=Homo sapiens GN=CHMP5;sp|Q9NZZ3|CHMP5_HUMAN Charged multivesicular body protein 5 OS=Homo sapiens GN=CHMP5 PE=1 SV=1	2	3	3	3	3	3	3	3	2	3	3	3	3	3	2	3	3	3	3	3	2	3	29.2	29.2	29.2	19.52	171	171;219	0	5.6493	By MS/MS	By matching	By MS/MS	By MS/MS	By MS/MS	By MS/MS	29.2	29.2	29.2	29.2	23.4	29.2
I3L3E4;I3L4G8;I3L4A1;Q96FZ7	I3L3E4;I3L4G8;I3L4A1;Q96FZ7	3;3;3;3	3;3;3;3	3;3;3;3	Charged multivesicular body protein 6	CHMP6	tr|I3L3E4|I3L3E4_HUMAN Isoform of Q96FZ7, Charged multivesicular body protein 6 (Fragment) OS=Homo sapiens GN=CHMP6 PE=1 SV=1;tr|I3L4G8|I3L4G8_HUMAN Isoform of Q96FZ7, Charged multivesicular body protein 6 (Fragment) OS=Homo sapiens GN=CHMP6 PE=1 SV=1;tr|I	4	3	3	3	3	3	3	1	1	2	3	3	3	1	1	2	3	3	3	1	1	2	34.5	34.5	34.5	12.939	113	113;173;224;201	0	6.4849	By matching	By MS/MS	By MS/MS	By matching	By matching	By matching	34.5	34.5	34.5	11.5	11.5	23.9
Q29RL2;Q9UHD1;E9PIZ4;E9PSD5;E9PHZ2;E9PPQ5;Q9UHD1-2	Q29RL2;Q9UHD1;E9PIZ4;E9PSD5;E9PHZ2;E9PPQ5;Q9UHD1-2	2;2;1;1;1;1;1	2;2;1;1;1;1;1	2;2;1;1;1;1;1	Cysteine and histidine-rich domain-containing protein 1	CHORDC1	sp|Q29RL2|CHRD1_BOVIN Cysteine and histidine-rich domain-containing protein 1 OS=Bos taurus GN=CHORDC1 PE=2 SV=1;sp|Q9UHD1|CHRD1_HUMAN Cysteine and histidine-rich domain-containing protein 1 OS=Homo sapiens GN=CHORDC1 PE=1 SV=2;tr|E9PIZ4|E9PIZ4_HUMAN Isofo	7	2	2	2	2	1	2	2	1	1	2	1	2	2	1	1	2	1	2	2	1	1	7.2	7.2	7.2	37.426	332	332;332;116;120;144;184;313	0	7.006	By matching	By matching	By MS/MS	By MS/MS	By matching	By matching	7.2	2.7	7.2	7.2	2.7	2.7
H0YLY7;H0YKE7;F5GX29;H0YNG9;Q3SYS6;Q99653	H0YLY7;H0YKE7;F5GX29;H0YNG9;Q3SYS6;Q99653	1;1;1;1;1;1	1;1;1;1;1;1	1;1;1;1;1;1	Calcineurin B homologous protein 1	CHP1	tr|H0YLY7|H0YLY7_HUMAN Isoform of Q99653, Calcineurin B homologous protein 1 (Fragment) OS=Homo sapiens GN=CHP1 PE=1 SV=1;tr|H0YKE7|H0YKE7_HUMAN Isoform of Q99653, Calcineurin B homologous protein 1 OS=Homo sapiens GN=CHP1 PE=1 SV=1;tr|F5GX29|F5GX29_HUMAN	6	1	1	1	1	1	1	0	0	0	1	1	1	0	0	0	1	1	1	0	0	0	17.6	17.6	17.6	10.632	91	91;123;128;154;195;195	0.010156	1.3268	By matching	By MS/MS	By MS/MS				17.6	17.6	17.6	0	0	0
F8VXK3;Q9NPF2-2;Q9NPF2	F8VXK3;Q9NPF2-2;Q9NPF2	1;1;1	1;1;1	1;1;1	Carbohydrate sulfotransferase 11	CHST11	tr|F8VXK3|F8VXK3_HUMAN Isoform of Q9NPF2, Carbohydrate sulfotransferase 11 (Fragment) OS=Homo sapiens GN=CHST11 PE=1 SV=1;sp|Q9NPF2-2|CHSTB_HUMAN Isoform of Q9NPF2, Isoform 2 of Carbohydrate sulfotransferase 11 OS=Homo sapiens GN=CHST11;sp|Q9NPF2|CHSTB_HUM	3	1	1	1	1	1	1	0	0	0	1	1	1	0	0	0	1	1	1	0	0	0	15.2	15.2	15.2	18.469	158	158;347;352	0	2.8022	By MS/MS	By MS/MS	By matching				15.2	15.2	15.2	0	0	0
Q99828;Q99828-2	Q99828;Q99828-2	2;2	2;2	1;1	Calcium and integrin-binding protein 1	CIB1	sp|Q99828|CIB1_HUMAN Calcium and integrin-binding protein 1 OS=Homo sapiens GN=CIB1 PE=1 SV=4;sp|Q99828-2|CIB1_HUMAN Isoform of Q99828, Isoform 2 of Calcium and integrin-binding protein 1 OS=Homo sapiens GN=CIB1	2	2	2	1	2	2	2	1	2	2	2	2	2	1	2	2	1	1	1	1	1	1	15.2	15.2	7.9	21.703	191	191;231	0	12.753	By MS/MS	By MS/MS	By MS/MS	By matching	By MS/MS	By MS/MS	15.2	15.2	15.2	7.9	15.2	15.2
H7BYT7;Q9P126-2;Q9P126	H7BYT7;Q9P126-2;Q9P126	1;1;1	1;1;1	1;1;1	C-type lectin domain family 1 member B	CLEC1B	tr|H7BYT7|H7BYT7_HUMAN Isoform of Q9P126, C-type lectin domain family 1 member B (Fragment) OS=Homo sapiens GN=CLEC1B PE=1 SV=1;sp|Q9P126-2|CLC1B_HUMAN Isoform of Q9P126, Isoform 2 of C-type lectin domain family 1 member B OS=Homo sapiens GN=CLEC1B;sp|Q9P1	3	1	1	1	1	1	1	1	1	1	1	1	1	1	1	1	1	1	1	1	1	1	11.5	11.5	11.5	11.562	96	96;196;229	0	3.8236	By MS/MS	By matching	By MS/MS	By MS/MS	By matching	By MS/MS	11.5	11.5	11.5	11.5	11.5	11.5
E9PHK0;Q2KIS7;CON__Q2KIS7;P05452	E9PHK0;Q2KIS7;CON__Q2KIS7;P05452	2;2;2;2	2;2;2;2	2;2;2;2	Tetranectin	CLEC3B	tr|E9PHK0|E9PHK0_HUMAN Isoform of P05452, Tetranectin OS=Homo sapiens GN=CLEC3B PE=1 SV=1;sp|Q2KIS7|TETN_BOVIN Tetranectin OS=Bos taurus GN=CLEC3B PE=2 SV=1;;sp|P05452|TETN_HUMAN Tetranectin OS=Homo sapiens GN=CLEC3B PE=1 SV=3	4	2	2	2	2	1	2	1	1	2	2	1	2	1	1	2	2	1	2	1	1	2	20.6	20.6	20.6	17.794	160	160;202;202;202	0	5.9729	By MS/MS	By MS/MS	By MS/MS	By matching	By matching	By matching	20.6	7.5	20.6	7.5	7.5	20.6
Q9UMR7-3;Q9UMR7;Q9UMR7-4;Q9UMR7-2	Q9UMR7-3;Q9UMR7;Q9UMR7-4;Q9UMR7-2	2;2;1;1	2;2;1;1	2;2;1;1	C-type lectin domain family 4 member A	CLEC4A	sp|Q9UMR7-3|CLC4A_HUMAN Isoform of Q9UMR7, Isoform 3 of C-type lectin domain family 4 member A OS=Homo sapiens GN=CLEC4A;sp|Q9UMR7|CLC4A_HUMAN C-type lectin domain family 4 member A OS=Homo sapiens GN=CLEC4A PE=1 SV=1;sp|Q9UMR7-4|CLC4A_HUMAN Isoform of Q9U	4	2	2	2	1	2	2	0	0	0	1	2	2	0	0	0	1	2	2	0	0	0	13.6	13.6	13.6	23.203	198	198;237;165;204	0	7.9406	By matching	By MS/MS	By MS/MS				6.6	13.6	13.6	0	0	0
O00299	O00299	16	16	4	Chloride intracellular channel protein 1	CLIC1	sp|O00299|CLIC1_HUMAN Chloride intracellular channel protein 1 OS=Homo sapiens GN=CLIC1 PE=1 SV=4	1	16	16	4	15	13	16	10	12	14	15	13	16	10	12	14	4	2	4	3	3	3	77.2	77.2	24.1	26.922	241	241	0	133.78	By MS/MS	By MS/MS	By MS/MS	By MS/MS	By MS/MS	By MS/MS	75.5	75.5	77.2	56.8	60.6	75.5
Q9Y696;Q9XSA7;A6PVS0;O15247	Q9Y696;Q9XSA7	12;11;1;1	12;11;1;1	11;10;0;0	Chloride intracellular channel protein 4	CLIC4	sp|Q9Y696|CLIC4_HUMAN Chloride intracellular channel protein 4 OS=Homo sapiens GN=CLIC4 PE=1 SV=4;sp|Q9XSA7|CLIC4_BOVIN Chloride intracellular channel protein 4 OS=Bos taurus GN=CLIC4 PE=2 SV=3	4	12	12	11	11	12	12	7	6	7	11	12	12	7	6	7	10	11	11	7	5	7	66	66	62.8	28.772	253	253;253;133;247	0	52.381	By MS/MS	By MS/MS	By MS/MS	By matching	By MS/MS	By matching	55.7	66	66	39.9	37.9	44.7
O75503	O75503	1	1	1	Ceroid-lipofuscinosis neuronal protein 5	CLN5	sp|O75503|CLN5_HUMAN Ceroid-lipofuscinosis neuronal protein 5 OS=Homo sapiens GN=CLN5 PE=1 SV=2	1	1	1	1	1	1	0	0	0	0	1	1	0	0	0	0	1	1	0	0	0	0	4.2	4.2	4.2	41.496	358	358	1	-2	By MS/MS	By matching					4.2	4.2	0	0	0	0
P09496-2;F8WF69;P09496-4;P09496-3;P09496;P04973-2;P04973-3;P04973;P09496-5;C9J8P9	P09496-2;F8WF69;P09496-4;P09496-3;P09496;P04973-2;P04973-3;P04973;P09496-5	6;5;5;5;5;3;3;3;3;2	6;5;5;5;5;3;3;3;3;2	6;5;5;5;5;3;3;3;3;2	Clathrin light chain A	CLTA	sp|P09496-2|CLCA_HUMAN Isoform of P09496, Isoform Non-brain of Clathrin light chain A OS=Homo sapiens GN=CLTA;tr|F8WF69|F8WF69_HUMAN Isoform of P09496, Clathrin light chain A OS=Homo sapiens GN=CLTA PE=1 SV=1;sp|P09496-4|CLCA_HUMAN Isoform of P09496, Isofo	10	6	6	6	5	5	4	6	5	4	5	5	4	6	5	4	5	5	4	6	5	4	23.4	23.4	23.4	23.662	218	218;260;230;236;248;213;231;243;166;196	0	71.229	By MS/MS	By MS/MS	By MS/MS	By MS/MS	By MS/MS	By MS/MS	23.4	23.4	23.4	23.4	19.3	19.3
P04975-2;P09497-2;P04975;P09497	P04975-2;P09497-2;P04975;P09497	2;2;1;1	2;2;1;1	2;2;1;1	Clathrin light chain B	CLTB	sp|P04975-2|CLCB_BOVIN Isoform Non-brain of Clathrin light chain B OS=Bos taurus GN=CLTB;sp|P09497-2|CLCB_HUMAN Isoform of P09497, Isoform Non-brain of Clathrin light chain B OS=Homo sapiens GN=CLTB;sp|P04975|CLCB_BOVIN Clathrin light chain B OS=Bos taurus	4	2	2	2	2	2	2	2	0	1	2	2	2	2	0	1	2	2	2	2	0	1	13.8	13.8	13.8	23.073	210	210;211;228;229	0	3.6367	By MS/MS	By MS/MS	By MS/MS	By matching		By MS/MS	13.8	13.8	13.8	13.8	0	10
P49951;A0A087WVQ6;Q00610-2;Q00610;J3KS13;P53675-2;P53675;A0A087WX41;K7EJJ5;J3KSQ2;J3KRF5;J3QL20;F5H5N6;A0A087WV74;A0A087WXH4	P49951;A0A087WVQ6;Q00610-2;Q00610	85;85;85;85;28;14;14;13;9;7;6;5;1;1;1	85;85;85;85;28;14;14;13;9;7;6;5;1;1;1	85;85;85;85;28;14;14;13;9;7;6;5;1;1;1	Clathrin heavy chain;Clathrin heavy chain 1	CLTC	sp|P49951|CLH1_BOVIN Clathrin heavy chain 1 OS=Bos taurus GN=CLTC PE=1 SV=1;tr|A0A087WVQ6|A0A087WVQ6_HUMAN Isoform of Q00610, Clathrin heavy chain OS=Homo sapiens GN=CLTC PE=1 SV=1;sp|Q00610-2|CLH1_HUMAN Isoform of Q00610, Isoform 2 of Clathrin heavy chain	15	85	85	85	76	75	64	72	81	79	76	75	64	72	81	79	76	75	64	72	81	79	64.4	64.4	64.4	191.59	1675	1675;1679;1639;1675;612;1583;1640;1260;222;122;131;97;169;369;463	0	323.31	By MS/MS	By MS/MS	By MS/MS	By MS/MS	By MS/MS	By MS/MS	61	60.1	49.7	57.8	62.1	61.7
Q5T0D2;Q2KIW9;P30085;P30085-2	Q5T0D2;Q2KIW9;P30085;P30085-2	2;2;2;1	2;2;2;1	2;2;2;1	UMP-CMP kinase	CMPK1	tr|Q5T0D2|Q5T0D2_HUMAN Isoform of P30085, UMP-CMP kinase OS=Homo sapiens GN=CMPK1 PE=1 SV=1;sp|Q2KIW9|KCY_BOVIN UMP-CMP kinase OS=Bos taurus GN=CMPK1 PE=2 SV=2;sp|P30085|KCY_HUMAN UMP-CMP kinase OS=Homo sapiens GN=CMPK1 PE=1 SV=3;sp|P30085-2|KCY_HUMAN Isof	4	2	2	2	1	1	1	1	2	1	1	1	1	1	2	1	1	1	1	1	2	1	12.4	12.4	12.4	18.979	169	169;196;196;147	0.0018002	2.0068	By matching	By matching	By matching	By matching	By MS/MS	By MS/MS	4.7	4.7	4.7	4.7	12.4	4.7
J3QQN6;J3QR27;J3QLU1;J3QKQ0;J3QRD0;J3QL02;J3KSV5;A0A087WYZ1;J3QKT2;Q96KP4;J3KSS4;J3KRD5;J3QRP4;A0A087WVS2;J3QRA8;Q96KP4-2	J3QQN6;J3QR27;J3QLU1;J3QKQ0;J3QRD0;J3QL02;J3KSV5;A0A087WYZ1;J3QKT2;Q96KP4;J3KSS4;J3KRD5;J3QRP4;A0A087WVS2;J3QRA8;Q96KP4-2	2;2;2;2;2;2;2;2;2;2;1;1;1;1;1;1	2;2;2;2;2;2;2;2;2;2;1;1;1;1;1;1	2;2;2;2;2;2;2;2;2;2;1;1;1;1;1;1	Cytosolic non-specific dipeptidase	CNDP2	tr|J3QQN6|J3QQN6_HUMAN Isoform of Q96KP4, Cytosolic non-specific dipeptidase (Fragment) OS=Homo sapiens GN=CNDP2 PE=1 SV=1;tr|J3QR27|J3QR27_HUMAN Isoform of Q96KP4, Cytosolic non-specific dipeptidase (Fragment) OS=Homo sapiens GN=CNDP2 PE=1 SV=1;tr|J3QLU1|	16	2	2	2	1	2	2	2	2	1	1	2	2	2	2	1	1	2	2	2	2	1	29.2	29.2	29.2	9.8624	89	89;122;123;128;134;138;149;157;249;475;55;88;89;124;138;391	0.0074442	1.5289	By MS/MS	By matching	By MS/MS	By matching	By matching	By matching	20.2	29.2	29.2	29.2	29.2	20.2
K7ES69;A0A087X271;B4DDF4;B4DUT8;Q99439-2;Q99439;A0A087WV51;H3BQH0;A0A087X1X5;H3BVI6	K7ES69;A0A087X271;B4DDF4;B4DUT8;Q99439-2;Q99439;A0A087WV51;H3BQH0;A0A087X1X5;H3BVI6	2;2;2;2;2;2;1;1;1;1	2;2;2;2;2;2;1;1;1;1	1;1;1;1;1;1;0;0;0;0	Calponin;Calponin-2	CNN2	tr|K7ES69|K7ES69_HUMAN Isoform of Q99439, Calponin-2 OS=Homo sapiens GN=CNN2 PE=1 SV=1;tr|A0A087X271|A0A087X271_HUMAN Isoform of Q99439, Calponin (Fragment) OS=Homo sapiens GN=CNN2 PE=1 SV=1;tr|B4DDF4|B4DDF4_HUMAN Isoform of Q99439, Calponin OS=Homo sapien	10	2	2	1	2	2	2	2	2	2	2	2	2	2	2	2	1	1	1	1	1	1	22.3	22.3	11.5	16.498	148	148;179;298;330;270;309;66;154;191;218	0	3.4389	By matching	By matching	By MS/MS	By matching	By matching	By MS/MS	22.3	22.3	22.3	22.3	22.3	22.3
A5YKK6-4;A5YKK6-3;A5YKK6-2;A5YKK6	A5YKK6-4;A5YKK6-3;A5YKK6-2;A5YKK6	1;1;1;1	1;1;1;1	1;1;1;1	CCR4-NOT transcription complex subunit 1	CNOT1	sp|A5YKK6-4|CNOT1_HUMAN Isoform of A5YKK6, Isoform 4 of CCR4-NOT transcription complex subunit 1 OS=Homo sapiens GN=CNOT1;sp|A5YKK6-3|CNOT1_HUMAN Isoform of A5YKK6, Isoform 3 of CCR4-NOT transcription complex subunit 1 OS=Homo sapiens GN=CNOT1;sp|A5YKK6-2|	4	1	1	1	0	0	0	0	0	1	0	0	0	0	0	1	0	0	0	0	0	1	0.6	0.6	0.6	173.79	1551	1551;2150;2371;2376	0.0066778	1.556						By MS/MS	0	0	0	0	0	0.6
P09543-2;P09543;K7EN66;C9K0L8;K7ERZ0;K7ERC4	P09543-2;P09543	5;5;2;2;2;1	5;5;2;2;2;1	4;4;2;2;2;1	2,3-cyclic-nucleotide 3-phosphodiesterase	CNP	sp|P09543-2|CN37_HUMAN Isoform of P09543, Isoform CNPI of 2,3-cyclic-nucleotide 3-phosphodiesterase OS=Homo sapiens GN=CNP;sp|P09543|CN37_HUMAN 2,3-cyclic-nucleotide 3-phosphodiesterase OS=Homo sapiens GN=CNP PE=1 SV=2	6	5	5	4	5	4	5	4	4	5	5	4	5	4	4	5	4	3	4	4	3	4	19.5	19.5	16.7	45.098	401	401;421;120;144;154;165	0	16.527	By MS/MS	By MS/MS	By MS/MS	By MS/MS	By matching	By MS/MS	19.5	13.2	19.5	16.7	13.2	19.5
A0A0B4J1Z0;A0A0X1KG75;A0A0D9SG04;Q53SF7-4;Q53SF7-3;Q53SF7-2;Q53SF7;H7C1G2	A0A0B4J1Z0;A0A0X1KG75;A0A0D9SG04;Q53SF7-4;Q53SF7-3;Q53SF7-2;Q53SF7;H7C1G2	2;2;2;2;2;2;2;1	2;2;2;2;2;2;2;1	2;2;2;2;2;2;2;1	Cordon-bleu protein-like 1	COBLL1	tr|A0A0B4J1Z0|A0A0B4J1Z0_HUMAN Isoform of Q53SF7, COBL-like 1, isoform CRA_a OS=Homo sapiens GN=COBLL1 PE=1 SV=1;tr|A0A0X1KG75|A0A0X1KG75_HUMAN Isoform of Q53SF7, Cordon-bleu protein-like 1 (Fragment) OS=Homo sapiens GN=COBLL1 PE=4 SV=1;tr|A0A0D9SG04|A0A0D	8	2	2	2	2	2	2	0	0	0	2	2	2	0	0	0	2	2	2	0	0	0	5.2	5.2	5.2	46.778	424	424;1168;1233;1128;1166;1166;1204;258	0.0042553	1.6529	By matching	By MS/MS	By MS/MS				5.2	5.2	5.2	0	0	0
P02453;P02452	P02453;P02452	2;1	2;1	2;1	Collagen alpha-1(I) chain	COL1A1	sp|P02453|CO1A1_BOVIN Collagen alpha-1(I) chain OS=Bos taurus GN=COL1A1 PE=1 SV=3;sp|P02452|CO1A1_HUMAN Collagen alpha-1(I) chain OS=Homo sapiens GN=COL1A1 PE=1 SV=5	2	2	2	2	2	2	2	2	2	1	2	2	2	2	2	1	2	2	2	2	2	1	2.7	2.7	2.7	138.94	1463	1463;1464	0	3.376	By MS/MS	By matching	By MS/MS	By matching	By MS/MS	By MS/MS	2.7	2.7	2.7	2.7	2.7	1.5
Q27954;P53621;P53621-2	Q27954;P53621;P53621-2	2;2;2	2;2;2	2;2;2	Coatomer subunit alpha;Xenin;Proxenin	COPA	sp|Q27954|COPA_BOVIN Coatomer subunit alpha OS=Bos taurus GN=COPA PE=1 SV=1;sp|P53621|COPA_HUMAN Coatomer subunit alpha OS=Homo sapiens GN=COPA PE=1 SV=2;sp|P53621-2|COPA_HUMAN Isoform of P53621, Isoform 2 of Coatomer subunit alpha OS=Homo sapiens GN=COPA	3	2	2	2	1	2	2	1	1	1	1	2	2	1	1	1	1	2	2	1	1	1	3	3	3	138.36	1224	1224;1224;1233	0	14.942	By MS/MS	By MS/MS	By MS/MS	By matching	By MS/MS	By MS/MS	1.7	3	3	1.3	1.3	1.3
E9PP73;A0JN39;P53618	E9PP73;A0JN39;P53618	1;1;1	1;1;1	1;1;1	Coatomer subunit beta	COPB1	tr|E9PP73|E9PP73_HUMAN Isoform of P53618, Coatomer subunit beta (Fragment) OS=Homo sapiens GN=COPB1 PE=1 SV=7;sp|A0JN39|COPB_BOVIN Coatomer subunit beta OS=Bos taurus GN=COPB1 PE=1 SV=1;sp|P53618|COPB_HUMAN Coatomer subunit beta OS=Homo sapiens GN=COPB1 PE	3	1	1	1	1	1	1	1	1	1	1	1	1	1	1	1	1	1	1	1	1	1	2.3	2.3	2.3	55.537	486	486;953;953	0.010269	1.3645	By MS/MS	By MS/MS	By matching	By matching	By MS/MS	By MS/MS	2.3	2.3	2.3	2.3	2.3	2.3
P35605;P35606-2;P35606	P35605;P35606-2;P35606	1;1;1	1;1;1	1;1;1	Coatomer subunit beta	COPB2	sp|P35605|COPB2_BOVIN Coatomer subunit beta OS=Bos taurus GN=COPB2 PE=1 SV=3;sp|P35606-2|COPB2_HUMAN Isoform of P35606, Isoform 2 of Coatomer subunit beta OS=Homo sapiens GN=COPB2;sp|P35606|COPB2_HUMAN Coatomer subunit beta OS=Homo sapiens GN=COPB2 PE=1	3	1	1	1	1	1	1	1	1	1	1	1	1	1	1	1	1	1	1	1	1	1	2.1	2.1	2.1	102.39	906	906;877;906	0	3.975	By matching	By matching	By MS/MS	By matching	By MS/MS	By MS/MS	2.1	2.1	2.1	2.1	2.1	2.1
Q9Y678;H0Y8X7	Q9Y678	3;1	3;1	1;1	Coatomer subunit gamma-1	COPG1	sp|Q9Y678|COPG1_HUMAN Coatomer subunit gamma-1 OS=Homo sapiens GN=COPG1 PE=1 SV=1	2	3	3	1	3	3	2	2	3	3	3	3	2	2	3	3	1	1	1	1	1	1	5	5	1.7	97.717	874	874;188	0	6.6612	By MS/MS	By MS/MS	By MS/MS	By MS/MS	By MS/MS	By MS/MS	5	5	3.1	3.1	5	5
J3QL22;J3QS85;J3KTQ1;J3QKR0;C9JLV5;A6H7B5;Q9UNS2	J3QL22;J3QS85;J3KTQ1;J3QKR0;C9JLV5;A6H7B5;Q9UNS2	1;1;1;1;1;1;1	1;1;1;1;1;1;1	1;1;1;1;1;1;1	COP9 signalosome complex subunit 3	COPS3	tr|J3QL22|J3QL22_HUMAN Isoform of Q9UNS2, COP9 signalosome complex subunit 3 OS=Homo sapiens GN=COPS3 PE=1 SV=1;tr|J3QS85|J3QS85_HUMAN Isoform of Q9UNS2, COP9 signalosome complex subunit 3 OS=Homo sapiens GN=COPS3 PE=1 SV=1;tr|J3KTQ1|J3KTQ1_HUMAN Isoform o	7	1	1	1	1	1	1	1	1	1	1	1	1	1	1	1	1	1	1	1	1	1	60	60	60	2.1494	20	20;31;107;116;319;423;423	0	2.824	By matching	By matching	By matching	By MS/MS	By MS/MS	By matching	60	60	60	60	60	60
E5RHF2;E5RHH5	E5RHF2;E5RHH5	1;1	1;1	1;1		COPS5	tr|E5RHF2|E5RHF2_HUMAN Isoform of Q92905, COP9 signalosome complex subunit 5 (Fragment) OS=Homo sapiens GN=COPS5 PE=1 SV=1;tr|E5RHH5|E5RHH5_HUMAN Isoform of Q92905, COP9 signalosome complex subunit 5 OS=Homo sapiens GN=COPS5 PE=1 SV=1	2	1	1	1	0	0	1	0	0	0	0	0	1	0	0	0	0	0	1	0	0	0	12.6	12.6	12.6	16.609	151	151;197	1	-2			By MS/MS				0	0	12.6	0	0	0
P31146;H3BRY3;H3BTU6;H3BRJ0;H3BNA2;H3BU76;H3BSL1	P31146;H3BRY3	13;9;5;4;3;3;3	13;9;5;4;3;3;3	5;2;2;2;1;1;1	Coronin-1A;Coronin	CORO1A	sp|P31146|COR1A_HUMAN Coronin-1A OS=Homo sapiens GN=CORO1A PE=1 SV=4;tr|H3BRY3|H3BRY3_HUMAN Isoform of P31146, Coronin OS=Homo sapiens GN=CORO1A PE=1 SV=1	7	13	13	5	12	11	13	11	11	11	12	11	13	11	11	11	4	4	5	4	4	4	39	39	16.7	51.026	461	461;389;246;249;148;165;218	0	45.252	By MS/MS	By MS/MS	By MS/MS	By MS/MS	By MS/MS	By MS/MS	37.7	36	39	37.7	37.7	37.7
B4E3S0;Q9ULV4;Q9ULV4-2;Q9ULV4-3;H0YHL7;F8VV53;F8W1H8;F8VUX3;F8VSA4;F8VRE9;F8VTT6;F8VVB7	B4E3S0;Q9ULV4;Q9ULV4-2;Q9ULV4-3;H0YHL7	3;3;3;3;2;1;1;1;1;1;1;1	3;3;3;3;2;1;1;1;1;1;1;1	3;3;3;3;2;1;1;1;1;1;1;1	Coronin;Coronin-1C	CORO1C	tr|B4E3S0|B4E3S0_HUMAN Isoform of Q9ULV4, Coronin OS=Homo sapiens GN=CORO1C PE=1 SV=1;sp|Q9ULV4|COR1C_HUMAN Coronin-1C OS=Homo sapiens GN=CORO1C PE=1 SV=1;sp|Q9ULV4-2|COR1C_HUMAN Isoform of Q9ULV4, Isoform 2 of Coronin-1C OS=Homo sapiens GN=CORO1C;sp|Q9ULV	12	3	3	3	3	3	3	2	3	3	3	3	3	2	3	3	3	3	3	2	3	3	14.1	14.1	14.1	41.603	369	369;474;480;527;165;125;151;159;162;163;169;181	0	9.8337	By MS/MS	By MS/MS	By MS/MS	By matching	By MS/MS	By MS/MS	14.1	14.1	14.1	11.1	14.1	14.1
H3BT58;Q2HJ57;Q14019	H3BT58;Q2HJ57;Q14019	1;1;1	1;1;1	1;1;1	Coactosin-like protein	COTL1	tr|H3BT58|H3BT58_HUMAN Isoform of Q14019, Coactosin-like protein OS=Homo sapiens GN=COTL1 PE=1 SV=1;sp|Q2HJ57|COTL1_BOVIN Coactosin-like protein OS=Bos taurus GN=COTL1 PE=2 SV=3;sp|Q14019|COTL1_HUMAN Coactosin-like protein OS=Homo sapiens GN=COTL1 PE=1 SV=	3	1	1	1	1	1	1	1	0	1	1	1	1	1	0	1	1	1	1	1	0	1	21.9	21.9	21.9	8.2242	73	73;142;142	0	5.7223	By MS/MS	By MS/MS	By MS/MS	By matching		By MS/MS	21.9	21.9	21.9	21.9	0	21.9
A6PVH9;F2Z2V0;B0QZ18;Q99829;Q5JX56;Q5JX58;Q5JX59;Q5JX61;Q5JX60;Q5JX44;Q5JX52;Q5JX45;E7ENH5;Q08DB4;Q5JX53;Q5JX54;Q5JX57;E7EV27;Q5JX55	A6PVH9;F2Z2V0;B0QZ18;Q99829;Q5JX56;Q5JX58;Q5JX59;Q5JX61;Q5JX60;Q5JX44;Q5JX52;Q5JX45;E7ENH5;Q08DB4	3;3;3;3;2;2;2;2;2;2;2;2;2;2;1;1;1;1;1	3;3;3;3;2;2;2;2;2;2;2;2;2;2;1;1;1;1;1	3;3;3;3;2;2;2;2;2;2;2;2;2;2;1;1;1;1;1	Copine-1	CPNE1	tr|A6PVH9|A6PVH9_HUMAN Isoform of Q99829, Copine-1 OS=Homo sapiens GN=CPNE1 PE=1 SV=1;tr|F2Z2V0|F2Z2V0_HUMAN Isoform of Q99829, Copine-1 (Fragment) OS=Homo sapiens GN=CPNE1 PE=1 SV=1;tr|B0QZ18|B0QZ18_HUMAN Isoform of Q99829, Copine-1 OS=Homo sapiens GN=CPN	19	3	3	3	2	3	2	3	3	3	2	3	2	3	3	3	2	3	2	3	3	3	10.4	10.4	10.4	53.046	481	481;533;542;537;174;202;209;213;231;304;305;386;427;537;67;136;138;138;152	0	16.686	By MS/MS	By MS/MS	By MS/MS	By MS/MS	By MS/MS	By MS/MS	6	10.4	6	10.4	10.4	10.4
B1AKD8;Q5TZA2-2;Q5TZA2	B1AKD8;Q5TZA2-2;Q5TZA2	1;1;1	1;1;1	1;1;1	Rootletin	CROCC	tr|B1AKD8|B1AKD8_HUMAN Isoform of Q5TZA2, Rootletin (Fragment) OS=Homo sapiens GN=CROCC PE=1 SV=2;sp|Q5TZA2-2|CROCC_HUMAN Isoform of Q5TZA2, Isoform 2 of Rootletin OS=Homo sapiens GN=CROCC;sp|Q5TZA2|CROCC_HUMAN Rootletin OS=Homo sapiens GN=CROCC PE=1 SV=1	3	1	1	1	1	1	1	1	1	0	1	1	1	1	1	0	1	1	1	1	1	0	0.6	0.6	0.6	149.06	1311	1311;1313;2017	0.0073171	1.4661	By matching	By MS/MS	By matching	By MS/MS	By matching		0.6	0.6	0.6	0.6	0.6	0
A5D785;P55060-4;P55060-3;P55060;P55060-2	A5D785;P55060-4;P55060-3;P55060	5;5;5;5;1	5;5;5;5;1	5;5;5;5;1	Exportin-2	CSE1L	sp|A5D785|XPO2_BOVIN Exportin-2 OS=Bos taurus GN=CSE1L PE=2 SV=1;sp|P55060-4|XPO2_HUMAN Isoform of P55060, Isoform 4 of Exportin-2 OS=Homo sapiens GN=CSE1L;sp|P55060-3|XPO2_HUMAN Isoform of P55060, Isoform 3 of Exportin-2 OS=Homo sapiens GN=CSE1L;sp|P55060	5	5	5	5	2	2	1	4	3	4	2	2	1	4	3	4	2	2	1	4	3	4	10	10	10	110.37	971	971;915;945;971;195	0	43.411	By MS/MS	By matching	By matching	By MS/MS	By MS/MS	By MS/MS	3.7	3.7	2.2	7.8	6.1	7.6
H3BU69;H3BUM9;P41240	H3BU69;H3BUM9;P41240	1;1;1	1;1;1	1;1;1	Tyrosine-protein kinase CSK	CSK	tr|H3BU69|H3BU69_HUMAN Isoform of P41240, Tyrosine-protein kinase CSK (Fragment) OS=Homo sapiens GN=CSK PE=1 SV=1;tr|H3BUM9|H3BUM9_HUMAN Isoform of P41240, Tyrosine-protein kinase CSK (Fragment) OS=Homo sapiens GN=CSK PE=1 SV=1;sp|P41240|CSK_HUMAN Tyrosine	3	1	1	1	1	1	1	1	1	1	1	1	1	1	1	1	1	1	1	1	1	1	19.1	19.1	19.1	8.061	68	68;110;450	0.0088781	1.4228	By matching	By matching	By MS/MS	By matching	By matching	By matching	19.1	19.1	19.1	19.1	19.1	19.1
Q9Y6M4-6;P78368;Q9Y6M4-4;A0A087WW97;A0A087WZK4;H0YBN6;Q9Y6M4-5;Q9Y6M4-3;Q9Y6M4;Q9Y6M4-2;A0A087WWF5;P35509;K7ESB6;A7E3X2-2;A7E3X2	Q9Y6M4-6;P78368;Q9Y6M4-4;A0A087WW97;A0A087WZK4;H0YBN6;Q9Y6M4-5;Q9Y6M4-3;Q9Y6M4;Q9Y6M4-2	3;3;3;2;2;2;2;2;2;2;1;1;1;1;1	3;3;3;2;2;2;2;2;2;2;1;1;1;1;1	2;2;2;2;2;2;1;1;1;1;0;0;0;0;0	Casein kinase I isoform gamma-3;Casein kinase I isoform gamma-2	CSNK1G3;CSNK1G2	sp|Q9Y6M4-6|KC1G3_HUMAN Isoform of Q9Y6M4, Isoform 6 of Casein kinase I isoform gamma-3 OS=Homo sapiens GN=CSNK1G3;sp|P78368|KC1G2_HUMAN Casein kinase I isoform gamma-2 OS=Homo sapiens GN=CSNK1G2 PE=1 SV=1;sp|Q9Y6M4-4|KC1G3_HUMAN Isoform of Q9Y6M4, Isoform	15	3	3	2	3	3	2	0	1	1	3	3	2	0	1	1	2	2	1	0	0	1	15.4	15.4	10.6	36.491	311	311;415;424;101;114;164;348;423;447;455;235;276;299;437;457	0	14.072	By MS/MS	By MS/MS	By MS/MS		By matching	By matching	15.4	15.4	11.3	0	4.8	4.2
E7EU96;P68399;Q5U5J2;P68400;Q8NEV1;P68400-2;A0A087WY74;V9GYA2;V9GY80;V9GYW6	E7EU96;P68399;Q5U5J2;P68400;Q8NEV1;P68400-2	17;17;17;17;14;10;4;2;2;1	17;17;17;17;14;10;4;2;2;1	17;17;17;17;14;10;4;2;2;1	Casein kinase II subunit alpha;Casein kinase II subunit alpha 3	CSNK2A1;CSNK2A3	tr|E7EU96|E7EU96_HUMAN Isoform of P68400, Casein kinase II subunit alpha OS=Homo sapiens GN=CSNK2A1 PE=1 SV=1;sp|P68399|CSK21_BOVIN Casein kinase II subunit alpha OS=Bos taurus GN=CSNK2A1 PE=1 SV=1;tr|Q5U5J2|Q5U5J2_HUMAN Isoform of P68400, CSNK2A1 protein	10	17	17	17	12	12	10	17	12	12	12	12	10	17	12	12	12	12	10	17	12	12	49.1	49.1	49.1	45.31	385	385;391;397;391;391;255;118;74;80;27	0	83.472	By MS/MS	By MS/MS	By MS/MS	By MS/MS	By MS/MS	By MS/MS	41.3	39.5	36.4	49.1	37.7	41.6
P19784;P20427;H3BSA1;H3BV19;H3BNI9	P19784;P20427;H3BSA1	11;10;7;5;3	11;10;7;5;3	11;10;7;5;3	Casein kinase II subunit alpha	CSNK2A2	sp|P19784|CSK22_HUMAN Casein kinase II subunit alpha OS=Homo sapiens GN=CSNK2A2 PE=1 SV=1;sp|P20427|CSK22_BOVIN Casein kinase II subunit alpha OS=Bos taurus GN=CSNK2A2 PE=1 SV=3;tr|H3BSA1|H3BSA1_HUMAN Isoform of P19784, Casein kinase II subunit alpha (F	5	11	11	11	8	8	6	10	11	10	8	8	6	10	11	10	8	8	6	10	11	10	39.4	39.4	39.4	41.213	350	350;350;230;152;135	0	39.221	By MS/MS	By MS/MS	By MS/MS	By MS/MS	By MS/MS	By MS/MS	27.7	29.1	22.3	36	39.4	35.4
P67868;P67870;Q5SRQ6;Q5SRQ3;N0E472;A0A0G2JM12;N0E644;A0A0G2JM58	P67868;P67870;Q5SRQ6;Q5SRQ3;N0E472;A0A0G2JM12	8;8;7;6;5;5;3;3	8;8;7;6;5;5;3;3	8;8;7;6;5;5;3;3	Casein kinase II subunit beta	CSNK2B;CSNK2B-LY6G5B-1181;CSNK2B-LY6G5B--991	sp|P67868|CSK2B_BOVIN Casein kinase II subunit beta OS=Bos taurus GN=CSNK2B PE=1 SV=1;sp|P67870|CSK2B_HUMAN Casein kinase II subunit beta OS=Homo sapiens GN=CSNK2B PE=1 SV=1;tr|Q5SRQ6|Q5SRQ6_HUMAN Isoform of P67870, Casein kinase II subunit beta OS=Homo sa	8	8	8	8	6	6	7	7	7	6	6	6	7	7	7	6	6	6	7	7	7	6	53	53	53	24.942	215	215;215;234;228;304;304;161;161	0	58.253	By MS/MS	By MS/MS	By MS/MS	By MS/MS	By MS/MS	By MS/MS	45.6	45.6	53	45.6	45.6	45.6
E9PP21;Q3MHY1;P21291;E9PND2	E9PP21;Q3MHY1;P21291;E9PND2	2;2;2;1	2;2;2;1	2;2;2;1	Cysteine and glycine-rich protein 1	CSRP1	tr|E9PP21|E9PP21_HUMAN Isoform of P21291, Cysteine and glycine-rich protein 1 OS=Homo sapiens GN=CSRP1 PE=1 SV=1;sp|Q3MHY1|CSRP1_BOVIN Cysteine and glycine-rich protein 1 OS=Bos taurus GN=CSRP1 PE=2 SV=3;sp|P21291|CSRP1_HUMAN Cysteine and glycine-rich prot	4	2	2	2	2	2	2	1	1	1	2	2	2	1	1	1	2	2	2	1	1	1	20	20	20	16.94	160	160;193;193;153	0	10.952	By MS/MS	By MS/MS	By MS/MS	By matching	By matching	By matching	20	20	20	9.4	9.4	9.4
H0Y9M9;H0Y8W7;Q13363-2;Q13363	H0Y9M9;H0Y8W7;Q13363-2;Q13363	1;1;1;1	1;1;1;1	1;1;1;1	C-terminal-binding protein 1	CTBP1	tr|H0Y9M9|H0Y9M9_HUMAN Isoform of Q13363, C-terminal-binding protein 1 (Fragment) OS=Homo sapiens GN=CTBP1 PE=1 SV=1;tr|H0Y8W7|H0Y8W7_HUMAN Isoform of Q13363, C-terminal-binding protein 1 (Fragment) OS=Homo sapiens GN=CTBP1 PE=1 SV=1;sp|Q13363-2|CTBP1_HUMA	4	1	1	1	0	0	0	0	1	1	0	0	0	0	1	1	0	0	0	0	1	1	13.1	13.1	13.1	15.681	145	145;287;429;440	0.007335	1.4764					By matching	By MS/MS	0	0	0	0	13.1	13.1
Q0VCX4;P35222;B4DGU4;E9PDF9;E7EV28;E7EMJ5;P35222-2	Q0VCX4;P35222;B4DGU4	3;3;2;1;1;1;1	3;3;2;1;1;1;1	2;2;1;1;1;1;1	Catenin beta-1	CTNNB1	sp|Q0VCX4|CTNB1_BOVIN Catenin beta-1 OS=Bos taurus GN=CTNNB1 PE=1 SV=1;sp|P35222|CTNB1_HUMAN Catenin beta-1 OS=Homo sapiens GN=CTNNB1 PE=1 SV=1;tr|B4DGU4|B4DGU4_HUMAN Isoform of P35222, Catenin beta-1 OS=Homo sapiens GN=CTNNB1 PE=1 SV=1	7	3	3	2	2	2	2	1	2	1	2	2	2	1	2	1	1	1	1	0	1	1	8.2	8.2	6.9	85.51	781	781;781;774;100;108;150;88	0	4.3468	By MS/MS	By MS/MS	By MS/MS	By matching	By matching	By matching	3.7	5.8	5.8	1.3	3.7	2.4
P17812;P17812-2	P17812;P17812-2	3;2	3;2	3;2	CTP synthase 1	CTPS1	sp|P17812|PYRG1_HUMAN CTP synthase 1 OS=Homo sapiens GN=CTPS1 PE=1 SV=2;sp|P17812-2|PYRG1_HUMAN Isoform of P17812, Isoform 2 of CTP synthase 1 OS=Homo sapiens GN=CTPS1	2	3	3	3	3	3	2	3	3	3	3	3	2	3	3	3	3	3	2	3	3	3	7.8	7.8	7.8	66.69	591	591;360	0	7.6461	By matching	By MS/MS	By matching	By matching	By matching	By MS/MS	7.8	7.8	5.8	7.8	7.8	7.8
P80209;P07339;H7C1V0;F8W787;H7C469;F8WD96;C9JH19	P80209;P07339;H7C1V0;F8W787;H7C469;F8WD96;C9JH19	2;2;1;1;1;1;1	2;2;1;1;1;1;1	2;2;1;1;1;1;1	Cathepsin D;Cathepsin D light chain;Cathepsin D heavy chain	CTSD	sp|P80209|CATD_BOVIN Cathepsin D OS=Bos taurus GN=CTSD PE=1 SV=2;sp|P07339|CATD_HUMAN Cathepsin D OS=Homo sapiens GN=CTSD PE=1 SV=1;tr|H7C1V0|H7C1V0_HUMAN Isoform of P07339, Cathepsin D (Fragment) OS=Homo sapiens GN=CTSD PE=1 SV=1;tr|F8W787|F8W787_HUMAN Is	7	2	2	2	2	2	2	0	1	2	2	2	2	0	1	2	2	2	2	0	1	2	7.4	7.4	7.4	42.157	390	390;412;189;199;262;276;299	0.0035149	1.8723	By matching	By MS/MS	By matching		By matching	By matching	7.4	7.4	7.4	0	4.6	7.4
Q13618-3;Q13618-2;Q13618	Q13618-3;Q13618-2;Q13618	1;1;1	1;1;1	1;1;1	Cullin-3	CUL3	sp|Q13618-3|CUL3_HUMAN Isoform of Q13618, Isoform 3 of Cullin-3 OS=Homo sapiens GN=CUL3;sp|Q13618-2|CUL3_HUMAN Isoform of Q13618, Isoform 2 of Cullin-3 OS=Homo sapiens GN=CUL3;sp|Q13618|CUL3_HUMAN Cullin-3 OS=Homo sapiens GN=CUL3 PE=1 SV=2	3	1	1	1	0	1	0	0	0	0	0	1	0	0	0	0	0	1	0	0	0	0	1.9	1.9	1.9	81.092	702	702;744;768	0.0074689	1.5352		By MS/MS					0	1.9	0	0	0	0
P78310-5;P78310-7;P78310-2;P78310-6;P78310	P78310-5;P78310-7;P78310-2;P78310-6;P78310	1;1;1;1;1	1;1;1;1;1	1;1;1;1;1	Coxsackievirus and adenovirus receptor	CXADR	sp|P78310-5|CXAR_HUMAN Isoform of P78310, Isoform 5 of Coxsackievirus and adenovirus receptor OS=Homo sapiens GN=CXADR;sp|P78310-7|CXAR_HUMAN Isoform of P78310, Isoform 7 of Coxsackievirus and adenovirus receptor OS=Homo sapiens GN=CXADR;sp|P78310-2|CXAR_H	5	1	1	1	1	1	0	1	1	0	1	1	0	1	1	0	1	1	0	1	1	0	4.8	4.8	4.8	28.201	252	252;324;344;352;365	0.0095694	1.3976	By MS/MS	By matching		By matching	By matching		4.8	4.8	0	4.8	4.8	0
P25930;P61073;P61073-2	P25930;P61073;P61073-2	2;2;2	2;2;2	2;2;2	C-X-C chemokine receptor type 4	CXCR4	sp|P25930|CXCR4_BOVIN C-X-C chemokine receptor type 4 OS=Bos taurus GN=CXCR4 PE=2 SV=1;sp|P61073|CXCR4_HUMAN C-X-C chemokine receptor type 4 OS=Homo sapiens GN=CXCR4 PE=1 SV=1;sp|P61073-2|CXCR4_HUMAN Isoform of P61073, Isoform 2 of C-X-C chemokine receptor	3	2	2	2	2	2	2	2	2	2	2	2	2	2	2	2	2	2	2	2	2	2	8.5	8.5	8.5	39.938	353	353;352;356	0	154.13	By MS/MS	By MS/MS	By MS/MS	By matching	By matching	By MS/MS	8.5	8.5	8.5	8.5	8.5	8.5
J9JIF5;Q9H2H0	J9JIF5;Q9H2H0	1;1	1;1	1;1	CXXC-type zinc finger protein 4	CXXC4	tr|J9JIF5|J9JIF5_HUMAN Isoform of Q9H2H0, CXXC-type zinc finger protein 4 OS=Homo sapiens GN=CXXC4 PE=1 SV=1;sp|Q9H2H0|CXXC4_HUMAN CXXC-type zinc finger protein 4 OS=Homo sapiens GN=CXXC4 PE=2 SV=1	2	1	1	1	0	0	0	0	0	1	0	0	0	0	0	1	0	0	0	0	0	1	2.2	2.2	2.2	36.514	367	367;198	0.0042845	1.6834						By MS/MS	0	0	0	0	0	2.2
Q7L576;A0A0G2JR96;A0A0G2JQT1;Q7L576-2;Q7L576-3;A0A0G2JQH3;A0A087WVZ5;A0A0G2JRP0;A0A087WZ89	Q7L576;A0A0G2JR96;A0A0G2JQT1	10;8;8;4;3;2;2;1;1	5;3;3;2;2;2;2;1;1	5;3;3;2;2;2;2;1;1	Cytoplasmic FMR1-interacting protein 1	CYFIP1	sp|Q7L576|CYFP1_HUMAN Cytoplasmic FMR1-interacting protein 1 OS=Homo sapiens GN=CYFIP1 PE=1 SV=1;tr|A0A0G2JR96|A0A0G2JR96_HUMAN Isoform of Q7L576, Cytoplasmic FMR1-interacting protein 1 (Fragment) OS=Homo sapiens GN=CYFIP1 PE=1 SV=3;tr|A0A0G2JQT1|A0A0G2JQT	9	10	5	5	9	8	10	3	5	5	5	4	5	1	2	3	5	4	5	1	2	3	9.7	4.6	4.6	145.18	1253	1253;863;863;822;447;185;185;45;45	0	17.738	By MS/MS	By MS/MS	By MS/MS	By matching	By matching	By matching	8.8	8.1	9.7	3.1	5.4	5.4
E7EVJ5;Q96F07-2;H7C229;Q96F07;E7EW33;A0A087WVE1;A0A087WTQ3;A0A087X0D6;A0A087WWZ1;A0A087WZL7;A0A0G2JRX2;A0A087WU52;A0A0G2JRV9;A0A087WWL1	E7EVJ5;Q96F07-2;H7C229;Q96F07;E7EW33	12;12;11;11;10;2;2;2;2;1;1;1;1;1	12;12;11;11;10;2;2;2;2;1;1;1;1;1	7;7;6;7;6;1;1;1;1;0;0;0;0;0	Cytoplasmic FMR1-interacting protein 2	CYFIP2	tr|E7EVJ5|E7EVJ5_HUMAN Isoform of Q96F07, Cytoplasmic FMR1-interacting protein 2 OS=Homo sapiens GN=CYFIP2 PE=1 SV=1;sp|Q96F07-2|CYFP2_HUMAN Isoform of Q96F07, Isoform 2 of Cytoplasmic FMR1-interacting protein 2 OS=Homo sapiens GN=CYFIP2;tr|H7C229|H7C229_H	14	12	12	7	11	9	11	5	7	5	11	9	11	5	7	5	7	5	6	3	4	3	12.1	12.1	6.9	142.58	1227	1227;1253;1117;1278;1057;188;222;234;295;101;151;151;161;161	0	17.959	By MS/MS	By MS/MS	By MS/MS	By matching	By MS/MS	By MS/MS	11.2	8.5	10.5	5.7	7.7	5.6
Q9Y4D1-2;Q9Y4D1;Q9Y4D1-3	Q9Y4D1-2;Q9Y4D1;Q9Y4D1-3	4;4;3	4;4;3	4;4;3	Disheveled-associated activator of morphogenesis 1	DAAM1	sp|Q9Y4D1-2|DAAM1_HUMAN Isoform of Q9Y4D1, Isoform 2 of Disheveled-associated activator of morphogenesis 1 OS=Homo sapiens GN=DAAM1;sp|Q9Y4D1|DAAM1_HUMAN Disheveled-associated activator of morphogenesis 1 OS=Homo sapiens GN=DAAM1 PE=1 SV=2;sp|Q9Y4D1-3|DAAM	3	4	4	4	1	1	1	0	1	2	1	1	1	0	1	2	1	1	1	0	1	2	4.9	4.9	4.9	122.3	1068	1068;1078;882	0	3.0581	By MS/MS	By MS/MS	By MS/MS		By MS/MS	By matching	1.4	1.3	0.9	0	1.2	2.2
X6R4J9;O75553-2;O75553-4;O75553-5;O75553-6;O75553	X6R4J9;O75553-2;O75553-4;O75553-5;O75553-6;O75553	2;2;2;2;2;2	2;2;2;2;2;2	2;2;2;2;2;2	Disabled homolog 1	DAB1	tr|X6R4J9|X6R4J9_HUMAN Isoform of O75553, Disabled homolog 1 (Fragment) OS=Homo sapiens GN=DAB1 PE=1 SV=1;sp|O75553-2|DAB1_HUMAN Isoform of O75553, Isoform DAB213 of Disabled homolog 1 OS=Homo sapiens GN=DAB1;sp|O75553-4|DAB1_HUMAN Isoform of O75553, Isofo	6	2	2	2	1	2	1	0	0	1	1	2	1	0	0	1	1	2	1	0	0	1	11.3	11.3	11.3	22.917	204	204;213;537;553;555;588	0	3.958	By matching	By MS/MS	By matching			By matching	4.9	11.3	4.9	0	0	4.9
Q14118;O18738	Q14118;O18738	2;1	2;1	2;1	Dystroglycan;Alpha-dystroglycan;Beta-dystroglycan	DAG1	sp|Q14118|DAG1_HUMAN Dystroglycan OS=Homo sapiens GN=DAG1 PE=1 SV=2;sp|O18738|DAG1_BOVIN Dystroglycan OS=Bos taurus GN=DAG1 PE=1 SV=1	2	2	2	2	2	1	1	0	1	0	2	1	1	0	1	0	2	1	1	0	1	0	4.7	4.7	4.7	97.44	895	895;895	0	6.0977	By MS/MS	By MS/MS	By MS/MS		By matching		4.7	3.2	3.2	0	3.2	0
P14868-2;P14868;Q3SYZ4;H7BZ35	P14868-2;P14868;Q3SYZ4;H7BZ35	7;7;5;4	7;7;5;4	7;7;5;4	Aspartate--tRNA ligase, cytoplasmic	DARS	sp|P14868-2|SYDC_HUMAN Isoform of P14868, Isoform 2 of Aspartate--tRNA ligase, cytoplasmic OS=Homo sapiens GN=DARS;sp|P14868|SYDC_HUMAN Aspartate--tRNA ligase, cytoplasmic OS=Homo sapiens GN=DARS PE=1 SV=2;sp|Q3SYZ4|SYDC_BOVIN Aspartate--tRNA ligase, cytop	4	7	7	7	6	6	4	7	7	7	6	6	4	7	7	7	6	6	4	7	7	7	23.9	23.9	23.9	45.771	401	401;501;501;188	0	83.842	By MS/MS	By MS/MS	By MS/MS	By MS/MS	By MS/MS	By MS/MS	21.4	21.4	12.2	23.9	23.9	23.9
K7EQ02;K7EQ55;K7EK33;Q96EP5-2;Q96EP5	K7EQ02;K7EQ55;K7EK33;Q96EP5-2;Q96EP5	1;1;1;1;1	1;1;1;1;1	1;1;1;1;1	DAZ-associated protein 1	DAZAP1	tr|K7EQ02|K7EQ02_HUMAN Isoform of Q96EP5, DAZ-associated protein 1 (Fragment) OS=Homo sapiens GN=DAZAP1 PE=1 SV=2;tr|K7EQ55|K7EQ55_HUMAN Isoform of Q96EP5, DAZ-associated protein 1 OS=Homo sapiens GN=DAZAP1 PE=1 SV=2;tr|K7EK33|K7EK33_HUMAN Isoform of Q96EP	5	1	1	1	0	1	1	1	1	1	0	1	1	1	1	1	0	1	1	1	1	1	4.9	4.9	4.9	35.02	327	327;406;406;378;407	0	7.9634		By matching	By matching	By matching	By MS/MS	By MS/MS	0	4.9	4.9	4.9	4.9	4.9
Q16643;Q16643-2;Q16643-3;D6R9W4;D6RCR4;D6RFI1;D6R9Q9	Q16643;Q16643-2;Q16643-3;D6R9W4	3;3;3;2;1;1;1	3;3;3;2;1;1;1	3;3;3;2;1;1;1	Drebrin	DBN1	sp|Q16643|DREB_HUMAN Drebrin OS=Homo sapiens GN=DBN1 PE=1 SV=4;sp|Q16643-2|DREB_HUMAN Isoform of Q16643, Isoform 2 of Drebrin OS=Homo sapiens GN=DBN1;sp|Q16643-3|DREB_HUMAN Isoform of Q16643, Isoform 3 of Drebrin OS=Homo sapiens GN=DBN1;tr|D6R9W4|D6R9W4_HU	7	3	3	3	2	2	3	1	1	2	2	2	3	1	1	2	2	2	3	1	1	2	7.6	7.6	7.6	71.428	649	649;651;695;317;93;124;391	0	12.52	By matching	By matching	By MS/MS	By matching	By matching	By MS/MS	5.1	5.1	7.6	2.3	2.3	5.1
B4DDD6;Q9UJU6;Q9UJU6-2;Q9UJU6-3;H0Y5J4;Q9UJU6-5;Q9UJU6-4;Q9UJU6-6;F8WC20;F8WBB2;F8WFE1;F8WBG8;A6H7G2	B4DDD6;Q9UJU6;Q9UJU6-2;Q9UJU6-3;H0Y5J4;Q9UJU6-5;Q9UJU6-4;Q9UJU6-6	4;4;4;4;3;3;3;3;1;1;1;1;1	4;4;4;4;3;3;3;3;1;1;1;1;1	4;4;4;4;3;3;3;3;1;1;1;1;1	Drebrin-like protein	DBNL	tr|B4DDD6|B4DDD6_HUMAN Isoform of Q9UJU6, Drebrin-like protein OS=Homo sapiens GN=DBNL PE=1 SV=1;sp|Q9UJU6|DBNL_HUMAN Drebrin-like protein OS=Homo sapiens GN=DBNL PE=1 SV=1;sp|Q9UJU6-2|DBNL_HUMAN Isoform of Q9UJU6, Isoform 2 of Drebrin-like protein OS=Homo	13	4	4	4	2	2	4	0	2	2	2	2	4	0	2	2	2	2	4	0	2	2	14.5	14.5	14.5	45.746	406	406;430;431;439;359;327;336;382;50;62;87;128;423	0	23.025	By MS/MS	By MS/MS	By MS/MS		By MS/MS	By matching	7.1	6.2	14.5	0	6.7	6.7
Q9NPI6-2;Q9NPI6	Q9NPI6-2;Q9NPI6	1;1	1;1	1;1	mRNA-decapping enzyme 1A	DCP1A	sp|Q9NPI6-2|DCP1A_HUMAN Isoform of Q9NPI6, Isoform 2 of mRNA-decapping enzyme 1A OS=Homo sapiens GN=DCP1A;sp|Q9NPI6|DCP1A_HUMAN mRNA-decapping enzyme 1A OS=Homo sapiens GN=DCP1A PE=1 SV=2	2	1	1	1	1	1	1	1	1	1	1	1	1	1	1	1	1	1	1	1	1	1	2.2	2.2	2.2	59.361	544	544;582	0.0018149	2.0357	By MS/MS	By matching	By matching	By matching	By matching	By matching	2.2	2.2	2.2	2.2	2.2	2.2
Q9H773	Q9H773	1	1	1	dCTP pyrophosphatase 1	DCTPP1	sp|Q9H773|DCTP1_HUMAN dCTP pyrophosphatase 1 OS=Homo sapiens GN=DCTPP1 PE=1 SV=1	1	1	1	1	0	1	0	0	1	1	0	1	0	0	1	1	0	1	0	0	1	1	11.8	11.8	11.8	18.681	170	170	0	2.341		By MS/MS			By matching	By matching	0	11.8	0	0	11.8	11.8
C9JRU6;C9J0B2;C9JUW4;C9J8R4;C9JVE2;Q96GG9	C9JRU6;C9J0B2;C9JUW4;C9J8R4;C9JVE2;Q96GG9	1;1;1;1;1;1	1;1;1;1;1;1	1;1;1;1;1;1	DCN1-like protein;DCN1-like protein 1	DCUN1D1	tr|C9JRU6|C9JRU6_HUMAN Isoform of Q96GG9, DCN1-like protein (Fragment) OS=Homo sapiens GN=DCUN1D1 PE=1 SV=1;tr|C9J0B2|C9J0B2_HUMAN Isoform of Q96GG9, DCN1-like protein (Fragment) OS=Homo sapiens GN=DCUN1D1 PE=1 SV=1;tr|C9JUW4|C9JUW4_HUMAN Isoform of Q96GG9	6	1	1	1	1	0	1	0	0	1	1	0	1	0	0	1	1	0	1	0	0	1	22.7	22.7	22.7	8.7797	75	75;92;98;128;244;259	0	2.3002	By MS/MS		By MS/MS			By matching	22.7	0	22.7	0	0	22.7
B4DYP1;O94760-2;O94760;P56965	B4DYP1;O94760-2;O94760;P56965	2;2;2;1	2;2;2;1	2;2;2;1	N(G),N(G)-dimethylarginine dimethylaminohydrolase 1	DDAH1	tr|B4DYP1|B4DYP1_HUMAN Isoform of O94760, N(G),N(G)-dimethylarginine dimethylaminohydrolase 1 OS=Homo sapiens GN=DDAH1 PE=1 SV=1;sp|O94760-2|DDAH1_HUMAN Isoform of O94760, Isoform 2 of N(G),N(G)-dimethylarginine dimethylaminohydrolase 1 OS=Homo sapiens GN=	4	2	2	2	2	1	2	1	1	1	2	1	2	1	1	1	2	1	2	1	1	1	25.4	25.4	25.4	20.535	185	185;182;285;285	0	8.7352	By MS/MS	By MS/MS	By MS/MS	By MS/MS	By matching	By matching	25.4	14.1	25.4	14.1	14.1	14.1
B5MC82;P30046-2;P30046;A6NHG4	B5MC82;P30046-2;P30046;A6NHG4	1;1;1;1	1;1;1;1	1;1;1;1	D-dopachrome decarboxylase;D-dopachrome decarboxylase-like protein	DDT;DDTL	tr|B5MC82|B5MC82_HUMAN Isoform of P30046, D-dopachrome decarboxylase OS=Homo sapiens GN=DDT PE=4 SV=2;sp|P30046-2|DOPD_HUMAN Isoform of P30046, Isoform 2 of D-dopachrome decarboxylase OS=Homo sapiens GN=DDT;sp|P30046|DOPD_HUMAN D-dopachrome decarboxylase O	4	1	1	1	0	1	1	0	1	1	0	1	1	0	1	1	0	1	1	0	1	1	12	12	12	17.718	166	166;107;118;134	0.010015	1.2878		By matching	By MS/MS		By matching	By matching	0	12	12	0	12	12
F1T0B3;A0A087X2G1;Q0IIK5;Q92499-3;Q92499-2;Q92499	F1T0B3;A0A087X2G1;Q0IIK5;Q92499-3;Q92499-2;Q92499	1;1;1;1;1;1	1;1;1;1;1;1	1;1;1;1;1;1	ATP-dependent RNA helicase DDX1	DDX1	tr|F1T0B3|F1T0B3_HUMAN Isoform of Q92499, ATP-dependent RNA helicase DDX1 OS=Homo sapiens GN=DDX1 PE=1 SV=1;tr|A0A087X2G1|A0A087X2G1_HUMAN Isoform of Q92499, ATP-dependent RNA helicase DDX1 OS=Homo sapiens GN=DDX1 PE=1 SV=1;sp|Q0IIK5|DDX1_BOVIN ATP-depende	6	1	1	1	1	1	1	0	0	1	1	1	1	0	0	1	1	1	1	0	0	1	3.2	3.2	3.2	73.915	659	659;659;740;612;622;740	0.00092421	2.141	By MS/MS	By matching	By matching			By matching	3.2	3.2	3.2	0	0	3.2
H3BLZ8;Q92841-1;Q92841-3;Q92841-2;Q92841;A0A0U1RQJ0	H3BLZ8;Q92841-1;Q92841-3;Q92841-2;Q92841	7;7;7;7;7;1	6;6;6;6;6;1	4;4;4;4;4;0	Probable ATP-dependent RNA helicase DDX17	DDX17	tr|H3BLZ8|H3BLZ8_HUMAN Isoform of Q92841, Probable ATP-dependent RNA helicase DDX17 OS=Homo sapiens GN=DDX17 PE=1 SV=1;sp|Q92841-1|DDX17_HUMAN Isoform of Q92841, Isoform 2 of Probable ATP-dependent RNA helicase DDX17 OS=Homo sapiens GN=DDX17;sp|Q92841-3|DD	6	7	6	4	2	3	2	5	6	7	1	3	1	4	5	6	1	2	1	3	4	4	12.4	10.9	7.5	80.439	731	731;650;652;652;729;56	0	7.3668	By matching	By matching	By matching	By matching	By MS/MS	By MS/MS	4.2	5.6	3.6	9.2	10.7	12.4
I3L352;I3L0H8;F6QDS0;Q9NUU7-2;Q9NUU7	I3L352;I3L0H8;F6QDS0;Q9NUU7-2;Q9NUU7	1;1;1;1;1	1;1;1;1;1	1;1;1;1;1	ATP-dependent RNA helicase DDX19A	DDX19A	tr|I3L352|I3L352_HUMAN Isoform of Q9NUU7, ATP-dependent RNA helicase DDX19A (Fragment) OS=Homo sapiens GN=DDX19A PE=1 SV=1;tr|I3L0H8|I3L0H8_HUMAN Isoform of Q9NUU7, ATP-dependent RNA helicase DDX19A OS=Homo sapiens GN=DDX19A PE=1 SV=1;tr|F6QDS0|F6QDS0_HUMA	5	1	1	1	1	0	1	0	1	1	1	0	1	0	1	1	1	0	1	0	1	1	6.3	6.3	6.3	44.78	396	396;447;479;388;478	0.007438	1.5281	By matching		By matching		By MS/MS	By matching	6.3	0	6.3	0	6.3	6.3
E9PJ60;Q9UHI6	E9PJ60;Q9UHI6	1;1	1;1	1;1	Probable ATP-dependent RNA helicase DDX20	DDX20	tr|E9PJ60|E9PJ60_HUMAN Isoform of Q9UHI6, Probable ATP-dependent RNA helicase DDX20 OS=Homo sapiens GN=DDX20 PE=1 SV=1;sp|Q9UHI6|DDX20_HUMAN Probable ATP-dependent RNA helicase DDX20 OS=Homo sapiens GN=DDX20 PE=1 SV=2	2	1	1	1	0	1	0	0	0	0	0	1	0	0	0	0	0	1	0	0	0	0	3.9	3.9	3.9	49.374	432	432;824	0.007359	1.4876		By MS/MS					0	3.9	0	0	0	0
Q9NR30-2;Q9NR30;A0A087WVC1;Q9BQ39	Q9NR30-2;Q9NR30	4;4;1;1	4;4;1;1	4;4;1;1	Nucleolar RNA helicase 2	DDX21	sp|Q9NR30-2|DDX21_HUMAN Isoform of Q9NR30, Isoform 2 of Nucleolar RNA helicase 2 OS=Homo sapiens GN=DDX21;sp|Q9NR30|DDX21_HUMAN Nucleolar RNA helicase 2 OS=Homo sapiens GN=DDX21 PE=1 SV=5	4	4	4	4	2	4	2	4	4	3	2	4	2	4	4	3	2	4	2	4	4	3	9.2	9.2	9.2	79.656	715	715;783;730;737	0	23.503	By MS/MS	By MS/MS	By MS/MS	By MS/MS	By matching	By matching	4.1	9.2	5.6	9.2	9.2	7.7
O00148;K7EPJ3;K7EQN7;O00148-3;O00148-2;K7ENP6;A0A0D9SEM9;A0A0G2JHN7;K7EL56;K7EIL8;F6U6E2;K7EN69;F6S2B7;F6SXL5;F6QYI9;A0A0G2JJL7;H0Y400;F6R6M7	O00148;K7EPJ3;K7EQN7;O00148-3;O00148-2	3;2;2;2;2;1;1;1;1;1;1;1;1;1;1;1;1;1	3;2;2;2;2;1;1;1;1;1;1;1;1;1;1;1;1;1	1;1;1;1;1;0;1;0;0;0;0;0;0;0;0;0;0;0	ATP-dependent RNA helicase DDX39A	DDX39A	sp|O00148|DX39A_HUMAN ATP-dependent RNA helicase DDX39A OS=Homo sapiens GN=DDX39A PE=1 SV=2;tr|K7EPJ3|K7EPJ3_HUMAN Isoform of O00148, ATP-dependent RNA helicase DDX39A (Fragment) OS=Homo sapiens GN=DDX39A PE=1 SV=1;tr|K7EQN7|K7EQN7_HUMAN Isoform of O00148,	18	3	3	1	2	2	2	3	2	2	2	2	2	3	2	2	0	1	1	1	0	1	8.4	8.4	2.8	49.129	427	427;189;255;267;322;92;96;96;108;125;125;130;132;136;187;187;187;197	0	3.8563	By MS/MS	By MS/MS	By matching	By MS/MS	By matching	By MS/MS	5.6	5.2	5.2	8.4	5.6	5.2
A0A0D9SFB3;A0A0D9SG12;A0A0D9SF53;O00571-2;O00571;O15523-2;O15523;A0A0J9YVQ7;A0A087WVZ1;C9J081;H0Y960;D6RCM4;Q5W5U4;O15523-3;Q9NQI0-3;Q9NQI0-2;Q9NQI0-4;Q9NQI0	A0A0D9SFB3;A0A0D9SG12;A0A0D9SF53;O00571-2;O00571;O15523-2;O15523	7;7;7;7;7;5;5;3;2;1;1;1;1;1;1;1;1;1	7;7;7;7;7;5;5;3;2;1;1;1;1;1;1;1;1;1	6;6;6;6;6;4;4;3;2;1;1;1;1;1;1;1;1;1	ATP-dependent RNA helicase DDX3X;ATP-dependent RNA helicase DDX3Y	DDX3X;DDX3Y	tr|A0A0D9SFB3|A0A0D9SFB3_HUMAN Isoform of O00571, ATP-dependent RNA helicase DDX3X OS=Homo sapiens GN=DDX3X PE=1 SV=1;tr|A0A0D9SG12|A0A0D9SG12_HUMAN Isoform of O00571, ATP-dependent RNA helicase DDX3X OS=Homo sapiens GN=DDX3X PE=1 SV=1;tr|A0A0D9SF53|A0A0D9	18	7	7	6	4	3	5	5	7	7	4	3	5	5	7	7	3	3	4	4	6	6	14.8	14.8	13.1	70.839	640	640;647;733;646;662;657;660;164;138;250;305;518;729;291;575;690;704;724	0	51.813	By MS/MS	By MS/MS	By MS/MS	By MS/MS	By MS/MS	By MS/MS	9.4	7.7	10.3	11.2	14.8	14.8
D6RJA6;A0A0C4DG89;Q7L014	D6RJA6;A0A0C4DG89;Q7L014	1;1;1	1;1;1	1;1;1	Probable ATP-dependent RNA helicase DDX46	DDX46	tr|D6RJA6|D6RJA6_HUMAN Isoform of Q7L014, DEAD (Asp-Glu-Ala-Asp) box polypeptide 46, isoform CRA_b OS=Homo sapiens GN=DDX46 PE=1 SV=1;tr|A0A0C4DG89|A0A0C4DG89_HUMAN Isoform of Q7L014, Probable ATP-dependent RNA helicase DDX46 OS=Homo sapiens GN=DDX46 PE=1	3	1	1	1	1	1	1	1	1	1	1	1	1	1	1	1	1	1	1	1	1	1	2.1	2.1	2.1	53.964	471	471;1032;1031	0	2.9315	By MS/MS	By MS/MS	By matching	By MS/MS	By MS/MS	By MS/MS	2.1	2.1	2.1	2.1	2.1	2.1
J3KTA4;P17844;P17844-2;J3QSF1;J3KRZ1;J3QRQ7;J3QLG9;J3QR62;J3QRN5	J3KTA4;P17844;P17844-2;J3QSF1;J3KRZ1	6;6;5;3;3;2;1;1;1	3;3;2;2;1;1;1;1;1	3;3;2;2;1;1;1;1;1	Probable ATP-dependent RNA helicase DDX5	DDX5	tr|J3KTA4|J3KTA4_HUMAN Isoform of P17844, Probable ATP-dependent RNA helicase DDX5 OS=Homo sapiens GN=DDX5 PE=1 SV=1;sp|P17844|DDX5_HUMAN Probable ATP-dependent RNA helicase DDX5 OS=Homo sapiens GN=DDX5 PE=1 SV=1;sp|P17844-2|DDX5_HUMAN Isoform of P17844, I	9	6	3	3	2	2	2	3	5	6	1	1	1	1	3	3	1	1	1	1	3	3	14.7	8.8	8.8	69.086	614	614;614;535;153;166;212;46;52;65	0	6.2967	By matching	By matching	By matching	By MS/MS	By MS/MS	By MS/MS	7.2	3.4	3.3	5.2	12.5	14.7
Q9H4E7;H0Y7V7	Q9H4E7	10;1	10;1	10;1	Differentially expressed in FDCP 6 homolog	DEF6	sp|Q9H4E7|DEFI6_HUMAN Differentially expressed in FDCP 6 homolog OS=Homo sapiens GN=DEF6 PE=1 SV=1	2	10	10	10	10	9	9	1	3	4	10	9	9	1	3	4	10	9	9	1	3	4	19.5	19.5	19.5	73.91	631	631;129	0	31.517	By MS/MS	By MS/MS	By MS/MS	By matching	By MS/MS	By MS/MS	19.5	16.8	16.3	1.7	5.4	8.6
D6R9L5;P35659	D6R9L5;P35659	1;1	1;1	1;1	Protein DEK	DEK	tr|D6R9L5|D6R9L5_HUMAN Isoform of P35659, Protein DEK (Fragment) OS=Homo sapiens GN=DEK PE=1 SV=1;sp|P35659|DEK_HUMAN Protein DEK OS=Homo sapiens GN=DEK PE=1 SV=1	2	1	1	1	0	1	0	0	0	0	0	1	0	0	0	0	0	1	0	0	0	0	6.6	6.6	6.6	17.255	151	151;375	0.010046	1.2977		By MS/MS					0	6.6	0	0	0	0
C9JSD5;A6QR44;Q8WYQ5-2;Q8WYQ5-3;Q8WYQ5	C9JSD5;A6QR44;Q8WYQ5-2;Q8WYQ5-3;Q8WYQ5	1;1;1;1;1	1;1;1;1;1	1;1;1;1;1	Microprocessor complex subunit DGCR8	DGCR8	tr|C9JSD5|C9JSD5_HUMAN Isoform of Q8WYQ5, Microprocessor complex subunit DGCR8 (Fragment) OS=Homo sapiens GN=DGCR8 PE=1 SV=1;sp|A6QR44|DGCR8_BOVIN Microprocessor complex subunit DGCR8 OS=Bos taurus GN=DGCR8 PE=2 SV=1;sp|Q8WYQ5-2|DGCR8_HUMAN Isoform of Q8WY	5	1	1	1	1	1	1	1	1	1	1	1	1	1	1	1	1	1	1	1	1	1	5.6	5.6	5.6	13.223	125	125;760;304;740;773	0.0074319	1.5277	By matching	By matching	By matching	By matching	By matching	By MS/MS	5.6	5.6	5.6	5.6	5.6	5.6
O43143	O43143	3	3	3	Pre-mRNA-splicing factor ATP-dependent RNA helicase DHX15	DHX15	sp|O43143|DHX15_HUMAN Pre-mRNA-splicing factor ATP-dependent RNA helicase DHX15 OS=Homo sapiens GN=DHX15 PE=1 SV=2	1	3	3	3	3	3	1	3	3	2	3	3	1	3	3	2	3	3	1	3	3	2	4.7	4.7	4.7	90.932	795	795	0	7.6005	By matching	By MS/MS	By matching	By matching	By MS/MS	By MS/MS	4.7	4.7	1.6	4.7	4.7	3.1
H7BXY3;Q2NKY8;Q7L2E3-3;Q7L2E3;Q7L2E3-2	H7BXY3;Q2NKY8;Q7L2E3-3;Q7L2E3;Q7L2E3-2	1;1;1;1;1	1;1;1;1;1	1;1;1;1;1	Putative ATP-dependent RNA helicase DHX30	DHX30	tr|H7BXY3|H7BXY3_HUMAN Isoform of Q7L2E3, Putative ATP-dependent RNA helicase DHX30 OS=Homo sapiens GN=DHX30 PE=1 SV=1;sp|Q2NKY8|DHX30_BOVIN Putative ATP-dependent RNA helicase DHX30 OS=Bos taurus GN=DHX30 PE=2 SV=1;sp|Q7L2E3-3|DHX30_HUMAN Isoform of Q7L2E	5	1	1	1	0	0	0	1	0	0	0	0	0	1	0	0	0	0	0	1	0	0	1.1	1.1	1.1	130.55	1166	1166;1220;1155;1194;1222	1	-2				By MS/MS			0	0	0	1.1	0	0
Q08211;Q28141;Q08211-2	Q08211;Q28141	8;6;2	8;6;2	8;6;2	ATP-dependent RNA helicase A	DHX9	sp|Q08211|DHX9_HUMAN ATP-dependent RNA helicase A OS=Homo sapiens GN=DHX9 PE=1 SV=4;sp|Q28141|DHX9_BOVIN ATP-dependent RNA helicase A OS=Bos taurus GN=DHX9 PE=2 SV=1	3	8	8	8	6	6	6	7	7	7	6	6	6	7	7	7	6	6	6	7	7	7	9.1	9.1	9.1	140.96	1270	1270;1287;235	0	66.407	By MS/MS	By MS/MS	By MS/MS	By MS/MS	By MS/MS	By MS/MS	6.9	6.1	5.8	8.2	8.2	7.1
H9KV28;A0A0G2JH68;O60610-2;O60610-3;O60610;B4E2I7	H9KV28;A0A0G2JH68;O60610-2;O60610-3;O60610;B4E2I7	2;2;2;2;2;1	2;2;2;2;2;1	2;2;2;2;2;1	Protein diaphanous homolog 1	DIAPH1	tr|H9KV28|H9KV28_HUMAN Isoform of O60610, Protein diaphanous homolog 1 OS=Homo sapiens GN=DIAPH1 PE=1 SV=2;tr|A0A0G2JH68|A0A0G2JH68_HUMAN Isoform of O60610, Protein diaphanous homolog 1 OS=Homo sapiens GN=DIAPH1 PE=1 SV=1;sp|O60610-2|DIAP1_HUMAN Isoform of	6	2	2	2	0	2	1	1	2	2	0	2	1	1	2	2	0	2	1	1	2	2	2.9	2.9	2.9	136.85	1228	1228;1272;1248;1263;1272;201	0.0096154	1.4074		By matching	By MS/MS	By matching	By MS/MS	By matching	0	2.9	0.6	0.6	2.9	2.9
Q14689-6;Q14689;Q14689-3;Q14689-2;Q14689-4;Q14689-5	Q14689-6;Q14689;Q14689-3;Q14689-2;Q14689-4;Q14689-5	4;4;3;3;3;3	3;3;2;2;2;2	2;2;2;2;2;2	Disco-interacting protein 2 homolog A	DIP2A	sp|Q14689-6|DIP2A_HUMAN Isoform of Q14689, Isoform 6 of Disco-interacting protein 2 homolog A OS=Homo sapiens GN=DIP2A;sp|Q14689|DIP2A_HUMAN Disco-interacting protein 2 homolog A OS=Homo sapiens GN=DIP2A PE=1 SV=2;sp|Q14689-3|DIP2A_HUMAN Isoform of Q14689,	6	4	3	2	4	4	4	1	1	1	3	3	3	0	0	0	2	2	2	0	0	0	3.6	3.1	2.6	169.91	1567	1567;1571;798;841;889;1110	0	2.6173	By MS/MS	By matching	By MS/MS	By matching	By matching	By matching	3.6	3.6	3.6	0.5	0.5	0.5
Q9P265	Q9P265	43	43	42	Disco-interacting protein 2 homolog B	DIP2B	sp|Q9P265|DIP2B_HUMAN Disco-interacting protein 2 homolog B OS=Homo sapiens GN=DIP2B PE=1 SV=3	1	43	43	42	40	43	41	22	20	24	40	43	41	22	20	24	39	42	40	21	19	23	38.9	38.9	38.4	171.49	1576	1576	0	179.43	By MS/MS	By MS/MS	By MS/MS	By MS/MS	By MS/MS	By MS/MS	36.2	38.9	37	19.7	18.3	22.3
H7C0M1;C9IYT0;O60832-2;O60832;H7BZF2;H7C2Q9	H7C0M1;C9IYT0;O60832-2;O60832;H7BZF2;H7C2Q9	2;2;2;2;1;1	2;2;2;2;1;1	2;2;2;2;1;1	H/ACA ribonucleoprotein complex subunit 4	DKC1	tr|H7C0M1|H7C0M1_HUMAN Isoform of O60832, H/ACA ribonucleoprotein complex subunit 4 (Fragment) OS=Homo sapiens GN=DKC1 PE=1 SV=1;tr|C9IYT0|C9IYT0_HUMAN Isoform of O60832, H/ACA ribonucleoprotein complex subunit 4 (Fragment) OS=Homo sapiens GN=DKC1 PE=1 SV=	6	2	2	2	2	2	1	2	2	2	2	2	1	2	2	2	2	2	1	2	2	2	13.5	13.5	13.5	25.722	229	229;259;420;514;76;169	0.0018232	2.0697	By matching	By matching	By matching	By matching	By MS/MS	By MS/MS	13.5	13.5	4.8	13.5	13.5	13.5
Q9UFM8;Q9Y639-3;Q9Y639-1;Q9Y639-4;Q9Y639-5;Q9Y639;H3BU51	Q9UFM8;Q9Y639-3;Q9Y639-1;Q9Y639-4;Q9Y639-5;Q9Y639;H3BU51	3;3;3;3;3;3;2	3;3;3;3;3;3;2	3;3;3;3;3;3;2	Neuroplastin	DKFZp566H1924;NPTN	tr|Q9UFM8|Q9UFM8_HUMAN Isoform of Q9Y639, Neuroplastin (Fragment) OS=Homo sapiens GN=DKFZp566H1924 PE=1 SV=2;sp|Q9Y639-3|NPTN_HUMAN Isoform of Q9Y639, Isoform 3 of Neuroplastin OS=Homo sapiens GN=NPTN;sp|Q9Y639-1|NPTN_HUMAN Isoform of Q9Y639, Isoform 1 of	7	3	3	3	2	3	3	1	3	1	2	3	3	1	3	1	2	3	3	1	3	1	14.6	14.6	14.6	34.815	308	308;278;282;337;394;398;184	0	3.4025	By matching	By MS/MS	By MS/MS	By matching	By MS/MS	By matching	10.7	14.6	14.6	5.8	14.6	4.9
A0A0C4DFT3;Q12959-5;Q12959-3;Q12959-6;Q12959-4;Q12959;Q12959-7;Q12959-2;E7EQD7;Q12959-8;Q12959-9;C9J110;F2Z2L0;C9JUA9;C9JN61;C9JCP6;A8MUT6;B4E2H8	A0A0C4DFT3;Q12959-5;Q12959-3;Q12959-6;Q12959-4;Q12959;Q12959-7;Q12959-2;E7EQD7;Q12959-8;Q12959-9	3;3;3;3;3;3;3;3;2;2;2;1;1;1;1;1;1;1	3;3;3;3;3;3;3;3;2;2;2;1;1;1;1;1;1;1	3;3;3;3;3;3;3;3;2;2;2;1;1;1;1;1;1;1	Disks large homolog 1	DLG1	tr|A0A0C4DFT3|A0A0C4DFT3_HUMAN Isoform of Q12959, Disks large homolog 1 OS=Homo sapiens GN=DLG1 PE=1 SV=1;sp|Q12959-5|DLG1_HUMAN Isoform of Q12959, Isoform 5 of Disks large homolog 1 OS=Homo sapiens GN=DLG1;sp|Q12959-3|DLG1_HUMAN Isoform of Q12959, Isoform	18	3	3	3	3	3	3	2	3	2	3	3	3	2	3	2	3	3	3	2	3	2	4.9	4.9	4.9	99.813	892	892;853;871;891;893;904;917;926;658;788;800;36;106;123;154;179;208;370	0.00092764	2.1656	By matching	By MS/MS	By MS/MS	By matching	By matching	By matching	4.9	4.9	4.9	3.9	4.9	2.8
Q9UGM3-9;Q9UGM3-4;Q9UGM3-8;Q9UGM3-2;Q9UGM3-5;Q9UGM3-3;Q9UGM3;Q9UGM3-7;Q9UGM3-6	Q9UGM3-9;Q9UGM3-4;Q9UGM3-8;Q9UGM3-2;Q9UGM3-5;Q9UGM3-3;Q9UGM3;Q9UGM3-7;Q9UGM3-6	1;1;1;1;1;1;1;1;1	1;1;1;1;1;1;1;1;1	1;1;1;1;1;1;1;1;1	Deleted in malignant brain tumors 1 protein	DMBT1	sp|Q9UGM3-9|DMBT1_HUMAN Isoform of Q9UGM3, Isoform 9 of Deleted in malignant brain tumors 1 protein OS=Homo sapiens GN=DMBT1;sp|Q9UGM3-4|DMBT1_HUMAN Isoform of Q9UGM3, Isoform 4 of Deleted in malignant brain tumors 1 protein OS=Homo sapiens GN=DMBT1;sp|Q9U	9	1	1	1	1	1	1	0	0	0	1	1	1	0	0	0	1	1	1	0	0	0	2.5	2.5	2.5	124.45	1133	1133;1527;1662;1785;2393;2403;2413;2532;2542	0	3.1054	By MS/MS	By MS/MS	By matching				2.5	2.5	2.5	0	0	0
Q5E954;P31689;P31689-2	Q5E954;P31689;P31689-2	8;8;7	8;8;7	8;8;7	DnaJ homolog subfamily A member 1	DNAJA1	sp|Q5E954|DNJA1_BOVIN DnaJ homolog subfamily A member 1 OS=Bos taurus GN=DNAJA1 PE=2 SV=2;sp|P31689|DNJA1_HUMAN DnaJ homolog subfamily A member 1 OS=Homo sapiens GN=DNAJA1 PE=1 SV=2;sp|P31689-2|DNJA1_HUMAN Isoform of P31689, Isoform 2 of DnaJ homolog subfa	3	8	8	8	8	6	3	2	3	5	8	6	3	2	3	5	8	6	3	2	3	5	34.5	34.5	34.5	44.882	397	397;397;331	0	21.646	By MS/MS	By MS/MS	By MS/MS	By MS/MS	By matching	By MS/MS	34.5	28.2	9.1	7.1	13.1	23.2
Q2HJ94;O60884	Q2HJ94;O60884	2;2	2;2	2;2	DnaJ homolog subfamily A member 2	DNAJA2	sp|Q2HJ94|DNJA2_BOVIN DnaJ homolog subfamily A member 2 OS=Bos taurus GN=DNAJA2 PE=2 SV=1;sp|O60884|DNJA2_HUMAN DnaJ homolog subfamily A member 2 OS=Homo sapiens GN=DNAJA2 PE=1 SV=1	2	2	2	2	2	2	1	2	2	1	2	2	1	2	2	1	2	2	1	2	2	1	10.2	10.2	10.2	45.761	412	412;412	0.0095618	1.3935	By matching	By MS/MS	By MS/MS	By matching	By MS/MS	By matching	10.2	10.2	7.8	10.2	10.2	2.4
M0R080;Q3MI00;P25685-2;P25685	M0R080;Q3MI00;P25685-2;P25685	1;1;1;1	1;1;1;1	1;1;1;1	DnaJ homolog subfamily B member 1	DNAJB1	tr|M0R080|M0R080_HUMAN Isoform of P25685, DnaJ homolog subfamily B member 1 (Fragment) OS=Homo sapiens GN=DNAJB1 PE=1 SV=1;sp|Q3MI00|DNJB1_BOVIN DnaJ homolog subfamily B member 1 OS=Bos taurus GN=DNAJB1 PE=2 SV=3;sp|P25685-2|DNJB1_HUMAN Isoform of P25685,	4	1	1	1	1	1	1	1	0	0	1	1	1	1	0	0	1	1	1	1	0	0	9.8	9.8	9.8	20.497	183	183;340;240;340	0.0035088	1.8706	By matching	By matching	By MS/MS	By matching			9.8	9.8	9.8	9.8	0	0
O75165;H0YA63	O75165	3;1	3;1	3;1	DnaJ homolog subfamily C member 13	DNAJC13	sp|O75165|DJC13_HUMAN DnaJ homolog subfamily C member 13 OS=Homo sapiens GN=DNAJC13 PE=1 SV=5	2	3	3	3	3	3	3	1	2	2	3	3	3	1	2	2	3	3	3	1	2	2	1.7	1.7	1.7	254.41	2243	2243;96	0	7.9651	By MS/MS	By MS/MS	By MS/MS	By matching	By MS/MS	By matching	1.7	1.7	1.7	0.5	1	1
P50570-3;P50570-2;P50570-5;P50570-4;P50570;A6H7I5;E5RIK2;E5RHK8;Q9UQ16-5;Q9UQ16-2;Q9UQ16-3;Q9UQ16;Q9UQ16-4	P50570-3;P50570-2;P50570-5;P50570-4;P50570;A6H7I5	3;3;3;3;3;2;1;1;1;1;1;1;1	3;3;3;3;3;2;1;1;1;1;1;1;1	3;3;3;3;3;2;1;1;1;1;1;1;1	Dynamin-2	DNM2	sp|P50570-3|DYN2_HUMAN Isoform of P50570, Isoform 3 of Dynamin-2 OS=Homo sapiens GN=DNM2;sp|P50570-2|DYN2_HUMAN Isoform of P50570, Isoform 2 of Dynamin-2 OS=Homo sapiens GN=DNM2;sp|P50570-5|DYN2_HUMAN Isoform of P50570, Isoform 5 of Dynamin-2 OS=Homo sapie	13	3	3	3	3	3	2	2	2	2	3	3	2	2	2	2	3	3	2	2	2	2	4.8	4.8	4.8	97.553	866	866;866;869;870;870;866;445;639;555;859;863;869;873	0	6.7728	By MS/MS	By matching	By matching	By MS/MS	By MS/MS	By MS/MS	4.8	4.8	3.5	3.5	3.5	3.5
E7EMB6;E7ETB3;Q9ULA0	E7EMB6;E7ETB3;Q9ULA0	1;1;1	1;1;1	1;1;1	Aspartyl aminopeptidase	DNPEP	tr|E7EMB6|E7EMB6_HUMAN Isoform of Q9ULA0, Aspartyl aminopeptidase OS=Homo sapiens GN=DNPEP PE=1 SV=2;tr|E7ETB3|E7ETB3_HUMAN Isoform of Q9ULA0, Aspartyl aminopeptidase OS=Homo sapiens GN=DNPEP PE=1 SV=2;sp|Q9ULA0|DNPEP_HUMAN Aspartyl aminopeptidase OS=Homo	3	1	1	1	0	1	1	0	1	1	0	1	1	0	1	1	0	1	1	0	1	1	3.9	3.9	3.9	44.992	410	410;493;475	0.0034996	1.8513		By MS/MS	By matching		By matching	By matching	0	3.9	3.9	0	3.9	3.9
Q92608;E7ERW7;E5RFJ0;F6S220;Q92608-2;H0YB76	Q92608;E7ERW7;E5RFJ0	7;5;4;2;2;1	7;5;4;2;2;1	7;5;4;2;2;1	Dedicator of cytokinesis protein 2	DOCK2	sp|Q92608|DOCK2_HUMAN Dedicator of cytokinesis protein 2 OS=Homo sapiens GN=DOCK2 PE=1 SV=2;tr|E7ERW7|E7ERW7_HUMAN Isoform of Q92608, Dedicator of cytokinesis protein 2 OS=Homo sapiens GN=DOCK2 PE=1 SV=1;tr|E5RFJ0|E5RFJ0_HUMAN Isoform of Q92608, Dedicator	6	7	7	7	7	7	7	5	7	5	7	7	7	5	7	5	7	7	7	5	7	5	5.4	5.4	5.4	211.95	1830	1830;1322;1031;335;336;161	0	20.589	By MS/MS	By MS/MS	By MS/MS	By MS/MS	By MS/MS	By MS/MS	5.4	5.4	5.4	3.6	5.4	4.1
E9PDL2;E9PF59;P42658-2;P42658	E9PDL2;E9PF59;P42658-2;P42658	1;1;1;1	1;1;1;1	1;1;1;1	Dipeptidyl aminopeptidase-like protein 6	DPP6	tr|E9PDL2|E9PDL2_HUMAN Isoform of P42658, Dipeptidyl aminopeptidase-like protein 6 OS=Homo sapiens GN=DPP6 PE=1 SV=1;tr|E9PF59|E9PF59_HUMAN Isoform of P42658, Dipeptidyl aminopeptidase-like protein 6 OS=Homo sapiens GN=DPP6 PE=1 SV=1;sp|P42658-2|DPP6_HUMAN	4	1	1	1	1	1	1	1	1	1	1	1	1	1	1	1	1	1	1	1	1	1	2.2	2.2	2.2	86.326	758	758;801;803;865	0.010317	1.3836	By matching	By matching	By matching	By matching	By matching	By MS/MS	2.2	2.2	2.2	2.2	2.2	2.2
Q2NKU6;Q9C005	Q2NKU6;Q9C005	2;2	2;2	2;2	Protein dpy-30 homolog	DPY30	sp|Q2NKU6|DPY30_BOVIN Protein dpy-30 homolog OS=Bos taurus GN=DPY30 PE=3 SV=1;sp|Q9C005|DPY30_HUMAN Protein dpy-30 homolog OS=Homo sapiens GN=DPY30 PE=1 SV=1	2	2	2	2	2	2	2	2	2	2	2	2	2	2	2	2	2	2	2	2	2	2	36.4	36.4	36.4	11.25	99	99;99	0	7.0726	By MS/MS	By matching	By matching	By MS/MS	By MS/MS	By matching	36.4	36.4	36.4	36.4	36.4	36.4
Q16555-2;Q16555;O02675;E5RFU4;H0YBT4;Q14195;Q14195-2	Q16555-2;Q16555;O02675	6;6;5;1;1;1;1	6;6;5;1;1;1;1	6;6;5;1;1;1;1	Dihydropyrimidinase-related protein 2	DPYSL2	sp|Q16555-2|DPYL2_HUMAN Isoform of Q16555, Isoform 2 of Dihydropyrimidinase-related protein 2 OS=Homo sapiens GN=DPYSL2;sp|Q16555|DPYL2_HUMAN Dihydropyrimidinase-related protein 2 OS=Homo sapiens GN=DPYSL2 PE=1 SV=1;sp|O02675|DPYL2_BOVIN Dihydropyrimidinas	7	6	6	6	5	6	6	6	6	6	5	6	6	6	6	6	5	6	6	6	6	6	15.9	15.9	15.9	58.162	536	536;572;572;170;209;570;684	0	38.024	By MS/MS	By MS/MS	By matching	By MS/MS	By MS/MS	By MS/MS	14.6	15.9	15.9	15.9	15.9	15.9
Q03763;Q02413	Q03763;Q02413	1;1	1;1	1;1	Desmoglein-1	DSG1	sp|Q03763|DSG1_BOVIN Desmoglein-1 OS=Bos taurus GN=DSG1 PE=1 SV=1;sp|Q02413|DSG1_HUMAN Desmoglein-1 OS=Homo sapiens GN=DSG1 PE=1 SV=2	2	1	1	1	1	0	0	1	1	0	1	0	0	1	1	0	1	0	0	1	1	0	1.8	1.8	1.8	112.24	1043	1043;1049	0.0074503	1.5296	By matching			By matching	By MS/MS		1.8	0	0	1.8	1.8	0
Q5E9D5;P60981;P60981-2;F6RFD5	Q5E9D5;P60981;P60981-2;F6RFD5	5;5;4;3	5;5;4;3	5;5;4;3	Destrin	DSTN	sp|Q5E9D5|DEST_BOVIN Destrin OS=Bos taurus GN=DSTN PE=2 SV=3;sp|P60981|DEST_HUMAN Destrin OS=Homo sapiens GN=DSTN PE=1 SV=3;sp|P60981-2|DEST_HUMAN Isoform of P60981, Isoform 2 of Destrin OS=Homo sapiens GN=DSTN;tr|F6RFD5|F6RFD5_HUMAN Isoform of P60981, Des	4	5	5	5	5	4	5	4	4	4	5	4	5	4	4	4	5	4	5	4	4	4	43.6	43.6	43.6	18.506	165	165;165;148;135	0	9.3687	By MS/MS	By MS/MS	By MS/MS	By MS/MS	By matching	By matching	43.6	32.7	43.6	35.2	35.2	35.2
Q86Y01	Q86Y01	2	2	2	E3 ubiquitin-protein ligase DTX1	DTX1	sp|Q86Y01|DTX1_HUMAN E3 ubiquitin-protein ligase DTX1 OS=Homo sapiens GN=DTX1 PE=1 SV=1	1	2	2	2	1	2	2	0	0	0	1	2	2	0	0	0	1	2	2	0	0	0	8.2	8.2	8.2	67.368	620	620	0	5.3956	By matching	By MS/MS	By MS/MS				2.3	8.2	8.2	0	0	0
Q14204;H0YJ21	Q14204	31;2	31;2	31;2	Cytoplasmic dynein 1 heavy chain 1	DYNC1H1	sp|Q14204|DYHC1_HUMAN Cytoplasmic dynein 1 heavy chain 1 OS=Homo sapiens GN=DYNC1H1 PE=1 SV=5	2	31	31	31	24	19	16	23	28	28	24	19	16	23	28	28	24	19	16	23	28	28	11.8	11.8	11.8	532.4	4646	4646;180	0	164.04	By MS/MS	By MS/MS	By MS/MS	By MS/MS	By MS/MS	By MS/MS	8.9	7.2	5.8	8.7	10.7	10.7
Q9Y6G9;E9PHI6	Q9Y6G9;E9PHI6	3;2	3;2	3;2	Cytoplasmic dynein 1 light intermediate chain 1	DYNC1LI1	sp|Q9Y6G9|DC1L1_HUMAN Cytoplasmic dynein 1 light intermediate chain 1 OS=Homo sapiens GN=DYNC1LI1 PE=1 SV=3;tr|E9PHI6|E9PHI6_HUMAN Isoform of Q9Y6G9, Cytoplasmic dynein 1 light intermediate chain 1 OS=Homo sapiens GN=DYNC1LI1 PE=1 SV=1	2	3	3	3	0	0	0	1	1	2	0	0	0	1	1	2	0	0	0	1	1	2	9.2	9.2	9.2	56.578	523	523;407	0	5.0744				By matching	By MS/MS	By MS/MS	0	0	0	2.3	3.6	5.5
Q6P2E9;Q6P2E9-2;I3L2F4	Q6P2E9;Q6P2E9-2	3;2;1	3;2;1	3;2;1	Enhancer of mRNA-decapping protein 4	EDC4	sp|Q6P2E9|EDC4_HUMAN Enhancer of mRNA-decapping protein 4 OS=Homo sapiens GN=EDC4 PE=1 SV=1;sp|Q6P2E9-2|EDC4_HUMAN Isoform of Q6P2E9, Isoform 2 of Enhancer of mRNA-decapping protein 4 OS=Homo sapiens GN=EDC4	3	3	3	3	3	3	1	2	0	1	3	3	1	2	0	1	3	3	1	2	0	1	3.8	3.8	3.8	151.66	1401	1401;1020;135	0	11.629	By matching	By MS/MS	By MS/MS	By matching		By matching	3.8	3.8	1.6	2.8	0	1.1
O43854-2;O43854	O43854-2;O43854	4;4	4;4	4;4	EGF-like repeat and discoidin I-like domain-containing protein 3	EDIL3	sp|O43854-2|EDIL3_HUMAN Isoform of O43854, Isoform 2 of EGF-like repeat and discoidin I-like domain-containing protein 3 OS=Homo sapiens GN=EDIL3;sp|O43854|EDIL3_HUMAN EGF-like repeat and discoidin I-like domain-containing protein 3 OS=Homo sapiens GN=EDIL	2	4	4	4	3	3	4	3	3	2	3	3	4	3	3	2	3	3	4	3	3	2	14	14	14	52.747	470	470;480	0	3.0458	By MS/MS	By MS/MS	By MS/MS	By matching	By MS/MS	By matching	10.2	10.2	14	10.2	10.2	5.3
P68103;Q5VTE0;P68104;A0A087WVQ9;P68104-2;A0A087WV01;Q32PH8;Q05639;Q5JR01;A6PW80	P68103;Q5VTE0;P68104;A0A087WVQ9;P68104-2;A0A087WV01	14;14;14;12;12;10;6;6;4;3	14;14;14;12;12;10;6;6;4;3	14;14;14;12;12;10;6;6;4;3	Putative elongation factor 1-alpha-like 3;Elongation factor 1-alpha 1;Elongation factor 1-alpha	EEF1A1P5;EEF1A1	sp|P68103|EF1A1_BOVIN Elongation factor 1-alpha 1 OS=Bos taurus GN=EEF1A1 PE=1 SV=1;sp|Q5VTE0|EF1A3_HUMAN Putative elongation factor 1-alpha-like 3 OS=Homo sapiens GN=EEF1A1P5 PE=5 SV=1;sp|P68104|EF1A1_HUMAN Elongation factor 1-alpha 1 OS=Homo sapiens GN=E	10	14	14	14	14	14	13	12	13	14	14	14	13	12	13	14	14	14	13	12	13	14	42.6	42.6	42.6	50.14	462	462;462;462;441;441;426;463;463;145;107	0	73.003	By MS/MS	By MS/MS	By MS/MS	By MS/MS	By MS/MS	By MS/MS	42.6	42.6	40.9	40.9	42.6	42.6
E9PK01;A0A087X1X7;E9PRY8;P29692-3;P29692;P29692-2;E9PN91;E9PMW7;E9PIZ1;E9PPR1;E9PL12;E9PL71;E9PQ49;E9PI39;H0YCK7;E9PQZ1;P29692-4;E9PQC9;E9PKK3;E9PK72;H0YE58;E9PK06;H0YE72	E9PK01;A0A087X1X7;E9PRY8;P29692-3;P29692;P29692-2;E9PN91;E9PMW7;E9PIZ1;E9PPR1;E9PL12;E9PL71;E9PQ49;E9PI39;H0YCK7;E9PQZ1;P29692-4	3;3;3;3;3;3;2;2;2;2;2;2;2;2;2;2;2;1;1;1;1;1;1	3;3;3;3;3;3;2;2;2;2;2;2;2;2;2;2;2;1;1;1;1;1;1	3;3;3;3;3;3;2;2;2;2;2;2;2;2;2;2;2;1;1;1;1;1;1	Elongation factor 1-delta	EEF1D	tr|E9PK01|E9PK01_HUMAN Isoform of P29692, Elongation factor 1-delta (Fragment) OS=Homo sapiens GN=EEF1D PE=1 SV=1;tr|A0A087X1X7|A0A087X1X7_HUMAN Isoform of P29692, Elongation factor 1-delta OS=Homo sapiens GN=EEF1D PE=1 SV=1;tr|E9PRY8|E9PRY8_HUMAN Isoform	23	3	3	3	2	0	3	3	1	2	2	0	3	3	1	2	2	0	3	3	1	2	16.5	16.5	16.5	28.821	261	261;631;697;257;281;647;106;130;137;166;168;187;199;204;210;238;262;36;39;63;119;140;156	0	7.6879	By matching		By MS/MS	By MS/MS	By MS/MS	By matching	11.1	0	16.5	16.5	5	10.3
H0YAL7;D6RBD7;C9J1V9;O43324-2;O43324;D6RCQ0	H0YAL7;D6RBD7;C9J1V9;O43324-2;O43324;D6RCQ0	2;2;2;2;2;1	2;2;2;2;2;1	2;2;2;2;2;1	Eukaryotic translation elongation factor 1 epsilon-1	EEF1E1;EEF1E1-BLOC1S5	tr|H0YAL7|H0YAL7_HUMAN Isoform of O43324, Eukaryotic translation elongation factor 1 epsilon-1 (Fragment) OS=Homo sapiens GN=EEF1E1 PE=4 SV=1;tr|D6RBD7|D6RBD7_HUMAN Isoform of O43324, Eukaryotic translation elongation factor 1 epsilon-1 OS=Homo sapiens GN=	6	2	2	2	2	2	1	2	2	2	2	2	1	2	2	2	2	2	1	2	2	2	25.7	25.7	25.7	15.228	136	136;150;151;139;174;94	0	2.6255	By MS/MS	By matching	By matching	By matching	By MS/MS	By matching	25.7	25.7	7.4	25.7	25.7	25.7
P26641;P26641-2;Q3SZV3	P26641;P26641-2;Q3SZV3	6;5;4	6;5;4	6;5;4	Elongation factor 1-gamma	EEF1G	sp|P26641|EF1G_HUMAN Elongation factor 1-gamma OS=Homo sapiens GN=EEF1G PE=1 SV=3;sp|P26641-2|EF1G_HUMAN Isoform of P26641, Isoform 2 of Elongation factor 1-gamma OS=Homo sapiens GN=EEF1G;sp|Q3SZV3|EF1G_BOVIN Elongation factor 1-gamma OS=Bos taurus GN=EEF1	3	6	6	6	6	5	5	4	6	6	6	5	5	4	6	6	6	5	5	4	6	6	21.3	21.3	21.3	50.118	437	437;487;440	0	12.054	By MS/MS	By MS/MS	By MS/MS	By MS/MS	By MS/MS	By MS/MS	21.3	16.2	16.2	13.3	21.3	21.3
P13639;Q3SYU2	P13639;Q3SYU2	30;29	30;29	30;29	Elongation factor 2	EEF2	sp|P13639|EF2_HUMAN Elongation factor 2 OS=Homo sapiens GN=EEF2 PE=1 SV=4;sp|Q3SYU2|EF2_BOVIN Elongation factor 2 OS=Bos taurus GN=EEF2 PE=2 SV=3	2	30	30	30	26	29	30	27	29	29	26	29	30	27	29	29	26	29	30	27	29	29	47.6	47.6	47.6	95.337	858	858;858	0	265.97	By MS/MS	By MS/MS	By MS/MS	By MS/MS	By MS/MS	By MS/MS	42.9	43.1	47.6	45.1	47.2	47.2
A5D7A0;Q96C19	A5D7A0;Q96C19	1;1	1;1	1;1	EF-hand domain-containing protein D2	EFHD2	sp|A5D7A0|EFHD2_BOVIN EF-hand domain-containing protein D2 OS=Bos taurus GN=EFHD2 PE=2 SV=1;sp|Q96C19|EFHD2_HUMAN EF-hand domain-containing protein D2 OS=Homo sapiens GN=EFHD2 PE=1 SV=1	2	1	1	1	0	1	1	0	0	0	0	1	1	0	0	0	0	1	1	0	0	0	6.2	6.2	6.2	26.918	242	242;240	0	2.7867		By matching	By MS/MS				0	6.2	6.2	0	0	0
P98172	P98172	4	4	3	Ephrin-B1	EFNB1	sp|P98172|EFNB1_HUMAN Ephrin-B1 OS=Homo sapiens GN=EFNB1 PE=1 SV=1	1	4	4	3	4	4	4	0	0	1	4	4	4	0	0	1	3	3	3	0	0	1	26	26	18.2	38.006	346	346	0	6.511	By MS/MS	By MS/MS	By MS/MS			By matching	26	26	26	0	0	9.2
P52799	P52799	2	1	1	Ephrin-B2	EFNB2	sp|P52799|EFNB2_HUMAN Ephrin-B2 OS=Homo sapiens GN=EFNB2 PE=1 SV=1	1	2	1	1	2	2	2	0	0	0	1	1	1	0	0	0	1	1	1	0	0	0	12.6	4.5	4.5	36.923	333	333	1	-2	By matching	By matching	By MS/MS				12.6	12.6	12.6	0	0	0
Q14156-3;Q14156-2;Q14156	Q14156-3;Q14156-2;Q14156	1;1;1	1;1;1	1;1;1	Protein EFR3 homolog A	EFR3A	sp|Q14156-3|EFR3A_HUMAN Isoform of Q14156, Isoform 3 of Protein EFR3 homolog A OS=Homo sapiens GN=EFR3A;sp|Q14156-2|EFR3A_HUMAN Isoform of Q14156, Isoform 2 of Protein EFR3 homolog A OS=Homo sapiens GN=EFR3A;sp|Q14156|EFR3A_HUMAN Protein EFR3 homolog A OS=	3	1	1	1	1	1	1	1	0	1	1	1	1	1	0	1	1	1	1	1	0	1	1.8	1.8	1.8	87.579	777	777;785;821	0.0035336	1.889	By matching	By MS/MS	By MS/MS	By matching		By MS/MS	1.8	1.8	1.8	1.8	0	1.8
A4FUD3;Q15029-2;Q15029;Q15029-3;K7EP67;K7EJ74	A4FUD3;Q15029-2;Q15029;Q15029-3;K7EP67	5;5;5;4;3;1	5;5;5;4;3;1	5;5;5;4;3;1	116 kDa U5 small nuclear ribonucleoprotein component	EFTUD2	sp|A4FUD3|U5S1_BOVIN 116 kDa U5 small nuclear ribonucleoprotein component OS=Bos taurus GN=EFTUD2 PE=2 SV=1;sp|Q15029-2|U5S1_HUMAN Isoform of Q15029, Isoform 2 of 116 kDa U5 small nuclear ribonucleoprotein component OS=Homo sapiens GN=EFTUD2;sp|Q15029|U5S1	6	5	5	5	3	4	3	2	4	4	3	4	3	2	4	4	3	4	3	2	4	4	9.4	9.4	9.4	109.38	972	972;937;972;962;223;134	0	6.672	By matching	By MS/MS	By MS/MS	By matching	By MS/MS	By MS/MS	6.8	8.1	4.7	3.1	7.7	8.1
Q9UHF1	Q9UHF1	1	1	1	Epidermal growth factor-like protein 7	EGFL7	sp|Q9UHF1|EGFL7_HUMAN Epidermal growth factor-like protein 7 OS=Homo sapiens GN=EGFL7 PE=1 SV=3	1	1	1	1	1	1	1	0	0	0	1	1	1	0	0	0	1	1	1	0	0	0	6.6	6.6	6.6	29.617	273	273	0	6.5508	By MS/MS	By MS/MS	By MS/MS				6.6	6.6	6.6	0	0	0
Q9H4M9;A0A024R571;Q5E9R3;C9JC03;C9J2Z4;C9JDQ8;C9JIJ3;C9IZH1;Q9NZN3-2	Q9H4M9;A0A024R571;Q5E9R3;C9JC03;C9J2Z4	27;26;23;20;16;9;7;7;3	27;26;23;20;16;9;7;7;3	16;15;12;9;8;2;4;4;0	EH domain-containing protein 1	EHD1	sp|Q9H4M9|EHD1_HUMAN EH domain-containing protein 1 OS=Homo sapiens GN=EHD1 PE=1 SV=2;tr|A0A024R571|A0A024R571_HUMAN Isoform of Q9H4M9, EH domain-containing protein 1 OS=Homo sapiens GN=EHD1 PE=1 SV=1;sp|Q5E9R3|EHD1_BOVIN EH domain-containing protein 1 OS=	9	27	27	16	27	26	27	24	24	24	27	26	27	24	24	24	16	16	16	16	14	14	63.1	63.1	41	60.626	534	534;548;534;374;306;162;145;148;175	0	138.69	By MS/MS	By MS/MS	By MS/MS	By MS/MS	By MS/MS	By MS/MS	63.1	63.1	63.1	58.8	58.2	62.7
A0A0C4DH83;Q9NZN3	A0A0C4DH83;Q9NZN3	15;15	4;4	4;4	EH domain-containing protein 3	EHD3	tr|A0A0C4DH83|A0A0C4DH83_HUMAN Isoform of Q9NZN3, EH domain-containing protein 3 OS=Homo sapiens GN=EHD3 PE=1 SV=1;sp|Q9NZN3|EHD3_HUMAN EH domain-containing protein 3 OS=Homo sapiens GN=EHD3 PE=1 SV=2	2	15	4	4	15	14	13	12	13	14	4	4	2	4	3	4	4	4	2	4	3	4	27.3	5.7	5.7	61.895	546	546;535	0	5.2824	By MS/MS	By MS/MS	By MS/MS	By MS/MS	By MS/MS	By MS/MS	27.3	27.3	25.1	23.1	25.3	27.3
A0A087WUA5;Q9H223	A0A087WUA5;Q9H223	17;17	15;15	15;15	EH domain-containing protein 4	EHD4	tr|A0A087WUA5|A0A087WUA5_HUMAN Isoform of Q9H223, EH domain-containing protein 4 OS=Homo sapiens GN=EHD4 PE=1 SV=1;sp|Q9H223|EHD4_HUMAN EH domain-containing protein 4 OS=Homo sapiens GN=EHD4 PE=1 SV=1	2	17	15	15	16	14	16	12	11	11	14	12	14	11	10	9	14	12	14	11	10	9	38.3	36.3	36.3	61.113	540	540;541	0	66.014	By MS/MS	By MS/MS	By MS/MS	By MS/MS	By MS/MS	By MS/MS	36.1	33.3	38.3	29.1	25.9	25
P19525-2;P19525	P19525-2;P19525	1;1	1;1	1;1	Interferon-induced, double-stranded RNA-activated protein kinase	EIF2AK2	sp|P19525-2|E2AK2_HUMAN Isoform of P19525, Isoform 2 of Interferon-induced, double-stranded RNA-activated protein kinase OS=Homo sapiens GN=EIF2AK2;sp|P19525|E2AK2_HUMAN Interferon-induced, double-stranded RNA-activated protein kinase OS=Homo sapiens GN=EI	2	1	1	1	1	1	1	1	1	0	1	1	1	1	1	0	1	1	1	1	1	0	2.4	2.4	2.4	57.39	510	510;551	0	3.9507	By MS/MS	By matching	By matching	By matching	By MS/MS		2.4	2.4	2.4	2.4	2.4	0
P68102;P05198	P68102;P05198	2;2	2;2	2;2	Eukaryotic translation initiation factor 2 subunit 1	EIF2S1	sp|P68102|IF2A_BOVIN Eukaryotic translation initiation factor 2 subunit 1 OS=Bos taurus GN=EIF2S1 PE=2 SV=2;sp|P05198|IF2A_HUMAN Eukaryotic translation initiation factor 2 subunit 1 OS=Homo sapiens GN=EIF2S1 PE=1 SV=3	2	2	2	2	1	2	1	1	1	0	1	2	1	1	1	0	1	2	1	1	1	0	7	7	7	36.108	315	315;315	0	3.5887	By MS/MS	By matching	By MS/MS	By MS/MS	By matching		3.8	7	3.2	3.8	3.8	0
Q2KHU8;P41091;Q2VIR3;H7BZU1;F8W810;Q2VIR3-2	Q2KHU8;P41091;Q2VIR3	3;3;2;1;1;1	3;3;2;1;1;1	3;3;2;1;1;1	Eukaryotic translation initiation factor 2 subunit 3;Putative eukaryotic translation initiation factor 2 subunit 3-like protein	EIF2S3;EIF2S3L	sp|Q2KHU8|IF2G_BOVIN Eukaryotic translation initiation factor 2 subunit 3 OS=Bos taurus GN=EIF2S3 PE=2 SV=1;sp|P41091|IF2G_HUMAN Eukaryotic translation initiation factor 2 subunit 3 OS=Homo sapiens GN=EIF2S3 PE=1 SV=3;sp|Q2VIR3|IF2GL_HUMAN Putative eukaryo	6	3	3	3	3	2	2	2	3	2	3	2	2	2	3	2	3	2	2	2	3	2	10.2	10.2	10.2	51.065	472	472;472;472;183;466;466	0	7.2715	By MS/MS	By matching	By matching	By MS/MS	By MS/MS	By MS/MS	10.2	7.2	6.4	6.8	10.2	6.4
P55884;P55884-2;C9JQN7;A7MB16	P55884;P55884-2;C9JQN7;A7MB16	2;2;1;1	2;2;1;1	2;2;1;1	Eukaryotic translation initiation factor 3 subunit B	EIF3B	sp|P55884|EIF3B_HUMAN Eukaryotic translation initiation factor 3 subunit B OS=Homo sapiens GN=EIF3B PE=1 SV=3;sp|P55884-2|EIF3B_HUMAN Isoform of P55884, Isoform 2 of Eukaryotic translation initiation factor 3 subunit B OS=Homo sapiens GN=EIF3B;tr|C9JQN7|C9	4	2	2	2	2	2	1	1	2	2	2	2	1	1	2	2	2	2	1	1	2	2	4.5	4.5	4.5	92.48	814	814;873;153;786	0.0035524	1.9259	By matching	By MS/MS	By matching	By matching	By matching	By MS/MS	4.5	4.5	1.1	3.4	4.5	4.5
Q3SYW6;Q99613-2;Q99613;B5ME19	Q3SYW6;Q99613-2;Q99613;B5ME19	2;2;2;2	2;2;2;2	2;2;2;2	Eukaryotic translation initiation factor 3 subunit C;Eukaryotic translation initiation factor 3 subunit C-like protein	EIF3C;EIF3CL	sp|Q3SYW6|EIF3C_BOVIN Eukaryotic translation initiation factor 3 subunit C OS=Bos taurus GN=EIF3C PE=2 SV=1;sp|Q99613-2|EIF3C_HUMAN Isoform of Q99613, Isoform 2 of Eukaryotic translation initiation factor 3 subunit C OS=Homo sapiens GN=EIF3C;sp|Q99613|EIF3	4	2	2	2	0	2	0	2	2	2	0	2	0	2	2	2	0	2	0	2	2	2	2.9	2.9	2.9	105.36	912	912;903;913;914	0	5.9058		By matching		By MS/MS	By MS/MS	By matching	0	2.9	0	2.9	2.9	2.9
Q3T102;P60228;H0YBR5;E5RHS5;E5RGA2;E5RIP5;E5RJ25;H0YBP5;E5RIT4;E5RII3	Q3T102;P60228;H0YBR5;E5RHS5;E5RGA2	3;3;2;2;2;1;1;1;1;1	3;3;2;2;2;1;1;1;1;1	3;3;2;2;2;1;1;1;1;1	Eukaryotic translation initiation factor 3 subunit E	EIF3E	sp|Q3T102|EIF3E_BOVIN Eukaryotic translation initiation factor 3 subunit E OS=Bos taurus GN=EIF3E PE=2 SV=1;sp|P60228|EIF3E_HUMAN Eukaryotic translation initiation factor 3 subunit E OS=Homo sapiens GN=EIF3E PE=1 SV=1;tr|H0YBR5|H0YBR5_HUMAN Isoform of P602	10	3	3	3	1	1	1	3	3	3	1	1	1	3	3	3	1	1	1	3	3	3	7	7	7	52.19	445	445;445;171;226;352;45;56;74;75;75	0	4.6406	By MS/MS	By MS/MS	By MS/MS	By MS/MS	By MS/MS	By MS/MS	2.9	2.9	2.9	7	7	7
H0YDT6;O00303	H0YDT6;O00303	2;2	2;2	2;2	Eukaryotic translation initiation factor 3 subunit F	EIF3F	tr|H0YDT6|H0YDT6_HUMAN Isoform of O00303, Eukaryotic translation initiation factor 3 subunit F (Fragment) OS=Homo sapiens GN=EIF3F PE=1 SV=1;sp|O00303|EIF3F_HUMAN Eukaryotic translation initiation factor 3 subunit F OS=Homo sapiens GN=EIF3F PE=1 SV=1	2	2	2	2	1	2	1	2	2	2	1	2	1	2	2	2	1	2	1	2	2	2	30	30	30	10.807	100	100;357	0.00091912	2.1296	By MS/MS	By MS/MS	By matching	By matching	By MS/MS	By matching	11	30	19	30	30	30
B0QY90;Q3ZCK1;B0QY89;Q9Y262-2;Q9Y262	B0QY90;Q3ZCK1;B0QY89;Q9Y262-2;Q9Y262	2;2;2;2;2	2;2;2;2;2	2;2;2;2;2	Eukaryotic translation initiation factor 3 subunit L	EIF3L	tr|B0QY90|B0QY90_HUMAN Isoform of Q9Y262, Eukaryotic translation initiation factor 3 subunit L OS=Homo sapiens GN=EIF3L PE=1 SV=1;sp|Q3ZCK1|EIF3L_BOVIN Eukaryotic translation initiation factor 3 subunit L OS=Bos taurus GN=EIF3L PE=2 SV=1;tr|B0QY89|B0QY89_H	5	2	2	2	0	0	0	0	2	0	0	0	0	0	2	0	0	0	0	0	2	0	6.9	6.9	6.9	55.161	466	466;564;607;516;564	0	13.447					By MS/MS		0	0	0	0	6.9	0
Q3T148;Q7L2H7;H0YCQ8;Q7L2H7-2;E9PRI2;E7ESM3;J3KNJ2	Q3T148;Q7L2H7;H0YCQ8;Q7L2H7-2	3;3;2;2;1;1;1	3;3;2;2;1;1;1	3;3;2;2;1;1;1	Eukaryotic translation initiation factor 3 subunit M	EIF3M	sp|Q3T148|EIF3M_BOVIN Eukaryotic translation initiation factor 3 subunit M OS=Bos taurus GN=EIF3M PE=2 SV=2;sp|Q7L2H7|EIF3M_HUMAN Eukaryotic translation initiation factor 3 subunit M OS=Homo sapiens GN=EIF3M PE=1 SV=1;tr|H0YCQ8|H0YCQ8_HUMAN Isoform of Q7L2	7	3	3	3	2	2	2	2	1	3	2	2	2	2	1	3	2	2	2	2	1	3	13.4	13.4	13.4	42.415	373	373;374;221;242;59;123;191	0	3.8717	By MS/MS	By MS/MS	By matching	By MS/MS	By MS/MS	By MS/MS	10.2	10.2	10.2	10.2	5.4	13.4
Q3SZ54;P60842;J3KT12;P60842-2;J3KTB5;J3QS69;J3KSZ0;J3QR64;J3QL43;J3KTN0;J3QLN6;J3KS25;E7EQG2;Q3SZ65;Q14240;Q14240-2;J3QKZ9;J3QL52;J3KT04;J3KS93;E7EMV8;J3KSN7;J3QQP0;E9PBH4;F8WE11;I3L3H2;Q2NL22;P38919	Q3SZ54;P60842;J3KT12;P60842-2;J3KTB5;J3QS69;J3KSZ0	13;13;11;11;9;9;8;6;6;5;5;5;5;5;5;5;4;2;2;2;2;2;1;1;1;1;1;1	13;13;11;11;9;9;8;6;6;5;5;5;5;5;5;5;4;2;2;2;2;2;1;1;1;1;1;1	13;13;11;11;9;9;8;6;6;5;5;5;5;5;5;5;4;2;2;2;2;2;1;1;1;1;1;1	Eukaryotic initiation factor 4A-I	EIF4A1	sp|Q3SZ54|IF4A1_BOVIN Eukaryotic initiation factor 4A-I OS=Bos taurus GN=EIF4A1 PE=2 SV=1;sp|P60842|IF4A1_HUMAN Eukaryotic initiation factor 4A-I OS=Homo sapiens GN=EIF4A1 PE=1 SV=1;tr|J3KT12|J3KT12_HUMAN Isoform of P60842, Eukaryotic initiation factor 4A-	28	13	13	13	11	13	11	9	10	10	11	13	11	9	10	10	11	13	11	9	10	10	39.9	39.9	39.9	46.153	406	406;406;341;347;257;300;230;214;271;117;163;188;362;407;407;408;135;68;85;85;98;109;95;96;97;125;411;411	0	39.564	By MS/MS	By MS/MS	By MS/MS	By MS/MS	By MS/MS	By MS/MS	32.3	39.9	32.3	32	32	32.3
A0A0A0MR52;E7EX73;E9PGM1;E7EUU4;Q04637-6;Q04637-7;Q04637-5;Q04637-4;Q04637-3;Q04637;Q04637-8;Q04637-9;H7C044;C9J6B6;C9J2Z7;C9K073;C9JF13;A0A0A0MSA7;A0A0U1RQK7;O43432-4;O43432;O43432-3	A0A0A0MR52;E7EX73;E9PGM1;E7EUU4;Q04637-6;Q04637-7;Q04637-5;Q04637-4;Q04637-3;Q04637;Q04637-8;Q04637-9;H7C044	3;3;3;3;3;3;3;3;3;3;3;3;2;1;1;1;1;1;1;1;1;1	3;3;3;3;3;3;3;3;3;3;3;3;2;1;1;1;1;1;1;1;1;1	3;3;3;3;3;3;3;3;3;3;3;3;2;1;1;1;1;1;1;1;1;1	Eukaryotic translation initiation factor 4 gamma 1	EIF4G1	tr|A0A0A0MR52|A0A0A0MR52_HUMAN Isoform of Q04637, Eukaryotic translation initiation factor 4 gamma 1 OS=Homo sapiens GN=EIF4G1 PE=1 SV=1;tr|E7EX73|E7EX73_HUMAN Isoform of Q04637, Eukaryotic translation initiation factor 4 gamma 1 OS=Homo sapiens GN=EIF4G1	22	3	3	3	3	3	3	3	3	3	3	3	3	3	3	3	3	3	3	3	3	3	2.8	2.8	2.8	153.2	1395	1395;1436;1513;1560;1403;1404;1435;1512;1559;1599;1600;1606;226;757;834;869;903;1621;1774;1305;1585;1591	0	14.974	By matching	By matching	By MS/MS	By MS/MS	By MS/MS	By MS/MS	2.8	2.8	2.8	2.8	2.8	2.8
H0Y3P2;Q95L46;D3DQV9;P78344-2;P78344	H0Y3P2;Q95L46;D3DQV9;P78344-2;P78344	1;1;1;1;1	1;1;1;1;1	1;1;1;1;1	Eukaryotic translation initiation factor 4 gamma 2	EIF4G2	tr|H0Y3P2|H0Y3P2_HUMAN Isoform of P78344, Eukaryotic translation initiation factor 4 gamma 2 OS=Homo sapiens GN=EIF4G2 PE=1 SV=1;sp|Q95L46|IF4G2_BOVIN Eukaryotic translation initiation factor 4 gamma 2 OS=Bos taurus GN=EIF4G2 PE=2 SV=2;tr|D3DQV9|D3DQV9_HUM	5	1	1	1	1	1	1	1	1	1	1	1	1	1	1	1	1	1	1	1	1	1	1.2	1.2	1.2	98.117	869	869;907;907;869;907	0.00091659	2.097	By MS/MS	By matching	By matching	By matching	By MS/MS	By MS/MS	1.2	1.2	1.2	1.2	1.2	1.2
P55010;H0YLZ1;H0YN40	P55010	4;1;1	4;1;1	4;1;1	Eukaryotic translation initiation factor 5	EIF5	sp|P55010|IF5_HUMAN Eukaryotic translation initiation factor 5 OS=Homo sapiens GN=EIF5 PE=1 SV=2	3	4	4	4	3	3	3	3	4	4	3	3	3	3	4	4	3	3	3	3	4	4	9	9	9	49.222	431	431;146;200	0	4.9409	By MS/MS	By matching	By MS/MS	By MS/MS	By MS/MS	By MS/MS	6.7	4.6	6.7	6.7	9	9
Q6EWQ7;Q6IS14;P63241;I3L397;I3L504;P63241-2;F8WCJ1;C9J7B5;C9J4W5;Q9GZV4	Q6EWQ7;Q6IS14;P63241;I3L397;I3L504;P63241-2;F8WCJ1;C9J7B5;C9J4W5;Q9GZV4	4;4;4;3;3;3;2;2;2;2	4;4;4;3;3;3;2;2;2;2	4;4;4;3;3;3;2;2;2;2	Eukaryotic translation initiation factor 5A-1-like;Eukaryotic translation initiation factor 5A-1;Eukaryotic translation initiation factor 5A;Eukaryotic translation initiation factor 5A-2	EIF5AL1;EIF5A;EIF5A2	sp|Q6EWQ7|IF5A1_BOVIN Eukaryotic translation initiation factor 5A-1 OS=Bos taurus GN=EIF5A PE=2 SV=3;sp|Q6IS14|IF5AL_HUMAN Eukaryotic translation initiation factor 5A-1-like OS=Homo sapiens GN=EIF5AL1 PE=2 SV=2;sp|P63241|IF5A1_HUMAN Eukaryotic translation	10	4	4	4	4	3	4	3	4	3	4	3	4	3	4	3	4	3	4	3	4	3	51.9	51.9	51.9	16.832	154	154;154;154;147;186;184;105;109;115;153	0	24.547	By MS/MS	By MS/MS	By MS/MS	By MS/MS	By MS/MS	By MS/MS	51.9	36.4	51.9	36.4	51.9	40.3
A0A087WUT6;O60841	A0A087WUT6;O60841	1;1	1;1	1;1	Eukaryotic translation initiation factor 5B	EIF5B	tr|A0A087WUT6|A0A087WUT6_HUMAN Isoform of O60841, Eukaryotic translation initiation factor 5B OS=Homo sapiens GN=EIF5B PE=1 SV=1;sp|O60841|IF2P_HUMAN Eukaryotic translation initiation factor 5B OS=Homo sapiens GN=EIF5B PE=1 SV=4	2	1	1	1	1	1	1	1	1	1	1	1	1	1	1	1	1	1	1	1	1	1	1.7	1.7	1.7	138.68	1220	1220;1220	0.0026882	1.982	By matching	By matching	By matching	By MS/MS	By matching	By matching	1.7	1.7	1.7	1.7	1.7	1.7
Q9TU47;P56537-2;P56537;F8WD20;B7ZBH1;A0A0B4J1Y7;A0A0U1RQV5;F8WDS6	Q9TU47;P56537-2;P56537;F8WD20;B7ZBH1;A0A0B4J1Y7;A0A0U1RQV5;F8WDS6	2;2;2;1;1;1;1;1	2;2;2;1;1;1;1;1	2;2;2;1;1;1;1;1	Eukaryotic translation initiation factor 6	EIF6	sp|Q9TU47|IF6_BOVIN Eukaryotic translation initiation factor 6 OS=Bos taurus GN=EIF6 PE=2 SV=2;sp|P56537-2|IF6_HUMAN Isoform of P56537, Isoform 2 of Eukaryotic translation initiation factor 6 OS=Homo sapiens GN=EIF6;sp|P56537|IF6_HUMAN Eukaryotic translati	8	2	2	2	1	2	2	2	2	2	1	2	2	2	2	2	1	2	2	2	2	2	15.5	15.5	15.5	26.513	245	245;226;245;59;108;108;110;186	0	4.8813	By matching	By MS/MS	By MS/MS	By MS/MS	By MS/MS	By matching	9.8	15.5	15.5	15.5	15.5	15.5
Q92556;H7C0S6;H7C3P3;H7C0N5;C9JIW2;C9IZR8;C9J5X3;C9JB20;Q5JVZ8;Q5JVZ4;H0YCM7;Q5JVZ5;A4FUD6;Q96JJ3-3;Q96JJ3	Q92556;H7C0S6;H7C3P3	5;3;3;2;2;2;1;1;1;1;1;1;1;1;1	5;3;3;2;2;2;1;1;1;1;1;1;1;1;1	5;3;3;2;2;2;1;1;1;1;1;1;1;1;1	Engulfment and cell motility protein 1	ELMO1	sp|Q92556|ELMO1_HUMAN Engulfment and cell motility protein 1 OS=Homo sapiens GN=ELMO1 PE=1 SV=2;tr|H7C0S6|H7C0S6_HUMAN Isoform of Q92556, Engulfment and cell motility protein 1 (Fragment) OS=Homo sapiens GN=ELMO1 PE=1 SV=1;tr|H7C3P3|H7C3P3_HUMAN Isoform of	15	5	5	5	5	3	4	0	5	2	5	3	4	0	5	2	5	3	4	0	5	2	10.9	10.9	10.9	83.829	727	727;182;194;124;149;167;59;81;267;338;441;718;720;632;720	0	32.083	By MS/MS	By MS/MS	By MS/MS		By MS/MS	By matching	10.9	5	6.6	0	10.9	2.6
D6RDX7;Q6PCB8-2;Q6PCB8	D6RDX7;Q6PCB8-2;Q6PCB8	3;3;3	3;3;3	3;3;3	Embigin	EMB	tr|D6RDX7|D6RDX7_HUMAN Isoform of Q6PCB8, Embigin OS=Homo sapiens GN=EMB PE=1 SV=1;sp|Q6PCB8-2|EMB_HUMAN Isoform of Q6PCB8, Isoform 2 of Embigin OS=Homo sapiens GN=EMB;sp|Q6PCB8|EMB_HUMAN Embigin OS=Homo sapiens GN=EMB PE=1 SV=1	3	3	3	3	2	2	3	2	3	2	2	2	3	2	3	2	2	2	3	2	3	2	16.5	16.5	16.5	30.874	273	273;277;327	0	73.311	By MS/MS	By MS/MS	By MS/MS	By MS/MS	By MS/MS	By MS/MS	10.3	10.3	16.5	10.3	16.5	10.3
P06733;P06733-2;K7EM90;F5H0C8;Q3ZC09;P13929-3;P09104-2;P13929-2;P13929;P09104;F5H1C3;E5RI09;E5RG95;K7EPM1;K7EKN2;E5RGZ4	P06733;P06733-2	24;19;7;2;2;2;2;2;2;2;1;1;1;1;1;1	24;19;7;2;2;2;2;2;2;2;1;1;1;1;1;1	11;9;3;0;0;0;0;0;0;0;0;0;0;0;0;0	Alpha-enolase	ENO1	sp|P06733|ENOA_HUMAN Alpha-enolase OS=Homo sapiens GN=ENO1 PE=1 SV=2;sp|P06733-2|ENOA_HUMAN Isoform of P06733, Isoform MBP-1 of Alpha-enolase OS=Homo sapiens GN=ENO1	16	24	24	11	23	23	23	19	21	23	23	23	23	19	21	23	10	10	11	8	10	10	61.3	61.3	31.3	47.168	434	434;341;195;315;434;391;391;406;434;434;103;148;154;196;212;283	0	323.31	By MS/MS	By MS/MS	By MS/MS	By MS/MS	By MS/MS	By MS/MS	61.3	61.3	59	56.2	58.8	61.3
Q4VB86;P11171-4;P11171-3;P11171-2;P11171;P11171-6;P11171-5	Q4VB86;P11171-4;P11171-3;P11171-2;P11171;P11171-6;P11171-5	5;5;5;5;5;4;4	1;1;1;1;1;1;1	1;1;1;1;1;1;1	Protein 4.1	EPB41	tr|Q4VB86|Q4VB86_HUMAN Isoform of P11171, EPB41 protein OS=Homo sapiens GN=EPB41 PE=1 SV=2;sp|P11171-4|41_HUMAN Isoform of P11171, Isoform 4 of Protein 4.1 OS=Homo sapiens GN=EPB41;sp|P11171-3|41_HUMAN Isoform of P11171, Isoform 3 of Protein 4.1 OS=Homo sa	7	5	1	1	5	5	3	3	3	4	1	1	1	1	1	0	1	1	1	1	1	0	11.3	2.3	2.3	69.889	622	622;588;641;831;864;566;775	0.0035211	1.8748	By MS/MS	By matching	By matching	By MS/MS	By matching	By matching	11.3	11.3	6.1	7.2	6.1	9
Q9N179;P11171-7	Q9N179;P11171-7	6;4	6;4	2;0	Protein 4.1	EPB41	sp|Q9N179|41_BOVIN Protein 4.1 OS=Bos taurus GN=EPB41 PE=2 SV=1;sp|P11171-7|41_HUMAN Isoform of P11171, Isoform 7 of Protein 4.1 OS=Homo sapiens GN=EPB41	2	6	6	2	5	5	3	3	3	6	5	5	3	3	3	6	1	1	1	1	1	2	17.2	17.2	8.1	69.257	617	617;720	0	20.613	By MS/MS	By MS/MS	By matching	By MS/MS	By MS/MS	By MS/MS	11.2	11.2	6	7.1	6	17.2
E9PHY5;O43491;O43491-4;E9PK52;O43491-3;E9PII3;O43491-2;I6L9B1;Q6R5J7;Q6ZSX4;E9PJP4;E9PPC9;E9PQN0;E9PRG1;E9PIG0;E9PQD2;E9PMV8;H0Y5B0;E9PMG5;E9PN54	E9PHY5;O43491;O43491-4;E9PK52;O43491-3;E9PII3;O43491-2;I6L9B1	15;15;14;13;13;12;12;10;5;3;2;2;2;2;2;2;2;2;1;1	15;15;14;13;13;12;12;10;5;3;2;2;2;2;2;2;2;2;1;1	15;15;14;13;13;12;12;10;5;3;2;2;2;2;2;2;2;2;1;1	Band 4.1-like protein 2	EPB41L2	tr|E9PHY5|E9PHY5_HUMAN Isoform of O43491, Band 4.1-like protein 2 OS=Homo sapiens GN=EPB41L2 PE=1 SV=1;sp|O43491|E41L2_HUMAN Band 4.1-like protein 2 OS=Homo sapiens GN=EPB41L2 PE=1 SV=1;sp|O43491-4|E41L2_HUMAN Isoform of O43491, Isoform 4 of Band 4.1-like	20	15	15	15	14	14	15	10	11	7	14	14	15	10	11	7	14	14	15	10	11	7	24.2	24.2	24.2	104.36	935	935;1005;852;811;747;706;673;633;383;201;118;126;127;153;162;179;268;380;224;240	0	178.15	By MS/MS	By MS/MS	By MS/MS	By MS/MS	By MS/MS	By MS/MS	23.1	23	24.2	18	18.5	9.9
Q58CU2;Q9HCM4-2;Q9HCM4-4;Q9HCM4-3;Q9HCM4;Q9H329-2;Q9H329	Q58CU2;Q9HCM4-2;Q9HCM4-4;Q9HCM4-3;Q9HCM4;Q9H329-2;Q9H329	2;2;2;2;2;1;1	2;2;2;2;2;1;1	2;2;2;2;2;1;1	Band 4.1-like protein 5;Band 4.1-like protein 4B	EPB41L5;EPB41L4B	sp|Q58CU2|E41L5_BOVIN Band 4.1-like protein 5 OS=Bos taurus GN=EPB41L5 PE=2 SV=1;sp|Q9HCM4-2|E41L5_HUMAN Isoform of Q9HCM4, Isoform 2 of Band 4.1-like protein 5 OS=Homo sapiens GN=EPB41L5;sp|Q9HCM4-4|E41L5_HUMAN Isoform of Q9HCM4, Isoform 4 of Band 4.1-lik	7	2	2	2	1	2	2	2	2	2	1	2	2	2	2	2	1	2	2	2	2	2	4.6	4.6	4.6	57.168	502	502;505;687;732;733;518;900	0.0042918	1.6959	By matching	By matching	By MS/MS	By MS/MS	By matching	By matching	1.6	4.6	4.6	4.6	4.6	4.6
P07814;V9GYZ6;V9GZ76	P07814;V9GYZ6	17;11;1	17;11;1	17;11;1	Bifunctional glutamate/proline--tRNA ligase;Glutamate--tRNA ligase;Proline--tRNA ligase	EPRS	sp|P07814|SYEP_HUMAN Bifunctional glutamate/proline--tRNA ligase OS=Homo sapiens GN=EPRS PE=1 SV=5;tr|V9GYZ6|V9GYZ6_HUMAN Isoform of P07814, Bifunctional glutamate/proline--tRNA ligase (Fragment) OS=Homo sapiens GN=EPRS PE=1 SV=1	3	17	17	17	11	9	9	11	16	15	11	9	9	11	16	15	11	9	9	11	16	15	18.1	18.1	18.1	170.59	1512	1512;968;194	0	30.997	By MS/MS	By MS/MS	By matching	By MS/MS	By MS/MS	By MS/MS	10.1	7.7	9.2	10.7	17.3	14.4
C9JAG1;A0A087WW58;Q9C0D9	C9JAG1;A0A087WW58;Q9C0D9	1;1;1	1;1;1	1;1;1	Ethanolaminephosphotransferase 1	EPT1	tr|C9JAG1|C9JAG1_HUMAN Isoform of Q9C0D9, Ethanolaminephosphotransferase 1 (Fragment) OS=Homo sapiens GN=EPT1 PE=1 SV=1;tr|A0A087WW58|A0A087WW58_HUMAN Isoform of Q9C0D9, Ethanolaminephosphotransferase 1 OS=Homo sapiens GN=EPT1 PE=1 SV=1;sp|Q9C0D9|EPT1_HUMA	3	1	1	1	0	0	0	1	1	1	0	0	0	1	1	1	0	0	0	1	1	1	10	10	10	20.557	180	180;396;397	0	3.8805				By matching	By matching	By MS/MS	0	0	0	10	10	10
Q96RT1-7;Q96RT1-6;Q96RT1-4;Q96RT1-5;Q96RT1-3;Q96RT1-9;Q96RT1-2;Q96RT1;Q96RT1-8;B4DIP2;B1AKT2;A0A075B6E9;F1MCA7;Q96NW7-3;Q96NW7-2;Q96NW7	Q96RT1-7;Q96RT1-6;Q96RT1-4;Q96RT1-5;Q96RT1-3;Q96RT1-9;Q96RT1-2;Q96RT1;Q96RT1-8;B4DIP2	4;4;4;4;4;4;4;4;4;3;1;1;1;1;1;1	4;4;4;4;4;4;4;4;4;3;1;1;1;1;1;1	4;4;4;4;4;4;4;4;4;3;1;1;1;1;1;1	Protein LAP2	ERBB2IP	sp|Q96RT1-7|LAP2_HUMAN Isoform of Q96RT1, Isoform 7 of Protein LAP2 OS=Homo sapiens GN=ERBB2IP;sp|Q96RT1-6|LAP2_HUMAN Isoform of Q96RT1, Isoform 6 of Protein LAP2 OS=Homo sapiens GN=ERBB2IP;sp|Q96RT1-4|LAP2_HUMAN Isoform of Q96RT1, Isoform 4 of Protein LAP	16	4	4	4	3	4	3	3	3	3	3	4	3	3	3	3	3	4	3	3	3	3	4.5	4.5	4.5	146.08	1302	1302;1340;1346;1356;1360;1367;1371;1412;1419;610;217;1495;1536;179;1490;1537	0	5.8776	By MS/MS	By MS/MS	By MS/MS	By matching	By MS/MS	By matching	4	4.5	4	2.8	2.8	4
P10768;H7BZT7;X6RA14;U3KQT1	P10768;H7BZT7;X6RA14	3;2;2;1	3;2;2;1	3;2;2;1	S-formylglutathione hydrolase	ESD	sp|P10768|ESTD_HUMAN S-formylglutathione hydrolase OS=Homo sapiens GN=ESD PE=1 SV=2;tr|H7BZT7|H7BZT7_HUMAN Isoform of P10768, S-formylglutathione hydrolase (Fragment) OS=Homo sapiens GN=ESD PE=1 SV=1;tr|X6RA14|X6RA14_HUMAN Isoform of P10768, S-formylglutat	4	3	3	3	3	2	2	0	3	2	3	2	2	0	3	2	3	2	2	0	3	2	18.8	18.8	18.8	31.462	282	282;230;253;120	0	11.915	By MS/MS	By MS/MS	By matching		By MS/MS	By MS/MS	18.8	14.5	14.5	0	18.8	14.5
Q9BSJ8;Q9BSJ8-2	Q9BSJ8;Q9BSJ8-2	2;2	2;2	2;2	Extended synaptotagmin-1	ESYT1	sp|Q9BSJ8|ESYT1_HUMAN Extended synaptotagmin-1 OS=Homo sapiens GN=ESYT1 PE=1 SV=1;sp|Q9BSJ8-2|ESYT1_HUMAN Isoform of Q9BSJ8, Isoform 2 of Extended synaptotagmin-1 OS=Homo sapiens GN=ESYT1	2	2	2	2	2	1	1	1	2	1	2	1	1	1	2	1	2	1	1	1	2	1	3.5	3.5	3.5	122.85	1104	1104;1114	0.010188	1.3387	By MS/MS	By matching	By matching	By matching	By MS/MS	By matching	3.5	1.4	1.4	2.1	3.5	1.4
Q9NY74	Q9NY74	1	1	1	Ewings tumor-associated antigen 1	ETAA1	sp|Q9NY74|ETAA1_HUMAN Ewings tumor-associated antigen 1 OS=Homo sapiens GN=ETAA1 PE=1 SV=2	1	1	1	1	1	1	1	1	1	1	1	1	1	1	1	1	1	1	1	1	1	1	1.6	1.6	1.6	103.44	926	926	0.0035682	1.9581	By MS/MS	By matching	By matching	By matching	By MS/MS	By matching	1.6	1.6	1.6	1.6	1.6	1.6
E9PCN4;P57679	E9PCN4;P57679	1;1	1;1	1;1	Ellis-van Creveld syndrome protein	EVC	tr|E9PCN4|E9PCN4_HUMAN Isoform of P57679, Ellis-van Creveld syndrome protein OS=Homo sapiens GN=EVC PE=1 SV=1;sp|P57679|EVC_HUMAN Ellis-van Creveld syndrome protein OS=Homo sapiens GN=EVC PE=1 SV=1	2	1	1	1	1	1	1	1	1	1	1	1	1	1	1	1	1	1	1	1	1	1	2.8	2.8	2.8	60	535	535;992	1	-2	By matching	By MS/MS	By matching	By matching	By matching	By matching	2.8	2.8	2.8	2.8	2.8	2.8
A0A0D9SFL3;B0QYK0;C9JGE3;Q01844-2;Q01844-6;Q01844-3;Q01844;Q01844-5;H7BY36	A0A0D9SFL3;B0QYK0;C9JGE3;Q01844-2;Q01844-6;Q01844-3;Q01844;Q01844-5;H7BY36	2;2;2;2;2;2;2;2;1	2;2;2;2;2;2;2;2;1	2;2;2;2;2;2;2;2;1	RNA-binding protein EWS	EWSR1	tr|A0A0D9SFL3|A0A0D9SFL3_HUMAN Isoform of Q01844, RNA-binding protein EWS OS=Homo sapiens GN=EWSR1 PE=1 SV=1;tr|B0QYK0|B0QYK0_HUMAN Isoform of Q01844, RNA-binding protein EWS OS=Homo sapiens GN=EWSR1 PE=1 SV=1;tr|C9JGE3|C9JGE3_HUMAN Isoform of Q01844, EWS	9	2	2	2	0	2	0	0	2	0	0	2	0	0	2	0	0	2	0	0	2	0	5.8	5.8	5.8	61.414	584	584;618;620;583;600;655;656;661;308	0	18.149		By MS/MS			By MS/MS		0	5.8	0	0	5.8	0
Q96KP1	Q96KP1	2	2	2	Exocyst complex component 2	EXOC2	sp|Q96KP1|EXOC2_HUMAN Exocyst complex component 2 OS=Homo sapiens GN=EXOC2 PE=1 SV=1	1	2	2	2	1	2	1	1	1	1	1	2	1	1	1	1	1	2	1	1	1	1	2.8	2.8	2.8	104.07	924	924	0	5.3118	By matching	By MS/MS	By MS/MS	By matching	By MS/MS	By matching	1.2	2.8	1.2	1.6	1.2	1.2
Q96A65	Q96A65	1	1	1	Exocyst complex component 4	EXOC4	sp|Q96A65|EXOC4_HUMAN Exocyst complex component 4 OS=Homo sapiens GN=EXOC4 PE=1 SV=1	1	1	1	1	0	1	0	1	1	1	0	1	0	1	1	1	0	1	0	1	1	1	1.4	1.4	1.4	110.5	974	974	0.0099388	1.2681		By matching		By matching	By MS/MS	By matching	0	1.4	0	1.4	1.4	1.4
E7EQR4;P15311	E7EQR4;P15311	27;27	19;19	11;11	Ezrin	EZR	tr|E7EQR4|E7EQR4_HUMAN Isoform of P15311, Ezrin OS=Homo sapiens GN=EZR PE=1 SV=3;sp|P15311|EZRI_HUMAN Ezrin OS=Homo sapiens GN=EZR PE=1 SV=4	2	27	19	11	25	26	26	14	18	18	17	18	18	8	11	12	10	10	10	3	4	6	53.1	40.6	20	69.371	586	586;586	0	69.973	By MS/MS	By MS/MS	By MS/MS	By MS/MS	By MS/MS	By matching	47.3	51.2	51.5	23	33.1	33.6
Q9Y624;A0A087WY82;Q9Y624-2	Q9Y624;A0A087WY82;Q9Y624-2	5;4;3	5;4;3	5;4;3	Junctional adhesion molecule A	F11R	sp|Q9Y624|JAM1_HUMAN Junctional adhesion molecule A OS=Homo sapiens GN=F11R PE=1 SV=1;tr|A0A087WY82|A0A087WY82_HUMAN Isoform of Q9Y624, Junctional adhesion molecule A OS=Homo sapiens GN=F11R PE=1 SV=1;sp|Q9Y624-2|JAM1_HUMAN Isoform of Q9Y624, Isoform 2 of	3	5	5	5	3	5	5	4	4	3	3	5	5	4	4	3	3	5	5	4	4	3	20.4	20.4	20.4	32.583	299	299;279;250	0	16.663	By MS/MS	By MS/MS	By MS/MS	By matching	By matching	By matching	17.7	20.4	20.4	20.4	20.4	16.4
Q96RI0	Q96RI0	1	1	1	Proteinase-activated receptor 4	F2RL3	sp|Q96RI0|PAR4_HUMAN Proteinase-activated receptor 4 OS=Homo sapiens GN=F2RL3 PE=1 SV=3	1	1	1	1	0	1	1	1	0	1	0	1	1	1	0	1	0	1	1	1	0	1	2.6	2.6	2.6	41.133	385	385	0.0073831	1.4986		By MS/MS	By matching	By matching		By matching	0	2.6	2.6	2.6	0	2.6
Q01469;I6L8B7;P55052;A8MUU1	Q01469;I6L8B7	6;3;1;1	6;3;1;1	6;3;1;1	Fatty acid-binding protein, epidermal	FABP5	sp|Q01469|FABP5_HUMAN Fatty acid-binding protein, epidermal OS=Homo sapiens GN=FABP5 PE=1 SV=3;tr|I6L8B7|I6L8B7_HUMAN Isoform of Q01469, Fatty acid-binding protein, epidermal OS=Homo sapiens GN=FABP5 PE=1 SV=1	4	6	6	6	5	5	6	4	5	4	5	5	6	4	5	4	5	5	6	4	5	4	60.7	60.7	60.7	15.164	135	135;101;135;101	0	20.983	By MS/MS	By MS/MS	By MS/MS	By MS/MS	By MS/MS	By matching	40.7	40.7	60.7	35.6	40.7	28.9
Q96TA1-2;Q96TA1	Q96TA1-2;Q96TA1	3;3	3;3	3;3	Niban-like protein 1	FAM129B	sp|Q96TA1-2|NIBL1_HUMAN Isoform of Q96TA1, Isoform 2 of Niban-like protein 1 OS=Homo sapiens GN=FAM129B;sp|Q96TA1|NIBL1_HUMAN Niban-like protein 1 OS=Homo sapiens GN=FAM129B PE=1 SV=3	2	3	3	3	3	3	3	3	2	3	3	3	3	3	2	3	3	3	3	3	2	3	8.7	8.7	8.7	82.682	733	733;746	0	37.827	By MS/MS	By MS/MS	By MS/MS	By matching	By matching	By MS/MS	8.7	8.7	8.7	8.7	5.7	8.7
A8E639-2;A8E639;A1KXE4-2;A1KXE4	A8E639-2;A8E639;A1KXE4-2;A1KXE4	1;1;1;1	1;1;1;1	1;1;1;1	Myelin-associated neurite-outgrowth inhibitor	FAM168B	sp|A8E639-2|F168B_BOVIN Isoform 2 of Myelin-associated neurite-outgrowth inhibitor OS=Bos taurus GN=FAM168B;sp|A8E639|F168B_BOVIN Myelin-associated neurite-outgrowth inhibitor OS=Bos taurus GN=FAM168B PE=2 SV=2;sp|A1KXE4-2|F168B_HUMAN Isoform of A1KXE4, Is	4	1	1	1	1	1	1	0	1	0	1	1	1	0	1	0	1	1	1	0	1	0	10.8	10.8	10.8	17.468	167	167;195;123;195	0.0099846	1.2779	By MS/MS	By matching	By matching		By matching		10.8	10.8	10.8	0	10.8	0
C9JP35;C9JMN4;Q92520	C9JP35;C9JMN4;Q92520	2;2;2	2;2;2	2;2;2	Protein FAM3C	FAM3C	tr|C9JP35|C9JP35_HUMAN Isoform of Q92520, Protein FAM3C (Fragment) OS=Homo sapiens GN=FAM3C PE=1 SV=1;tr|C9JMN4|C9JMN4_HUMAN Isoform of Q92520, Protein FAM3C (Fragment) OS=Homo sapiens GN=FAM3C PE=1 SV=1;sp|Q92520|FAM3C_HUMAN Protein FAM3C OS=Homo sapiens	3	2	2	2	2	2	0	0	0	0	2	2	0	0	0	0	2	2	0	0	0	0	35.8	35.8	35.8	11.596	109	109;151;227	0	3.7561	By MS/MS	By MS/MS					35.8	35.8	0	0	0	0
Q2KJI3;Q9NUQ9-2;Q9NUQ9;A0A087X178	Q2KJI3;Q9NUQ9-2;Q9NUQ9;A0A087X178	5;5;5;3	5;5;5;3	5;5;5;3	Protein FAM49B	FAM49B	sp|Q2KJI3|FA49B_BOVIN Protein FAM49B OS=Bos taurus GN=FAM49B PE=2 SV=1;sp|Q9NUQ9-2|FA49B_HUMAN Isoform of Q9NUQ9, Isoform 2 of Protein FAM49B OS=Homo sapiens GN=FAM49B;sp|Q9NUQ9|FA49B_HUMAN Protein FAM49B OS=Homo sapiens GN=FAM49B PE=1 SV=1;tr|A0A087X178|A	4	5	5	5	4	4	5	1	2	2	4	4	5	1	2	2	4	4	5	1	2	2	23.5	23.5	23.5	36.748	324	324;178;324;217	0	33.477	By MS/MS	By MS/MS	By MS/MS	By MS/MS	By MS/MS	By MS/MS	21.6	23.5	23.5	5.9	10.2	10.2
A0A0A0MTL6;Q6ZS17-2;Q6ZS17;Q6ZS17-3;Q6ZS17-4	A0A0A0MTL6;Q6ZS17-2;Q6ZS17;Q6ZS17-3;Q6ZS17-4	1;1;1;1;1	1;1;1;1;1	1;1;1;1;1	Protein FAM65A	FAM65A	tr|A0A0A0MTL6|A0A0A0MTL6_HUMAN Isoform of Q6ZS17, Protein FAM65A OS=Homo sapiens GN=FAM65A PE=1 SV=1;sp|Q6ZS17-2|FA65A_HUMAN Isoform of Q6ZS17, Isoform 2 of Protein FAM65A OS=Homo sapiens GN=FAM65A;sp|Q6ZS17|FA65A_HUMAN Protein FAM65A OS=Homo sapiens GN=FA	5	1	1	1	1	1	1	0	0	0	1	1	1	0	0	0	1	1	1	0	0	0	1.4	1.4	1.4	134.07	1238	1238;1219;1223;1233;1239	0	2.4712	By MS/MS	By matching	By matching				1.4	1.4	1.4	0	0	0
F5H029;B7Z6U4;F5GX51;Q9Y4F9-2;Q9Y4F9;A0A0C4DGT0;Q3B7M3	F5H029;B7Z6U4;F5GX51;Q9Y4F9-2;Q9Y4F9;A0A0C4DGT0;Q3B7M3	2;2;2;2;2;1;1	2;2;2;2;2;1;1	2;2;2;2;2;1;1	Protein FAM65B	FAM65B	tr|F5H029|F5H029_HUMAN Isoform of Q9Y4F9, Protein FAM65B OS=Homo sapiens GN=FAM65B PE=1 SV=1;tr|B7Z6U4|B7Z6U4_HUMAN Isoform of Q9Y4F9, Protein FAM65B OS=Homo sapiens GN=FAM65B PE=1 SV=1;tr|F5GX51|F5GX51_HUMAN Isoform of Q9Y4F9, Protein FAM65B OS=Homo sapie	7	2	2	2	2	1	2	0	0	0	2	1	2	0	0	0	2	1	2	0	0	0	4.6	4.6	4.6	68.074	613	613;647;1047;591;1068;536;1016	0	3.3789	By MS/MS	By MS/MS	By matching				4.6	2.4	4.6	0	0	0
K7EK06;K7ER16;Q9Y285-2;Q9Y285;K7ER00	K7EK06;K7ER16;Q9Y285-2;Q9Y285;K7ER00	2;2;2;2;1	2;2;2;2;1	2;2;2;2;1	Phenylalanine--tRNA ligase alpha subunit	FARSA	tr|K7EK06|K7EK06_HUMAN Isoform of Q9Y285, Phenylalanine--tRNA ligase alpha subunit (Fragment) OS=Homo sapiens GN=FARSA PE=1 SV=7;tr|K7ER16|K7ER16_HUMAN Isoform of Q9Y285, Phenylalanine--tRNA ligase alpha subunit OS=Homo sapiens GN=FARSA PE=1 SV=1;sp|Q9Y285	5	2	2	2	2	2	2	2	2	2	2	2	2	2	2	2	2	2	2	2	2	2	14.8	14.8	14.8	18.502	169	169;235;477;508;548	0	3.3698	By MS/MS	By MS/MS	By MS/MS	By matching	By MS/MS	By MS/MS	14.8	14.8	14.8	14.8	14.8	14.8
Q9NSD9-2;Q9NSD9	Q9NSD9-2;Q9NSD9	2;2	2;2	2;2	Phenylalanine--tRNA ligase beta subunit	FARSB	sp|Q9NSD9-2|SYFB_HUMAN Isoform of Q9NSD9, Isoform 2 of Phenylalanine--tRNA ligase beta subunit OS=Homo sapiens GN=FARSB;sp|Q9NSD9|SYFB_HUMAN Phenylalanine--tRNA ligase beta subunit OS=Homo sapiens GN=FARSB PE=1 SV=3	2	2	2	2	1	0	1	1	2	1	1	0	1	1	2	1	1	0	1	1	2	1	4.7	4.7	4.7	54.86	490	490;589	0	3.5462	By matching		By matching	By matching	By MS/MS	By matching	2.7	0	2.7	2.7	4.7	2.7
A0A0U1RQF0;P49327	A0A0U1RQF0;P49327	22;22	22;22	21;21	Fatty acid synthase;[Acyl-carrier-protein] S-acetyltransferase;[Acyl-carrier-protein] S-malonyltransferase;3-oxoacyl-[acyl-carrier-protein] synthase;3-oxoacyl-[acyl-carrier-protein] reductase;3-hydroxyacyl-[acyl-carrier-protein] dehydratase;Enoyl-[acyl-carrier-protein] reductase;Oleoyl-[acyl-carrier-protein] hydrolase	FASN	tr|A0A0U1RQF0|A0A0U1RQF0_HUMAN Isoform of P49327, Fatty acid synthase OS=Homo sapiens GN=FASN PE=1 SV=1;sp|P49327|FAS_HUMAN Fatty acid synthase OS=Homo sapiens GN=FASN PE=1 SV=3	2	22	22	21	17	16	14	17	22	21	17	16	14	17	22	21	16	15	13	16	21	20	15.3	15.3	15	273.2	2509	2509;2511	0	84.97	By MS/MS	By MS/MS	By MS/MS	By MS/MS	By MS/MS	By MS/MS	11.9	10.9	8.7	11.6	15.3	14.4
A0A0U1RRM8;H0YJ34;Q96AC1-2;Q96AC1;Q96AC1-3;H0YJB6	A0A0U1RRM8;H0YJ34;Q96AC1-2;Q96AC1;Q96AC1-3	5;5;5;5;5;1	5;5;5;5;5;1	5;5;5;5;5;1	Fermitin family homolog 2	FERMT2	tr|A0A0U1RRM8|A0A0U1RRM8_HUMAN Isoform of Q96AC1, Fermitin family homolog 2 (Fragment) OS=Homo sapiens GN=FERMT2 PE=1 SV=1;tr|H0YJ34|H0YJ34_HUMAN Isoform of Q96AC1, Fermitin family homolog 2 (Fragment) OS=Homo sapiens GN=FERMT2 PE=1 SV=1;sp|Q96AC1-2|FERM2_	6	5	5	5	4	4	5	3	4	3	4	4	5	3	4	3	4	4	5	3	4	3	15.8	15.8	15.8	61.796	545	545;640;633;680;687;133	0	12.407	By MS/MS	By MS/MS	By MS/MS	By matching	By matching	By matching	12.3	12.3	15.8	8.8	12.3	9.7
P02671-2;P02671	P02671-2;P02671	1;1	1;1	1;1	Fibrinogen alpha chain;Fibrinopeptide A;Fibrinogen alpha chain	FGA	sp|P02671-2|FIBA_HUMAN Isoform of P02671, Isoform 2 of Fibrinogen alpha chain OS=Homo sapiens GN=FGA;sp|P02671|FIBA_HUMAN Fibrinogen alpha chain OS=Homo sapiens GN=FGA PE=1 SV=2	2	1	1	1	0	0	1	0	0	0	0	0	1	0	0	0	0	0	1	0	0	0	3.1	3.1	3.1	69.756	644	644;866	1	-2			By MS/MS				0	0	3.1	0	0	0
D6REL8;P02675	D6REL8;P02675	1;1	1;1	1;1	Fibrinogen beta chain;Fibrinopeptide B;Fibrinogen beta chain	FGB	tr|D6REL8|D6REL8_HUMAN Isoform of P02675, Fibrinogen beta chain OS=Homo sapiens GN=FGB PE=1 SV=1;sp|P02675|FIBB_HUMAN Fibrinogen beta chain OS=Homo sapiens GN=FGB PE=1 SV=2	2	1	1	1	0	0	1	0	0	0	0	0	1	0	0	0	0	0	1	0	0	0	5.5	5.5	5.5	31.18	272	272;491	0.00091827	2.1254			By MS/MS				0	0	5.5	0	0	0
C9JEU5;C9JC84;P02679-2;P02679;C9JPQ9;C9JU00	C9JEU5;C9JC84;P02679-2;P02679;C9JPQ9;C9JU00	2;2;2;2;1;1	2;2;2;2;1;1	2;2;2;2;1;1	Fibrinogen gamma chain	FGG	tr|C9JEU5|C9JEU5_HUMAN Isoform of P02679, Fibrinogen gamma chain OS=Homo sapiens GN=FGG PE=1 SV=1;tr|C9JC84|C9JC84_HUMAN Isoform of P02679, Fibrinogen gamma chain OS=Homo sapiens GN=FGG PE=1 SV=1;sp|P02679-2|FIBG_HUMAN Isoform of P02679, Isoform Gamma-A of	6	2	2	2	0	0	2	0	0	0	0	0	2	0	0	0	0	0	2	0	0	0	7.4	7.4	7.4	50.322	445	445;461;437;453;119;123	0	19.028			By MS/MS				0	0	7.4	0	0	0
Q13642-1;Q5JXI8;Q13642-5;Q13642-4;Q13642;A0A0D9SGC5;A0A0D9SEY7;A0A0D9SGD1;A0A0D9SG53;A0A0D9SGB2;Q5JXI0;A0A0D9SFI6;A0A0D9SFB0;Q5JXH9;A0A0D9SFZ9;Q5JXH8;Q5JXH7;Q5JXI3;Q13642-3	Q13642-1;Q5JXI8;Q13642-5;Q13642-4;Q13642	3;2;2;2;2;1;1;1;1;1;1;1;1;1;1;1;1;1;1	3;2;2;2;2;1;1;1;1;1;1;1;1;1;1;1;1;1;1	3;2;2;2;2;1;1;1;1;1;1;1;1;1;1;1;1;1;1	Four and a half LIM domains protein 1	FHL1	sp|Q13642-1|FHL1_HUMAN Isoform of Q13642, Isoform 1 of Four and a half LIM domains protein 1 OS=Homo sapiens GN=FHL1;tr|Q5JXI8|Q5JXI8_HUMAN Isoform of Q13642, Four and a half LIM domains protein 1 (Fragment) OS=Homo sapiens GN=FHL1 PE=1 SV=1;sp|Q13642-5|FH	19	3	3	3	1	2	2	2	2	3	1	2	2	2	2	3	1	2	2	2	2	3	14.3	14.3	14.3	31.895	280	280;257;296;309;323;18;66;78;130;138;141;147;152;155;175;204;205;207;194	0	6.6395	By MS/MS	By matching	By matching	By matching	By MS/MS	By MS/MS	5.4	10.7	10.7	10.7	8.9	14.3
A0A075B6G6;Q7Z7B0-3;Q7Z7B0-2;Q7Z7B0	A0A075B6G6;Q7Z7B0-3;Q7Z7B0-2;Q7Z7B0	1;1;1;1	1;1;1;1	1;1;1;1	Filamin-A-interacting protein 1	FILIP1	tr|A0A075B6G6|A0A075B6G6_HUMAN Isoform of Q7Z7B0, Filamin A interacting protein 1, isoform CRA_c OS=Homo sapiens GN=FILIP1 PE=1 SV=1;sp|Q7Z7B0-3|FLIP1_HUMAN Isoform of Q7Z7B0, Isoform 3 of Filamin-A-interacting protein 1 OS=Homo sapiens GN=FILIP1;sp|Q7Z7B0	4	1	1	1	0	0	0	1	1	1	0	0	0	1	1	1	0	0	0	1	1	1	0.6	0.6	0.6	127.2	1114	1114;965;1177;1213	1	-2				By matching	By MS/MS	By matching	0	0	0	0.6	0.6	0.6
Q3T0I5;Q9Y3D6	Q3T0I5;Q9Y3D6	1;1	1;1	1;1	Mitochondrial fission 1 protein	FIS1	sp|Q3T0I5|FIS1_BOVIN Mitochondrial fission 1 protein OS=Bos taurus GN=FIS1 PE=2 SV=1;sp|Q9Y3D6|FIS1_HUMAN Mitochondrial fission 1 protein OS=Homo sapiens GN=FIS1 PE=1 SV=2	2	1	1	1	1	1	1	0	1	1	1	1	1	0	1	1	1	1	1	0	1	1	10.5	10.5	10.5	16.937	152	152;152	0.00091743	2.1206	By matching	By MS/MS	By matching		By matching	By MS/MS	10.5	10.5	10.5	0	10.5	10.5
Q1JUQ5;Q5W0X3;P62942;Q5VVH2;P18203;A0A087WZM5	Q1JUQ5;Q5W0X3;P62942;Q5VVH2	3;3;3;2;1;1	3;3;3;2;1;1	3;3;3;2;1;1	Peptidyl-prolyl cis-trans isomerase;Peptidyl-prolyl cis-trans isomerase FKBP1A	FKBP12-Exip2;FKBP1A;FKBP1C	tr|Q1JUQ5|Q1JUQ5_HUMAN Isoform of P62942, Peptidyl-prolyl cis-trans isomerase OS=Homo sapiens GN=FKBP12-Exip2 PE=1 SV=1;tr|Q5W0X3|Q5W0X3_HUMAN Isoform of P62942, Peptidyl-prolyl cis-trans isomerase OS=Homo sapiens GN=FKBP1A PE=1 SV=1;sp|P62942|FKB1A_HUMAN	6	3	3	3	3	3	3	3	1	1	3	3	3	3	1	1	3	3	3	3	1	1	63	63	63	10.118	92	92;103;108;108;108;129	0	4.0819	By MS/MS	By MS/MS	By MS/MS	By matching	By matching	By MS/MS	63	63	63	63	15.2	15.2
Q02790	Q02790	1	1	1	Peptidyl-prolyl cis-trans isomerase FKBP4;Peptidyl-prolyl cis-trans isomerase FKBP4, N-terminally processed	FKBP4	sp|Q02790|FKBP4_HUMAN Peptidyl-prolyl cis-trans isomerase FKBP4 OS=Homo sapiens GN=FKBP4 PE=1 SV=3	1	1	1	1	1	1	1	0	1	1	1	1	1	0	1	1	1	1	1	0	1	1	3.7	3.7	3.7	51.804	459	459	0.00092166	2.1357	By matching	By matching	By MS/MS		By matching	By matching	3.7	3.7	3.7	0	3.7	3.7
CON__Q5D862;Q5D862	CON__Q5D862;Q5D862	2;2	2;2	2;2	Filaggrin-2	FLG2	;sp|Q5D862|FILA2_HUMAN Filaggrin-2 OS=Homo sapiens GN=FLG2 PE=1 SV=1	2	2	2	2	1	0	1	1	2	0	1	0	1	1	2	0	1	0	1	1	2	0	1	1	1	248.07	2391	2391;2391	0	2.9447	By matching		By MS/MS	By matching	By MS/MS		0.5	0	0.5	0.5	1	0
Q13045-2;Q13045-3;Q13045	Q13045-2;Q13045-3;Q13045	1;1;1	1;1;1	1;1;1	Protein flightless-1 homolog	FLII	sp|Q13045-2|FLII_HUMAN Isoform of Q13045, Isoform 2 of Protein flightless-1 homolog OS=Homo sapiens GN=FLII;sp|Q13045-3|FLII_HUMAN Isoform of Q13045, Isoform 3 of Protein flightless-1 homolog OS=Homo sapiens GN=FLII;sp|Q13045|FLII_HUMAN Protein flightless-	3	1	1	1	1	0	0	0	1	1	1	0	0	0	1	1	1	0	0	0	1	1	0.8	0.8	0.8	138.49	1214	1214;1258;1269	0.0058676	1.5717	By matching				By MS/MS	By matching	0.8	0	0	0	0.8	0.8
Q60FE5;P21333-2;P21333;Q5HY54;A0A087WWY3;F8WE98;H0Y5F3;H7C2E7;H0Y5C6;Q14315-2;Q14315;O75369-5;O75369-4;O75369-6;O75369-3;O75369-2;O75369-9;O75369;O75369-8	Q60FE5;P21333-2;P21333;Q5HY54;A0A087WWY3	70;70;70;69;64;16;5;3;3;3;3;2;2;2;2;2;2;2;2	70;70;70;69;64;16;5;3;3;3;3;2;2;2;2;2;2;2;2	70;70;70;69;64;16;5;3;3;3;3;2;2;2;2;2;2;2;2	Filamin-A	FLNA	tr|Q60FE5|Q60FE5_HUMAN Isoform of P21333, Filamin A OS=Homo sapiens GN=FLNA PE=1 SV=1;sp|P21333-2|FLNA_HUMAN Isoform of P21333, Isoform 2 of Filamin-A OS=Homo sapiens GN=FLNA;sp|P21333|FLNA_HUMAN Filamin-A OS=Homo sapiens GN=FLNA PE=1 SV=4;tr|Q5HY54|Q5HY54	19	70	70	70	61	59	61	58	60	64	61	59	61	58	60	64	61	59	61	58	60	64	37.7	37.7	37.7	278.22	2620	2620;2639;2647;2607;2315;604;232;90;281;2692;2725;2146;2150;2537;2561;2578;2591;2602;2633	0	320.59	By MS/MS	By MS/MS	By MS/MS	By MS/MS	By MS/MS	By MS/MS	33.5	30.9	33.4	30	32.7	36.3
O75955;A2AB09;O75955-2;A2AB12;A2AB10;A2AB13;A2AB11;A0A0G2JJQ6;A2ABJ5	O75955;A2AB09;O75955-2;A2AB12;A2AB10	5;4;4;3;3;2;2;2;1	5;4;4;3;3;2;2;2;1	1;0;1;0;0;0;0;0;0	Flotillin-1	FLOT1	sp|O75955|FLOT1_HUMAN Flotillin-1 OS=Homo sapiens GN=FLOT1 PE=1 SV=3;tr|A2AB09|A2AB09_HUMAN Isoform of O75955, Flotillin-1 (Fragment) OS=Homo sapiens GN=FLOT1 PE=1 SV=1;sp|O75955-2|FLOT1_HUMAN Isoform of O75955, Isoform 2 of Flotillin-1 OS=Homo sapiens GN=	9	5	5	1	5	5	5	2	2	3	5	5	5	2	2	3	1	1	1	0	0	0	15	15	2.6	47.355	427	427;238;379;235;252;185;192;210;145	0	12.319	By MS/MS	By MS/MS	By MS/MS	By matching	By matching	By matching	15	15	15	6.1	6.1	9.4
J3QLD9;E7EMK3;Q14254;K7EKW9;A6QLR4	J3QLD9;E7EMK3;Q14254	4;4;4;1;1	4;4;4;1;1	4;4;4;1;1	Flotillin-2	FLOT2	tr|J3QLD9|J3QLD9_HUMAN Isoform of Q14254, Flotillin-2 OS=Homo sapiens GN=FLOT2 PE=1 SV=1;tr|E7EMK3|E7EMK3_HUMAN Isoform of Q14254, Flotillin-2 OS=Homo sapiens GN=FLOT2 PE=1 SV=1;sp|Q14254|FLOT2_HUMAN Flotillin-2 OS=Homo sapiens GN=FLOT2 PE=1 SV=2	5	4	4	4	3	4	4	3	1	3	3	4	4	3	1	3	3	4	4	3	1	3	10	10	10	47.142	428	428;483;428;249;428	0	5.7958	By MS/MS	By MS/MS	By MS/MS	By MS/MS	By matching	By matching	6.8	10	10	10	3.3	10
Q9Y5Y0;H7C3Z2;Q9Y5Y0-2	Q9Y5Y0;H7C3Z2;Q9Y5Y0-2	2;1;1	2;1;1	2;1;1	Feline leukemia virus subgroup C receptor-related protein 1	FLVCR1	sp|Q9Y5Y0|FLVC1_HUMAN Feline leukemia virus subgroup C receptor-related protein 1 OS=Homo sapiens GN=FLVCR1 PE=1 SV=1;tr|H7C3Z2|H7C3Z2_HUMAN Isoform of Q9Y5Y0, Feline leukemia virus subgroup C receptor-related protein 1 (Fragment) OS=Homo sapiens GN=FLVCR1	3	2	2	2	2	2	2	2	1	1	2	2	2	2	1	1	2	2	2	2	1	1	5.8	5.8	5.8	59.862	555	555;354;279	0	2.2612	By matching	By MS/MS	By MS/MS	By matching	By matching	By matching	5.8	5.8	5.8	5.8	2.3	2.3
O95466;O95466-2;O95466-3;K7EJE6;K7EK60;A0A0A0MR62	O95466;O95466-2;O95466-3;K7EJE6;K7EK60;A0A0A0MR62	4;4;4;3;3;2	4;4;4;3;3;2	4;4;4;3;3;2	Formin-like protein 1	FMNL1	sp|O95466|FMNL1_HUMAN Formin-like protein 1 OS=Homo sapiens GN=FMNL1 PE=1 SV=3;sp|O95466-2|FMNL1_HUMAN Isoform of O95466, Isoform 2 of Formin-like protein 1 OS=Homo sapiens GN=FMNL1;sp|O95466-3|FMNL1_HUMAN Isoform of O95466, Isoform 3 of Formin-like protei	6	4	4	4	4	4	4	3	0	3	4	4	4	3	0	3	4	4	4	3	0	3	5.9	5.9	5.9	121.85	1100	1100;1104;1158;488;682;626	0	7.8173	By MS/MS	By MS/MS	By MS/MS	By matching		By matching	5.9	5.9	5.9	4.6	0	4.6
C9IZY8;Q96PY5;Q96PY5-3	C9IZY8;Q96PY5;Q96PY5-3	3;3;3	3;3;3	2;2;2	Formin-like protein 2	FMNL2	tr|C9IZY8|C9IZY8_HUMAN Isoform of Q96PY5, Formin-like protein 2 OS=Homo sapiens GN=FMNL2 PE=1 SV=1;sp|Q96PY5|FMNL2_HUMAN Formin-like protein 2 OS=Homo sapiens GN=FMNL2 PE=1 SV=3;sp|Q96PY5-3|FMNL2_HUMAN Isoform of Q96PY5, Isoform 2 of Formin-like protein 2	3	3	3	2	2	1	3	0	1	0	2	1	3	0	1	0	1	0	2	0	0	0	7.6	7.6	4.8	53.383	461	461;1086;1092	0	2.7716	By matching	By MS/MS	By MS/MS		By matching		5.9	2.8	7.6	0	2.8	0
F8W1F5;Q8IVF7-2;Q8IVF7-3;Q8IVF7	F8W1F5;Q8IVF7-2;Q8IVF7-3;Q8IVF7	2;2;2;2	1;1;1;1	1;1;1;1	Formin-like protein 3	FMNL3	tr|F8W1F5|F8W1F5_HUMAN Isoform of Q8IVF7, Formin-like protein 3 OS=Homo sapiens GN=FMNL3 PE=1 SV=1;sp|Q8IVF7-2|FMNL3_HUMAN Isoform of Q8IVF7, Isoform 2 of Formin-like protein 3 OS=Homo sapiens GN=FMNL3;sp|Q8IVF7-3|FMNL3_HUMAN Isoform of Q8IVF7, Isoform 3 o	4	2	1	1	2	2	2	0	1	0	1	1	1	0	0	0	1	1	1	0	0	0	3.2	1.9	1.9	117.08	1027	1027;976;1027;1028	0.00092507	2.1447	By MS/MS	By matching	By MS/MS		By matching		3.2	3.2	3.2	0	1.3	0
P13605;Q06828	P13605;Q06828	2;1	2;1	2;1	Fibromodulin	FMOD	sp|P13605|FMOD_BOVIN Fibromodulin OS=Bos taurus GN=FMOD PE=1 SV=2;sp|Q06828|FMOD_HUMAN Fibromodulin OS=Homo sapiens GN=FMOD PE=1 SV=2	2	2	2	2	1	1	0	1	2	2	1	1	0	1	2	2	1	1	0	1	2	2	8	8	8	43.037	376	376;376	0	4.2224	By matching	By MS/MS		By MS/MS	By matching	By MS/MS	4.5	4.5	0	4.5	8	8
P02751-10;P02751-6;P02751-5;P02751-9;P02751-14;P02751-8;P02751-17;P02751-3;P02751;P02751-12;P02751-13;P02751-11;P02751-7;P02751-15;P02751-4;H0Y7Z1;P02751-16;P02751-2;H0Y4K8	P02751-10;P02751-6;P02751-5;P02751-9;P02751-14;P02751-8;P02751-17;P02751-3;P02751;P02751-12;P02751-13;P02751-11;P02751-7;P02751-15;P02751-4	30;30;30;30;30;30;30;30;30;29;29;29;29;29;23;13;12;9;4	1;1;1;1;1;1;1;1;1;0;0;0;0;0;1;0;0;0;0	1;1;1;1;1;1;1;1;1;0;0;0;0;0;1;0;0;0;0	Fibronectin;Anastellin;Ugl-Y1;Ugl-Y2;Ugl-Y3	FN1	sp|P02751-10|FINC_HUMAN Isoform of P02751, Isoform 10 of Fibronectin OS=Homo sapiens GN=FN1;sp|P02751-6|FINC_HUMAN Isoform of P02751, Isoform 6 of Fibronectin OS=Homo sapiens GN=FN1;sp|P02751-5|FINC_HUMAN Isoform of P02751, Isoform 5 of Fibronectin OS=Homo	19	30	1	1	29	29	25	27	25	27	1	1	1	1	1	1	1	1	1	1	1	1	18.6	1.1	1.1	239.62	2176	2176;2184;2211;2240;2265;2296;2330;2355;2386;2008;2267;2386;2446;2477;2031;1103;657;642;241	0.01007	1.3039	By matching	By matching	By matching	By matching	By MS/MS	By matching	18	18.2	16.7	17.3	16.4	17.2
Q16658	Q16658	3	3	3	Fascin	FSCN1	sp|Q16658|FSCN1_HUMAN Fascin OS=Homo sapiens GN=FSCN1 PE=1 SV=3	1	3	3	3	2	2	3	2	3	2	2	2	3	2	3	2	2	2	3	2	3	2	8.7	8.7	8.7	54.529	493	493	0	5.1259	By matching	By MS/MS	By MS/MS	By matching	By MS/MS	By matching	5.9	5.9	8.7	5.5	8.7	5.9
Q28009;H3BPE7;P35637-2;P35637	Q28009;H3BPE7;P35637-2;P35637	1;1;1;1	1;1;1;1	1;1;1;1	RNA-binding protein FUS	FUS	sp|Q28009|FUS_BOVIN RNA-binding protein FUS OS=Bos taurus GN=FUS PE=2 SV=2;tr|H3BPE7|H3BPE7_HUMAN Isoform of P35637, RNA-binding protein FUS OS=Homo sapiens GN=FUS PE=1 SV=1;sp|P35637-2|FUS_HUMAN Isoform of P35637, Isoform Short of RNA-binding protein FUS	4	1	1	1	1	1	1	1	1	1	1	1	1	1	1	1	1	1	1	1	1	1	2.7	2.7	2.7	52.31	513	513;527;525;526	0.0073529	1.4863	By matching	By matching	By matching	By matching	By MS/MS	By matching	2.7	2.7	2.7	2.7	2.7	2.7
E7EU85;E9PFF5;B4DXZ6;Q2TBT7;P51114-3;P51114-2;P51114;C9JZE0;C9JY20	E7EU85;E9PFF5;B4DXZ6;Q2TBT7;P51114-3;P51114-2;P51114;C9JZE0;C9JY20	2;2;2;2;2;2;2;1;1	2;2;2;2;2;2;2;1;1	2;2;2;2;2;2;2;1;1	Fragile X mental retardation syndrome-related protein 1	FXR1	tr|E7EU85|E7EU85_HUMAN Isoform of P51114, Fragile X mental retardation syndrome-related protein 1 OS=Homo sapiens GN=FXR1 PE=1 SV=1;tr|E9PFF5|E9PFF5_HUMAN Isoform of P51114, Fragile X mental retardation syndrome-related protein 1 OS=Homo sapiens GN=FXR1 PE	9	2	2	2	1	2	1	1	2	1	1	2	1	1	2	1	1	2	1	1	2	1	5.3	5.3	5.3	50.99	454	454;490;608;621;536;539;621;119;123	0	2.7784	By MS/MS	By matching	By matching	By matching	By matching	By MS/MS	2.2	5.3	2.2	2.2	5.3	3.1
E9PD92;E7EM57;E7EUI8;P11413;P11413-3;P11413-2	E9PD92;E7EM57;E7EUI8;P11413;P11413-3;P11413-2	1;1;1;1;1;1	1;1;1;1;1;1	1;1;1;1;1;1	Glucose-6-phosphate 1-dehydrogenase	G6PD	tr|E9PD92|E9PD92_HUMAN Isoform of P11413, Glucose-6-phosphate 1-dehydrogenase (Fragment) OS=Homo sapiens GN=G6PD PE=1 SV=1;tr|E7EM57|E7EM57_HUMAN Isoform of P11413, Glucose-6-phosphate 1-dehydrogenase (Fragment) OS=Homo sapiens GN=G6PD PE=1 SV=1;tr|E7EUI8|	6	1	1	1	1	1	1	1	1	1	1	1	1	1	1	1	1	1	1	1	1	1	3.5	3.5	3.5	29.502	256	256;320;339;515;545;561	0.010085	1.3087	By matching	By MS/MS	By MS/MS	By MS/MS	By MS/MS	By MS/MS	3.5	3.5	3.5	3.5	3.5	3.5
O14976-2;O14976	O14976-2;O14976	1;1	1;1	1;1	Cyclin-G-associated kinase	GAK	sp|O14976-2|GAK_HUMAN Isoform of O14976, Isoform 2 of Cyclin-G-associated kinase OS=Homo sapiens GN=GAK;sp|O14976|GAK_HUMAN Cyclin-G-associated kinase OS=Homo sapiens GN=GAK PE=1 SV=2	2	1	1	1	1	1	1	0	1	1	1	1	1	0	1	1	1	1	1	0	1	1	1.4	1.4	1.4	134.46	1232	1232;1311	0	3.0595	By matching	By matching	By matching		By MS/MS	By MS/MS	1.4	1.4	1.4	0	1.4	1.4
P51570;P51570-2;K7ERJ9	P51570;P51570-2;K7ERJ9	2;2;1	2;2;1	1;1;1	Galactokinase	GALK1	sp|P51570|GALK1_HUMAN Galactokinase OS=Homo sapiens GN=GALK1 PE=1 SV=1;sp|P51570-2|GALK1_HUMAN Isoform of P51570, Isoform 2 of Galactokinase OS=Homo sapiens GN=GALK1;tr|K7ERJ9|K7ERJ9_HUMAN Isoform of P51570, Galactokinase OS=Homo sapiens GN=GALK1 PE=1 SV=1	3	2	2	1	1	2	1	2	2	2	1	2	1	2	2	2	0	1	0	1	1	1	11.2	11.2	7.9	42.272	392	392;422;120	0	5.2869	By matching	By matching	By MS/MS	By matching	By matching	By MS/MS	3.3	11.2	3.3	11.2	11.2	11.2
Q10471;Q10471-2	Q10471;Q10471-2	7;4	7;4	7;4	Polypeptide N-acetylgalactosaminyltransferase 2;Polypeptide N-acetylgalactosaminyltransferase 2 soluble form	GALNT2	sp|Q10471|GALT2_HUMAN Polypeptide N-acetylgalactosaminyltransferase 2 OS=Homo sapiens GN=GALNT2 PE=1 SV=1;sp|Q10471-2|GALT2_HUMAN Isoform of Q10471, Isoform 2 of Polypeptide N-acetylgalactosaminyltransferase 2 OS=Homo sapiens GN=GALNT2	2	7	7	7	5	5	2	3	5	5	5	5	2	3	5	5	5	5	2	3	5	5	19.1	19.1	19.1	64.732	571	571;265	0	11.845	By MS/MS	By MS/MS	By MS/MS	By MS/MS	By MS/MS	By MS/MS	13.7	13.7	3.9	6.7	12.4	14
H0YAK0;H0YAH3;Q86SF2	H0YAK0;H0YAH3;Q86SF2	1;1;1	1;1;1	1;1;1	Polypeptide N-acetylgalactosaminyltransferase;N-acetylgalactosaminyltransferase 7	GALNT7	tr|H0YAK0|H0YAK0_HUMAN Isoform of Q86SF2, N-acetylgalactosaminyltransferase 7 (Fragment) OS=Homo sapiens GN=GALNT7 PE=1 SV=1;tr|H0YAH3|H0YAH3_HUMAN Isoform of Q86SF2, Polypeptide N-acetylgalactosaminyltransferase (Fragment) OS=Homo sapiens GN=GALNT7 PE=1 S	3	1	1	1	1	0	1	0	0	1	1	0	1	0	0	1	1	0	1	0	0	1	8	8	8	23.19	199	199;454;657	0	5.7088	By MS/MS		By matching			By matching	8	0	8	0	0	8
P04406;P04406-2;E7EUT5	P04406;P04406-2;E7EUT5	14;12;11	14;12;11	11;9;8	Glyceraldehyde-3-phosphate dehydrogenase	GAPDH	sp|P04406|G3P_HUMAN Glyceraldehyde-3-phosphate dehydrogenase OS=Homo sapiens GN=GAPDH PE=1 SV=3;sp|P04406-2|G3P_HUMAN Isoform of P04406, Isoform 2 of Glyceraldehyde-3-phosphate dehydrogenase OS=Homo sapiens GN=GAPDH;tr|E7EUT5|E7EUT5_HUMAN Isoform of P04406	3	14	14	11	13	12	13	12	12	14	13	12	13	12	12	14	10	9	10	9	9	11	70.7	70.7	60.3	36.053	335	335;293;260	0	96.206	By MS/MS	By MS/MS	By MS/MS	By MS/MS	By MS/MS	By MS/MS	68.7	57.3	68.7	63.3	66.6	70.7
Q9NY12-2;Q9NY12	Q9NY12-2;Q9NY12	2;2	2;2	2;2	H/ACA ribonucleoprotein complex subunit 1	GAR1	sp|Q9NY12-2|GAR1_HUMAN Isoform of Q9NY12, Isoform 2 of H/ACA ribonucleoprotein complex subunit 1 OS=Homo sapiens GN=GAR1;sp|Q9NY12|GAR1_HUMAN H/ACA ribonucleoprotein complex subunit 1 OS=Homo sapiens GN=GAR1 PE=1 SV=1	2	2	2	2	0	1	0	0	2	0	0	1	0	0	2	0	0	1	0	0	2	0	15.6	15.6	15.6	20.834	199	199;217	0	3.806		By MS/MS			By MS/MS		0	9	0	0	15.6	0
P41250	P41250	6	6	6	Glycine--tRNA ligase	GARS	sp|P41250|SYG_HUMAN Glycine--tRNA ligase OS=Homo sapiens GN=GARS PE=1 SV=3	1	6	6	6	6	6	5	4	5	5	6	6	5	4	5	5	6	6	5	4	5	5	13.7	13.7	13.7	83.165	739	739	0	16.436	By MS/MS	By MS/MS	By MS/MS	By matching	By MS/MS	By MS/MS	13.7	13.7	10.8	9.3	10.8	10.8
P22102;P22102-2;C9JBJ1;C9JTV6;F8WD69;C9JZG2;C9JKQ7;Q59A32;H7C366	P22102;P22102-2	8;6;3;3;3;2;2;2;1	8;6;3;3;3;2;2;2;1	8;6;3;3;3;2;2;2;1	Trifunctional purine biosynthetic protein adenosine-3;Phosphoribosylamine--glycine ligase;Phosphoribosylformylglycinamidine cyclo-ligase;Phosphoribosylglycinamide formyltransferase	GART	sp|P22102|PUR2_HUMAN Trifunctional purine biosynthetic protein adenosine-3 OS=Homo sapiens GN=GART PE=1 SV=1;sp|P22102-2|PUR2_HUMAN Isoform of P22102, Isoform Short of Trifunctional purine biosynthetic protein adenosine-3 OS=Homo sapiens GN=GART	9	8	8	8	8	8	8	7	6	8	8	8	8	7	6	8	8	8	8	7	6	8	13.9	13.9	13.9	107.77	1010	1010;433;232;241;306;136;138;1010;145	0	13.339	By MS/MS	By MS/MS	By MS/MS	By MS/MS	By MS/MS	By MS/MS	13.9	13.9	13.9	12.1	9.6	13.9
Q92616	Q92616	12	12	12	Translational activator GCN1	GCN1L1	sp|Q92616|GCN1_HUMAN eIF-2-alpha kinase activator GCN1 OS=Homo sapiens GN=GCN1 PE=1 SV=6	1	12	12	12	9	11	7	12	10	10	9	11	7	12	10	10	9	11	7	12	10	10	7.5	7.5	7.5	292.75	2671	2671	0	21.369	By MS/MS	By MS/MS	By MS/MS	By MS/MS	By MS/MS	By MS/MS	6	7.2	4.8	7.5	6.5	6.5
P50395;Q5SX87;P50395-2;Q5SX91;P31150;V9GYF8;Q5SX90;Q5SX86;V9GYJ7;G5E9U5	P50395;Q5SX87;P50395-2;Q5SX91	10;7;7;5;4;3;3;3;1;1	10;7;7;5;4;3;3;3;1;1	2;2;2;2;0;0;0;0;0;0	Rab GDP dissociation inhibitor beta	GDI2	sp|P50395|GDIB_HUMAN Rab GDP dissociation inhibitor beta OS=Homo sapiens GN=GDI2 PE=1 SV=2;tr|Q5SX87|Q5SX87_HUMAN Isoform of P50395, Rab GDP dissociation inhibitor beta (Fragment) OS=Homo sapiens GN=GDI2 PE=1 SV=1;sp|P50395-2|GDIB_HUMAN Isoform of P50395,	10	10	10	2	9	8	10	7	9	7	9	8	10	7	9	7	2	2	2	2	2	1	29.7	29.7	8.8	50.663	445	445;263;400;203;447;130;148;155;126;147	0	72.269	By MS/MS	By MS/MS	By MS/MS	By MS/MS	By MS/MS	By MS/MS	29.7	27.2	29.7	25.2	27.6	19.3
Q8TEQ6	Q8TEQ6	2	2	2	Gem-associated protein 5	GEMIN5	sp|Q8TEQ6|GEMI5_HUMAN Gem-associated protein 5 OS=Homo sapiens GN=GEMIN5 PE=1 SV=3	1	2	2	2	2	2	0	1	2	1	2	2	0	1	2	1	2	2	0	1	2	1	1.9	1.9	1.9	168.59	1508	1508	0	21.154	By MS/MS	By MS/MS		By matching	By MS/MS	By matching	1.9	1.9	0	1.1	1.9	0.7
Q06210-2;Q06210	Q06210-2;Q06210	6;6	6;6	4;4	Glutamine--fructose-6-phosphate aminotransferase [isomerizing] 1	GFPT1	sp|Q06210-2|GFPT1_HUMAN Isoform of Q06210, Isoform 2 of Glutamine--fructose-6-phosphate aminotransferase [isomerizing] 1 OS=Homo sapiens GN=GFPT1;sp|Q06210|GFPT1_HUMAN Glutamine--fructose-6-phosphate aminotransferase [isomerizing] 1 OS=Homo sapiens GN=GFPT	2	6	6	4	3	1	3	2	5	5	3	1	3	2	5	5	1	0	2	1	3	3	14.5	14.5	9.3	76.758	681	681;699	0	10.091	By matching	By MS/MS	By matching	By MS/MS	By MS/MS	By MS/MS	7.2	2.1	6.3	4	12.9	11.2
Q08DQ2;O94808;E5RJP4	Q08DQ2;O94808	3;3;1	1;1;0	1;1;0	Glutamine--fructose-6-phosphate aminotransferase [isomerizing] 2	GFPT2	sp|Q08DQ2|GFPT2_BOVIN Glutamine--fructose-6-phosphate aminotransferase [isomerizing] 2 OS=Bos taurus GN=GFPT2 PE=2 SV=1;sp|O94808|GFPT2_HUMAN Glutamine--fructose-6-phosphate aminotransferase [isomerizing] 2 OS=Homo sapiens GN=GFPT2 PE=1 SV=3	3	3	1	1	2	1	1	2	3	3	0	0	0	1	1	1	0	0	0	1	1	1	6.6	1.3	1.3	77.08	682	682;682;216	0.0035651	1.955	By matching	By matching	By matching	By MS/MS	By MS/MS	By matching	5.3	2.1	2.1	3.4	6.6	6.6
B5MC36;A0A0C4DG87;B5MC34;B5MCK8;Q14390;P19440-3;B5MD39;P36268-2;A6NGU5;P36268;P19440;P36268-3	B5MC36;A0A0C4DG87;B5MC34;B5MCK8;Q14390;P19440-3;B5MD39;P36268-2;A6NGU5;P36268;P19440;P36268-3	1;1;1;1;1;1;1;1;1;1;1;1	1;1;1;1;1;1;1;1;1;1;1;1	1;1;1;1;1;1;1;1;1;1;1;1	Gamma-glutamyltransferase light chain 2;Gamma-glutamyltranspeptidase 1;Gamma-glutamyltranspeptidase 1 heavy chain;Gamma-glutamyltranspeptidase 1 light chain;Putative gamma-glutamyltransferase light chain 3;Inactive gamma-glutamyltranspeptidase 2;Putative gamma-glutamyltranspeptidase 3;Putative gamma-glutamyltranspeptidase 3 heavy chain;Putative gamma-glutamyltranspeptidase 3 light chain	GGT1;GGTLC2;GGT2;GGTLC3;GGT3P	tr|B5MC36|B5MC36_HUMAN Isoform of P19440, Gamma-glutamyltranspeptidase 1 OS=Homo sapiens GN=GGT1 PE=1 SV=1;tr|A0A0C4DG87|A0A0C4DG87_HUMAN Isoform of Q14390, Gamma-glutamyltransferase light chain 2 OS=Homo sapiens GN=GGTLC2 PE=4 SV=1;tr|B5MC34|B5MC34_HUMAN	12	1	1	1	1	1	1	0	0	0	1	1	1	0	0	0	1	1	1	0	0	0	6	6	6	23.577	218	218;225;252;559;218;225;225;559;568;569;569;574	0.0042373	1.6429	By MS/MS	By matching	By MS/MS				6	6	6	0	0	0
H3BM42;Q92896;Q92896-3;Q92896-2	H3BM42;Q92896;Q92896-3;Q92896-2	2;2;2;2	2;2;2;2	2;2;2;2	Golgi apparatus protein 1	GLG1	tr|H3BM42|H3BM42_HUMAN Isoform of Q92896, Golgi apparatus protein 1 OS=Homo sapiens GN=GLG1 PE=1 SV=1;sp|Q92896|GSLG1_HUMAN Golgi apparatus protein 1 OS=Homo sapiens GN=GLG1 PE=1 SV=2;sp|Q92896-3|GSLG1_HUMAN Isoform of Q92896, Isoform 3 of Golgi apparatus	4	2	2	2	2	2	2	1	1	2	2	2	2	1	1	2	2	2	2	1	1	2	4	4	4	79.317	698	698;1179;1192;1203	0	2.7523	By matching	By MS/MS	By MS/MS	By matching	By matching	By matching	4	4	4	2.6	1.4	4
Q9H4G4;Q5VZR0;A0A087WUM5	Q9H4G4;Q5VZR0	5;3;2	5;3;2	5;3;2	Golgi-associated plant pathogenesis-related protein 1	GLIPR2	sp|Q9H4G4|GAPR1_HUMAN Golgi-associated plant pathogenesis-related protein 1 OS=Homo sapiens GN=GLIPR2 PE=1 SV=3;tr|Q5VZR0|Q5VZR0_HUMAN Isoform of Q9H4G4, Golgi-associated plant pathogenesis-related protein 1 OS=Homo sapiens GN=GLIPR2 PE=1 SV=1	3	5	5	5	5	5	5	5	5	5	5	5	5	5	5	5	5	5	5	5	5	5	56.5	56.5	56.5	17.218	154	154;128;72	0	58.825	By MS/MS	By MS/MS	By MS/MS	By matching	By MS/MS	By matching	56.5	56.5	56.5	56.5	56.5	56.5
Q04760-2;Q04760	Q04760-2;Q04760	2;2	2;2	2;2	Lactoylglutathione lyase	GLO1	sp|Q04760-2|LGUL_HUMAN Isoform of Q04760, Isoform 2 of Lactoylglutathione lyase OS=Homo sapiens GN=GLO1;sp|Q04760|LGUL_HUMAN Lactoylglutathione lyase OS=Homo sapiens GN=GLO1 PE=1 SV=4	2	2	2	2	2	1	1	1	1	1	2	1	1	1	1	1	2	1	1	1	1	1	17.2	17.2	17.2	19.043	169	169;184	0.010008	1.2864	By MS/MS	By matching	By MS/MS	By matching	By MS/MS	By matching	17.2	5.3	5.3	5.3	5.3	5.3
O76003	O76003	1	1	1	Glutaredoxin-3	GLRX3	sp|O76003|GLRX3_HUMAN Glutaredoxin-3 OS=Homo sapiens GN=GLRX3 PE=1 SV=2	1	1	1	1	1	0	1	1	1	0	1	0	1	1	1	0	1	0	1	1	1	0	7.8	7.8	7.8	37.432	335	335	0	5.8734	By MS/MS		By MS/MS	By MS/MS	By MS/MS		7.8	0	7.8	7.8	7.8	0
O60234;M0QX47;M0QYJ8;M0QXC2;M0QYG8;M0R1D2;M0R0C1;M0QXZ6;M0R2P2;Q56JZ9;P60984;G3V4P8;P60983	O60234;M0QX47;M0QYJ8;M0QXC2;M0QYG8;M0R1D2;M0R0C1	4;3;3;2;2;2;2;1;1;1;1;1;1	4;3;3;2;2;2;2;1;1;1;1;1;1	4;3;3;2;2;2;2;1;1;1;1;1;1	Glia maturation factor gamma	GMFG	sp|O60234|GMFG_HUMAN Glia maturation factor gamma OS=Homo sapiens GN=GMFG PE=1 SV=1;tr|M0QX47|M0QX47_HUMAN Isoform of O60234, Glia maturation factor gamma OS=Homo sapiens GN=GMFG PE=1 SV=1;tr|M0QYJ8|M0QYJ8_HUMAN Isoform of O60234, Glia maturation factor ga	13	4	4	4	2	3	4	0	0	0	2	3	4	0	0	0	2	3	4	0	0	0	47.9	47.9	47.9	16.801	142	142;73;138;79;93;101;109;59;60;142;142;150;142	0	10.153	By MS/MS	By matching	By MS/MS				31.7	35.2	47.9	0	0	0
Q14344;Q14344-2;Q03113-3;P19086	Q14344;Q14344-2	8;7;1;1	7;6;0;0	7;6;0;0	Guanine nucleotide-binding protein subunit alpha-13	GNA13	sp|Q14344|GNA13_HUMAN Guanine nucleotide-binding protein subunit alpha-13 OS=Homo sapiens GN=GNA13 PE=1 SV=2;sp|Q14344-2|GNA13_HUMAN Isoform of Q14344, Isoform 2 of Guanine nucleotide-binding protein subunit alpha-13 OS=Homo sapiens GN=GNA13	4	8	7	7	7	6	8	5	6	7	7	6	7	5	6	7	7	6	7	5	6	7	26.8	24.7	24.7	44.049	377	377;282;288;355	0	17.248	By MS/MS	By MS/MS	By MS/MS	By MS/MS	By MS/MS	By MS/MS	24.7	21.5	26.8	18.8	22	24.7
P38408;P38409;O95837;P29992;K7EL62;A0A087WVZ3	P38408;P38409;O95837;P29992;K7EL62	3;3;3;3;2;1	1;1;1;1;1;1	1;1;1;1;1;1	Guanine nucleotide-binding protein subunit alpha-14;Guanine nucleotide-binding protein subunit alpha-11	GNA14;GNA11	sp|P38408|GNA14_BOVIN Guanine nucleotide-binding protein subunit alpha-14 OS=Bos taurus GN=GNA14 PE=2 SV=1;sp|P38409|GNA11_BOVIN Guanine nucleotide-binding protein subunit alpha-11 OS=Bos taurus GN=GNA11 PE=2 SV=2;sp|O95837|GNA14_HUMAN Guanine nucleotide-b	6	3	1	1	2	2	3	1	1	1	1	1	1	0	0	0	1	1	1	0	0	0	12.4	5.9	5.9	41.498	355	355;359;355;359;236;72	0	12.625	By MS/MS	By matching	By matching	By matching	By matching	By matching	10.1	10.1	12.4	4.2	4.2	4.2
P30679	P30679	2	2	2	Guanine nucleotide-binding protein subunit alpha-15	GNA15	sp|P30679|GNA15_HUMAN Guanine nucleotide-binding protein subunit alpha-15 OS=Homo sapiens GN=GNA15 PE=1 SV=2	1	2	2	2	2	2	2	1	1	2	2	2	2	1	1	2	2	2	2	1	1	2	6.7	6.7	6.7	43.568	374	374	0	3.2142	By MS/MS	By matching	By MS/MS	By matching	By matching	By matching	6.7	6.7	6.7	3.2	3.2	6.7
P04899;P04899-6;P04899-3;P04899-5;P04899-2;P04899-4;P63097;P63096;P63096-2;P09471-2;A0A087WTB6;A2A2R6;Q5JWD1;H0Y7E8;A0A087WZE5;F8WE78;P04695;P0C7Q4;P08239;P04696;P11488;P19087;P09471;A8MTJ3;P38405;P38405-2	P04899;P04899-6;P04899-3;P04899-5;P04899-2;P04899-4	17;15;15;15;15;15;5;5;4;2;1;1;1;1;1;1;1;1;1;1;1;1;1;1;1;1	17;15;15;15;15;15;5;5;4;2;1;1;1;1;1;1;1;1;1;1;1;1;1;1;1;1	14;13;13;13;13;13;2;2;2;1;0;0;0;0;0;1;0;0;0;0;0;0;0;0;0;0	Guanine nucleotide-binding protein G(i) subunit alpha-2	GNAI2	sp|P04899|GNAI2_HUMAN Guanine nucleotide-binding protein G(i) subunit alpha-2 OS=Homo sapiens GN=GNAI2 PE=1 SV=3;sp|P04899-6|GNAI2_HUMAN Isoform of P04899, Isoform 6 of Guanine nucleotide-binding protein G(i) subunit alpha-2 OS=Homo sapiens GN=GNAI2;sp|P04	26	17	17	14	13	15	17	13	13	13	13	15	17	13	13	13	11	13	14	11	11	11	61.1	61.1	54.4	40.45	355	355;303;318;339;339;366;354;354;302;354;54;61;87;93;124;142;350;354;354;354;350;354;354;354;381;458	0	190.47	By MS/MS	By MS/MS	By MS/MS	By MS/MS	By MS/MS	By MS/MS	45.9	54.4	61.1	45.9	45.9	48.7
P08754	P08754	9	6	6	Guanine nucleotide-binding protein G(k) subunit alpha	GNAI3	sp|P08754|GNAI3_HUMAN Guanine nucleotide-binding protein G(k) subunit alpha OS=Homo sapiens GN=GNAI3 PE=1 SV=3	1	9	6	6	8	8	9	8	7	8	6	6	6	6	5	6	6	6	6	6	5	6	37	26	26	40.532	354	354	0	50.5	By MS/MS	By MS/MS	By MS/MS	By MS/MS	By MS/MS	By MS/MS	32.8	32.8	37	32.8	28.5	32.8
P50148;B1AM21	P50148;B1AM21	11;7	11;7	9;6	Guanine nucleotide-binding protein G(q) subunit alpha	GNAQ	sp|P50148|GNAQ_HUMAN Guanine nucleotide-binding protein G(q) subunit alpha OS=Homo sapiens GN=GNAQ PE=1 SV=4;tr|B1AM21|B1AM21_HUMAN Isoform of P50148, Guanine nucleotide-binding protein G(q) subunit alpha (Fragment) OS=Homo sapiens GN=GNAQ PE=1 SV=1	2	11	11	9	10	9	11	10	8	9	10	9	11	10	8	9	9	8	9	9	7	8	32	32	25.6	42.142	359	359;170	0	59.83	By MS/MS	By MS/MS	By MS/MS	By MS/MS	By MS/MS	By MS/MS	29.8	25.6	32	29.8	27.6	25.6
P04896-2;P04896;P63092-3;P63092-2;P63092;P63092-4;Q5JWF2-2;Q5JWF2;S4R3E3;Q5JWE9;H0Y7F4;S4R3V9;A0A0A0MR13	P04896-2;P04896;P63092-3;P63092-2;P63092;P63092-4;Q5JWF2-2;Q5JWF2	7;7;7;7;7;7;7;7;3;3;3;2;2	6;6;6;6;6;6;6;6;3;2;2;2;2	6;6;6;6;6;6;6;6;3;2;2;2;2	Guanine nucleotide-binding protein G(s) subunit alpha isoforms short;Guanine nucleotide-binding protein G(s) subunit alpha isoforms XLas	GNAS	sp|P04896-2|GNAS2_BOVIN Isoform Gnas-2 of Guanine nucleotide-binding protein G(s) subunit alpha isoforms short OS=Bos taurus GN=GNAS;sp|P04896|GNAS2_BOVIN Guanine nucleotide-binding protein G(s) subunit alpha isoforms short OS=Bos taurus GN=GNAS PE=1 SV=1;	13	7	6	6	6	6	7	4	6	5	5	5	6	3	5	4	5	5	6	3	5	4	32.6	29.7	29.7	44.28	380	380;394;379;380;394;395;1023;1037;160;193;199;120;158	0	18.289	By MS/MS	By MS/MS	By MS/MS	By MS/MS	By MS/MS	By MS/MS	24.5	24.5	32.6	15.8	30.3	22.1
P62871;P62873;P62873-2;F6UT28;B1AKQ8;F6X3N5;B3KVK2;F5H8J8;F5H100;F5H0S8;E9PCP0;P16520-2;P16520	P62871;P62873;P62873-2;F6UT28	17;17;16;10;8;8;8;1;1;1;1;1;1	17;17;16;10;8;8;8;1;1;1;1;1;1	10;10;10;5;4;3;6;0;0;0;0;0;0	Guanine nucleotide-binding protein G(I)/G(S)/G(T) subunit beta-1	GNB1	sp|P62871|GBB1_BOVIN Guanine nucleotide-binding protein G(I)/G(S)/G(T) subunit beta-1 OS=Bos taurus GN=GNB1 PE=1 SV=3;sp|P62873|GBB1_HUMAN Guanine nucleotide-binding protein G(I)/G(S)/G(T) subunit beta-1 OS=Homo sapiens GN=GNB1 PE=1 SV=3;sp|P62873-2|GBB1_H	13	17	17	10	17	17	17	15	15	16	17	17	17	15	15	16	10	10	10	9	8	10	71.5	71.5	41.2	37.377	340	340;340;332;165;108;163;240;232;232;265;339;297;340	0	229.75	By MS/MS	By MS/MS	By MS/MS	By MS/MS	By MS/MS	By MS/MS	71.5	71.5	71.5	67.4	55	68.5
P11017;P62879;E7EP32;C9JIS1;C9JXA5;C9JZN1;P62879-2	P11017;P62879;E7EP32;C9JIS1;C9JXA5;C9JZN1	14;14;11;10;10;9;6	8;8;5;6;6;5;4	6;6;4;4;4;3;3	Guanine nucleotide-binding protein G(I)/G(S)/G(T) subunit beta-2	GNB2	sp|P11017|GBB2_BOVIN Guanine nucleotide-binding protein G(I)/G(S)/G(T) subunit beta-2 OS=Bos taurus GN=GNB2 PE=2 SV=3;sp|P62879|GBB2_HUMAN Guanine nucleotide-binding protein G(I)/G(S)/G(T) subunit beta-2 OS=Homo sapiens GN=GNB2 PE=1 SV=3;tr|E7EP32|E7EP32_H	7	14	8	6	12	14	14	13	13	12	6	8	8	8	7	7	5	6	6	6	5	5	53.8	32.6	24.7	37.331	340	340;340;296;232;251;152;240	0	26.873	By MS/MS	By MS/MS	By MS/MS	By MS/MS	By MS/MS	By MS/MS	49.7	53.8	53.8	50.9	53.8	50.9
P63243;P63244;D6RBD0;D6RHH4;D6RAC2;J3KPE3;D6REE5;D6RAU2;E9PD14;D6RFX4;D6RFZ9;H0YAF8;D6R9Z1;H0YAM7;H0Y8W2;D6R9L0;D6RGK8;D6R909;H0Y8R5;D6RDI0;H0Y9P0;D6RHJ5;D6RF23	P63243;P63244;D6RBD0;D6RHH4;D6RAC2;J3KPE3;D6REE5;D6RAU2;E9PD14;D6RFX4;D6RFZ9;H0YAF8;D6R9Z1;H0YAM7;H0Y8W2;D6R9L0	5;5;4;4;4;4;4;3;3;3;3;3;3;3;3;3;2;2;2;1;1;1;1	5;5;4;4;4;4;4;3;3;3;3;3;3;3;3;3;2;2;2;1;1;1;1	5;5;4;4;4;4;4;3;3;3;3;3;3;3;3;3;2;2;2;1;1;1;1	Guanine nucleotide-binding protein subunit beta-2-like 1;Guanine nucleotide-binding protein subunit beta-2-like 1, N-terminally processed	GNB2L1	sp|P63243|RACK1_BOVIN Receptor of activated protein C kinase 1 OS=Bos taurus GN=RACK1 PE=2 SV=3;sp|P63244|RACK1_HUMAN Receptor of activated protein C kinase 1 OS=Homo sapiens GN=RACK1 PE=1 SV=3;tr|D6RBD0|D6RBD0_HUMAN Isoform of P63244, Protein RACK1 (Fragm	23	5	5	5	3	5	4	5	5	5	3	5	4	5	5	5	3	5	4	5	5	5	18.3	18.3	18.3	35.076	317	317;317;160;233;269;273;321;147;153;194;198;198;237;247;274;300;71;116;138;39;83;86;101	0	23.592	By matching	By MS/MS	By matching	By MS/MS	By MS/MS	By MS/MS	12.3	18.3	16.1	18.3	18.3	18.3
Q9HAV0;C9JD14;H7C5J5	Q9HAV0	9;3;2	3;1;0	3;1;0	Guanine nucleotide-binding protein subunit beta-4	GNB4	sp|Q9HAV0|GBB4_HUMAN Guanine nucleotide-binding protein subunit beta-4 OS=Homo sapiens GN=GNB4 PE=1 SV=3	3	9	3	3	8	7	9	6	7	6	3	1	3	1	1	1	3	1	3	1	1	1	45	18.8	18.8	37.567	340	340;79;165	0	5.3845	By MS/MS	By MS/MS	By MS/MS	By matching	By matching	By matching	40.9	32.4	45	29.4	32.4	29.4
Q5E9F0;P61952	Q5E9F0;P61952	2;2	2;2	2;2	Guanine nucleotide-binding protein G(I)/G(S)/G(O) subunit gamma-11	GNG11	sp|Q5E9F0|GBG11_BOVIN Guanine nucleotide-binding protein G(I)/G(S)/G(O) subunit gamma-11 OS=Bos taurus GN=GNG11 PE=3 SV=1;sp|P61952|GBG11_HUMAN Guanine nucleotide-binding protein G(I)/G(S)/G(O) subunit gamma-11 OS=Homo sapiens GN=GNG11 PE=1 SV=1	2	2	2	2	2	1	1	1	1	1	2	1	1	1	1	1	2	1	1	1	1	1	34.2	34.2	34.2	8.5938	73	73;73	0	4.3611	By MS/MS	By MS/MS	By matching	By matching	By matching	By matching	34.2	17.8	17.8	17.8	17.8	17.8
P63212;P59768;G3V2C9;G3V3J9;G3V2N0	P63212;P59768;G3V2C9;G3V3J9;G3V2N0	2;2;1;1;1	2;2;1;1;1	2;2;1;1;1	Guanine nucleotide-binding protein G(I)/G(S)/G(O) subunit gamma-2;Guanine nucleotide-binding protein subunit gamma	GNG2	sp|P63212|GBG2_BOVIN Guanine nucleotide-binding protein G(I)/G(S)/G(O) subunit gamma-2 OS=Bos taurus GN=GNG2 PE=1 SV=2;sp|P59768|GBG2_HUMAN Guanine nucleotide-binding protein G(I)/G(S)/G(O) subunit gamma-2 OS=Homo sapiens GN=GNG2 PE=1 SV=2;tr|G3V2C9|G3V2C9	5	2	2	2	2	2	2	0	2	0	2	2	2	0	2	0	2	2	2	0	2	0	39.4	39.4	39.4	7.8501	71	71;71;52;102;110	0	4.1764	By MS/MS	By matching	By MS/MS		By MS/MS		39.4	39.4	39.4	0	39.4	0
P63217;P63218	P63217;P63218	4;4	4;4	4;4	Guanine nucleotide-binding protein G(I)/G(S)/G(O) subunit gamma-5	GNG5	sp|P63217|GBG5_BOVIN Guanine nucleotide-binding protein G(I)/G(S)/G(O) subunit gamma-5 OS=Bos taurus GN=GNG5 PE=1 SV=1;sp|P63218|GBG5_HUMAN Guanine nucleotide-binding protein G(I)/G(S)/G(O) subunit gamma-5 OS=Homo sapiens GN=GNG5 PE=1 SV=3	2	4	4	4	3	3	3	0	4	1	3	3	3	0	4	1	3	3	3	0	4	1	32.4	32.4	32.4	7.3184	68	68;68	0	6.5368	By MS/MS	By MS/MS	By MS/MS		By matching	By matching	30.9	30.9	32.4	0	32.4	13.2
D6RDH5;O14610	D6RDH5;O14610	1;1	1;1	1;1	Guanine nucleotide-binding protein subunit gamma;Guanine nucleotide-binding protein G(I)/G(S)/G(O) subunit gamma-T2	GNGT2	tr|D6RDH5|D6RDH5_HUMAN Isoform of O14610, Guanine nucleotide-binding protein subunit gamma OS=Homo sapiens GN=GNGT2 PE=1 SV=1;sp|O14610|GBGT2_HUMAN Guanine nucleotide-binding protein G(I)/G(S)/G(O) subunit gamma-T2 OS=Homo sapiens GN=GNGT2 PE=2 SV=1	2	1	1	1	0	0	1	0	1	0	0	0	1	0	1	0	0	0	1	0	1	0	15.9	15.9	15.9	10.011	88	88;69	0.0042481	1.6497			By MS/MS		By matching		0	0	15.9	0	15.9	0
P36915-2;P36915	P36915-2;P36915	1;1	1;1	1;1	Guanine nucleotide-binding protein-like 1	GNL1	sp|P36915-2|GNL1_HUMAN Isoform of P36915, Isoform 2 of Guanine nucleotide-binding protein-like 1 OS=Homo sapiens GN=GNL1;sp|P36915|GNL1_HUMAN Guanine nucleotide-binding protein-like 1 OS=Homo sapiens GN=GNL1 PE=1 SV=2	2	1	1	1	1	1	1	1	1	1	1	1	1	1	1	1	1	1	1	1	1	1	2.3	2.3	2.3	47.306	430	430;607	0.0042735	1.6757	By MS/MS	By MS/MS	By matching	By MS/MS	By MS/MS	By MS/MS	2.3	2.3	2.3	2.3	2.3	2.3
Q5EA55;Q7Z5G4-3;Q7Z5G4	Q5EA55;Q7Z5G4-3;Q7Z5G4	2;2;2	2;2;2	2;2;2	Golgin subfamily A member 7	GOLGA7	sp|Q5EA55|GOGA7_BOVIN Golgin subfamily A member 7 OS=Bos taurus GN=GOLGA7 PE=2 SV=1;sp|Q7Z5G4-3|GOGA7_HUMAN Isoform of Q7Z5G4, Isoform 2 of Golgin subfamily A member 7 OS=Homo sapiens GN=GOLGA7;sp|Q7Z5G4|GOGA7_HUMAN Golgin subfamily A member 7 OS=Homo sapi	3	2	2	2	2	2	2	1	1	1	2	2	2	1	1	1	2	2	2	1	1	1	19	19	19	15.824	137	137;134;137	0	2.9223	By MS/MS	By matching	By MS/MS	By matching	By matching	By matching	19	19	19	10.9	10.9	10.9
Q9H8Y8-2;Q9H8Y8;Q9H8Y8-3	Q9H8Y8-2;Q9H8Y8;Q9H8Y8-3	1;1;1	1;1;1	1;1;1	Golgi reassembly-stacking protein 2	GORASP2	sp|Q9H8Y8-2|GORS2_HUMAN Isoform of Q9H8Y8, Isoform 2 of Golgi reassembly-stacking protein 2 OS=Homo sapiens GN=GORASP2;sp|Q9H8Y8|GORS2_HUMAN Golgi reassembly-stacking protein 2 OS=Homo sapiens GN=GORASP2 PE=1 SV=3;sp|Q9H8Y8-3|GORS2_HUMAN Isoform of Q9H8Y8,	3	1	1	1	1	0	1	0	1	0	1	0	1	0	1	0	1	0	1	0	1	0	5.5	5.5	5.5	39.768	384	384;452;464	0.010031	1.2922	By matching		By MS/MS		By matching		5.5	0	5.5	0	5.5	0
P17174;P17174-2	P17174;P17174-2	2;1	2;1	2;1	Aspartate aminotransferase, cytoplasmic	GOT1	sp|P17174|AATC_HUMAN Aspartate aminotransferase, cytoplasmic OS=Homo sapiens GN=GOT1 PE=1 SV=3;sp|P17174-2|AATC_HUMAN Isoform of P17174, Isoform 2 of Aspartate aminotransferase, cytoplasmic OS=Homo sapiens GN=GOT1	2	2	2	2	1	1	2	0	1	1	1	1	2	0	1	1	1	1	2	0	1	1	9.7	9.7	9.7	46.247	413	413;392	0.0095923	1.4014	By MS/MS	By MS/MS	By MS/MS		By matching	By matching	4.6	4.6	9.7	0	4.6	4.6
P13224;P13224-2	P13224;P13224-2	1;1	1;1	1;1	Platelet glycoprotein Ib beta chain	GP1BB	sp|P13224|GP1BB_HUMAN Platelet glycoprotein Ib beta chain OS=Homo sapiens GN=GP1BB PE=1 SV=1;sp|P13224-2|GP1BB_HUMAN Isoform of P13224, Isoform 2 of Platelet glycoprotein Ib beta chain OS=Homo sapiens GN=GP1BB	2	1	1	1	1	1	1	1	1	1	1	1	1	1	1	1	1	1	1	1	1	1	5.3	5.3	5.3	21.717	206	206;411	0	3.3796	By MS/MS	By MS/MS	By matching	By MS/MS	By MS/MS	By MS/MS	5.3	5.3	5.3	5.3	5.3	5.3
Q99795;A0A0J9YXH7	Q99795	8;1	8;1	8;1	Cell surface A33 antigen	GPA33	sp|Q99795|GPA33_HUMAN Cell surface A33 antigen OS=Homo sapiens GN=GPA33 PE=1 SV=1	2	8	8	8	8	8	8	5	5	3	8	8	8	5	5	3	8	8	8	5	5	3	36.1	36.1	36.1	35.632	319	319;66	0	32.664	By MS/MS	By MS/MS	By MS/MS	By MS/MS	By matching	By matching	36.1	36.1	36.1	25.7	24.1	13.2
Q8N158;A0A0J9YXG7	Q8N158;A0A0J9YXG7	2;1	2;1	2;1	Glypican-2;Secreted glypican-2	GPC2	sp|Q8N158|GPC2_HUMAN Glypican-2 OS=Homo sapiens GN=GPC2 PE=2 SV=1;tr|A0A0J9YXG7|A0A0J9YXG7_HUMAN Isoform of Q8N158, Glypican-2 OS=Homo sapiens GN=GPC2 PE=1 SV=1	2	2	2	2	1	2	1	1	0	0	1	2	1	1	0	0	1	2	1	1	0	0	4.5	4.5	4.5	62.829	579	579;134	0	4.5444	By MS/MS	By MS/MS	By matching	By matching			1.7	4.5	1.7	1.7	0	0
K7EQ48;P06744;A0A0J9YXP8;A0A0A0MTS2;A0A0J9YYH3;P06744-2;K7ENA0;A0A0J9YX90;K7ERC6;K7EPY4;K7EP41;K7EIL4;K7ERK8;K7ELR7	K7EQ48;P06744;A0A0J9YXP8;A0A0A0MTS2;A0A0J9YYH3;P06744-2;K7ENA0;A0A0J9YX90	7;7;6;6;5;5;4;4;3;3;2;1;1;1	7;7;6;6;5;5;4;4;3;3;2;1;1;1	6;6;6;5;5;4;4;4;3;3;2;1;1;1	Glucose-6-phosphate isomerase	GPI	tr|K7EQ48|K7EQ48_HUMAN Isoform of P06744, Glucose-6-phosphate isomerase OS=Homo sapiens GN=GPI PE=1 SV=2;sp|P06744|G6PI_HUMAN Glucose-6-phosphate isomerase OS=Homo sapiens GN=GPI PE=1 SV=4;tr|A0A0J9YXP8|A0A0J9YXP8_HUMAN Isoform of P06744, Glucose-6-phospha	14	7	7	6	6	6	7	5	6	6	6	6	7	5	6	6	5	5	6	4	5	5	23.2	23.2	20	53.401	474	474;558;268;573;283;569;163;279;162;167;159;110;133;146	0	101.47	By MS/MS	By MS/MS	By MS/MS	By MS/MS	By MS/MS	By MS/MS	20.3	16.2	23.2	14.3	16.2	21.3
E9PIP3;Q9Y4H4	E9PIP3;Q9Y4H4	2;2	2;2	2;2	G-protein-signaling modulator 3	GPSM3	tr|E9PIP3|E9PIP3_HUMAN Isoform of Q9Y4H4, G-protein-signaling modulator 3 OS=Homo sapiens GN=GPSM3 PE=1 SV=1;sp|Q9Y4H4|GPSM3_HUMAN G-protein-signaling modulator 3 OS=Homo sapiens GN=GPSM3 PE=1 SV=1	2	2	2	2	2	0	1	1	1	0	2	0	1	1	1	0	2	0	1	1	1	0	25.5	25.5	25.5	17.639	157	157;160	0	5.3628	By MS/MS		By MS/MS	By matching	By matching		25.5	0	11.5	11.5	11.5	0
P62993-2;P62993;J3KT38;J3QRL5	P62993-2;P62993	3;3;1;1	3;3;1;1	3;3;1;1	Growth factor receptor-bound protein 2	GRB2	sp|P62993-2|GRB2_HUMAN Isoform of P62993, Isoform 2 of Growth factor receptor-bound protein 2 OS=Homo sapiens GN=GRB2;sp|P62993|GRB2_HUMAN Growth factor receptor-bound protein 2 OS=Homo sapiens GN=GRB2 PE=1 SV=1	4	3	3	3	3	3	3	2	1	1	3	3	3	2	1	1	3	3	3	2	1	1	20.5	20.5	20.5	20.557	176	176;217;111;156	0	3.7661	By MS/MS	By MS/MS	By MS/MS	By matching	By matching	By matching	20.5	20.5	20.5	13.6	6.8	6.8
P43250-2;D6RHC7;D6RHX8;F8W9W2;P43250-3;P43250	P43250-2;D6RHC7;D6RHX8;F8W9W2;P43250-3;P43250	2;1;1;1;1;1	2;1;1;1;1;1	2;1;1;1;1;1	G protein-coupled receptor kinase 6	GRK6	sp|P43250-2|GRK6_HUMAN Isoform of P43250, Isoform GRK6B of G protein-coupled receptor kinase 6 OS=Homo sapiens GN=GRK6;tr|D6RHC7|D6RHC7_HUMAN Isoform of P43250, G protein-coupled receptor kinase 6 (Fragment) OS=Homo sapiens GN=GRK6 PE=1 SV=1;tr|D6RHX8|D6RH	6	2	2	2	2	2	2	0	0	1	2	2	2	0	0	1	2	2	2	0	0	1	5.4	5.4	5.4	67.257	589	589;253;475;542;560;576	0	2.6026	By MS/MS	By matching	By MS/MS			By matching	5.4	5.4	5.4	0	0	3.7
M0QX71;Q1JQD2;Q9BQ67	M0QX71;Q1JQD2;Q9BQ67	1;1;1	1;1;1	1;1;1	Glutamate-rich WD repeat-containing protein 1	GRWD1	tr|M0QX71|M0QX71_HUMAN Isoform of Q9BQ67, Glutamate-rich WD repeat-containing protein 1 (Fragment) OS=Homo sapiens GN=GRWD1 PE=1 SV=1;sp|Q1JQD2|GRWD1_BOVIN Glutamate-rich WD repeat-containing protein 1 OS=Bos taurus GN=GRWD1 PE=2 SV=1;sp|Q9BQ67|GRWD1_HUMAN	3	1	1	1	0	1	0	0	1	0	0	1	0	0	1	0	0	1	0	0	1	0	7	7	7	25.477	228	228;446;446	0	2.2588		By MS/MS			By MS/MS		0	7	0	0	7	0
H3BR35;P15170;P15170-2;P15170-3	H3BR35;P15170;P15170-2;P15170-3	1;1;1;1	1;1;1;1	1;1;1;1	Eukaryotic peptide chain release factor GTP-binding subunit ERF3A	GSPT1	tr|H3BR35|H3BR35_HUMAN Isoform of P15170, Eukaryotic peptide chain release factor GTP-binding subunit ERF3A (Fragment) OS=Homo sapiens GN=GSPT1 PE=1 SV=1;sp|P15170|ERF3A_HUMAN Eukaryotic peptide chain release factor GTP-binding subunit ERF3A OS=Homo sapien	4	1	1	1	0	0	0	0	1	0	0	0	0	0	1	0	0	0	0	0	1	0	5.5	5.5	5.5	52.832	475	475;499;636;637	0.0018198	2.068					By MS/MS		0	0	0	0	5.5	0
A8MX94;P09211;A0A087X2E9	A8MX94;P09211;A0A087X2E9	5;5;3	5;5;3	3;3;2	Glutathione S-transferase P	GSTP1	tr|A8MX94|A8MX94_HUMAN Isoform of P09211, Glutathione S-transferase P OS=Homo sapiens GN=GSTP1 PE=1 SV=1;sp|P09211|GSTP1_HUMAN Glutathione S-transferase P OS=Homo sapiens GN=GSTP1 PE=1 SV=2;tr|A0A087X2E9|A0A087X2E9_HUMAN Isoform of P09211, Glutathione S-tr	3	5	5	3	5	4	5	5	4	4	5	4	5	5	4	4	3	2	3	3	2	2	51.1	51.1	30.5	19.48	174	174;210;79	0	74.473	By MS/MS	By MS/MS	By MS/MS	By MS/MS	By MS/MS	By MS/MS	51.1	36.2	51.1	51.1	36.2	36.2
A7MB80;P78347-2;P78347-4;P78347-3;P78347	A7MB80;P78347-2;P78347-4;P78347-3;P78347	3;3;3;3;3	3;3;3;3;3	3;3;3;3;3	General transcription factor II-I	GTF2I	sp|A7MB80|GTF2I_BOVIN General transcription factor II-I OS=Bos taurus GN=GTF2I PE=2 SV=1;sp|P78347-2|GTF2I_HUMAN Isoform of P78347, Isoform 2 of General transcription factor II-I OS=Homo sapiens GN=GTF2I;sp|P78347-4|GTF2I_HUMAN Isoform of P78347, Isoform 4	5	3	3	3	2	2	1	1	3	3	2	2	1	1	3	3	2	2	1	1	3	3	5.9	5.9	5.9	110.12	978	978;957;977;978;998	0	2.506	By matching	By matching	By matching	By matching	By MS/MS	By MS/MS	3.9	3.9	0.9	0.9	5.9	5.9
C9J0D1;Q32LA7;P0C0S4;Q71UI9-2;Q71UI9;P0C0S5;Q71UI9-4;C9J386;Q71UI9-3	C9J0D1;Q32LA7;P0C0S4;Q71UI9-2;Q71UI9;P0C0S5;Q71UI9-4;C9J386;Q71UI9-3	4;4;4;4;4;4;3;2;2	2;2;2;2;2;2;2;1;1	2;2;2;2;2;2;2;1;1	Histone H2A;Histone H2A.V;Histone H2A.Z	H2AFV;H2AFZ	tr|C9J0D1|C9J0D1_HUMAN Isoform of Q71UI9, Histone H2A OS=Homo sapiens GN=H2AFV PE=1 SV=1;sp|Q32LA7|H2AV_BOVIN Histone H2A.V OS=Bos taurus GN=H2AFV PE=2 SV=3;sp|P0C0S4|H2AZ_BOVIN Histone H2A.Z OS=Bos taurus GN=H2AFZ PE=1 SV=2;sp|Q71UI9-2|H2AV_HUMAN Isoform	9	4	2	2	3	4	4	3	3	4	1	2	2	1	1	2	1	2	2	1	1	2	45.1	32	32	13.163	122	122;128;128;114;128;128;102;76;90	0	7.3408	By MS/MS	By MS/MS	By MS/MS	By matching	By matching	By MS/MS	36.9	45.1	45.1	36.9	36.9	45.1
P16104;Q8IUE6;Q96QV6	P16104;Q8IUE6;Q96QV6	6;4;4	1;1;1	1;1;1	Histone H2AX;Histone H2A type 2-B;Histone H2A type 1-A	H2AFX;HIST2H2AB;HIST1H2AA	sp|P16104|H2AX_HUMAN Histone H2AX OS=Homo sapiens GN=H2AFX PE=1 SV=2;sp|Q8IUE6|H2A2B_HUMAN Histone H2A type 2-B OS=Homo sapiens GN=HIST2H2AB PE=1 SV=3;sp|Q96QV6|H2A1A_HUMAN Histone H2A type 1-A OS=Homo sapiens GN=HIST1H2AA PE=1 SV=3	3	6	1	1	4	5	4	5	4	5	0	0	0	1	0	1	0	0	0	1	0	1	55.2	16.1	16.1	15.144	143	143;130;131	0	16.953	By matching	By matching	By matching	By MS/MS	By matching	By MS/MS	36.4	39.2	36.4	52.4	36.4	52.4
O75367-2;O75367-3;O75367;B4DJC3;D6RCF2;Q9P0M6;Q5SQT3	O75367-2;O75367-3;O75367;B4DJC3	9;9;9;5;4;2;1	9;9;9;5;4;2;1	9;9;9;5;4;2;1	Core histone macro-H2A.1;Histone H2A	H2AFY	sp|O75367-2|H2AY_HUMAN Isoform of O75367, Isoform 1 of Core histone macro-H2A.1 OS=Homo sapiens GN=H2AFY;sp|O75367-3|H2AY_HUMAN Isoform of O75367, Isoform 3 of Core histone macro-H2A.1 OS=Homo sapiens GN=H2AFY;sp|O75367|H2AY_HUMAN Core histone macro-H2A.1	7	9	9	9	7	8	5	8	8	7	7	8	5	8	8	7	7	8	5	8	8	7	38.5	38.5	38.5	39.183	369	369;371;372;200;165;372;243	0	78.294	By MS/MS	By MS/MS	By MS/MS	By MS/MS	By MS/MS	By MS/MS	30.6	38.5	24.1	30.6	30.6	30.6
K7EK07;Q5E9F8;P84243;K7EMV3;B4DEB1;A5PK61;K7ES00;Q16695;K7EP01;Q5TEC6;Q6NXT2;Q3SZB8	K7EK07;Q5E9F8;P84243;K7EMV3;B4DEB1;A5PK61;K7ES00;Q16695;K7EP01;Q5TEC6;Q6NXT2	8;8;8;7;7;7;7;7;5;5;5;3	1;1;1;0;0;1;0;0;0;0;0;0	1;1;1;0;0;1;0;0;0;0;0;0	Histone H3;Histone H3.3;Histone H3.1t;Histone H3.3C	H3F3B;H3F3A;HIST3H3;HIST2H3PS2;H3F3C	tr|K7EK07|K7EK07_HUMAN Isoform of P84243, Histone H3 (Fragment) OS=Homo sapiens GN=H3F3B PE=1 SV=1;sp|Q5E9F8|H33_BOVIN Histone H3.3 OS=Bos taurus GN=H3F3A PE=1 SV=3;sp|P84243|H33_HUMAN Histone H3.3 OS=Homo sapiens GN=H3F3A PE=1 SV=2;tr|K7EMV3|K7EMV3_HUMAN	12	8	1	1	8	7	8	8	8	8	1	1	1	1	1	1	1	1	1	1	1	1	50	24.2	24.2	14.914	132	132;136;136;92;123;136;151;136;113;136;135;136	0	39.529	By MS/MS	By MS/MS	By MS/MS	By MS/MS	By matching	By MS/MS	50	47.7	50	50	50	50
O14929-2;O14929	O14929-2;O14929	1;1	1;1	1;1	Histone acetyltransferase type B catalytic subunit	HAT1	sp|O14929-2|HAT1_HUMAN Isoform of O14929, Isoform B of Histone acetyltransferase type B catalytic subunit OS=Homo sapiens GN=HAT1;sp|O14929|HAT1_HUMAN Histone acetyltransferase type B catalytic subunit OS=Homo sapiens GN=HAT1 PE=1 SV=1	2	1	1	1	0	0	0	1	1	1	0	0	0	1	1	1	0	0	0	1	1	1	3.9	3.9	3.9	39.786	334	334;419	0	3.0313				By matching	By MS/MS	By matching	0	0	0	3.9	3.9	3.9
P69905;G3V1N2	P69905;G3V1N2	5;4	2;1	2;1	Hemoglobin subunit alpha	HBA1;HBA2	sp|P69905|HBA_HUMAN Hemoglobin subunit alpha OS=Homo sapiens GN=HBA1 PE=1 SV=2;tr|G3V1N2|G3V1N2_HUMAN Isoform of P69905, HCG1745306, isoform CRA_a OS=Homo sapiens GN=HBA2 PE=1 SV=1	2	5	2	2	5	5	5	5	5	5	2	2	2	2	2	2	2	2	2	2	2	2	43	19	19	15.257	142	142;110	0	3.7349	By MS/MS	By matching	By MS/MS	By matching	By matching	By MS/MS	43	43	43	43	43	43
Q9H1X3-3;A0A024R161;P50151	Q9H1X3-3;A0A024R161;P50151	1;1;1	1;1;1	1;1;1	Guanine nucleotide-binding protein subunit gamma;Guanine nucleotide-binding protein G(I)/G(S)/G(O) subunit gamma-10	hCG_1994888;GNG10	sp|Q9H1X3-3|DJC25_HUMAN Isoform of Q9H1X3, Isoform 3 of DnaJ homolog subfamily C member 25 OS=Homo sapiens GN=DNAJC25;tr|A0A024R161|A0A024R161_HUMAN Guanine nucleotide-binding protein subunit gamma OS=Homo sapiens GN=DNAJC25-GNG10 PE=3 SV=1;sp|P50151|GBG10	3	1	1	1	1	1	1	0	0	1	1	1	1	0	0	1	1	1	1	0	0	1	11.8	11.8	11.8	16.499	153	153;153;68	0	26.751	By MS/MS	By matching	By MS/MS			By matching	11.8	11.8	11.8	0	0	11.8
U3KQA5;A0A0U1RQT7;Q8IXA3;A0A0U1RQY7;U3KQB3;Q9HCP0-2;Q9HCP0;A0A0U1RR31;A0A0U1RQG9;A0A0U1RQK6	U3KQA5;A0A0U1RQT7;Q8IXA3;A0A0U1RQY7;U3KQB3;Q9HCP0-2;Q9HCP0;A0A0U1RR31;A0A0U1RQG9;A0A0U1RQK6	2;2;2;2;2;2;2;1;1;1	1;1;1;1;1;1;1;1;1;1	1;1;1;1;1;1;1;1;1;1	Casein kinase I isoform gamma-1	hCG_2004507;CSNK1G1	tr|U3KQA5|U3KQA5_HUMAN Isoform of Q9HCP0, Casein kinase I isoform gamma-1 OS=Homo sapiens GN=CSNK1G1 PE=1 SV=2;tr|A0A0U1RQT7|A0A0U1RQT7_HUMAN Isoform of Q9HCP0, Casein kinase I isoform gamma-1 OS=Homo sapiens GN=CSNK1G1 PE=1 SV=1;tr|Q8IXA3|Q8IXA3_HUMAN Iso	10	2	1	1	2	2	2	0	1	1	1	1	1	0	0	1	1	1	1	0	0	1	5.7	2.1	2.1	48.586	422	422;430;438;459;475;393;422;158;173;204	1	-2	By MS/MS	By matching	By matching		By matching	By matching	5.7	5.7	5.7	0	3.6	2.1
F5GWX2;Q148C9;Q9NRV9	F5GWX2;Q148C9;Q9NRV9	1;1;1	1;1;1	1;1;1	Heme-binding protein 1	HEBP1	tr|F5GWX2|F5GWX2_HUMAN Isoform of Q9NRV9, Heme-binding protein 1 OS=Homo sapiens GN=HEBP1 PE=1 SV=1;sp|Q148C9|HEBP1_BOVIN Heme-binding protein 1 OS=Bos taurus GN=HEBP1 PE=2 SV=1;sp|Q9NRV9|HEBP1_HUMAN Heme-binding protein 1 OS=Homo sapiens GN=HEBP1 PE=1 SV=	3	1	1	1	1	1	1	0	0	1	1	1	1	0	0	1	1	1	1	0	0	1	12.8	12.8	12.8	14.72	133	133;191;189	0	2.4806	By matching	By matching	By MS/MS			By MS/MS	12.8	12.8	12.8	0	0	12.8
Q9BYK8	Q9BYK8	1	1	1	Helicase with zinc finger domain 2	HELZ2	sp|Q9BYK8|HELZ2_HUMAN Helicase with zinc finger domain 2 OS=Homo sapiens GN=HELZ2 PE=1 SV=6	1	1	1	1	0	1	0	0	1	0	0	1	0	0	1	0	0	1	0	0	1	0	0.5	0.5	0.5	294.65	2649	2649	1	-2		By matching			By MS/MS		0	0.5	0	0	0.5	0
Q96QV1	Q96QV1	1	1	1	Hedgehog-interacting protein	HHIP	sp|Q96QV1|HHIP_HUMAN Hedgehog-interacting protein OS=Homo sapiens GN=HHIP PE=1 SV=3	1	1	1	1	1	1	1	0	0	0	1	1	1	0	0	0	1	1	1	0	0	0	2.1	2.1	2.1	78.851	700	700	0	4.0439	By MS/MS	By MS/MS	By MS/MS				2.1	2.1	2.1	0	0	0
Q93077;Q7L7L0;P04908	Q93077;Q7L7L0;P04908	9;9;9	2;2;2	2;2;2	Histone H2A type 1-C;Histone H2A type 3;Histone H2A type 1-B/E	HIST1H2AC;HIST3H2A;HIST1H2AB	sp|Q93077|H2A1C_HUMAN Histone H2A type 1-C OS=Homo sapiens GN=HIST1H2AC PE=1 SV=3;sp|Q7L7L0|H2A3_HUMAN Histone H2A type 3 OS=Homo sapiens GN=HIST3H2A PE=1 SV=3;sp|P04908|H2A1B_HUMAN Histone H2A type 1-B/E OS=Homo sapiens GN=HIST1H2AB PE=1 SV=2	3	9	2	2	7	8	8	7	7	7	2	2	2	2	2	2	2	2	2	2	2	2	61.5	13.8	13.8	14.105	130	130;130;130	0	6.9145	By MS/MS	By matching	By MS/MS	By MS/MS	By MS/MS	By MS/MS	57.7	60.8	58.5	57.7	57.7	57.7
Q3ZBX9;P0C0S9;A0A0U1RR32;A0A0U1RRH7;Q99878;Q96KK5;Q9BTM1;P20671;P0C0S8;H0YFX9;Q9BTM1-2;Q71UI9-5	Q3ZBX9;P0C0S9;A0A0U1RR32;A0A0U1RRH7;Q99878;Q96KK5;Q9BTM1;P20671;P0C0S8;H0YFX9;Q9BTM1-2	9;9;9;9;9;9;9;9;9;8;7;1	2;2;2;2;2;2;2;2;2;2;2;0	0;0;0;0;0;0;0;0;0;0;0;0	Histone H2A type 1-J;Histone H2A type 1-H;Histone H2A.J;Histone H2A type 1-D;Histone H2A type 1;Histone H2A	HIST1H2AJ;HIST1H2AH;H2AFJ;HIST1H2AD;HIST1H2AG	sp|Q3ZBX9|H2AJ_BOVIN Histone H2A.J OS=Bos taurus GN=H2AFJ PE=2 SV=1;sp|P0C0S9|H2A1_BOVIN Histone H2A type 1 OS=Bos taurus PE=1 SV=2;tr|A0A0U1RR32|A0A0U1RR32_HUMAN Isoform of A0A0U1RRH7, Histone H2A OS=Homo sapiens GN=hCG_2039566 PE=3 SV=1;tr|A0A0U1RRH7|A0A	12	9	2	0	7	8	8	7	7	7	1	2	1	1	1	1	0	0	0	0	0	0	62	25.6	0	14.019	129	129;130;169;170;128;128;129;130;130;92;151;66	0	19.883	By MS/MS	By MS/MS	By MS/MS	By MS/MS	By MS/MS	By MS/MS	58.1	61.2	58.9	58.1	58.1	58.1
Q2M2T1;P62808;B2R4S9;U3KQK0;Q99879;Q99877;Q93079;Q5QNW6;P62807;P58876;P57053;O60814;Q5QNW6-2;Q99880;Q32L48;Q96A08	Q2M2T1;P62808;B2R4S9;U3KQK0;Q99879;Q99877;Q93079;Q5QNW6;P62807;P58876;P57053;O60814;Q5QNW6-2;Q99880;Q32L48	9;9;9;9;9;9;9;9;9;9;9;9;9;8;7;4	9;9;9;9;9;9;9;9;9;9;9;9;9;8;7;4	3;3;3;3;3;3;3;3;3;3;3;3;3;3;3;0	Histone H2B;Histone H2B type 1-M;Histone H2B type 1-N;Histone H2B type 1-H;Histone H2B type 2-F;Histone H2B type 1-C/E/F/G/I;Histone H2B type 1-D;Histone H2B type F-S;Histone H2B type 1-K;Histone H2B type 1-L	HIST1H2BI;HIST1H2BN;HIST1H2BM;HIST1H2BH;HIST2H2BF;HIST1H2BC;HIST1H2BD;H2BFS;HIST1H2BK;HIST1H2BL	sp|Q2M2T1|H2B1K_BOVIN Histone H2B type 1-K OS=Bos taurus GN=HIST1H2BK PE=1 SV=3;sp|P62808|H2B1_BOVIN Histone H2B type 1 OS=Bos taurus PE=1 SV=2;tr|B2R4S9|B2R4S9_HUMAN Isoform of P33778, Histone H2B OS=Homo sapiens GN=HIST1H2BI PE=2 SV=1;tr|U3KQK0|U3KQK0_HU	16	9	9	3	8	9	7	9	8	9	8	9	7	9	8	9	2	3	2	3	2	3	50.8	50.8	9.5	13.875	126	126;126;126;166;126;126;126;126;126;126;126;126;134;126;126;127	0	64.799	By MS/MS	By MS/MS	By MS/MS	By MS/MS	By MS/MS	By MS/MS	49.2	50.8	43.7	50.8	50.8	50.8
P68432;P68431	P68432;P68431	8;8	1;1	1;1	Histone H3.1	HIST1H3A	sp|P68432|H31_BOVIN Histone H3.1 OS=Bos taurus PE=1 SV=2;sp|P68431|H31_HUMAN Histone H3.1 OS=Homo sapiens GN=HIST1H3A PE=1 SV=2	2	8	1	1	8	7	8	8	8	8	1	1	1	1	1	1	1	1	1	1	1	1	48.5	23.5	23.5	15.404	136	136;136	0	30.306	By MS/MS	By MS/MS	By MS/MS	By MS/MS	By MS/MS	By MS/MS	48.5	46.3	48.5	48.5	48.5	48.5
P62803;P62805	P62803;P62805	15;15	15;15	15;15	Histone H4	HIST1H4A	sp|P62803|H4_BOVIN Histone H4 OS=Bos taurus PE=1 SV=2;sp|P62805|H4_HUMAN Histone H4 OS=Homo sapiens GN=HIST1H4A PE=1 SV=2	2	15	15	15	15	15	15	15	15	15	15	15	15	15	15	15	15	15	15	15	15	15	67	67	67	11.367	103	103;103	0	155.22	By MS/MS	By MS/MS	By MS/MS	By MS/MS	By MS/MS	By MS/MS	67	67	67	67	67	67
A1A4R1;Q16777;Q6FI13	A1A4R1;Q16777;Q6FI13	9;9;9	9;9;9	2;2;2	Histone H2A type 2-C;Histone H2A type 2-A	HIST2H2AC;HIST2H2AA3	sp|A1A4R1|H2A2C_BOVIN Histone H2A type 2-C OS=Bos taurus GN=HIST2H2AC PE=2 SV=1;sp|Q16777|H2A2C_HUMAN Histone H2A type 2-C OS=Homo sapiens GN=HIST2H2AC PE=1 SV=4;sp|Q6FI13|H2A2A_HUMAN Histone H2A type 2-A OS=Homo sapiens GN=HIST2H2AA3 PE=1 SV=3	3	9	9	2	8	8	8	7	7	7	8	8	8	7	7	7	2	2	1	1	1	1	62	62	25.6	13.988	129	129;129;130	0	196.54	By MS/MS	By MS/MS	By MS/MS	By MS/MS	By MS/MS	By MS/MS	61.2	61.2	58.9	58.1	58.1	58.1
Q16778;P33778;P23527;P06899;Q8N257;Q6DRA6;Q6DN03	Q16778;P33778;P23527;P06899;Q8N257	9;9;9;9;6;3;3	3;3;3;3;2;3;3	3;3;3;3;2;3;3	Histone H2B type 2-E;Histone H2B type 1-B;Histone H2B type 1-O;Histone H2B type 1-J;Histone H2B type 3-B	HIST2H2BE;HIST1H2BB;HIST1H2BO;HIST1H2BJ;HIST3H2BB	sp|Q16778|H2B2E_HUMAN Histone H2B type 2-E OS=Homo sapiens GN=HIST2H2BE PE=1 SV=3;sp|P33778|H2B1B_HUMAN Histone H2B type 1-B OS=Homo sapiens GN=HIST1H2BB PE=1 SV=2;sp|P23527|H2B1O_HUMAN Histone H2B type 1-O OS=Homo sapiens GN=HIST1H2BO PE=1 SV=3;sp|P06899|	7	9	3	3	9	9	8	9	9	9	3	3	3	3	3	3	3	3	3	3	3	3	50.8	9.5	9.5	13.92	126	126;126;126;126;126;164;193	0	4.6215	By MS/MS	By matching	By matching	By MS/MS	By MS/MS	By matching	50.8	50.8	45.2	50.8	50.8	50.8
P84227;Q71DI3	P84227;Q71DI3	9;9	9;9	2;2	Histone H3.2	HIST2H3A	sp|P84227|H32_BOVIN Histone H3.2 OS=Bos taurus PE=1 SV=2;sp|Q71DI3|H32_HUMAN Histone H3.2 OS=Homo sapiens GN=HIST2H3A PE=1 SV=3	2	9	9	2	8	8	9	9	8	8	8	8	9	9	8	8	1	2	2	2	1	1	49.3	49.3	24.3	15.388	136	136;136	0	65.389	By MS/MS	By MS/MS	By MS/MS	By MS/MS	By MS/MS	By MS/MS	48.5	47.1	49.3	49.3	48.5	48.5
Q9GJ45;P30459;P10314	Q9GJ45;P30459;P10314	12;12;12	1;1;1	0;0;0	HLA class I histocompatibility antigen, A-74 alpha chain;HLA class I histocompatibility antigen, A-32 alpha chain	HLA-A	tr|Q9GJ45|Q9GJ45_HUMAN Isoform of P01891, HLA class I histocompatibility antigen, A-3 alpha chain OS=Homo sapiens GN=HLA-A PE=1 SV=1;sp|P30459|1A74_HUMAN Isoform of P01891, HLA class I histocompatibility antigen, A-74 alpha chain OS=Homo sapiens GN=HLA-A P	3	12	1	0	11	11	11	5	3	7	1	1	1	1	0	1	0	0	0	0	0	0	61.7	5.2	0	37.012	326	326;365;365	0	8.6516	By MS/MS	By matching	By matching	By matching	By matching	By matching	58.3	56.4	56.4	24.5	12	35
P16189;B0UXQ0;P16190;P30512	P16189;B0UXQ0;P16190;P30512	13;11;11;11	13;11;11;11	1;1;1;1	HLA class I histocompatibility antigen, A-31 alpha chain;HLA class I histocompatibility antigen, A-33 alpha chain;HLA class I histocompatibility antigen, A-29 alpha chain	HLA-A	sp|P16189|1A31_HUMAN Isoform of P01891, HLA class I histocompatibility antigen, A-31 alpha chain OS=Homo sapiens GN=HLA-A PE=1 SV=2;tr|B0UXQ0|B0UXQ0_HUMAN Isoform of P01891, HLA class I histocompatibility antigen, A-3 alpha chain OS=Homo sapiens GN=HLA-A P	4	13	13	1	11	12	12	5	3	7	11	12	12	5	3	7	0	1	1	0	0	0	58.1	58.1	3	41.003	365	365;365;365;365	0	115.26	By MS/MS	By MS/MS	By MS/MS	By MS/MS	By MS/MS	By MS/MS	52.1	53.4	53.4	21.9	10.7	31.2
P30453;P30457;P30456;P30450;P18462;A0A0G2JPD3	P30453;P30457;P30456;P30450;P18462;A0A0G2JPD3	12;11;11;11;11;10	1;1;1;1;1;1	0;0;0;0;0;0	HLA class I histocompatibility antigen, A-34 alpha chain;HLA class I histocompatibility antigen, A-66 alpha chain;HLA class I histocompatibility antigen, A-43 alpha chain;HLA class I histocompatibility antigen, A-26 alpha chain;HLA class I histocompatibility antigen, A-25 alpha chain	HLA-A	sp|P30453|1A34_HUMAN Isoform of P01891, HLA class I histocompatibility antigen, A-34 alpha chain OS=Homo sapiens GN=HLA-A PE=1 SV=1;sp|P30457|1A66_HUMAN Isoform of P01891, HLA class I histocompatibility antigen, A-66 alpha chain OS=Homo sapiens GN=HLA-A PE	6	12	1	0	11	11	11	5	4	7	1	1	1	1	1	1	0	0	0	0	0	0	53.4	3	0	41.054	365	365;365;365;365;365;394	0	2.2288	By MS/MS	By matching	By MS/MS	By MS/MS	By matching	By MS/MS	50.4	48.8	48.8	20.3	13.7	29.6
A0A0G2JIF2;P30455;P30443;A0A0G2JI36;Q5SRN5;A0A0G2JL56;P13746;P04439;P13746-2;Q5SRN7;P05534;P01893;Q29718;Q04826;P30485;P30461;P03989;A0A0G2JNF2;D0EV57;A0A0G2JPA3;A0A0G2JH66;P01889;P30511;Q31610;P30486;P30511-3;A0A0D9SFW8;Q31611;A0A0G2JNX1;Q6DU44;P13747	A0A0G2JIF2;P30455;P30443;A0A0G2JI36;Q5SRN5;A0A0G2JL56;P13746;P04439;P13746-2;Q5SRN7;P05534;P01893	10;10;10;9;9;9;9;9;9;8;7;5;4;4;4;4;4;3;3;3;3;3;2;2;2;2;1;1;1;1;1	5;5;5;4;4;4;4;4;4;3;3;3;2;2;2;2;2;2;2;2;2;2;1;1;1;1;1;1;1;1;1	1;1;1;1;0;1;0;0;0;0;0;0;0;0;0;0;0;0;0;0;0;0;0;0;0;0;0;0;0;0;0	HLA class I histocompatibility antigen, A-36 alpha chain;HLA class I histocompatibility antigen, A-1 alpha chain;HLA class I histocompatibility antigen, A-11 alpha chain;HLA class I histocompatibility antigen, A-3 alpha chain;HLA class I histocompatibility antigen, A-24 alpha chain;Putative HLA class I histocompatibility antigen, alpha chain H	HLA-A;HLA-H	tr|A0A0G2JIF2|A0A0G2JIF2_HUMAN Isoform of P01891, HLA class I histocompatibility antigen, A-3 alpha chain OS=Homo sapiens GN=HLA-A PE=1 SV=1;sp|P30455|1A36_HUMAN Isoform of P01891, HLA class I histocompatibility antigen, A-36 alpha chain OS=Homo sapiens GN	31	10	5	1	9	10	10	5	3	5	5	5	5	2	2	1	1	1	1	0	0	0	44.5	22.1	3.5	41.373	371	371;365;365;299;371;394;365;365;371;299;365;362;362;362;362;362;362;339;346;346;442;362;346;362;362;442;143;246;246;358;358	0	57.375	By MS/MS	By MS/MS	By MS/MS	By matching	By matching	By matching	41.5	44.5	44.5	21.8	10.8	22.9
P30685;P30491;P10319;P30488;P30487;P30498;P30490;P18464;P30483	P30685;P30491;P10319;P30488;P30487;P30498;P30490;P18464;P30483	8;8;8;6;6;6;6;6;5	1;1;1;1;1;1;1;1;0	0;0;0;0;0;0;0;0;0	HLA class I histocompatibility antigen, B-35 alpha chain;HLA class I histocompatibility antigen, B-53 alpha chain;HLA class I histocompatibility antigen, B-58 alpha chain;HLA class I histocompatibility antigen, B-50 alpha chain;HLA class I histocompatibility antigen, B-49 alpha chain;HLA class I histocompatibility antigen, B-78 alpha chain;HLA class I histocompatibility antigen, B-52 alpha chain;…	HLA-B	sp|P30685|1B35_HUMAN Isoform of Q31612, HLA class I histocompatibility antigen, B-35 alpha chain OS=Homo sapiens GN=HLA-B PE=1 SV=1;sp|P30491|1B53_HUMAN Isoform of Q31612, HLA class I histocompatibility antigen, B-53 alpha chain OS=Homo sapiens GN=HLA-B PE	9	8	1	0	7	7	7	2	2	3	1	1	1	0	0	0	0	0	0	0	0	0	30.7	3.3	0	40.455	362	362;362;362;362;362;362;362;362;362	0	2.4988	By MS/MS	By matching	By matching	By matching	By matching	By matching	27.6	26.2	26.2	7.5	7.5	12.2
P30501	P30501	5	1	0	HLA class I histocompatibility antigen, Cw-2 alpha chain	HLA-C	sp|P30501|1C02_HUMAN Isoform of Q95604, HLA class I histocompatibility antigen, Cw-2 alpha chain OS=Homo sapiens GN=HLA-C PE=1 SV=1	1	5	1	0	5	4	4	3	2	3	1	1	1	1	1	1	0	0	0	0	0	0	20.8	3.3	0	41.094	366	366	0	10.975	By matching	By matching	By matching	By matching	By MS/MS	By matching	20.8	16.4	16.4	13.4	6.8	13.4
P30508;A0A0G2JIF0;A0A0G2JH50;A2BF26;Q29960-2;Q29963;Q29960;Q07000;Q9TNN7;P30505;P30510;Q29865;P30504;P30499	P30508;A0A0G2JIF0;A0A0G2JH50;A2BF26;Q29960-2;Q29963;Q29960;Q07000;Q9TNN7;P30505;P30510;Q29865;P30504	9;7;7;7;7;7;7;7;7;7;6;5;5;3	3;3;3;3;1;2;1;2;3;3;2;2;1;2	0;0;0;0;0;0;0;0;0;0;0;0;0;0	HLA class I histocompatibility antigen, Cw-12 alpha chain;HLA class I histocompatibility antigen, Cw-16 alpha chain;HLA class I histocompatibility antigen, Cw-6 alpha chain;HLA class I histocompatibility antigen, Cw-15 alpha chain;HLA class I histocompatibility antigen, Cw-5 alpha chain;HLA class I histocompatibility antigen, Cw-8 alpha chain;HLA class I histocompatibility antigen, Cw-14 alpha ch…	HLA-C	sp|P30508|1C12_HUMAN Isoform of Q95604, HLA class I histocompatibility antigen, Cw-12 alpha chain OS=Homo sapiens GN=HLA-C PE=1 SV=2;tr|A0A0G2JIF0|A0A0G2JIF0_HUMAN Isoform of Q95604, HLA class I histocompatibility antigen, Cw-6 alpha chain OS=Homo sapiens	14	9	3	0	8	8	8	5	3	4	3	2	2	1	0	0	0	0	0	0	0	0	37.2	12.3	0	40.885	366	366;368;372;397;326;366;366;366;366;366;366;366;366;366	0	2.6898	By MS/MS	By MS/MS	By MS/MS	By matching	By matching	By matching	34.2	32.8	32.8	22.1	10.7	17.2
Q8MH48;Q5RJ85;A0A0G2JPQ3;P17693	Q8MH48;Q5RJ85;A0A0G2JPQ3;P17693	2;2;2;2	1;1;1;1	1;1;1;1	HLA class I histocompatibility antigen, alpha chain G	HLA-G	tr|Q8MH48|Q8MH48_HUMAN Isoform of P17693, HLA class I histocompatibility antigen, alpha chain G OS=Homo sapiens GN=HLA-G PE=1 SV=1;tr|Q5RJ85|Q5RJ85_HUMAN Isoform of P17693, HLA class I histocompatibility antigen, alpha chain G OS=Homo sapiens GN=HLA-G PE=1	4	2	1	1	2	2	2	2	2	2	1	1	1	1	1	1	1	1	1	1	1	1	7.7	3.8	3.8	38.254	338	338;343;343;338	0	2.9647	By MS/MS	By matching	By MS/MS	By MS/MS	By MS/MS	By matching	7.7	7.7	7.7	7.7	7.7	7.7
K7ES92;F5H1R4;K7ES98;K7EM85;Q92619;Q92619-2	K7ES92;F5H1R4;K7ES98;K7EM85;Q92619;Q92619-2	1;1;1;1;1;1	1;1;1;1;1;1	1;1;1;1;1;1	Minor histocompatibility protein HA-1;Minor histocompatibility antigen HA-1	HMHA1	tr|K7ES92|K7ES92_HUMAN Isoform of Q92619, Minor histocompatibility protein HA-1 OS=Homo sapiens GN=HMHA1 PE=1 SV=1;tr|F5H1R4|F5H1R4_HUMAN Isoform of Q92619, Minor histocompatibility protein HA-1 OS=Homo sapiens GN=HMHA1 PE=1 SV=1;tr|K7ES98|K7ES98_HUMAN Iso	6	1	1	1	1	1	1	0	0	0	1	1	1	0	0	0	1	1	1	0	0	0	2.3	2.3	2.3	84.622	771	771;1019;1140;1163;1136;1152	0	3.4785	By MS/MS	By MS/MS	By MS/MS				2.3	2.3	2.3	0	0	0
J3KSH8;J3KT51;Q9UK76-3;Q9UK76;Q9UK76-2	J3KSH8;J3KT51;Q9UK76-3;Q9UK76;Q9UK76-2	2;2;2;2;2	2;2;2;2;2	2;2;2;2;2	Hematological and neurological expressed 1 protein;Hematological and neurological expressed 1 protein, N-terminally processed	HN1	tr|J3KSH8|J3KSH8_HUMAN Isoform of Q9UK76, Hematological and neurological-expressed 1 protein (Fragment) OS=Homo sapiens GN=HN1 PE=1 SV=7;tr|J3KT51|J3KT51_HUMAN Isoform of Q9UK76, Hematological and neurological-expressed 1 protein OS=Homo sapiens GN=HN1 PE=	5	2	2	2	1	2	2	1	0	1	1	2	2	1	0	1	1	2	2	1	0	1	35.1	35.1	35.1	9.6032	94	94;104;108;154;181	0	20.549	By MS/MS	By MS/MS	By MS/MS	By matching		By matching	19.1	35.1	35.1	19.1	0	16
H3BMT0;H3BTV5;H3BU16;A6NGP5;H3BMV3;Q9H910-2;Q9H910;Q9H910-3;H3BMM8;B4E1P3	H3BMT0;H3BTV5;H3BU16;A6NGP5;H3BMV3;Q9H910-2;Q9H910;Q9H910-3;H3BMM8;B4E1P3	2;2;2;2;2;2;2;2;1;1	2;2;2;2;2;2;2;2;1;1	2;2;2;2;2;2;2;2;1;1	Hematological and neurological expressed 1-like protein	HN1L	tr|H3BMT0|H3BMT0_HUMAN Isoform of Q9H910, Hematological and neurological-expressed 1-like protein (Fragment) OS=Homo sapiens GN=HN1L PE=1 SV=1;tr|H3BTV5|H3BTV5_HUMAN Isoform of Q9H910, Hematological and neurological-expressed 1-like protein (Fragment) OS=H	10	2	2	2	1	1	2	0	0	0	1	1	2	0	0	0	1	1	2	0	0	0	27	27	27	12.23	115	115;116;167;178;190;174;190;218;70;98	0	3.0728	By matching	By matching	By MS/MS				12.2	12.2	27	0	0	0
F8W6I7;P09867;P09651-3;P09651-2;P09651;F8W646;H0YH80;F8VZ49;F8VYN5;F8VTQ5;Q32P51	F8W6I7;P09867;P09651-3;P09651-2;P09651;F8W646;H0YH80;F8VZ49	4;4;4;4;4;2;2;2;1;1;1	4;4;4;4;4;2;2;2;1;1;1	4;4;4;4;4;2;2;2;1;1;1	Heterogeneous nuclear ribonucleoprotein A1;Heterogeneous nuclear ribonucleoprotein A1, N-terminally processed	HNRNPA1	tr|F8W6I7|F8W6I7_HUMAN Isoform of P09651, Heterogeneous nuclear ribonucleoprotein A1 OS=Homo sapiens GN=HNRNPA1 PE=1 SV=2;sp|P09867|ROA1_BOVIN Heterogeneous nuclear ribonucleoprotein A1 OS=Bos taurus GN=HNRNPA1 PE=1 SV=2;sp|P09651-3|ROA1_HUMAN Isoform of P	11	4	4	4	3	3	2	2	4	3	3	3	2	2	4	3	3	3	2	2	4	3	23.8	23.8	23.8	33.155	307	307;320;267;320;372;156;191;231;113;145;320	0	16.239	By MS/MS	By matching	By MS/MS	By MS/MS	By MS/MS	By MS/MS	18.6	18.6	11.1	11.1	23.8	18.6
Q2HJ60;P22626-2;P22626;A0A087WUI2	Q2HJ60;P22626-2;P22626;A0A087WUI2	4;4;4;2	4;4;4;2	4;4;4;2	Heterogeneous nuclear ribonucleoproteins A2/B1	HNRNPA2B1	sp|Q2HJ60|ROA2_BOVIN Heterogeneous nuclear ribonucleoproteins A2/B1 OS=Bos taurus GN=HNRNPA2B1 PE=2 SV=1;sp|P22626-2|ROA2_HUMAN Isoform of P22626, Isoform A2 of Heterogeneous nuclear ribonucleoproteins A2/B1 OS=Homo sapiens GN=HNRNPA2B1;sp|P22626|ROA2_HUMA	4	4	4	4	4	3	3	3	3	3	4	3	3	3	3	3	4	3	3	3	3	3	22.3	22.3	22.3	36.006	341	341;341;353;261	0	23.837	By MS/MS	By MS/MS	By MS/MS	By MS/MS	By MS/MS	By MS/MS	22.3	17.9	17.9	17.9	17.9	17.9
P51991-2;P51991;H7C1J8	P51991-2;P51991	3;3;1	3;3;1	3;3;1	Heterogeneous nuclear ribonucleoprotein A3	HNRNPA3	sp|P51991-2|ROA3_HUMAN Isoform of P51991, Isoform 2 of Heterogeneous nuclear ribonucleoprotein A3 OS=Homo sapiens GN=HNRNPA3;sp|P51991|ROA3_HUMAN Heterogeneous nuclear ribonucleoprotein A3 OS=Homo sapiens GN=HNRNPA3 PE=1 SV=2	3	3	3	3	1	3	2	3	3	3	1	3	2	3	3	3	1	3	2	3	3	3	13.5	13.5	13.5	37.029	356	356;378;115	0	19.636	By MS/MS	By MS/MS	By MS/MS	By MS/MS	By MS/MS	By MS/MS	6.2	13.5	10.7	13.5	13.5	13.5
G3V2H6;G3V4M8;G3V5X6;G3V3K6;G3V251;B4DSU6;G3V555;G3V575;G3V576;G3V4W0;B4DY08;B2R5W2;G3V4C1;A0A0G2JPF8;A0A0G2JNQ3;G3V2Q1;P07910-3;P07910-4;P0DMR1;P07910-2;O60812;B7ZW38;B2RXH8;P07910	G3V2H6;G3V4M8;G3V5X6;G3V3K6;G3V251;B4DSU6;G3V555;G3V575;G3V576;G3V4W0;B4DY08;B2R5W2;G3V4C1;A0A0G2JPF8;A0A0G2JNQ3;G3V2Q1;P07910-3;P07910-4;P0DMR1;P07910-2;O60812;B7ZW38;B2RXH8;P07910	1;1;1;1;1;1;1;1;1;1;1;1;1;1;1;1;1;1;1;1;1;1;1;1	1;1;1;1;1;1;1;1;1;1;1;1;1;1;1;1;1;1;1;1;1;1;1;1	1;1;1;1;1;1;1;1;1;1;1;1;1;1;1;1;1;1;1;1;1;1;1;1	Heterogeneous nuclear ribonucleoproteins C1/C2;Heterogeneous nuclear ribonucleoprotein C-like 4;Heterogeneous nuclear ribonucleoprotein C-like 1;Heterogeneous nuclear ribonucleoprotein C-like 3;Heterogeneous nuclear ribonucleoprotein C-like 2	HNRNPC;HNRNPCL4;HNRNPCL1;HNRNPCL3;HNRNPCL2	tr|G3V2H6|G3V2H6_HUMAN Isoform of P07910, Heterogeneous nuclear ribonucleoproteins C1/C2 (Fragment) OS=Homo sapiens GN=HNRNPC PE=1 SV=1;tr|G3V4M8|G3V4M8_HUMAN Isoform of P07910, Heterogeneous nuclear ribonucleoproteins C1/C2 (Fragment) OS=Homo sapiens GN=H	24	1	1	1	1	1	1	1	1	1	1	1	1	1	1	1	1	1	1	1	1	1	22.2	22.2	22.2	5.9078	54	54;66;117;121;126;147;175;187;231;262;288;290;292;293;293;305;226;250;293;293;293;293;293;306	0	6.5906	By MS/MS	By matching	By matching	By matching	By matching	By MS/MS	22.2	22.2	22.2	22.2	22.2	22.2
D6RF44;H0YA96;D6RAF8;H0Y8G5;Q14103-4;Q14103-3;Q14103-2;Q14103;D6RBQ9;D6RD83;A0A087WUK2;O14979-3;O14979-2;O14979	D6RF44;H0YA96;D6RAF8;H0Y8G5;Q14103-4;Q14103-3;Q14103-2;Q14103;D6RBQ9;D6RD83	6;6;6;6;6;6;6;6;5;3;2;2;2;2	6;6;6;6;6;6;6;6;5;3;2;2;2;2	6;6;6;6;6;6;6;6;5;3;2;2;2;2	Heterogeneous nuclear ribonucleoprotein D0	HNRNPD	tr|D6RF44|D6RF44_HUMAN Isoform of Q14103, Heterogeneous nuclear ribonucleoprotein D0 (Fragment) OS=Homo sapiens GN=HNRNPD PE=1 SV=7;tr|H0YA96|H0YA96_HUMAN Isoform of Q14103, Heterogeneous nuclear ribonucleoprotein D0 (Fragment) OS=Homo sapiens GN=HNRNPD PE	14	6	6	6	5	6	5	6	6	6	5	6	5	6	6	6	5	6	5	6	6	6	43.8	43.8	43.8	12.64	112	112;210;221;261;287;306;336;355;155;92;363;244;301;420	0	12.18	By matching	By MS/MS	By MS/MS	By MS/MS	By MS/MS	By MS/MS	36.6	43.8	37.5	43.8	43.8	43.8
P52597	P52597	3	1	1	Heterogeneous nuclear ribonucleoprotein F;Heterogeneous nuclear ribonucleoprotein F, N-terminally processed	HNRNPF	sp|P52597|HNRPF_HUMAN Heterogeneous nuclear ribonucleoprotein F OS=Homo sapiens GN=HNRNPF PE=1 SV=3	1	3	1	1	2	2	2	3	1	3	1	0	0	1	0	1	1	0	0	1	0	1	14.2	7.7	7.7	45.671	415	415	0	2.813	By matching	By matching	By matching	By matching	By matching	By MS/MS	10.1	6.5	6.5	14.2	2.4	14.2
E9PCY7;G8JLB6;P31943;E5RGV0;D6RIU0;D6RBM0;H0YB39;Q3SZF3;P55795;E5RGH4;E7EQJ0;D6RAM1;D6R9T0;D6RFM3;D6RIT2;E7EN40;D6RDU3;D6RJ04;D6RIH9;H0YBG7;H0YBD7;Q5E9J1;D6R9D3;D6RF17;D6RDL0;H0YAQ2	E9PCY7;G8JLB6;P31943;E5RGV0;D6RIU0;D6RBM0;H0YB39;Q3SZF3;P55795	5;5;5;3;3;3;3;3;3;2;2;2;2;2;2;2;2;2;2;2;2;2;1;1;1;1	5;5;5;3;3;3;3;3;3;2;2;2;2;2;2;2;2;2;2;2;2;2;1;1;1;1	3;3;3;3;3;3;1;2;2;2;2;2;2;2;2;2;2;2;2;0;0;0;1;1;1;1	Heterogeneous nuclear ribonucleoprotein H;Heterogeneous nuclear ribonucleoprotein H, N-terminally processed;Heterogeneous nuclear ribonucleoprotein H2	HNRNPH1;HNRNPH2	tr|E9PCY7|E9PCY7_HUMAN Isoform of P31943, Heterogeneous nuclear ribonucleoprotein H OS=Homo sapiens GN=HNRNPH1 PE=1 SV=1;tr|G8JLB6|G8JLB6_HUMAN Isoform of P31943, Heterogeneous nuclear ribonucleoprotein H OS=Homo sapiens GN=HNRNPH1 PE=1 SV=1;sp|P31943|HNRH	26	5	5	3	4	5	5	5	4	5	4	5	5	5	4	5	3	3	3	3	3	3	17	17	10.7	47.087	429	429;472;449;155;168;212;277;449;449;100;115;130;162;163;164;166;171;172;184;185;195;414;40;49;84;131	0	17.134	By MS/MS	By MS/MS	By MS/MS	By MS/MS	By MS/MS	By MS/MS	13.1	17	17	17	13.1	17
P31942-6;P31942-5;P31942-4;P31942-3;P31942-2;P31942	P31942-6;P31942-5;P31942-4;P31942-3;P31942-2;P31942	1;1;1;1;1;1	1;1;1;1;1;1	1;1;1;1;1;1	Heterogeneous nuclear ribonucleoprotein H3	HNRNPH3	sp|P31942-6|HNRH3_HUMAN Isoform of P31942, Isoform 6 of Heterogeneous nuclear ribonucleoprotein H3 OS=Homo sapiens GN=HNRNPH3;sp|P31942-5|HNRH3_HUMAN Isoform of P31942, Isoform 5 of Heterogeneous nuclear ribonucleoprotein H3 OS=Homo sapiens GN=HNRNPH3;sp|P	6	1	1	1	1	1	1	1	1	1	1	1	1	1	1	1	1	1	1	1	1	1	12.2	12.2	12.2	15.413	139	139;145;215;297;331;346	0	8.7483	By matching	By matching	By matching	By matching	By MS/MS	By MS/MS	12.2	12.2	12.2	12.2	12.2	12.2
P61978;P61978-2;Q3T0D0;P61978-3;Q5T6W2;S4R457;S4R359	P61978;P61978-2;Q3T0D0;P61978-3;Q5T6W2	7;7;6;6;5;1;1	7;7;6;6;5;1;1	7;7;6;6;5;1;1	Heterogeneous nuclear ribonucleoprotein K	HNRNPK	sp|P61978|HNRPK_HUMAN Heterogeneous nuclear ribonucleoprotein K OS=Homo sapiens GN=HNRNPK PE=1 SV=1;sp|P61978-2|HNRPK_HUMAN Isoform of P61978, Isoform 2 of Heterogeneous nuclear ribonucleoprotein K OS=Homo sapiens GN=HNRNPK;sp|Q3T0D0|HNRPK_BOVIN Heterogene	7	7	7	7	5	6	5	6	7	6	5	6	5	6	7	6	5	6	5	6	7	6	28.7	28.7	28.7	50.976	463	463;464;464;440;379;77;100	0	29.275	By MS/MS	By MS/MS	By matching	By MS/MS	By MS/MS	By MS/MS	23.1	25.7	23.1	25.7	28.7	25.7
M0QXS5;P14866;P14866-2;M0QYL7;M0R1W6;M0QYT0;M0R076;B4DVF8	M0QXS5;P14866;P14866-2	5;5;4;2;2;2;1;1	5;5;4;2;2;2;1;1	5;5;4;2;2;2;1;1	Heterogeneous nuclear ribonucleoprotein L	HNRNPL	tr|M0QXS5|M0QXS5_HUMAN Isoform of P14866, Heterogeneous nuclear ribonucleoprotein L (Fragment) OS=Homo sapiens GN=HNRNPL PE=1 SV=1;sp|P14866|HNRPL_HUMAN Heterogeneous nuclear ribonucleoprotein L OS=Homo sapiens GN=HNRNPL PE=1 SV=2;sp|P14866-2|HNRPL_HUMAN I	8	5	5	5	1	0	0	1	3	5	1	0	0	1	3	5	1	0	0	1	3	5	24.7	24.7	24.7	58.362	530	530;589;456;198;220;321;114;179	0	23.976	By MS/MS			By MS/MS	By MS/MS	By MS/MS	6.6	0	0	6.6	14.7	24.7
A0A087X0X3;P52272-2;P52272;M0R019;M0R2T0;M0QZM1;M0QY96;M0R2I7;M0R0N3;M0R0Y6;M0QYL3;M0QYQ7	A0A087X0X3;P52272-2;P52272;M0R019	8;8;8;4;3;3;2;2;2;1;1;1	8;8;8;4;3;3;2;2;2;1;1;1	8;8;8;4;3;3;2;2;2;1;1;1	Heterogeneous nuclear ribonucleoprotein M	HNRNPM	tr|A0A087X0X3|A0A087X0X3_HUMAN Isoform of P52272, Heterogeneous nuclear ribonucleoprotein M OS=Homo sapiens GN=HNRNPM PE=1 SV=1;sp|P52272-2|HNRPM_HUMAN Isoform of P52272, Isoform 2 of Heterogeneous nuclear ribonucleoprotein M OS=Homo sapiens GN=HNRNPM;sp|P	12	8	8	8	5	6	3	5	6	8	5	6	3	5	6	8	5	6	3	5	6	8	16.4	16.4	16.4	77.569	730	730;691;730;353;357;383;116;214;276;99;99;219	0	28.436	By MS/MS	By MS/MS	By matching	By MS/MS	By MS/MS	By MS/MS	9	11.2	3.8	8.1	11.1	16.4
O43390-3;O43390;O43390-2;B4DT28;O43390-4	O43390-3;O43390;O43390-2;B4DT28;O43390-4	9;9;9;5;5	5;5;5;2;2	5;5;5;2;2	Heterogeneous nuclear ribonucleoprotein R	HNRNPR	sp|O43390-3|HNRPR_HUMAN Isoform of O43390, Isoform 3 of Heterogeneous nuclear ribonucleoprotein R OS=Homo sapiens GN=HNRNPR;sp|O43390|HNRPR_HUMAN Heterogeneous nuclear ribonucleoprotein R OS=Homo sapiens GN=HNRNPR PE=1 SV=1;sp|O43390-2|HNRPR_HUMAN Isoform	5	9	5	5	4	8	5	4	8	5	0	4	1	0	4	1	0	4	1	0	4	1	15.8	9.7	9.7	66.979	595	595;633;636;494;535	0	15.504	By matching	By MS/MS	By matching	By matching	By MS/MS	By matching	6.1	14.1	9.6	6.1	13.6	8.6
Q00839-2;Q00839;Q5RI18	Q00839-2;Q00839	11;11;3	11;11;3	11;11;3	Heterogeneous nuclear ribonucleoprotein U	HNRNPU	sp|Q00839-2|HNRPU_HUMAN Isoform of Q00839, Isoform Short of Heterogeneous nuclear ribonucleoprotein U OS=Homo sapiens GN=HNRNPU;sp|Q00839|HNRPU_HUMAN Heterogeneous nuclear ribonucleoprotein U OS=Homo sapiens GN=HNRNPU PE=1 SV=6	3	11	11	11	8	11	7	8	6	10	8	11	7	8	6	10	8	11	7	8	6	10	20.3	20.3	20.3	88.979	806	806;825;242	0	59.311	By MS/MS	By MS/MS	By MS/MS	By MS/MS	By MS/MS	By MS/MS	15.6	20.3	14	14.8	11.4	17
H3BQZ7;Q1KMD3	H3BQZ7;Q1KMD3	1;1	1;1	1;1	Heterogeneous nuclear ribonucleoprotein U-like protein 2	HNRNPUL2-BSCL2;HNRNPUL2	tr|H3BQZ7|H3BQZ7_HUMAN HCG2044799 OS=Homo sapiens GN=HNRNPUL2-BSCL2 PE=4 SV=1;sp|Q1KMD3|HNRL2_HUMAN Heterogeneous nuclear ribonucleoprotein U-like protein 2 OS=Homo sapiens GN=HNRNPUL2 PE=1 SV=1	2	1	1	1	1	1	1	0	1	1	1	1	1	0	1	1	1	1	1	0	1	1	2	2	2	84.69	746	746;747	0.0042445	1.6458	By matching	By matching	By matching		By MS/MS	By matching	2	2	2	0	2	2
P01112;P01112-2	P01112;P01112-2	10;9	1;1	0;0	GTPase HRas;GTPase HRas, N-terminally processed	HRAS	sp|P01112|RASH_HUMAN GTPase HRas OS=Homo sapiens GN=HRAS PE=1 SV=1;sp|P01112-2|RASH_HUMAN Isoform of P01112, Isoform 2 of GTPase HRas OS=Homo sapiens GN=HRAS	2	10	1	0	7	6	10	3	3	4	1	0	1	1	1	1	0	0	0	0	0	0	58.2	7.9	0	21.298	189	189;170	0	2.7908	By matching	By matching	By MS/MS	By matching	By matching	By matching	43.9	42.9	58.2	27.5	21.7	38.6
CON__Q86YZ3;Q86YZ3	CON__Q86YZ3;Q86YZ3	2;2	2;2	2;2	Hornerin	HRNR	;sp|Q86YZ3|HORN_HUMAN Hornerin OS=Homo sapiens GN=HRNR PE=1 SV=2	2	2	2	2	1	1	1	2	2	1	1	1	1	2	2	1	1	1	1	2	2	1	3.5	3.5	3.5	282.39	2850	2850;2850	0	2.5632	By MS/MS	By matching	By matching	By MS/MS	By MS/MS	By matching	2.7	2.7	2.7	3.5	3.5	2.7
Q7LGA3-3;Q7LGA3-2;Q7LGA3	Q7LGA3-3;Q7LGA3-2;Q7LGA3	1;1;1	1;1;1	1;1;1	Heparan sulfate 2-O-sulfotransferase 1	HS2ST1	sp|Q7LGA3-3|HS2ST_HUMAN Isoform of Q7LGA3, Isoform 3 of Heparan sulfate 2-O-sulfotransferase 1 OS=Homo sapiens GN=HS2ST1;sp|Q7LGA3-2|HS2ST_HUMAN Isoform of Q7LGA3, Isoform 2 of Heparan sulfate 2-O-sulfotransferase 1 OS=Homo sapiens GN=HS2ST1;sp|Q7LGA3|HS2S	3	1	1	1	0	1	0	0	0	0	0	1	0	0	0	0	0	1	0	0	0	0	3.9	3.9	3.9	26.757	229	229;303;356	0.010172	1.336		By MS/MS					0	3.9	0	0	0	0
Q76LV2;P07900;P07900-2;G3V2J8;Q14568;Q58FG0	Q76LV2;P07900;P07900-2	29;29;29;6;4;2	22;22;22;4;1;2	22;22;22;4;1;2	Heat shock protein HSP 90-alpha	HSP90AA1	sp|Q76LV2|HS90A_BOVIN Heat shock protein HSP 90-alpha OS=Bos taurus GN=HSP90AA1 PE=1 SV=3;sp|P07900|HS90A_HUMAN Heat shock protein HSP 90-alpha OS=Homo sapiens GN=HSP90AA1 PE=1 SV=5;sp|P07900-2|HS90A_HUMAN Isoform of P07900, Isoform 2 of Heat shock protein	6	29	22	22	29	27	27	26	27	27	22	20	21	19	20	20	22	20	21	19	20	20	43.8	33.7	33.7	84.73	733	733;732;854;174;343;334	0	203	By MS/MS	By MS/MS	By MS/MS	By MS/MS	By MS/MS	By MS/MS	43.8	41.2	42.8	39.4	40.5	40.5
P08238;Q58FF7;F8W026	P08238	31;8;1	31;8;1	1;0;0	Heat shock protein HSP 90-beta	HSP90AB1	sp|P08238|HS90B_HUMAN Heat shock protein HSP 90-beta OS=Homo sapiens GN=HSP90AB1 PE=1 SV=4	3	31	31	1	29	30	27	29	27	28	29	30	27	29	27	28	1	1	1	1	0	0	50	50	3.5	83.263	724	724;597;49	0	323.31	By MS/MS	By MS/MS	By MS/MS	By MS/MS	By MS/MS	By MS/MS	49	49	46.4	46.3	46.3	47.7
Q58FF8	Q58FF8	9	2	2	Putative heat shock protein HSP 90-beta 2	HSP90AB2P	sp|Q58FF8|H90B2_HUMAN Putative heat shock protein HSP 90-beta 2 OS=Homo sapiens GN=HSP90AB2P PE=1 SV=2	1	9	2	2	9	9	7	8	8	9	2	2	2	2	2	2	2	2	2	2	2	2	22	4.5	4.5	44.348	381	381	0	7.2598	By MS/MS	By MS/MS	By MS/MS	By matching	By MS/MS	By MS/MS	22	22	18.9	17.6	19.4	22
A0A0G2JIW1;P0DMV9;P0DMV8;P0DMV8-2;V9GZ37;P48741	A0A0G2JIW1;P0DMV9;P0DMV8;P0DMV8-2;V9GZ37	16;16;16;13;9;3	15;15;15;12;9;2	3;3;3;1;1;0	Heat shock 70 kDa protein 1B;Heat shock 70 kDa protein 1A	HSPA1B;HSPA1A	tr|A0A0G2JIW1|A0A0G2JIW1_HUMAN Isoform of P0DMV9, Heat shock 70 kDa protein 1B OS=Homo sapiens GN=HSPA1B PE=1 SV=1;sp|P0DMV9|HS71B_HUMAN Heat shock 70 kDa protein 1B OS=Homo sapiens GN=HSPA1B PE=1 SV=1;sp|P0DMV8|HS71A_HUMAN Heat shock 70 kDa protein 1A OS=	6	16	15	3	16	15	15	11	14	12	15	14	14	10	13	11	3	2	2	2	3	1	35	33	11.5	70.108	642	642;641;641;586;476;367	0	33.203	By MS/MS	By MS/MS	By MS/MS	By MS/MS	By MS/MS	By MS/MS	35	32.9	32.9	21.7	31.6	24.9
A0A087WYC1;P34932;A0A087WTS8;P34932-2	A0A087WYC1;P34932;A0A087WTS8	6;6;5;2	6;6;5;2	6;6;5;2	Heat shock 70 kDa protein 4	HSPA4	tr|A0A087WYC1|A0A087WYC1_HUMAN Isoform of P34932, Heat shock 70 kDa protein 4 OS=Homo sapiens GN=HSPA4 PE=1 SV=1;sp|P34932|HSP74_HUMAN Heat shock 70 kDa protein 4 OS=Homo sapiens GN=HSPA4 PE=1 SV=4;tr|A0A087WTS8|A0A087WTS8_HUMAN Isoform of P34932, Heat sho	4	6	6	6	5	6	5	4	4	4	5	6	5	4	4	4	5	6	5	4	4	4	14.2	14.2	14.2	78.605	699	699;840;475;148	0	24.273	By MS/MS	By MS/MS	By MS/MS	By MS/MS	By MS/MS	By MS/MS	12	14.2	10	10.2	10.7	8.2
Q0VCX2;P11021	Q0VCX2;P11021	5;5	4;4	4;4	78 kDa glucose-regulated protein	HSPA5	sp|Q0VCX2|GRP78_BOVIN 78 kDa glucose-regulated protein OS=Bos taurus GN=HSPA5 PE=2 SV=1;sp|P11021|GRP78_HUMAN 78 kDa glucose-regulated protein OS=Homo sapiens GN=HSPA5 PE=1 SV=2	2	5	4	4	4	5	5	2	3	4	3	4	4	1	2	3	3	4	4	1	2	3	10.8	8.4	8.4	72.399	655	655;654	0	6.6353	By MS/MS	By MS/MS	By MS/MS	By matching	By MS/MS	By MS/MS	8.2	10.8	10.8	4.6	6.9	8.7
P11142;P19120;E9PKE3;P11142-2;E9PNE6;E9PN89;A8K7Q2;E9PLF4;E9PQQ4;E9PQK7;E9PK54;E9PPY6;E9PN25;E9PI65;P54652;E9PS65;P34933;E9PM13	P11142;P19120;E9PKE3;P11142-2;E9PNE6;E9PN89;A8K7Q2	35;34;33;29;24;21;18;15;14;14;14;11;10;10;9;7;7;3	35;34;33;29;24;21;18;15;14;14;14;11;10;10;9;7;7;3	31;30;29;25;21;18;16;13;13;13;13;10;9;8;5;7;3;3	Heat shock cognate 71 kDa protein	HSPA8	sp|P11142|HSP7C_HUMAN Heat shock cognate 71 kDa protein OS=Homo sapiens GN=HSPA8 PE=1 SV=1;sp|P19120|HSP7C_BOVIN Heat shock cognate 71 kDa protein OS=Bos taurus GN=HSPA8 PE=1 SV=2;tr|E9PKE3|E9PKE3_HUMAN Isoform of P11142, Heat shock cognate 71 kDa protein	18	35	35	31	32	34	34	29	28	27	32	34	34	29	28	27	28	30	30	26	25	24	61.3	61.3	57.3	70.897	646	646;650;627;493;500;312;410;187;171;178;184;137;132;168;639;223;636;151	0	165.24	By MS/MS	By MS/MS	By MS/MS	By MS/MS	By MS/MS	By MS/MS	58.5	59.8	57.7	52	50.6	50.5
P98160;A0A0U1RQT3	P98160	10;2	10;2	10;2	Basement membrane-specific heparan sulfate proteoglycan core protein;Endorepellin;LG3 peptide	HSPG2	sp|P98160|PGBM_HUMAN Basement membrane-specific heparan sulfate proteoglycan core protein OS=Homo sapiens GN=HSPG2 PE=1 SV=4	2	10	10	10	7	9	7	4	3	3	7	9	7	4	3	3	7	9	7	4	3	3	3.1	3.1	3.1	468.83	4391	4391;307	0	22.37	By MS/MS	By MS/MS	By MS/MS	By MS/MS	By matching	By matching	2.5	2.9	2.1	1.3	1	1
Q0IIM3;R4GN69	Q0IIM3;R4GN69	2;1	1;0	1;0		HSPH1	sp|Q0IIM3|HS105_BOVIN Heat shock protein 105 kDa OS=Bos taurus GN=HSPH1 PE=2 SV=1;tr|R4GN69|R4GN69_HUMAN Isoform of Q92598, Heat shock protein 105 kDa OS=Homo sapiens GN=HSPH1 PE=1 SV=1	2	2	1	1	1	1	2	0	1	0	0	0	1	0	0	0	0	0	1	0	0	0	3.5	1.9	1.9	96.725	859	859;115	1	-2	By matching	By matching	By MS/MS		By matching		1.6	1.6	3.5	0	1.6	0
Q92598-2;Q92598-3;Q92598;A0A0A0MSM0;Q92598-4	Q92598-2;Q92598-3;Q92598;A0A0A0MSM0;Q92598-4	2;2;2;1;1	2;2;2;1;1	1;1;1;1;1	Heat shock protein 105 kDa	HSPH1	sp|Q92598-2|HS105_HUMAN Isoform of Q92598, Isoform Beta of Heat shock protein 105 kDa OS=Homo sapiens GN=HSPH1;sp|Q92598-3|HS105_HUMAN Isoform of Q92598, Isoform 3 of Heat shock protein 105 kDa OS=Homo sapiens GN=HSPH1;sp|Q92598|HS105_HUMAN Heat shock prot	5	2	2	1	2	2	2	1	1	0	2	2	2	1	1	0	1	1	1	1	0	0	4.3	4.3	2.6	92.115	814	814;817;858;782;860	0	4.6245	By MS/MS	By matching	By MS/MS	By MS/MS	By matching		4.3	4.3	4.3	2.6	1.7	0
Q7Z6Z7-2;Q7Z6Z7-3;Q7Z6Z7;H0Y659	Q7Z6Z7-2;Q7Z6Z7-3;Q7Z6Z7	3;3;3;1	3;3;3;1	3;3;3;1	E3 ubiquitin-protein ligase HUWE1	HUWE1	sp|Q7Z6Z7-2|HUWE1_HUMAN Isoform of Q7Z6Z7, Isoform 2 of E3 ubiquitin-protein ligase HUWE1 OS=Homo sapiens GN=HUWE1;sp|Q7Z6Z7-3|HUWE1_HUMAN Isoform of Q7Z6Z7, Isoform 3 of E3 ubiquitin-protein ligase HUWE1 OS=Homo sapiens GN=HUWE1;sp|Q7Z6Z7|HUWE1_HUMAN E3 u	4	3	3	3	2	2	1	1	2	1	2	2	1	1	2	1	2	2	1	1	2	1	1.4	1.4	1.4	480.19	4358	4358;4365;4374;1197	0	5.2263	By matching	By MS/MS	By matching	By matching	By MS/MS	By matching	1	1	0.5	0.5	0.9	0.5
E9PJ21;A0A087WWI4;K7EQK2;A0A087X054;Q9Y4L1-2;Q9Y4L1;J3KTF1	E9PJ21;A0A087WWI4;K7EQK2;A0A087X054;Q9Y4L1-2;Q9Y4L1;J3KTF1	2;2;2;2;2;2;1	2;2;2;2;2;2;1	2;2;2;2;2;2;1	Hypoxia up-regulated protein 1	HYOU1	tr|E9PJ21|E9PJ21_HUMAN Isoform of Q9Y4L1, Hypoxia up-regulated protein 1 (Fragment) OS=Homo sapiens GN=HYOU1 PE=1 SV=1;tr|A0A087WWI4|A0A087WWI4_HUMAN Isoform of Q9Y4L1, Hypoxia up-regulated protein 1 OS=Homo sapiens GN=HYOU1 PE=1 SV=1;tr|K7EQK2|K7EQK2_HUMA	7	2	2	2	2	2	1	0	0	0	2	2	1	0	0	0	2	2	1	0	0	0	6.1	6.1	6.1	72.976	656	656;677;678;937;559;999;224	0.008871	1.4219	By matching	By MS/MS	By matching				6.1	6.1	3.2	0	0	0
P41252;J3KR24;A0A0A0MSX9;Q5TCD1	P41252;J3KR24;A0A0A0MSX9	12;10;10;4	12;10;10;4	12;10;10;4	Isoleucine--tRNA ligase, cytoplasmic	IARS	sp|P41252|SYIC_HUMAN Isoleucine--tRNA ligase, cytoplasmic OS=Homo sapiens GN=IARS PE=1 SV=2;tr|J3KR24|J3KR24_HUMAN Isoform of P41252, Isoleucine--tRNA ligase, cytoplasmic OS=Homo sapiens GN=IARS PE=1 SV=1;tr|A0A0A0MSX9|A0A0A0MSX9_HUMAN Isoform of P41252, I	4	12	12	12	11	10	9	11	11	10	11	10	9	11	11	10	11	10	9	11	11	10	13.5	13.5	13.5	144.5	1262	1262;1152;1242;330	0	32.546	By MS/MS	By MS/MS	By MS/MS	By MS/MS	By MS/MS	By MS/MS	12.9	10.7	9.3	12.9	12.5	10.3
P05362;K7EKL8;E7ESS4	P05362;K7EKL8	11;6;3	11;6;3	11;6;3	Intercellular adhesion molecule 1	ICAM1	sp|P05362|ICAM1_HUMAN Intercellular adhesion molecule 1 OS=Homo sapiens GN=ICAM1 PE=1 SV=2;tr|K7EKL8|K7EKL8_HUMAN Isoform of P05362, Intercellular adhesion molecule 1 (Fragment) OS=Homo sapiens GN=ICAM1 PE=1 SV=1	3	11	11	11	9	10	11	2	2	4	9	10	11	2	2	4	9	10	11	2	2	4	24.1	24.1	24.1	57.825	532	532;180;310	0	72.414	By MS/MS	By MS/MS	By MS/MS	By MS/MS	By matching	By matching	23.9	23.9	24.1	4.9	4.9	13.2
J3QQR8;J3QKR4;J3QQX6;J3QRQ1;J3QRT5;P13598	J3QQR8;J3QKR4;J3QQX6;J3QRQ1;J3QRT5;P13598	2;2;2;2;2;2	2;2;2;2;2;2	2;2;2;2;2;2	Intercellular adhesion molecule 2	ICAM2	tr|J3QQR8|J3QQR8_HUMAN Isoform of P13598, Intercellular adhesion molecule 2 (Fragment) OS=Homo sapiens GN=ICAM2 PE=1 SV=7;tr|J3QKR4|J3QKR4_HUMAN Isoform of P13598, Intercellular adhesion molecule 2 OS=Homo sapiens GN=ICAM2 PE=1 SV=1;tr|J3QQX6|J3QQX6_HUMAN	6	2	2	2	2	2	2	1	1	0	2	2	2	1	1	0	2	2	2	1	1	0	18.6	18.6	18.6	18.493	167	167;174;214;216;251;275	0	23.756	By MS/MS	By MS/MS	By MS/MS	By matching	By matching		18.6	18.6	18.6	9	9	0
K7ERN2;P32942;K7ERF0;K7EP52	K7ERN2;P32942	10;10;3;3	10;10;3;3	10;10;3;3	Intercellular adhesion molecule 3	ICAM3	tr|K7ERN2|K7ERN2_HUMAN Isoform of P32942, Intercellular adhesion molecule 3 OS=Homo sapiens GN=ICAM3 PE=1 SV=1;sp|P32942|ICAM3_HUMAN Intercellular adhesion molecule 3 OS=Homo sapiens GN=ICAM3 PE=1 SV=2	4	10	10	10	10	10	10	5	6	6	10	10	10	5	6	6	10	10	10	5	6	6	22.6	22.6	22.6	51.377	470	470;547;192;302	0	24.964	By MS/MS	By MS/MS	By MS/MS	By MS/MS	By MS/MS	By MS/MS	22.6	22.6	22.6	11.5	11.5	13.2
E9PQN9	E9PQN9	1	1	1		IFITM2	tr|E9PQN9|E9PQN9_HUMAN Isoform of Q01629, Interferon-induced transmembrane protein 2 OS=Homo sapiens GN=IFITM2 PE=1 SV=1	1	1	1	1	1	1	1	1	1	1	1	1	1	1	1	1	1	1	1	1	1	1	25	25	25	12.391	112	112	0	4.2734	By MS/MS	By MS/MS	By MS/MS	By matching	By matching	By matching	25	25	25	25	25	25
P11717;S4R328	P11717	5;1	5;1	4;0	Cation-independent mannose-6-phosphate receptor	IGF2R	sp|P11717|MPRI_HUMAN Cation-independent mannose-6-phosphate receptor OS=Homo sapiens GN=IGF2R PE=1 SV=3	2	5	5	4	5	4	3	3	5	4	5	4	3	3	5	4	4	3	2	2	4	3	4	4	3.6	274.37	2491	2491;185	0	14.072	By MS/MS	By MS/MS	By MS/MS	By MS/MS	By MS/MS	By MS/MS	4	3.1	1.8	1.8	4	2.7
A0A075B6N9;A0A087X2C0;A0A087WYJ9;P04220;P01871;P01871-2	A0A075B6N9;A0A087X2C0;A0A087WYJ9;P04220;P01871;P01871-2	7;7;7;6;5;5	7;7;7;6;5;5	7;7;7;6;5;5	Ig mu heavy chain disease protein;Ig mu chain C region	IGHM	tr|A0A075B6N9|A0A075B6N9_HUMAN Isoform of P01871, Ig mu chain C region (Fragment) OS=Homo sapiens GN=IGHM PE=1 SV=2;tr|A0A087X2C0|A0A087X2C0_HUMAN Isoform of P01871, Ig mu chain C region OS=Homo sapiens GN=IGHM PE=1 SV=1;tr|A0A087WYJ9|A0A087WYJ9_HUMAN Isof	6	7	7	7	0	0	7	0	0	0	0	0	7	0	0	0	0	0	7	0	0	0	26.9	26.9	26.9	49.439	453	453;588;599;391;452;473	0	34.561			By MS/MS				0	0	26.9	0	0	0
S4R460;A0A0B4J2B5;A0A087WW89;P01777;P01766	S4R460;A0A0B4J2B5;A0A087WW89;P01777;P01766	1;1;1;1;1	1;1;1;1;1	1;1;1;1;1	Ig heavy chain V-III region TEI;Ig heavy chain V-III region BRO	IGHV3OR16-9;IGHV3-72	tr|S4R460|S4R460_HUMAN Isoform of A0A0B4J2B5, Protein IGHV3OR16-9 OS=Homo sapiens GN=IGHV3OR16-9 PE=1 SV=2;tr|A0A0B4J2B5|A0A0B4J2B5_HUMAN Protein IGHV3OR16-9 (Fragment) OS=Homo sapiens GN=IGHV3OR16-9 PE=1 SV=1;tr|A0A087WW89|A0A087WW89_HUMAN Isoform of A0A0	5	1	1	1	0	0	1	0	0	0	0	0	1	0	0	0	0	0	1	0	0	0	19.8	19.8	19.8	10.429	96	96;98;101;119;120	0.0073892	1.5176			By MS/MS				0	0	19.8	0	0	0
A0A087WZW8;A0A0U1RRF4;A0A087WWV8;A0A087X1V9;P01834	A0A087WZW8;A0A0U1RRF4;A0A087WWV8;A0A087X1V9;P01834	1;1;1;1;1	1;1;1;1;1	1;1;1;1;1	Ig kappa chain C region	IGKV3-11;IGKV1-8;IGKC	tr|A0A087WZW8|A0A087WZW8_HUMAN Isoform of P01834, Ig kappa chain C region OS=Homo sapiens GN=IGKC PE=1 SV=2;tr|A0A0U1RRF4|A0A0U1RRF4_HUMAN Protein IGKV1-8 OS=Homo sapiens GN=IGKV1-8 PE=4 SV=1;tr|A0A087WWV8|A0A087WWV8_HUMAN Protein IGKV1-12 OS=Homo sapiens	5	1	1	1	1	0	1	0	0	0	1	0	1	0	0	0	1	0	1	0	0	0	15.1	15.1	15.1	12.996	119	119;183;185;239;106	0.0074013	1.5206	By matching		By MS/MS				15.1	0	15.1	0	0	0
A0A075B6L0;A0A075B6K9;A0A075B6K8;A0A0B4J231;P0CG06;P0CG05;P0CG04;B9A064	A0A075B6L0;A0A075B6K9;A0A075B6K8;A0A0B4J231;P0CG06;P0CG05;P0CG04;B9A064	1;1;1;1;1;1;1;1	1;1;1;1;1;1;1;1	1;1;1;1;1;1;1;1	Ig lambda-3 chain C regions;Ig lambda-2 chain C regions;Ig lambda-1 chain C regions;Immunoglobulin lambda-like polypeptide 5	IGLC3;IGLC2;IGLC1;IGLL5	tr|A0A075B6L0|A0A075B6L0_HUMAN Isoform of P0CG06, Ig lambda-3 chain C regions (Fragment) OS=Homo sapiens GN=IGLC3 PE=1 SV=2;tr|A0A075B6K9|A0A075B6K9_HUMAN Isoform of P0CG05, Ig lambda-2 chain C regions (Fragment) OS=Homo sapiens GN=IGLC2 PE=4 SV=1;tr|A0A07	8	1	1	1	0	0	1	0	0	0	0	0	1	0	0	0	0	0	1	0	0	0	18.9	18.9	18.9	11.208	106	106;106;106;215;106;106;106;214	0	12.831			By MS/MS				0	0	18.9	0	0	0
C9JEE0;P15814	C9JEE0;P15814	1;1	1;1	1;1	Immunoglobulin lambda-like polypeptide 1	IGLL1	tr|C9JEE0|C9JEE0_HUMAN Isoform of P15814, Immunoglobulin lambda-like polypeptide 1 (Fragment) OS=Homo sapiens GN=IGLL1 PE=1 SV=1;sp|P15814|IGLL1_HUMAN Immunoglobulin lambda-like polypeptide 1 OS=Homo sapiens GN=IGLL1 PE=1 SV=1	2	1	1	1	1	1	1	0	1	1	1	1	1	0	1	1	1	1	1	0	1	1	9.4	9.4	9.4	19.227	180	180;213	0	12.29	By MS/MS	By MS/MS	By matching		By matching	By matching	9.4	9.4	9.4	0	9.4	9.4
O75054;O75054-2	O75054;O75054-2	20;19	20;19	20;19	Immunoglobulin superfamily member 3	IGSF3	sp|O75054|IGSF3_HUMAN Immunoglobulin superfamily member 3 OS=Homo sapiens GN=IGSF3 PE=2 SV=3;sp|O75054-2|IGSF3_HUMAN Isoform of O75054, Isoform 2 of Immunoglobulin superfamily member 3 OS=Homo sapiens GN=IGSF3	2	20	20	20	17	17	17	5	6	7	17	17	17	5	6	7	17	17	17	5	6	7	31.1	31.1	31.1	135.19	1194	1194;1214	0	57.782	By MS/MS	By MS/MS	By MS/MS	By matching	By MS/MS	By MS/MS	26.7	27.1	26.1	6.4	8.8	11.4
Q969P0;Q969P0-3;C9J8Z4;Q969P0-2	Q969P0;Q969P0-3;C9J8Z4	22;21;14;7	22;21;14;7	22;21;14;7	Immunoglobulin superfamily member 8	IGSF8	sp|Q969P0|IGSF8_HUMAN Immunoglobulin superfamily member 8 OS=Homo sapiens GN=IGSF8 PE=1 SV=1;sp|Q969P0-3|IGSF8_HUMAN Isoform of Q969P0, Isoform 3 of Immunoglobulin superfamily member 8 OS=Homo sapiens GN=IGSF8;tr|C9J8Z4|C9J8Z4_HUMAN Isoform of Q969P0, Immu	4	22	22	22	22	21	22	15	13	13	22	21	22	15	13	13	22	21	22	15	13	13	51.7	51.7	51.7	65.033	613	613;526;301;372	0	170.03	By MS/MS	By MS/MS	By MS/MS	By MS/MS	By MS/MS	By MS/MS	51.7	46.2	51.7	28.2	29.9	26.1
P31785;D6RDW9;Q5FC10;D6RBW5;Q95118;P31785-2	P31785;D6RDW9	3;2;1;1;1;1	3;2;1;1;1;1	3;2;1;1;1;1	Cytokine receptor common subunit gamma	IL2RG	sp|P31785|IL2RG_HUMAN Cytokine receptor common subunit gamma OS=Homo sapiens GN=IL2RG PE=1 SV=1;tr|D6RDW9|D6RDW9_HUMAN Isoform of P31785, Cytokine receptor common subunit gamma (Fragment) OS=Homo sapiens GN=IL2RG PE=1 SV=7	6	3	3	3	2	2	2	1	1	1	2	2	2	1	1	1	2	2	2	1	1	1	11.1	11.1	11.1	42.287	369	369;220;98;176;379;179	0	5.2375	By MS/MS	By MS/MS	By matching	By matching	By matching	By matching	7.6	7	7	3.5	3.5	3.5
X6R6Z1;B4DY09;Q12905	X6R6Z1;B4DY09;Q12905	1;1;1	1;1;1	1;1;1	Interleukin enhancer-binding factor 2	ILF2	tr|X6R6Z1|X6R6Z1_HUMAN Isoform of Q12905, Interleukin enhancer-binding factor 2 (Fragment) OS=Homo sapiens GN=ILF2 PE=1 SV=1;tr|B4DY09|B4DY09_HUMAN Isoform of Q12905, Interleukin enhancer-binding factor 2 OS=Homo sapiens GN=ILF2 PE=1 SV=1;sp|Q12905|ILF2_HU	3	1	1	1	1	1	1	1	1	1	1	1	1	1	1	1	1	1	1	1	1	1	12.2	12.2	12.2	12.382	115	115;352;390	0	2.7595	By matching	By MS/MS	By matching	By matching	By matching	By matching	12.2	12.2	12.2	12.2	12.2	12.2
Q3SWY2;A0A0A0MTH3;Q13418-2;Q13418;Q13418-3;A0A087WWY6;E9PQ52;A0A087WW45	Q3SWY2;A0A0A0MTH3;Q13418-2;Q13418;Q13418-3	6;6;6;6;3;2;1;1	6;6;6;6;3;2;1;1	6;6;6;6;3;2;1;1	Integrin-linked protein kinase	ILK	sp|Q3SWY2|ILK_BOVIN Integrin-linked protein kinase OS=Bos taurus GN=ILK PE=2 SV=1;tr|A0A0A0MTH3|A0A0A0MTH3_HUMAN Isoform of Q13418, Integrin-linked protein kinase OS=Homo sapiens GN=ILK PE=1 SV=1;sp|Q13418-2|ILK_HUMAN Isoform of Q13418, Isoform 2 of Integr	8	6	6	6	6	6	6	5	6	6	6	6	6	5	6	6	6	6	6	5	6	6	18.6	18.6	18.6	51.447	452	452;483;391;452;318;111;36;40	0	10.745	By MS/MS	By MS/MS	By MS/MS	By MS/MS	By MS/MS	By MS/MS	18.6	18.6	18.6	15.3	18.6	18.6
H0YBL1;P29218;P29218-3	H0YBL1;P29218;P29218-3	1;1;1	1;1;1	1;1;1	Inositol monophosphatase 1	IMPA1	tr|H0YBL1|H0YBL1_HUMAN Isoform of P29218, Inositol monophosphatase 1 (Fragment) OS=Homo sapiens GN=IMPA1 PE=1 SV=1;sp|P29218|IMPA1_HUMAN Inositol monophosphatase 1 OS=Homo sapiens GN=IMPA1 PE=1 SV=1;sp|P29218-3|IMPA1_HUMAN Isoform of P29218, Isoform 3 of I	3	1	1	1	1	0	1	0	0	0	1	0	1	0	0	0	1	0	1	0	0	0	3.8	3.8	3.8	28.529	265	265;277;336	0.010117	1.3168	By matching		By MS/MS				3.8	0	3.8	0	0	0
Q3SWY3;P12268;H0Y4R1	Q3SWY3;P12268;H0Y4R1	2;2;1	2;2;1	2;2;1	Inosine-5-monophosphate dehydrogenase 2	IMPDH2	sp|Q3SWY3|IMDH2_BOVIN Inosine-5-monophosphate dehydrogenase 2 OS=Bos taurus GN=IMPDH2 PE=2 SV=1;sp|P12268|IMDH2_HUMAN Inosine-5-monophosphate dehydrogenase 2 OS=Homo sapiens GN=IMPDH2 PE=1 SV=2;tr|H0Y4R1|H0Y4R1_HUMAN Isoform of P12268, Inosine-5-monopho	3	2	2	2	1	1	1	2	2	2	1	1	1	2	2	2	1	1	1	2	2	2	10.5	10.5	10.5	55.762	514	514;514;470	0.00092251	2.1362	By MS/MS	By MS/MS	By matching	By MS/MS	By matching	By matching	2.1	2.1	2.1	10.5	10.5	10.5
Q9NQS7-2;Q9NQS7	Q9NQS7-2;Q9NQS7	1;1	1;1	1;1	Inner centromere protein	INCENP	sp|Q9NQS7-2|INCE_HUMAN Isoform of Q9NQS7, Isoform 2 of Inner centromere protein OS=Homo sapiens GN=INCENP;sp|Q9NQS7|INCE_HUMAN Inner centromere protein OS=Homo sapiens GN=INCENP PE=1 SV=3	2	1	1	1	1	1	1	1	0	0	1	1	1	1	0	0	1	1	1	1	0	0	1.6	1.6	1.6	104.99	914	914;918	0.0009311	2.1914	By matching	By matching	By MS/MS	By matching			1.6	1.6	1.6	1.6	0	0
Q27J81-2;Q27J81	Q27J81-2;Q27J81	1;1	1;1	1;1	Inverted formin-2	INF2	sp|Q27J81-2|INF2_HUMAN Isoform of Q27J81, Isoform 2 of Inverted formin-2 OS=Homo sapiens GN=INF2;sp|Q27J81|INF2_HUMAN Inverted formin-2 OS=Homo sapiens GN=INF2 PE=1 SV=2	2	1	1	1	1	0	1	0	1	1	1	0	1	0	1	1	1	0	1	0	1	1	1.2	1.2	1.2	134.62	1240	1240;1249	0	3.0354	By MS/MS		By MS/MS		By MS/MS	By MS/MS	1.2	0	1.2	0	1.2	1.2
Q8TEX9;Q8TEX9-2;H0YN14;H0YN07;H0YMR4	Q8TEX9;Q8TEX9-2;H0YN14	4;4;3;1;1	4;4;3;1;1	4;4;3;1;1	Importin-4	IPO4	sp|Q8TEX9|IPO4_HUMAN Importin-4 OS=Homo sapiens GN=IPO4 PE=1 SV=2;sp|Q8TEX9-2|IPO4_HUMAN Isoform of Q8TEX9, Isoform 2 of Importin-4 OS=Homo sapiens GN=IPO4;tr|H0YN14|H0YN14_HUMAN Isoform of Q8TEX9, Importin-4 OS=Homo sapiens GN=IPO4 PE=1 SV=1	5	4	4	4	3	3	2	2	3	4	3	3	2	2	3	4	3	3	2	2	3	4	5.6	5.6	5.6	118.71	1081	1081;1083;911;312;547	0	5.1448	By MS/MS	By MS/MS	By matching	By MS/MS	By MS/MS	By MS/MS	3.9	3.9	2	2	3.9	5.6
O00410;H0Y8C6;O00410-3;O00410-2;E7ETV3;C9JZD8;E7EQT5;C9JMV5;C9J875;C9JZ53;C9JQT6;E7ESA1;E7ESZ1;E7EWK4;E7EX05;E7ETV8;E7EV12;H0Y3V4	O00410;H0Y8C6;O00410-3;O00410-2;E7ETV3	8;6;6;5;4;3;3;2;1;1;1;1;1;1;1;1;1;1	8;6;6;5;4;3;3;2;1;1;1;1;1;1;1;1;1;1	7;5;5;4;4;3;3;2;1;1;1;1;1;1;1;1;1;1	Importin-5	IPO5	sp|O00410|IPO5_HUMAN Importin-5 OS=Homo sapiens GN=IPO5 PE=1 SV=4;tr|H0Y8C6|H0Y8C6_HUMAN Isoform of O00410, Importin-5 (Fragment) OS=Homo sapiens GN=IPO5 PE=1 SV=1;sp|O00410-3|IPO5_HUMAN Isoform of O00410, Isoform 3 of Importin-5 OS=Homo sapiens GN=IPO5;sp	18	8	8	7	6	4	6	7	6	6	6	4	6	7	6	6	5	3	5	6	6	5	9.3	9.3	8.7	123.63	1097	1097;1099;1115;1037;170;74;126;165;75;77;88;98;106;117;119;129;142;182	0	14.23	By MS/MS	By MS/MS	By MS/MS	By MS/MS	By MS/MS	By MS/MS	7.2	4.7	7.7	8.7	6.3	8.7
Q96P70	Q96P70	2	2	2	Importin-9	IPO9	sp|Q96P70|IPO9_HUMAN Importin-9 OS=Homo sapiens GN=IPO9 PE=1 SV=3	1	2	2	2	1	2	0	2	1	2	1	2	0	2	1	2	1	2	0	2	1	2	4.4	4.4	4.4	115.96	1041	1041	0	2.4654	By matching	By MS/MS		By matching	By MS/MS	By matching	1.7	4.4	0	4.4	2.7	4.4
P46940;A0A0J9YXZ5;H0YLE8;A0A087WWP1;F2Z2E2;Q86VI3	P46940;A0A0J9YXZ5;H0YLE8	27;21;19;2;1;1	27;21;19;2;1;1	25;19;17;2;0;0	Ras GTPase-activating-like protein IQGAP1	IQGAP1	sp|P46940|IQGA1_HUMAN Ras GTPase-activating-like protein IQGAP1 OS=Homo sapiens GN=IQGAP1 PE=1 SV=1;tr|A0A0J9YXZ5|A0A0J9YXZ5_HUMAN Isoform of P46940, Ras GTPase-activating-like protein IQGAP1 OS=Homo sapiens GN=IQGAP1 PE=1 SV=1;tr|H0YLE8|H0YLE8_HUMAN Isofo	6	27	27	25	24	21	25	17	14	17	24	21	25	17	14	17	23	19	24	16	13	16	30.2	30.2	29.3	189.25	1657	1657;1191;1085;107;1588;1631	0	198.83	By MS/MS	By MS/MS	By MS/MS	By MS/MS	By MS/MS	By MS/MS	27.3	22.4	27.9	18.7	14.4	18
F5H7S7;Q13576;E7EWC2;Q13576-3;Q13576-2;D6R939;E9PDT6;D6RDK8	F5H7S7;Q13576;E7EWC2;Q13576-3;Q13576-2;D6R939	8;8;7;5;5;4;2;1	6;6;5;3;3;4;1;1	6;6;5;3;3;4;1;1	Ras GTPase-activating-like protein IQGAP2	IQGAP2	tr|F5H7S7|F5H7S7_HUMAN Isoform of Q13576, Ras GTPase-activating-like protein IQGAP2 OS=Homo sapiens GN=IQGAP2 PE=1 SV=2;sp|Q13576|IQGA2_HUMAN Ras GTPase-activating-like protein IQGAP2 OS=Homo sapiens GN=IQGAP2 PE=1 SV=4;tr|E7EWC2|E7EWC2_HUMAN Isoform of Q1	8	8	6	6	7	7	7	4	4	3	6	5	6	3	3	2	6	5	6	3	3	2	7.9	6.8	6.8	174.45	1525	1525;1575;1402;1071;1071;825;509;167	0	38.947	By MS/MS	By MS/MS	By MS/MS	By matching	By MS/MS	By matching	7.4	6.8	7.4	4.1	4.1	2.2
H3BMU1;H3BUI0;P53990-2;P53990-3;P53990;P53990-4;F5GXM3;H3BQF7;J3KR23;Q3ZBV1;P53990-5;H3BQ38;E9PF00;H3BPP6;H3BRE2;P53990-6	H3BMU1;H3BUI0;P53990-2;P53990-3;P53990;P53990-4;F5GXM3;H3BQF7;J3KR23;Q3ZBV1;P53990-5	5;5;5;5;5;5;4;4;3;3;3;2;2;2;2;1	5;5;5;5;5;5;4;4;3;3;3;2;2;2;2;1	5;5;5;5;5;5;4;4;3;3;3;2;2;2;2;1	IST1 homolog	IST1	tr|H3BMU1|H3BMU1_HUMAN Isoform of P53990, IST1 homolog (Fragment) OS=Homo sapiens GN=IST1 PE=1 SV=1;tr|H3BUI0|H3BUI0_HUMAN Isoform of P53990, IST1 homolog (Fragment) OS=Homo sapiens GN=IST1 PE=1 SV=1;sp|P53990-2|IST1_HUMAN Isoform of P53990, Isoform 2 of I	16	5	5	5	3	4	3	1	3	3	3	4	3	1	3	3	3	4	3	1	3	3	35	35	35	23.375	206	206;253;335;360;364;366;141;166;289;364;379;40;41;59;106;218	0	8.3451	By MS/MS	By MS/MS	By MS/MS	By MS/MS	By MS/MS	By MS/MS	33.5	31.1	30.1	9.2	30.1	29.6
Q96J02-3;Q96J02-2;Q96J02;H0YBS9;O00308-3;Q9H0M0-6;O00308-2;Q9H0M0-3;O00308;Q9H0M0	Q96J02-3;Q96J02-2;Q96J02;H0YBS9;O00308-3;Q9H0M0-6;O00308-2;Q9H0M0-3;O00308;Q9H0M0	2;2;2;1;1;1;1;1;1;1	2;2;2;1;1;1;1;1;1;1	2;2;2;1;1;1;1;1;1;1	E3 ubiquitin-protein ligase Itchy homolog;NEDD4-like E3 ubiquitin-protein ligase WWP2;NEDD4-like E3 ubiquitin-protein ligase WWP1	ITCH;WWP1;WWP2	sp|Q96J02-3|ITCH_HUMAN Isoform of Q96J02, Isoform 3 of E3 ubiquitin-protein ligase Itchy homolog OS=Homo sapiens GN=ITCH;sp|Q96J02-2|ITCH_HUMAN Isoform of Q96J02, Isoform 2 of E3 ubiquitin-protein ligase Itchy homolog OS=Homo sapiens GN=ITCH;sp|Q96J02|ITCH	10	2	2	2	2	2	2	1	1	2	2	2	2	1	1	2	2	2	2	1	1	2	3.1	3.1	3.1	86.497	752	752;862;903;55;431;704;754;792;870;922	0	3.6886	By matching	By MS/MS	By MS/MS	By matching	By matching	By matching	3.1	3.1	3.1	1.7	1.7	3.1
H7C2U8;Q9H0X4-2;Q9H0X4;B4DGG1	H7C2U8;Q9H0X4-2;Q9H0X4;B4DGG1	2;2;2;1	2;2;2;1	2;2;2;1	Protein ITFG3	ITFG3	tr|H7C2U8|H7C2U8_HUMAN Isoform of Q9H0X4, Protein FAM234A (Fragment) OS=Homo sapiens GN=FAM234A PE=1 SV=1;sp|Q9H0X4-2|F234A_HUMAN Isoform of Q9H0X4, Isoform 2 of Protein FAM234A OS=Homo sapiens GN=FAM234A;sp|Q9H0X4|F234A_HUMAN Protein FAM234A OS=Homo sapie	4	2	2	2	2	2	2	2	1	2	2	2	2	2	1	2	2	2	2	2	1	2	18.2	18.2	18.2	20.934	192	192;540;552;531	0	3.2493	By MS/MS	By matching	By MS/MS	By matching	By matching	By matching	18.2	18.2	18.2	18.2	6.2	18.2
E7EMF1;E7ESP4;P17301;E9PB77;D6RG08	E7EMF1;E7ESP4;P17301;E9PB77	6;6;6;4;2	3;3;3;2;1	3;3;3;2;1	Integrin alpha-2	ITGA2	tr|E7EMF1|E7EMF1_HUMAN Isoform of P17301, Integrin alpha-2 OS=Homo sapiens GN=ITGA2 PE=1 SV=1;tr|E7ESP4|E7ESP4_HUMAN Isoform of P17301, Integrin alpha-2 OS=Homo sapiens GN=ITGA2 PE=1 SV=1;sp|P17301|ITA2_HUMAN Integrin alpha-2 OS=Homo sapiens GN=ITGA2 PE=1	5	6	3	3	5	5	6	4	3	3	2	2	3	1	0	0	2	2	3	1	0	0	11.3	6.4	6.4	88.561	815	815;942;1181;641;175	0	24.355	By MS/MS	By matching	By MS/MS	By matching	By matching	By matching	9.7	9.7	11.3	7	4.9	4.9
P08514-3;P08514-2;P08514	P08514-3;P08514-2;P08514	3;3;3	3;3;3	3;3;3	Integrin alpha-IIb;Integrin alpha-IIb heavy chain;Integrin alpha-IIb light chain, form 1;Integrin alpha-IIb light chain, form 2	ITGA2B	sp|P08514-3|ITA2B_HUMAN Isoform of P08514, Isoform 3 of Integrin alpha-IIb OS=Homo sapiens GN=ITGA2B;sp|P08514-2|ITA2B_HUMAN Isoform of P08514, Isoform 2 of Integrin alpha-IIb OS=Homo sapiens GN=ITGA2B;sp|P08514|ITA2B_HUMAN Integrin alpha-IIb OS=Homo sapie	3	3	3	3	1	2	3	2	2	2	1	2	3	2	2	2	1	2	3	2	2	2	4.9	4.9	4.9	103.22	953	953;1005;1039	0	13.576	By matching	By MS/MS	By MS/MS	By MS/MS	By MS/MS	By matching	1.2	2.6	4.9	2.6	2.6	2.6
P26006;P26006-1;F1MMS9;D6R9X8	P26006;P26006-1;F1MMS9	4;4;2;1	4;4;2;1	4;4;2;1	Integrin alpha-3;Integrin alpha-3 heavy chain;Integrin alpha-3 light chain	ITGA3	sp|P26006|ITA3_HUMAN Integrin alpha-3 OS=Homo sapiens GN=ITGA3 PE=1 SV=5;sp|P26006-1|ITA3_HUMAN Isoform of P26006, Isoform 2 of Integrin alpha-3 OS=Homo sapiens GN=ITGA3;sp|F1MMS9|ITA3_BOVIN Integrin alpha-3 OS=Bos taurus GN=ITGA3 PE=3 SV=1	4	4	4	4	4	3	4	3	4	3	4	3	4	3	4	3	4	3	4	3	4	3	4.2	4.2	4.2	116.61	1051	1051;1066;1050;142	0	5.7128	By matching	By MS/MS	By MS/MS	By matching	By matching	By matching	4.2	2.9	4.2	3.1	4.2	3.1
P13612;E7EP60;P13612-2	P13612;E7EP60	21;15;4	21;15;4	21;15;4	Integrin alpha-4	ITGA4	sp|P13612|ITA4_HUMAN Integrin alpha-4 OS=Homo sapiens GN=ITGA4 PE=1 SV=3;tr|E7EP60|E7EP60_HUMAN Isoform of P13612, Integrin alpha-4 (Fragment) OS=Homo sapiens GN=ITGA4 PE=1 SV=1	3	21	21	21	20	20	19	16	14	16	20	20	19	16	14	16	20	20	19	16	14	16	27.7	27.7	27.7	114.9	1032	1032;614;195	0	137.54	By MS/MS	By MS/MS	By MS/MS	By MS/MS	By MS/MS	By MS/MS	25.4	25.4	25.3	21.6	18.2	22.1
P08648;Q27977	P08648;Q27977	5;3	5;3	5;3	Integrin alpha-5;Integrin alpha-5 heavy chain;Integrin alpha-5 light chain	ITGA5	sp|P08648|ITA5_HUMAN Integrin alpha-5 OS=Homo sapiens GN=ITGA5 PE=1 SV=2;sp|Q27977|ITA5_BOVIN Integrin alpha-5 (Fragment) OS=Bos taurus GN=ITGA5 PE=2 SV=1	2	5	5	5	5	5	5	4	3	3	5	5	5	4	3	3	5	5	5	4	3	3	6.9	6.9	6.9	114.54	1049	1049;385	0	100.52	By MS/MS	By MS/MS	By MS/MS	By MS/MS	By MS/MS	By MS/MS	6.9	6.9	6.9	5.1	4.1	4.1
P23229-4;P23229-2;P23229-5;P23229-3;P23229-9;P23229-6;P23229;P23229-7;C9JXX7;H7BZ97	P23229-4;P23229-2;P23229-5;P23229-3;P23229-9;P23229-6;P23229;P23229-7	14;14;14;14;14;14;14;12;3;2	14;14;14;14;14;14;14;12;3;2	14;14;14;14;14;14;14;12;3;2	Integrin alpha-6;Integrin alpha-6 heavy chain;Integrin alpha-6 light chain;Processed integrin alpha-6	ITGA6	sp|P23229-4|ITA6_HUMAN Isoform of P23229, Isoform Alpha-6X2A of Integrin alpha-6 OS=Homo sapiens GN=ITGA6;sp|P23229-2|ITA6_HUMAN Isoform of P23229, Isoform Alpha-6X1A of Integrin alpha-6 OS=Homo sapiens GN=ITGA6;sp|P23229-5|ITA6_HUMAN Isoform of P23229, Is	10	14	14	14	13	14	13	12	12	11	13	14	13	12	12	11	13	14	13	12	12	11	18.1	18.1	18.1	119.09	1068	1068;1073;1086;1091;1097;1112;1130;954;231;258	0	66.129	By MS/MS	By MS/MS	By MS/MS	By MS/MS	By MS/MS	By MS/MS	16.8	18.1	16.8	15.5	14.5	14.2
P20701;P20701-2;P20701-3;B4DQ77;I3L468	P20701;P20701-2;P20701-3	7;7;5;2;1	7;7;5;2;1	6;6;4;2;1	Integrin alpha-L	ITGAL	sp|P20701|ITAL_HUMAN Integrin alpha-L OS=Homo sapiens GN=ITGAL PE=1 SV=3;sp|P20701-2|ITAL_HUMAN Isoform of P20701, Isoform 2 of Integrin alpha-L OS=Homo sapiens GN=ITGAL;sp|P20701-3|ITAL_HUMAN Isoform of P20701, Isoform 3 of Integrin alpha-L OS=Homo sapien	5	7	7	6	6	7	6	2	2	4	6	7	6	2	2	4	5	6	5	2	2	4	9.7	9.7	8.9	128.77	1170	1170;1223;1086;162;41	0	72.533	By MS/MS	By MS/MS	By MS/MS	By MS/MS	By matching	By MS/MS	8	9.7	8.9	2.6	2.9	5.1
P05556;P05556-2;P05556-5;P05556-4;P05556-3;E7EQW5;C9JPK5;Q5T3E6;E9PLR6;E7EUI6;E7ERX5;C9JJP8;Q5T3E5;E9PQJ2;H7C4N8	P05556;P05556-2;P05556-5;P05556-4;P05556-3	19;18;18;18;18;5;4;4;4;4;3;2;2;2;2	19;18;18;18;18;5;4;4;4;4;3;2;2;2;2	8;8;8;8;8;3;3;3;3;3;3;2;2;2;0	Integrin beta-1	ITGB1	sp|P05556|ITB1_HUMAN Integrin beta-1 OS=Homo sapiens GN=ITGB1 PE=1 SV=2;sp|P05556-2|ITB1_HUMAN Isoform of P05556, Isoform 2 of Integrin beta-1 OS=Homo sapiens GN=ITGB1;sp|P05556-5|ITB1_HUMAN Isoform of P05556, Isoform 5 of Integrin beta-1 OS=Homo sapiens G	15	19	19	8	18	19	18	17	15	17	18	19	18	17	15	17	8	8	7	8	7	8	38.2	38.2	17.9	88.414	798	798;789;801;819;825;163;98;136;143;152;125;31;89;104;108	0	104.98	By MS/MS	By MS/MS	By MS/MS	By MS/MS	By MS/MS	By MS/MS	36.1	38.2	34.2	35.7	28.9	34.5
D3DSM0;P05107;A0A087WX36;J3KNI6	D3DSM0;P05107;A0A087WX36;J3KNI6	5;5;4;3	2;2;1;1	2;2;1;1	Integrin beta;Integrin beta-2	ITGB2	tr|D3DSM0|D3DSM0_HUMAN Isoform of P05107, Integrin beta OS=Homo sapiens GN=ITGB2 PE=1 SV=1;sp|P05107|ITB2_HUMAN Integrin beta-2 OS=Homo sapiens GN=ITGB2 PE=1 SV=2;tr|A0A087WX36|A0A087WX36_HUMAN Isoform of P05107, Integrin beta OS=Homo sapiens GN=ITGB2 PE=1	4	5	2	2	5	4	5	3	3	3	2	2	2	1	1	2	2	2	2	1	1	2	11.2	3.4	3.4	78.354	712	712;769;378;322	0	2.7246	By matching	By MS/MS	By matching	By matching	By matching	By matching	11.2	7	11.2	4.9	5.8	4.6
P05106;H3BM21;P05106-2;P05106-3;I3L4X8	P05106;H3BM21;P05106-2;P05106-3	16;14;14;14;7	16;14;14;14;7	16;14;14;14;7	Integrin beta-3;Integrin beta	ITGB3	sp|P05106|ITB3_HUMAN Integrin beta-3 OS=Homo sapiens GN=ITGB3 PE=1 SV=2;tr|H3BM21|H3BM21_HUMAN Integrin beta (Fragment) OS=Homo sapiens PE=3 SV=1;sp|P05106-2|ITB3_HUMAN Isoform of P05106, Isoform Beta-3B of Integrin beta-3 OS=Homo sapiens GN=ITGB3;sp|P0510	5	16	16	16	15	13	15	14	15	16	15	13	15	14	15	16	15	13	15	14	15	16	28.8	28.8	28.8	87.057	788	788;787;780;784;443	0	105.43	By MS/MS	By MS/MS	By MS/MS	By MS/MS	By MS/MS	By MS/MS	26.3	25	26.3	25.3	26.3	28.8
A0A087WXP3;E9PEE8;Q8SQB8;P18564-2;P18564	A0A087WXP3;E9PEE8;Q8SQB8;P18564-2;P18564	1;1;1;1;1	1;1;1;1;1	1;1;1;1;1	Integrin beta;Integrin beta-6	ITGB6	tr|A0A087WXP3|A0A087WXP3_HUMAN Isoform of P18564, Integrin beta OS=Homo sapiens GN=ITGB6 PE=1 SV=1;tr|E9PEE8|E9PEE8_HUMAN Isoform of P18564, Integrin beta OS=Homo sapiens GN=ITGB6 PE=1 SV=1;sp|Q8SQB8|ITB6_BOVIN Integrin beta-6 OS=Bos taurus GN=ITGB6 PE=1 S	5	1	1	1	1	1	1	1	1	1	1	1	1	1	1	1	1	1	1	1	1	1	1.3	1.3	1.3	75.849	693	693;746;788;681;788	0.010093	1.3107	By MS/MS	By MS/MS	By matching	By matching	By MS/MS	By MS/MS	1.3	1.3	1.3	1.3	1.3	1.3
P26010-2;P26010;F5H6T4;F8VNX4;F8W186;H3BRM2;H3BRX4	P26010-2;P26010;F5H6T4;F8VNX4	8;8;7;4;1;1;1	8;8;7;4;1;1;1	8;8;7;4;1;1;1	Integrin beta-7;Integrin beta	ITGB7	sp|P26010-2|ITB7_HUMAN Isoform of P26010, Isoform Short of Integrin beta-7 OS=Homo sapiens GN=ITGB7;sp|P26010|ITB7_HUMAN Integrin beta-7 OS=Homo sapiens GN=ITGB7 PE=1 SV=1;tr|F5H6T4|F5H6T4_HUMAN Isoform of P26010, Integrin beta OS=Homo sapiens GN=ITGB7 PE=	7	8	8	8	8	7	8	7	5	5	8	7	8	7	5	5	8	7	8	7	5	5	22.3	22.3	22.3	71.581	650	650;798;471;158;89;93;117	0	68.157	By MS/MS	By MS/MS	By MS/MS	By MS/MS	By matching	By MS/MS	22.3	20.9	22.3	22.3	15.7	16.3
Q08881;E5RFR5;E5RJY4	Q08881	3;1;1	3;1;1	3;1;1	Tyrosine-protein kinase ITK/TSK	ITK	sp|Q08881|ITK_HUMAN Tyrosine-protein kinase ITK/TSK OS=Homo sapiens GN=ITK PE=1 SV=1	3	3	3	3	2	2	3	0	1	0	2	2	3	0	1	0	2	2	3	0	1	0	6.5	6.5	6.5	71.83	620	620;73;116	0	3.9851	By MS/MS	By matching	By MS/MS		By matching		4.2	4.2	6.5	0	2.3	0
Q3T0P7;Q9Y287	Q3T0P7;Q9Y287	1;1	1;1	1;1	Integral membrane protein 2B;BRI2, membrane form;BRI2 intracellular domain;BRI2C, soluble form;Bri23 peptide	ITM2B	sp|Q3T0P7|ITM2B_BOVIN Integral membrane protein 2B OS=Bos taurus GN=ITM2B PE=2 SV=1;sp|Q9Y287|ITM2B_HUMAN Integral membrane protein 2B OS=Homo sapiens GN=ITM2B PE=1 SV=1	2	1	1	1	1	1	1	0	0	0	1	1	1	0	0	0	1	1	1	0	0	0	3.8	3.8	3.8	30.4	266	266;266	0	2.2295	By matching	By MS/MS	By matching				3.8	3.8	3.8	0	0	0
E7EUS6;B8ZZM6;A2VDN0;Q9NQX7-2;Q9NQX7	E7EUS6;B8ZZM6;A2VDN0;Q9NQX7-2;Q9NQX7	1;1;1;1;1	1;1;1;1;1	1;1;1;1;1	Integral membrane protein 2C;CT-BRI3	ITM2C	tr|E7EUS6|E7EUS6_HUMAN Isoform of Q9NQX7, Integral membrane protein 2C (Fragment) OS=Homo sapiens GN=ITM2C PE=1 SV=2;tr|B8ZZM6|B8ZZM6_HUMAN Isoform of Q9NQX7, Integral membrane protein 2C OS=Homo sapiens GN=ITM2C PE=1 SV=2;sp|A2VDN0|ITM2C_BOVIN Integral me	5	1	1	1	1	1	1	0	0	0	1	1	1	0	0	0	1	1	1	0	0	0	8	8	8	14.568	125	125;205;271;220;267	0.0089286	1.4552	By matching	By matching	By MS/MS				8	8	8	0	0	0
Q8WN96;Q9TU34;Q14643-4;Q14571;Q14643-3;Q14643-8;Q14643-7;Q14643-5;Q14643-6;Q14643-2;Q14643	Q8WN96;Q9TU34;Q14643-4;Q14571;Q14643-3;Q14643-8;Q14643-7;Q14643-5;Q14643-6;Q14643-2;Q14643	1;1;1;1;1;1;1;1;1;1;1	1;1;1;1;1;1;1;1;1;1;1	1;1;1;1;1;1;1;1;1;1;1	Inositol 1,4,5-trisphosphate receptor type 1;Inositol 1,4,5-trisphosphate receptor type 2	ITPR1;ITPR2	sp|Q8WN96|ITPR2_BOVIN Inositol 1,4,5-trisphosphate receptor type 2 OS=Bos taurus GN=ITPR2 PE=2 SV=1;sp|Q9TU34|ITPR1_BOVIN Inositol 1,4,5-trisphosphate receptor type 1 OS=Bos taurus GN=ITPR1 PE=1 SV=1;sp|Q14643-4|ITPR1_HUMAN Isoform of Q14643, Isoform 4 of	11	1	1	1	1	1	1	0	0	1	1	1	1	0	0	1	1	1	1	0	0	1	0.5	0.5	0.5	307.82	2701	2701;2709;2695;2701;2710;2719;2728;2734;2743;2743;2758	1	-2	By matching	By MS/MS	By matching			By matching	0.5	0.5	0.5	0	0	0.5
Q9BX67-2;Q9BX67	Q9BX67-2;Q9BX67	1;1	1;1	1;1	Junctional adhesion molecule C	JAM3	sp|Q9BX67-2|JAM3_HUMAN Isoform of Q9BX67, Isoform 2 of Junctional adhesion molecule C OS=Homo sapiens GN=JAM3;sp|Q9BX67|JAM3_HUMAN Junctional adhesion molecule C OS=Homo sapiens GN=JAM3 PE=1 SV=1	2	1	1	1	1	1	1	1	1	1	1	1	1	1	1	1	1	1	1	1	1	1	3.9	3.9	3.9	29.223	259	259;310	0.0073409	1.4808	By matching	By matching	By MS/MS	By matching	By matching	By matching	3.9	3.9	3.9	3.9	3.9	3.9
Q8SPJ1;P14923	Q8SPJ1;P14923	2;2	1;1	1;1	Junction plakoglobin	JUP	sp|Q8SPJ1|PLAK_BOVIN Junction plakoglobin OS=Bos taurus GN=JUP PE=2 SV=1;sp|P14923|PLAK_HUMAN Junction plakoglobin OS=Homo sapiens GN=JUP PE=1 SV=3	2	2	1	1	2	1	2	2	2	1	1	0	1	1	1	1	1	0	1	1	1	1	4	2.7	2.7	81.82	745	745;745	0	2.8847	By matching	By matching	By MS/MS	By MS/MS	By MS/MS	By matching	4	1.3	4	4	4	2.7
F5H1F7;P29375-2;P29375	F5H1F7;P29375-2;P29375	1;1;1	1;1;1	1;1;1	Lysine-specific demethylase 5A	KDM5A	tr|F5H1F7|F5H1F7_HUMAN Isoform of P29375, Lysine-specific demethylase 5A OS=Homo sapiens GN=KDM5A PE=1 SV=2;sp|P29375-2|KDM5A_HUMAN Isoform of P29375, Isoform 2 of Lysine-specific demethylase 5A OS=Homo sapiens GN=KDM5A;sp|P29375|KDM5A_HUMAN Lysine-specifi	3	1	1	1	0	0	0	0	0	1	0	0	0	0	0	1	0	0	0	0	0	1	0.7	0.7	0.7	195.74	1722	1722;1636;1690	1	-2						By MS/MS	0	0	0	0	0	0.7
J3KN16;Q5VYK3	J3KN16;Q5VYK3	1;1	1;1	1;1	Proteasome-associated protein ECM29 homolog	KIAA0368;ECM29	tr|J3KN16|J3KN16_HUMAN Isoform of Q5VYK3, Proteasome-associated protein ECM29 homolog OS=Homo sapiens GN=KIAA0368 PE=1 SV=1;sp|Q5VYK3|ECM29_HUMAN Proteasome-associated protein ECM29 homolog OS=Homo sapiens GN=ECM29 PE=1 SV=2	2	1	1	1	0	1	1	0	1	1	0	1	1	0	1	1	0	1	1	0	1	1	0.6	0.6	0.6	223.69	2017	2017;1845	0.0035587	1.933		By MS/MS	By matching		By matching	By MS/MS	0	0.6	0.6	0	0.6	0.6
Q9P266	Q9P266	1	1	1	Junctional protein associated with coronary artery disease	KIAA1462	sp|Q9P266|JCAD_HUMAN Junctional protein associated with coronary artery disease OS=Homo sapiens GN=KIAA1462 PE=1 SV=3	1	1	1	1	0	0	0	0	0	1	0	0	0	0	0	1	0	0	0	0	0	1	1	1	1	148.35	1359	1359	0.010148	1.3261						By MS/MS	0	0	0	0	0	1
H0Y8E4;E9PH70;Q9ULH0-3;Q9ULH0-2;Q9ULH0-4;Q9ULH0	H0Y8E4;E9PH70;Q9ULH0-3;Q9ULH0-2;Q9ULH0-4;Q9ULH0	2;2;2;2;2;2	2;2;2;2;2;2	2;2;2;2;2;2	Kinase D-interacting substrate of 220 kDa	KIDINS220	tr|H0Y8E4|H0Y8E4_HUMAN Isoform of Q9ULH0, Kinase D-interacting substrate of 220 kDa (Fragment) OS=Homo sapiens GN=KIDINS220 PE=1 SV=1;tr|E9PH70|E9PH70_HUMAN Isoform of Q9ULH0, Kinase D-interacting substrate of 220 kDa (Fragment) OS=Homo sapiens GN=KIDINS22	6	2	2	2	2	2	2	2	2	2	2	2	2	2	2	2	2	2	2	2	2	2	2.3	2.3	2.3	118.38	1057	1057;1305;1031;1672;1752;1771	0	3.344	By matching	By matching	By MS/MS	By matching	By MS/MS	By matching	2.3	2.3	2.3	2.3	2.3	2.3
P52732	P52732	2	2	2	Kinesin-like protein KIF11	KIF11	sp|P52732|KIF11_HUMAN Kinesin-like protein KIF11 OS=Homo sapiens GN=KIF11 PE=1 SV=2	1	2	2	2	1	1	0	1	1	2	1	1	0	1	1	2	1	1	0	1	1	2	2.6	2.6	2.6	119.16	1056	1056	0.00093023	2.1902	By matching	By matching		By matching	By MS/MS	By MS/MS	1.2	1.2	0	1.2	1.2	2.6
O95235-2;O95235;D6R9E4;D6RBN1;Q29RT6	O95235-2;O95235	4;4;1;1;1	4;4;1;1;1	4;4;1;1;1	Kinesin-like protein KIF20A	KIF20A	sp|O95235-2|KI20A_HUMAN Isoform of O95235, Isoform 2 of Kinesin-like protein KIF20A OS=Homo sapiens GN=KIF20A;sp|O95235|KI20A_HUMAN Kinesin-like protein KIF20A OS=Homo sapiens GN=KIF20A PE=1 SV=1	5	4	4	4	2	1	4	0	0	0	2	1	4	0	0	0	2	1	4	0	0	0	7	7	7	98.099	872	872;890;159;225;888	0	16.938	By matching	By matching	By MS/MS				3.2	1.5	7	0	0	0
Q02241-2;H7BYN4;Q02241;Q02241-3;H0YKQ5;H0YME6;H0YMJ4	Q02241-2;H7BYN4;Q02241;Q02241-3	10;9;9;8;2;2;1	10;9;9;8;2;2;1	10;9;9;8;2;2;1	Kinesin-like protein KIF23;Kinesin-like protein	KIF23	sp|Q02241-2|KIF23_HUMAN Isoform of Q02241, Isoform 2 of Kinesin-like protein KIF23 OS=Homo sapiens GN=KIF23;tr|H7BYN4|H7BYN4_HUMAN Isoform of Q02241, Kinesin-like protein OS=Homo sapiens GN=KIF23 PE=1 SV=1;sp|Q02241|KIF23_HUMAN Kinesin-like protein KIF23 O	7	10	10	10	10	10	9	7	5	4	10	10	9	7	5	4	10	10	9	7	5	4	19.4	19.4	19.4	98.104	856	856;952;960;673;267;371;109	0	63.681	By MS/MS	By MS/MS	By MS/MS	By matching	By matching	By MS/MS	19.4	19.4	17.5	10.7	8.4	6.9
P33176;A0A0G2JMZ6;J3KNA1;O60282;Q12840;O60282-2	P33176	9;3;3;3;3;1	9;3;3;3;3;1	9;3;3;3;3;1	Kinesin-1 heavy chain	KIF5B	sp|P33176|KINH_HUMAN Kinesin-1 heavy chain OS=Homo sapiens GN=KIF5B PE=1 SV=1	6	9	9	9	4	5	4	7	9	6	4	5	4	7	9	6	4	5	4	7	9	6	13.8	13.8	13.8	109.68	963	963;860;943;957;1032;725	0	18.804	By MS/MS	By MS/MS	By MS/MS	By MS/MS	By MS/MS	By MS/MS	7.1	8	6.9	10.8	13.8	9.6
P52292;J3QLL0;J3KS65	P52292;J3QLL0;J3KS65	2;1;1	2;1;1	2;1;1	Importin subunit alpha-1	KPNA2	sp|P52292|IMA1_HUMAN Importin subunit alpha-1 OS=Homo sapiens GN=KPNA2 PE=1 SV=1;tr|J3QLL0|J3QLL0_HUMAN Isoform of P52292, Importin subunit alpha-1 (Fragment) OS=Homo sapiens GN=KPNA2 PE=1 SV=1;tr|J3KS65|J3KS65_HUMAN Isoform of P52292, Importin subunit alp	3	2	2	2	2	2	1	0	1	1	2	2	1	0	1	1	2	2	1	0	1	1	5.9	5.9	5.9	57.861	529	529;134;143	0.0042337	1.6344	By MS/MS	By MS/MS	By matching		By matching	By matching	5.9	5.9	3.4	0	3.4	2.5
Q14974;Q14974-2;J3KTM9;J3QR48;J3QRG4	Q14974;Q14974-2;J3KTM9	8;5;4;3;1	8;5;4;3;1	8;5;4;3;1	Importin subunit beta-1	KPNB1	sp|Q14974|IMB1_HUMAN Importin subunit beta-1 OS=Homo sapiens GN=KPNB1 PE=1 SV=2;sp|Q14974-2|IMB1_HUMAN Isoform of Q14974, Isoform 2 of Importin subunit beta-1 OS=Homo sapiens GN=KPNB1;tr|J3KTM9|J3KTM9_HUMAN Isoform of Q14974, Importin subunit beta-1 (Fragm	5	8	8	8	8	6	7	7	8	7	8	6	7	7	8	7	8	6	7	7	8	7	14.2	14.2	14.2	97.169	876	876;731;690;149;60	0	142.79	By MS/MS	By MS/MS	By MS/MS	By MS/MS	By MS/MS	By MS/MS	14.2	9.1	12.7	11	14.2	11
P04264;CON__P04264;CON__Q922U2;Q5XQN5;CON__Q5XQN5;CON__H-INV:HIT000016045;F8VP67;F8VUG2;F8W1U3;CON__P05787;CON__Q9R0H5;CON__Q6NXH9;P05787;P05787-2	P04264;CON__P04264	32;31;3;3;3;1;1;1;1;1;1;1;1;1	32;31;3;3;3;1;1;1;1;1;1;1;1;1	23;22;1;1;1;0;0;0;0;0;0;0;0;0	Keratin, type II cytoskeletal 1	KRT1	sp|P04264|K2C1_HUMAN Keratin, type II cytoskeletal 1 OS=Homo sapiens GN=KRT1 PE=1 SV=6;	14	32	32	23	30	26	28	25	30	28	30	26	28	25	30	28	21	18	20	17	22	19	60.9	60.9	50.2	66.038	644	644;644;580;601;601;99;113;273;289;483;524;539;483;511	0	241.57	By MS/MS	By MS/MS	By MS/MS	By MS/MS	By MS/MS	By MS/MS	52.5	49.7	50.6	47.4	54.8	51.6
CON__P13645;P13645;P06394;CON__P02535-1;Q0P5J4;CON__Q7Z3Z0;CON__Q7Z3Y8;Q0P5J6;Q148H6;CON__Q148H6;CON__Q7Z3Y7;Q7Z3Z0;Q7Z3Y8;Q7Z3Y7;CON__Q7Z3Y9;CON__Q99456;CON__Q2M2I5;Q7Z3Y9;Q99456;Q2M2I5	CON__P13645;P13645	26;26;7;6;2;2;2;2;2;2;2;2;2;2;1;1;1;1;1;1	26;26;7;6;2;2;2;2;2;2;2;2;2;2;1;1;1;1;1;1	22;22;4;3;1;1;1;1;1;1;1;1;1;1;0;0;0;0;0;0	Keratin, type I cytoskeletal 10	KRT10	;sp|P13645|K1C10_HUMAN Keratin, type I cytoskeletal 10 OS=Homo sapiens GN=KRT10 PE=1 SV=6	20	26	26	22	25	25	25	21	26	23	25	25	25	21	26	23	21	21	21	19	22	20	51.1	51.1	46	59.51	593	593;584;526;570;450;450;459;460;464;464;486;450;459;464;468;494;525;468;494;525	0	295.77	By MS/MS	By MS/MS	By MS/MS	By MS/MS	By MS/MS	By MS/MS	48.2	51.1	51.1	46.7	51.1	51.1
K7ERE3;CON__ENSEMBL:ENSP00000377550;CON__P13646-1;P13646-3;P13646;K7EMD9;P13646-2	K7ERE3;CON__ENSEMBL:ENSP00000377550;CON__P13646-1;P13646-3;P13646;K7EMD9;P13646-2	5;5;5;5;5;3;3	1;1;1;1;1;0;0	1;1;1;1;1;0;0	Keratin, type I cytoskeletal 13	KRT13	tr|K7ERE3|K7ERE3_HUMAN Isoform of P13646, Keratin, type I cytoskeletal 13 OS=Homo sapiens GN=KRT13 PE=1 SV=1;;;sp|P13646-3|K1C13_HUMAN Isoform of P13646, Isoform 3 of Keratin, type I cytoskeletal 13 OS=Homo sapiens GN=KRT13;sp|P13646|K1C13_HUMAN Keratin, t	7	5	1	1	3	4	3	2	4	3	0	1	0	0	0	0	0	1	0	0	0	0	11.6	3.1	3.1	45.26	415	415;420;458;420;458;165;355	0	2.4321	By matching	By MS/MS	By matching	By matching	By matching	By matching	5.8	8.9	5.8	5.5	8.4	8.4
CON__P02533;P02533;CON__Q04695;CON__Q9QWL7;A1L595;Q04695;F5GWP8;CON__P19012;CON__A2A4G1;P19012;CON__Q6IFX2;K7ENV3;P05785;CON__Q61782;C9JM50;K7EPJ9;A8MT21;P08728;CON__P08727;CON__P19001;P19012-2;P08727;K7ESE1;K7EMS3;C9JTG5;CON__P35900;CON__Q9D312;P35900	CON__P02533;P02533	11;11;5;5;5;5;4;4;4;4;3;2;2;2;2;2;2;2;2;2;2;2;1;1;1;1;1;1	9;9;4;4;4;4;4;3;2;3;3;2;2;2;1;1;2;2;1;1;2;1;1;1;1;1;1;1	4;4;2;2;2;2;2;0;0;0;0;0;1;1;0;0;0;0;0;0;0;0;1;0;0;0;0;0	Keratin, type I cytoskeletal 14	KRT14	;sp|P02533|K1C14_HUMAN Keratin, type I cytoskeletal 14 OS=Homo sapiens GN=KRT14 PE=1 SV=4	28	11	9	4	10	5	9	10	10	9	8	3	7	8	8	7	4	1	4	3	4	3	29.2	25.4	13.1	51.621	472	472;472;432;433;441;432;349;456;456;456;452;49;93;93;196;231;291;399;400;403;251;400;95;181;220;424;431;424	0	34.311	By MS/MS	By MS/MS	By MS/MS	By MS/MS	By MS/MS	By MS/MS	26.9	11.4	25	26.9	26.1	24.2
CON__P08779;P08779;CON__Q9Z2K1;CON__Q3ZAW8;K7ENW6	CON__P08779;P08779	10;10;3;3;2	3;3;1;1;2	3;3;1;1;2	Keratin, type I cytoskeletal 16	KRT16	;sp|P08779|K1C16_HUMAN Keratin, type I cytoskeletal 16 OS=Homo sapiens GN=KRT16 PE=1 SV=4	5	10	3	3	8	5	7	10	8	8	2	1	2	3	2	2	2	1	2	3	2	2	26.4	10.4	10.4	51.267	473	473;473;469;474;162	0	19.713	By matching	By matching	By MS/MS	By MS/MS	By MS/MS	By MS/MS	19.7	10.6	17.8	26.4	18.8	20.1
P35908;CON__P35908;CON__Q5XKE5;Q5XKE5;Q01546;H0YID6;Q148H7;CON__P19013;CON__P12035;CON__Q01546;P19013;P12035	P35908;CON__P35908	24;23;2;2;2;1;1;1;1;1;1;1	22;21;2;2;2;1;1;1;1;1;1;1	19;18;1;1;1;1;0;0;1;1;0;1	Keratin, type II cytoskeletal 2 epidermal	KRT2	sp|P35908|K22E_HUMAN Keratin, type II cytoskeletal 2 epidermal OS=Homo sapiens GN=KRT2 PE=1 SV=2;	12	24	22	19	21	20	22	18	22	22	19	18	20	16	21	20	16	15	17	13	18	17	60.6	57.4	52	65.432	639	639;645;535;535;638;119;535;594;629;638;534;628	0	155.09	By MS/MS	By MS/MS	By MS/MS	By MS/MS	By MS/MS	By MS/MS	53.4	48.5	53.5	48.7	57.6	53.5
CON__P13647;P13647;F8VV57;H0YIN9;H0YI76;P05786	CON__P13647;P13647	7;7;2;2;2;1	3;3;2;1;1;1	2;2;2;0;0;0	Keratin, type II cytoskeletal 5	KRT5	;sp|P13647|K2C5_HUMAN Keratin, type II cytoskeletal 5 OS=Homo sapiens GN=KRT5 PE=1 SV=3	6	7	3	2	6	6	6	5	6	6	2	3	3	3	2	3	2	2	2	2	2	2	13.9	5.9	4.4	62.378	590	590;590;132;196;201;478	0	5.9725	By MS/MS	By MS/MS	By matching	By MS/MS	By MS/MS	By MS/MS	12.4	12.2	12.2	10.5	12.4	12.2
P04259	P04259	9	5	0	Keratin, type II cytoskeletal 6B	KRT6B	sp|P04259|K2C6B_HUMAN Keratin, type II cytoskeletal 6B OS=Homo sapiens GN=KRT6B PE=1 SV=5	1	9	5	0	9	8	8	7	8	8	5	5	5	4	4	4	0	0	0	0	0	0	20.2	12.9	0	60.066	564	564	0	14.263	By MS/MS	By matching	By MS/MS	By MS/MS	By MS/MS	By MS/MS	20.2	18.4	18.4	16.7	16.8	18.4
CON__P48668;CON__P04259;CON__P02538;P48668;P02538;F8W0C6;CON__Q8VED5;CON__O95678;O95678	CON__P48668;CON__P04259;CON__P02538;P48668;P02538	9;9;9;9;9;3;2;2;2	1;1;1;1;1;0;0;1;1	0;0;0;0;0;0;0;0;0	Keratin, type II cytoskeletal 6C;Keratin, type II cytoskeletal 6A	KRT6C;KRT6A	;;;sp|P48668|K2C6C_HUMAN Keratin, type II cytoskeletal 6C OS=Homo sapiens GN=KRT6C PE=1 SV=3;sp|P02538|K2C6A_HUMAN Keratin, type II cytoskeletal 6A OS=Homo sapiens GN=KRT6A PE=1 SV=3	9	9	1	0	8	7	7	7	7	7	0	0	0	1	0	0	0	0	0	0	0	0	20.2	1.8	0	60.024	564	564;564;564;564;564;179;531;551;551	0	2.4901	By matching	By matching	By matching	By MS/MS	By matching	By matching	18.4	16.7	16.7	16.7	15.1	16.7
H0YIG3;CON__Q14CN4-1;CON__Q6IME9;CON__Q3SY84;Q148H5;CON__Q7RTS7;CON__Q32MB2;F8W1S1;Q86Y46-2;Q14CN4-3;Q14CN4-2;Q14CN4;Q3SY84;Q7RTS7;Q86Y46	H0YIG3;CON__Q14CN4-1;CON__Q6IME9;CON__Q3SY84;Q148H5;CON__Q7RTS7;CON__Q32MB2;F8W1S1;Q86Y46-2;Q14CN4-3;Q14CN4-2;Q14CN4;Q3SY84;Q7RTS7;Q86Y46	1;1;1;1;1;1;1;1;1;1;1;1;1;1;1	1;1;1;1;1;1;1;1;1;1;1;1;1;1;1	1;1;1;1;1;1;1;1;1;1;1;1;1;1;1	Keratin, type II cytoskeletal 73;Keratin, type II cytoskeletal 72;Keratin, type II cytoskeletal 71;Keratin, type II cytoskeletal 74	KRT72;KRT74;KRT73;KRT71	tr|H0YIG3|H0YIG3_HUMAN Isoform of Q14CN4, Keratin, type II cytoskeletal 72 (Fragment) OS=Homo sapiens GN=KRT72 PE=4 SV=1;;;;sp|Q148H5|K2C71_BOVIN Keratin, type II cytoskeletal 71 OS=Bos taurus GN=KRT71 PE=2 SV=1;;;tr|F8W1S1|F8W1S1_HUMAN Isoform of Q7RTS7,	15	1	1	1	0	0	0	0	1	0	0	0	0	0	1	0	0	0	0	0	1	0	6.2	6.2	6.2	21.653	192	192;511;520;523;525;529;540;543;381;469;510;511;523;529;540	0	10.47					By MS/MS		0	0	0	0	6.2	0
CON__Q6IFZ6;CON__Q7Z794;Q7Z794	CON__Q6IFZ6;CON__Q7Z794;Q7Z794	3;2;2	1;1;1	1;1;1	Keratin, type II cytoskeletal 1b	KRT77	;;sp|Q7Z794|K2C1B_HUMAN Keratin, type II cytoskeletal 1b OS=Homo sapiens GN=KRT77 PE=2 SV=3	3	3	1	1	3	1	1	1	2	2	1	0	0	0	0	0	1	0	0	0	0	0	5.9	2.1	2.1	61.358	572	572;578;578	0.0035367	1.8963	By MS/MS	By matching	By matching	By matching	By matching	By matching	5.9	2.1	2.1	2.1	3.8	3.8
CON__Q8N1N4-2;CON__Q7RTT2;Q8N1N4-2;Q8N1N4	CON__Q8N1N4-2;CON__Q7RTT2;Q8N1N4-2;Q8N1N4	1;1;1;1	1;1;1;1	1;1;1;1	Keratin, type II cytoskeletal 78	KRT78	;;sp|Q8N1N4-2|K2C78_HUMAN Isoform of Q8N1N4, Isoform 2 of Keratin, type II cytoskeletal 78 OS=Homo sapiens GN=KRT78;sp|Q8N1N4|K2C78_HUMAN Keratin, type II cytoskeletal 78 OS=Homo sapiens GN=KRT78 PE=2 SV=2	4	1	1	1	1	0	1	1	1	0	1	0	1	1	1	0	1	0	1	1	1	0	2.3	2.3	2.3	56.964	521	521;521;410;520	0	3.1106	By matching		By MS/MS	By matching	By MS/MS		2.3	0	2.3	2.3	2.3	0
CON__P35527;P35527;K7EQQ3	CON__P35527;P35527;K7EQQ3	21;21;11	21;21;11	21;21;11	Keratin, type I cytoskeletal 9	KRT9	;sp|P35527|K1C9_HUMAN Keratin, type I cytoskeletal 9 OS=Homo sapiens GN=KRT9 PE=1 SV=3;tr|K7EQQ3|K7EQQ3_HUMAN Isoform of P35527, Keratin, type I cytoskeletal 9 OS=Homo sapiens GN=KRT9 PE=1 SV=1	3	21	21	21	15	11	18	16	19	16	15	11	18	16	19	16	15	11	18	16	19	16	54.1	54.1	54.1	62.129	623	623;623;390	0	189.43	By MS/MS	By MS/MS	By MS/MS	By MS/MS	By MS/MS	By MS/MS	44.6	31.3	51	49.6	49	44.8
P11047	P11047	3	3	3	Laminin subunit gamma-1	LAMC1	sp|P11047|LAMC1_HUMAN Laminin subunit gamma-1 OS=Homo sapiens GN=LAMC1 PE=1 SV=3	1	3	3	3	3	2	3	1	0	1	3	2	3	1	0	1	3	2	3	1	0	1	2.7	2.7	2.7	177.6	1609	1609	0	7.753	By MS/MS	By matching	By MS/MS	By matching		By matching	2.7	1.9	2.7	0.8	0	1.1
P11279-2;P11279	P11279-2;P11279	2;2	2;2	2;2	Lysosome-associated membrane glycoprotein 1	LAMP1	sp|P11279-2|LAMP1_HUMAN Isoform of P11279, Isoform 2 of Lysosome-associated membrane glycoprotein 1 OS=Homo sapiens GN=LAMP1;sp|P11279|LAMP1_HUMAN Lysosome-associated membrane glycoprotein 1 OS=Homo sapiens GN=LAMP1 PE=1 SV=3	2	2	2	2	2	1	2	1	1	1	2	1	2	1	1	1	2	1	2	1	1	1	5.8	5.8	5.8	38.985	364	364;417	0	4.6393	By MS/MS	By MS/MS	By MS/MS	By matching	By MS/MS	By matching	5.8	4.4	5.8	5.8	5.8	5.8
P13473-2;P13473;P13473-3;H0YCG2	P13473-2;P13473;P13473-3;H0YCG2	2;2;2;1	2;2;2;1	2;2;2;1	Lysosome-associated membrane glycoprotein 2	LAMP2	sp|P13473-2|LAMP2_HUMAN Isoform of P13473, Isoform LAMP-2B of Lysosome-associated membrane glycoprotein 2 OS=Homo sapiens GN=LAMP2;sp|P13473|LAMP2_HUMAN Lysosome-associated membrane glycoprotein 2 OS=Homo sapiens GN=LAMP2 PE=1 SV=2;sp|P13473-3|LAMP2_HUMAN	4	2	2	2	1	1	1	2	2	2	1	1	1	2	2	2	1	1	1	2	2	2	4.1	4.1	4.1	44.955	410	410;410;411;258	0.0026858	1.9772	By MS/MS	By matching	By MS/MS	By MS/MS	By MS/MS	By MS/MS	2	2	2	4.1	4.1	4.1
Q9P2J5-2;Q9P2J5;Q9P2J5-3	Q9P2J5-2;Q9P2J5	9;9;2	9;9;2	9;9;2	Leucine--tRNA ligase, cytoplasmic	LARS	sp|Q9P2J5-2|SYLC_HUMAN Isoform of Q9P2J5, Isoform 2 of Leucine--tRNA ligase, cytoplasmic OS=Homo sapiens GN=LARS;sp|Q9P2J5|SYLC_HUMAN Leucine--tRNA ligase, cytoplasmic OS=Homo sapiens GN=LARS PE=1 SV=2	3	9	9	9	5	5	2	4	7	8	5	5	2	4	7	8	5	5	2	4	7	8	14.1	14.1	14.1	128.04	1122	1122;1176;485	0	31.077	By MS/MS	By MS/MS	By matching	By MS/MS	By MS/MS	By MS/MS	8.1	8.1	2.6	6.7	11.3	12.7
P06239;P06239-3;Q573B4;E9PJ92;P06239-2;E9PAP0;F8W6B9;E9PKQ8	P06239;P06239-3;Q573B4	15;15;14;7;7;5;3;3	15;15;14;7;7;5;3;3	14;14;13;7;7;5;3;3	Tyrosine-protein kinase Lck;Non-specific protein-tyrosine kinase	LCK	sp|P06239|LCK_HUMAN Tyrosine-protein kinase Lck OS=Homo sapiens GN=LCK PE=1 SV=6;sp|P06239-3|LCK_HUMAN Isoform of P06239, Isoform 3 of Tyrosine-protein kinase Lck OS=Homo sapiens GN=LCK;tr|Q573B4|Q573B4_HUMAN Isoform of P06239, Tyrosine-protein kinase OS=H	8	15	15	14	13	13	13	8	9	9	13	13	13	8	9	9	13	12	12	7	9	9	42.6	42.6	40.7	58	509	509;539;516;319;363;285;137;200	0	76.519	By MS/MS	By MS/MS	By MS/MS	By MS/MS	By MS/MS	By MS/MS	38.3	36.7	38.5	22.6	27.1	27.1
P13796;P13796-2;Q5TBN3;Q5TBN5;U3KQI3	P13796	17;8;3;1;1	17;8;3;1;1	13;7;2;1;0	Plastin-2	LCP1	sp|P13796|PLSL_HUMAN Plastin-2 OS=Homo sapiens GN=LCP1 PE=1 SV=6	5	17	17	13	16	15	17	10	10	12	16	15	17	10	10	12	12	12	13	9	9	10	39.1	39.1	33.7	70.288	627	627;196;246;66;164	0	58.666	By MS/MS	By MS/MS	By MS/MS	By MS/MS	By MS/MS	By MS/MS	37.2	36.8	39.1	26.6	28.4	30.9
P00338;P00338-3;P00338-5;P00338-2;P00338-4;F5GXY2;F5GYU2;F5GXH2;F5H8H6;F5GXC7;F5GWW2;F5GXU1;F5GZQ4;F5H5J4;F5H6W8	P00338;P00338-3;P00338-5;P00338-2;P00338-4	9;8;6;6;6;4;3;2;1;1;1;1;1;1;1	8;7;5;5;5;4;3;2;1;1;1;1;1;1;1	6;5;5;5;3;4;3;2;1;1;1;1;1;1;1	L-lactate dehydrogenase A chain	LDHA	sp|P00338|LDHA_HUMAN L-lactate dehydrogenase A chain OS=Homo sapiens GN=LDHA PE=1 SV=2;sp|P00338-3|LDHA_HUMAN Isoform of P00338, Isoform 3 of L-lactate dehydrogenase A chain OS=Homo sapiens GN=LDHA;sp|P00338-5|LDHA_HUMAN Isoform of P00338, Isoform 5 of L-l	15	9	8	6	8	7	8	9	7	8	8	7	7	8	7	7	6	5	5	6	5	5	44.3	40.7	31.6	36.688	332	332;361;241;274;274;157;144;114;42;45;45;46;72;89;94	0	77.871	By MS/MS	By MS/MS	By MS/MS	By MS/MS	By MS/MS	By MS/MS	40.7	38.3	41.9	44.3	38.3	41.9
P07195;A8MW50;F5H793;C9J7H8;F5H5G7;F5H155;A0A087WUM2;G3XAP5;F5H245;Q6ZMR3;P07864	P07195	14;5;4;4;1;1;1;1;1;1;1	14;5;4;4;1;1;1;1;1;1;1	6;2;2;2;0;0;0;0;0;0;0	L-lactate dehydrogenase B chain	LDHB	sp|P07195|LDHB_HUMAN L-lactate dehydrogenase B chain OS=Homo sapiens GN=LDHB PE=1 SV=2	11	14	14	6	9	10	14	11	8	10	9	10	14	11	8	10	4	5	6	6	3	4	49.4	49.4	17.1	36.638	334	334;232;102;137;183;225;233;241;318;332;332	0	45.454	By MS/MS	By MS/MS	By MS/MS	By MS/MS	By MS/MS	By MS/MS	36.5	34.7	49.4	36.8	34.7	40.1
J3KMZ9;H0YMD1;P01130-2;P01130-3;P01130-6;P01130-4;P01130-5;P01130	J3KMZ9;H0YMD1;P01130-2;P01130-3;P01130-6;P01130-4;P01130-5;P01130	1;1;1;1;1;1;1;1	1;1;1;1;1;1;1;1	1;1;1;1;1;1;1;1	Low-density lipoprotein receptor	LDLR	tr|J3KMZ9|J3KMZ9_HUMAN Isoform of P01130, Low-density lipoprotein receptor (Fragment) OS=Homo sapiens GN=LDLR PE=1 SV=1;tr|H0YMD1|H0YMD1_HUMAN Isoform of P01130, Low-density lipoprotein receptor OS=Homo sapiens GN=LDLR PE=1 SV=1;sp|P01130-2|LDLR_HUMAN Isof	8	1	1	1	1	1	0	0	0	0	1	1	0	0	0	0	1	1	0	0	0	0	1.8	1.8	1.8	104.56	945	945;948;682;692;739;819;858;860	0	3.3576	By matching	By MS/MS					1.8	1.8	0	0	0	0
P09382;F8WEI7;P11116	P09382;F8WEI7;P11116	2;1;1	2;1;1	2;1;1	Galectin-1	LGALS1	sp|P09382|LEG1_HUMAN Galectin-1 OS=Homo sapiens GN=LGALS1 PE=1 SV=2;tr|F8WEI7|F8WEI7_HUMAN Isoform of P09382, Galectin-1 OS=Homo sapiens GN=LGALS1 PE=1 SV=1;sp|P11116|LEG1_BOVIN Galectin-1 OS=Bos taurus GN=LGALS1 PE=1 SV=2	3	2	2	2	1	2	2	1	1	1	1	2	2	1	1	1	1	2	2	1	1	1	22.2	22.2	22.2	14.716	135	135;38;135	0	5.7901	By matching	By matching	By MS/MS	By MS/MS	By matching	By matching	13.3	22.2	22.2	13.3	13.3	13.3
O00182-5;O00182-4;O00182-3;O00182-2;O00182-6;O00182;J3QS92;J3KSA0;J3QSH0;J3KS82;J3KT17;J3QR96;J3KSY2;Q3B8N2-2;Q6DKI2;Q3B8N2	O00182-5;O00182-4;O00182-3;O00182-2;O00182-6;O00182;J3QS92;J3KSA0;J3QSH0;J3KS82;J3KT17;J3QR96;J3KSY2;Q3B8N2-2;Q6DKI2;Q3B8N2	2;2;2;2;2;2;1;1;1;1;1;1;1;1;1;1	2;2;2;2;2;2;1;1;1;1;1;1;1;1;1;1	2;2;2;2;2;2;1;1;1;1;1;1;1;1;1;1	Galectin-9;Galectin;Galectin-9B;Galectin-9C	LGALS9;LGALS9C;LGALS9B	sp|O00182-5|LEG9_HUMAN Isoform of O00182, Isoform 5 of Galectin-9 OS=Homo sapiens GN=LGALS9;sp|O00182-4|LEG9_HUMAN Isoform of O00182, Isoform 4 of Galectin-9 OS=Homo sapiens GN=LGALS9;sp|O00182-3|LEG9_HUMAN Isoform of O00182, Isoform 3 of Galectin-9 OS=Hom	16	2	2	2	2	2	2	1	2	2	2	2	2	1	2	2	2	2	2	1	2	2	11.1	11.1	11.1	25.579	234	234;246;311;323;343;355;125;137;175;175;234;246;323;355;356;356	0	3.0344	By MS/MS	By MS/MS	By MS/MS	By matching	By matching	By matching	11.1	11.1	11.1	5.1	11.1	11.1
C9JRJ5;Q9UGP4	C9JRJ5;Q9UGP4	1;1	1;1	1;1	LIM domain-containing protein 1	LIMD1	tr|C9JRJ5|C9JRJ5_HUMAN Isoform of Q9UGP4, LIM domain-containing protein 1 OS=Homo sapiens GN=LIMD1 PE=1 SV=1;sp|Q9UGP4|LIMD1_HUMAN LIM domain-containing protein 1 OS=Homo sapiens GN=LIMD1 PE=1 SV=1	2	1	1	1	1	1	1	1	1	0	1	1	1	1	1	0	1	1	1	1	1	0	2.6	2.6	2.6	65.534	620	620;676	0.0058577	1.5631	By MS/MS	By matching	By matching	By matching	By matching		2.6	2.6	2.6	2.6	2.6	0
Q9H400-2;Q9H400;A0A087WT57;A0A087WUJ1	Q9H400-2;Q9H400;A0A087WT57;A0A087WUJ1	2;2;1;1	2;2;1;1	2;2;1;1	Lck-interacting transmembrane adapter 1	LIME1	sp|Q9H400-2|LIME1_HUMAN Isoform of Q9H400, Isoform 2 of Lck-interacting transmembrane adapter 1 OS=Homo sapiens GN=LIME1;sp|Q9H400|LIME1_HUMAN Lck-interacting transmembrane adapter 1 OS=Homo sapiens GN=LIME1 PE=1 SV=1;tr|A0A087WT57|A0A087WT57_HUMAN Isoform	4	2	2	2	1	1	2	1	1	0	1	1	2	1	1	0	1	1	2	1	1	0	19	19	19	20.84	200	200;295;170;253	0.00092593	2.1546	By MS/MS	By matching	By MS/MS	By matching	By matching		9.5	9.5	19	9.5	9.5	0
A0A0J9YXC7;P48059;P48059-4;P48059-2;P48059-5;P48059-3;C9JF46;A0A0M3HER1;P0CW19-2;A0A0A6YYD2	A0A0J9YXC7;P48059;P48059-4;P48059-2;P48059-5;P48059-3;C9JF46;A0A0M3HER1;P0CW19-2;A0A0A6YYD2	2;2;2;2;2;2;1;1;1;1	2;2;2;2;2;2;1;1;1;1	2;2;2;2;2;2;1;1;1;1	LIM and senescent cell antigen-like-containing domain protein 1	LIMS1	tr|A0A0J9YXC7|A0A0J9YXC7_HUMAN Isoform of P0CW19, LIM and senescent cell antigen-like-containing domain protein 3 OS=Homo sapiens GN=LIMS4 PE=1 SV=1;sp|P48059|LIMS1_HUMAN LIM and senescent cell antigen-like-containing domain protein 1 OS=Homo sapiens GN=LI	10	2	2	2	2	2	1	2	2	2	2	2	1	2	2	2	2	2	1	2	2	2	6.8	6.8	6.8	45.724	398	398;325;329;337;362;387;177;209;248;248	0	3.2464	By MS/MS	By matching	By matching	By MS/MS	By MS/MS	By matching	6.8	6.8	3	6.8	6.8	6.8
P20700;A0A0D9SFE5;E9PBF6	P20700;A0A0D9SFE5;E9PBF6	2;1;1	2;1;1	2;1;1	Lamin-B1	LMNB1	sp|P20700|LMNB1_HUMAN Lamin-B1 OS=Homo sapiens GN=LMNB1 PE=1 SV=2;tr|A0A0D9SFE5|A0A0D9SFE5_HUMAN Isoform of P20700, Lamin B1, isoform CRA_a OS=Homo sapiens GN=LMNB1 PE=1 SV=1;tr|E9PBF6|E9PBF6_HUMAN Isoform of P20700, Lamin-B1 OS=Homo sapiens GN=LMNB1 PE=1	3	2	2	2	2	1	1	1	1	1	2	1	1	1	1	1	2	1	1	1	1	1	7	7	7	66.408	586	586;329;387	0	2.4592	By MS/MS	By MS/MS	By matching	By matching	By matching	By MS/MS	7	5.1	1.9	5.1	5.1	5.1
Q9UIQ6-3;Q9UIQ6-2;Q9UIQ6	Q9UIQ6-3;Q9UIQ6-2;Q9UIQ6	1;1;1	1;1;1	1;1;1	Leucyl-cystinyl aminopeptidase;Leucyl-cystinyl aminopeptidase, pregnancy serum form	LNPEP	sp|Q9UIQ6-3|LCAP_HUMAN Isoform of Q9UIQ6, Isoform 3 of Leucyl-cystinyl aminopeptidase OS=Homo sapiens GN=LNPEP;sp|Q9UIQ6-2|LCAP_HUMAN Isoform of Q9UIQ6, Isoform 2 of Leucyl-cystinyl aminopeptidase OS=Homo sapiens GN=LNPEP;sp|Q9UIQ6|LCAP_HUMAN Leucyl-cystin	3	1	1	1	1	1	1	1	1	1	1	1	1	1	1	1	1	1	1	1	1	1	1.1	1.1	1.1	115.06	1006	1006;1011;1025	0.0066834	1.5576	By matching	By MS/MS	By matching	By MS/MS	By matching	By MS/MS	1.1	1.1	1.1	1.1	1.1	1.1
H0YAC6;E9PEM5;Q5T321;A0A0D9SF28;F5GXV7;P50851-2;P50851;Q8NFP9	H0YAC6;E9PEM5;Q5T321;A0A0D9SF28;F5GXV7;P50851-2;P50851;Q8NFP9	1;1;1;1;1;1;1;1	1;1;1;1;1;1;1;1	1;1;1;1;1;1;1;1	Lipopolysaccharide-responsive and beige-like anchor protein;Neurobeachin	LRBA;NBEA	tr|H0YAC6|H0YAC6_HUMAN Isoform of P50851, Lipopolysaccharide-responsive and beige-like anchor protein (Fragment) OS=Homo sapiens GN=LRBA PE=1 SV=1;tr|E9PEM5|E9PEM5_HUMAN Isoform of P50851, Lipopolysaccharide-responsive and beige-like anchor protein OS=Homo	8	1	1	1	1	1	0	1	1	1	1	1	0	1	1	1	1	1	0	1	1	1	0.8	0.8	0.8	166.8	1505	1505;2575;2943;2946;2947;2851;2863;2946	0.0096	1.4054	By matching	By MS/MS		By matching	By matching	By matching	0.8	0.8	0	0.8	0.8	0.8
Q9BTT6;Q5T0G3;Q9BTT6-2	Q9BTT6;Q5T0G3;Q9BTT6-2	2;1;1	2;1;1	1;0;0	Leucine-rich repeat-containing protein 1	LRRC1	sp|Q9BTT6|LRRC1_HUMAN Leucine-rich repeat-containing protein 1 OS=Homo sapiens GN=LRRC1 PE=1 SV=1;tr|Q5T0G3|Q5T0G3_HUMAN Isoform of Q9BTT6, Leucine-rich repeat-containing protein 1 OS=Homo sapiens GN=LRRC1 PE=1 SV=1;sp|Q9BTT6-2|LRRC1_HUMAN Isoform of Q9BTT	3	2	2	1	2	2	2	2	2	1	2	2	2	2	2	1	1	1	1	1	1	1	4.8	4.8	2.3	59.241	524	524;154;197	0	4.1937	By MS/MS	By MS/MS	By MS/MS	By MS/MS	By MS/MS	By matching	4.8	4.8	4.8	4.8	4.8	2.3
P09960-3;P09960-2;P09960-4;P09960;Q3SZH7	P09960-3;P09960-2;P09960-4;P09960;Q3SZH7	2;2;2;2;1	2;2;2;2;1	2;2;2;2;1	Leukotriene A-4 hydrolase	LTA4H	sp|P09960-3|LKHA4_HUMAN Isoform of P09960, Isoform 3 of Leukotriene A-4 hydrolase OS=Homo sapiens GN=LTA4H;sp|P09960-2|LKHA4_HUMAN Isoform of P09960, Isoform 2 of Leukotriene A-4 hydrolase OS=Homo sapiens GN=LTA4H;sp|P09960-4|LKHA4_HUMAN Isoform of P09960,	5	2	2	2	2	2	1	1	0	1	2	2	1	1	0	1	2	2	1	1	0	1	6.3	6.3	6.3	57.299	508	508;532;587;611;611	0.0042589	1.6567	By MS/MS	By MS/MS	By matching	By matching		By matching	6.3	6.3	2.8	2.8	0	3.5
D6RDI2;Q3SX41;J3KPP4;O95232	D6RDI2;Q3SX41;J3KPP4;O95232	1;1;1;1	1;1;1;1	1;1;1;1	Luc7-like protein 3	LUC7L3	tr|D6RDI2|D6RDI2_HUMAN Isoform of O95232, Luc7-like protein 3 (Fragment) OS=Homo sapiens GN=LUC7L3 PE=1 SV=1;sp|Q3SX41|LC7L3_BOVIN Luc7-like protein 3 OS=Bos taurus GN=LUC7L3 PE=2 SV=1;tr|J3KPP4|J3KPP4_HUMAN Isoform of O95232, Cisplatin resistance-associat	4	1	1	1	0	0	0	0	1	0	0	0	0	0	1	0	0	0	0	0	1	0	9.8	9.8	9.8	20.677	184	184;432;489;432	0	5.6335					By MS/MS		0	0	0	0	9.8	0
P07948-2;P07948	P07948-2;P07948	3;3	3;3	3;3	Tyrosine-protein kinase Lyn	LYN	sp|P07948-2|LYN_HUMAN Isoform of P07948, Isoform 2 of Tyrosine-protein kinase Lyn OS=Homo sapiens GN=LYN;sp|P07948|LYN_HUMAN Tyrosine-protein kinase Lyn OS=Homo sapiens GN=LYN PE=1 SV=3	2	3	3	3	3	3	2	3	3	3	3	3	2	3	3	3	3	3	2	3	3	3	10	10	10	56.033	491	491;512	0	6.8412	By MS/MS	By MS/MS	By matching	By matching	By MS/MS	By matching	10	10	5.9	10	10	10
E5RJ48;A0A087X1K9;E5RGR0;Q3MHR0;O75608-2;O75608	E5RJ48;A0A087X1K9;E5RGR0;Q3MHR0;O75608-2;O75608	1;1;1;1;1;1	1;1;1;1;1;1	1;1;1;1;1;1	Acyl-protein thioesterase 1	LYPLA1	tr|E5RJ48|E5RJ48_HUMAN Isoform of O75608, Acyl-protein thioesterase 1 (Fragment) OS=Homo sapiens GN=LYPLA1 PE=1 SV=1;tr|A0A087X1K9|A0A087X1K9_HUMAN Isoform of O75608, Acyl-protein thioesterase 1 OS=Homo sapiens GN=LYPLA1 PE=1 SV=1;tr|E5RGR0|E5RGR0_HUMAN Is	6	1	1	1	1	1	1	1	1	1	1	1	1	1	1	1	1	1	1	1	1	1	15.6	15.6	15.6	9.6199	90	90;166;197;230;214;230	0	3.8492	By matching	By MS/MS	By matching	By matching	By matching	By matching	15.6	15.6	15.6	15.6	15.6	15.6
P11456;P20645;H0YF90;H0YGT2;F5GX30	P11456;P20645;H0YF90	3;3;2;1;1	3;3;2;1;1	3;3;2;1;1	Cation-dependent mannose-6-phosphate receptor	M6PR	sp|P11456|MPRD_BOVIN Cation-dependent mannose-6-phosphate receptor OS=Bos taurus GN=M6PR PE=1 SV=1;sp|P20645|MPRD_HUMAN Cation-dependent mannose-6-phosphate receptor OS=Homo sapiens GN=M6PR PE=1 SV=1;tr|H0YF90|H0YF90_HUMAN Isoform of P20645, Cation-depende	5	3	3	3	3	3	3	3	3	3	3	3	3	3	3	3	3	3	3	3	3	3	22.2	22.2	22.2	31.201	279	279;277;148;122;191	0	12.959	By MS/MS	By MS/MS	By MS/MS	By MS/MS	By MS/MS	By MS/MS	22.2	22.2	22.2	22.2	22.2	22.2
Q5H909;Q9UNF1-2;Q9UNF1;Q5H907	Q5H909;Q9UNF1-2;Q9UNF1;Q5H907	2;2;2;1	2;2;2;1	2;2;2;1	Melanoma-associated antigen D2	MAGED2	tr|Q5H909|Q5H909_HUMAN Isoform of Q9UNF1, Melanoma-associated antigen D2 OS=Homo sapiens GN=MAGED2 PE=1 SV=2;sp|Q9UNF1-2|MAGD2_HUMAN Isoform of Q9UNF1, Isoform 2 of Melanoma-associated antigen D2 OS=Homo sapiens GN=MAGED2;sp|Q9UNF1|MAGD2_HUMAN Melanoma-ass	4	2	2	2	0	1	0	1	1	1	0	1	0	1	1	1	0	1	0	1	1	1	4.1	4.1	4.1	63.138	588	588;588;606;521	0.00093197	2.1914		By matching		By MS/MS	By matching	By MS/MS	0	2.7	0	1.4	2.7	2.7
H3BRW9;G5E9C7;Q02750-2;Q02750;P36507	H3BRW9;G5E9C7;Q02750-2;Q02750;P36507	1;1;1;1;1	1;1;1;1;1	1;1;1;1;1	Dual specificity mitogen-activated protein kinase kinase 1;Dual specificity mitogen-activated protein kinase kinase 2	MAP2K1;MAP2K2	tr|H3BRW9|H3BRW9_HUMAN Isoform of Q02750, Dual-specificity mitogen-activated protein kinase kinase 1 OS=Homo sapiens GN=MAP2K1 PE=1 SV=1;tr|G5E9C7|G5E9C7_HUMAN Isoform of P36507, Dual-specificity mitogen-activated protein kinase kinase 2 OS=Homo sapiens GN	5	1	1	1	1	1	0	1	1	1	1	1	0	1	1	1	1	1	0	1	1	1	10.1	10.1	10.1	23.947	217	217;303;367;393;400	0	3.1459	By MS/MS	By MS/MS		By matching	By matching	By matching	10.1	10.1	0	10.1	10.1	10.1
A0A0D9SEY1;O95819;O95819-3;E7ENQ1;G3XAA2;H7C360;G5E948;E7EN19;E7ESS2;O95819-4;O95819-2;O95819-5;C9J840;E7EX83;A0A0D9SG62;H7C0P6;H7C3Z6	A0A0D9SEY1;O95819;O95819-3;E7ENQ1;G3XAA2;H7C360;G5E948;E7EN19;E7ESS2;O95819-4;O95819-2;O95819-5;C9J840;E7EX83;A0A0D9SG62;H7C0P6	22;22;22;20;20;20;20;20;20;20;20;20;17;17;17;13;3	22;22;22;20;20;20;20;20;20;20;20;20;17;17;17;13;3	12;12;12;10;10;10;10;10;10;10;10;10;9;9;9;8;3	Mitogen-activated protein kinase kinase kinase kinase 4	MAP4K4	tr|A0A0D9SEY1|A0A0D9SEY1_HUMAN Isoform of O95819, Mitogen-activated protein kinase kinase kinase kinase 4 OS=Homo sapiens GN=MAP4K4 PE=1 SV=1;sp|O95819|M4K4_HUMAN Mitogen-activated protein kinase kinase kinase kinase 4 OS=Homo sapiens GN=MAP4K4 PE=1 SV=2;s	17	22	22	12	21	21	18	9	8	12	21	21	18	9	8	12	11	11	9	5	6	7	21	21	12.9	151.08	1320	1320;1239;1319;1154;1165;1170;1235;1272;1273;1165;1211;1242;987;1038;1044;1056;258	0	132.19	By MS/MS	By MS/MS	By MS/MS	By MS/MS	By MS/MS	By MS/MS	19.9	18.9	17.7	8.6	8.6	10.1
E7EX54;B5TY33;B4E0K5;Q16539-5;Q16539-3;Q16539-4;Q16539-2;Q16539	E7EX54;B5TY33;B4E0K5;Q16539-5;Q16539-3;Q16539-4;Q16539-2;Q16539	1;1;1;1;1;1;1;1	1;1;1;1;1;1;1;1	1;1;1;1;1;1;1;1	Mitogen-activated protein kinase 14	MAPK14	tr|E7EX54|E7EX54_HUMAN Isoform of Q16539, Mitogen-activated protein kinase 14 (Fragment) OS=Homo sapiens GN=MAPK14 PE=1 SV=7;tr|B5TY33|B5TY33_HUMAN Isoform of Q16539, Mitogen-activated protein kinase 14 OS=Homo sapiens GN=MAPK14 PE=1 SV=1;tr|B4E0K5|B4E0K5_	8	1	1	1	0	1	1	0	0	1	0	1	1	0	0	1	0	1	1	0	0	1	18	18	18	15.504	133	133;173;283;256;297;307;360;360	0	2.7723		By matching	By MS/MS			By matching	0	18	18	0	0	18
Q8NDC0	Q8NDC0	1	1	1	MAPK-interacting and spindle-stabilizing protein-like	MAPK1IP1L	sp|Q8NDC0|MISSL_HUMAN MAPK-interacting and spindle-stabilizing protein-like OS=Homo sapiens GN=MAPK1IP1L PE=1 SV=4	1	1	1	1	1	1	1	1	1	1	1	1	1	1	1	1	1	1	1	1	1	1	6.9	6.9	6.9	24.269	245	245	0	18.873	By MS/MS	By MS/MS	By MS/MS	By matching	By matching	By matching	6.9	6.9	6.9	6.9	6.9	6.9
Q15691	Q15691	1	1	1	Microtubule-associated protein RP/EB family member 1	MAPRE1	sp|Q15691|MARE1_HUMAN Microtubule-associated protein RP/EB family member 1 OS=Homo sapiens GN=MAPRE1 PE=1 SV=3	1	1	1	1	0	0	1	0	1	0	0	0	1	0	1	0	0	0	1	0	1	0	7.1	7.1	7.1	29.999	268	268	0	19.975			By MS/MS		By MS/MS		0	0	7.1	0	7.1	0
M0QX52;K7EL66;K7ERD8;Q3SZP2;Q15555-2;Q15555-4;Q15555-5;Q15555-3;Q15555	M0QX52;K7EL66;K7ERD8;Q3SZP2;Q15555-2;Q15555-4;Q15555-5;Q15555-3;Q15555	2;2;2;2;2;2;2;2;2	2;2;2;2;2;2;2;2;2	2;2;2;2;2;2;2;2;2	Microtubule-associated protein RP/EB family member 2	MAPRE2	tr|M0QX52|M0QX52_HUMAN Isoform of Q15555, Microtubule-associated protein RP/EB family member 2 (Fragment) OS=Homo sapiens GN=MAPRE2 PE=1 SV=1;tr|K7EL66|K7EL66_HUMAN Isoform of Q15555, Microtubule-associated protein RP/EB family member 2 (Fragment) OS=Homo	9	2	2	2	2	2	2	1	2	2	2	2	2	1	2	2	2	2	2	1	2	2	11	11	11	14.92	127	127;134;194;326;259;274;284;315;327	0	4.5418	By matching	By MS/MS	By MS/MS	By MS/MS	By MS/MS	By MS/MS	11	11	11	9.4	11	11
Q0VBZ9;P49006	Q0VBZ9;P49006	3;3	3;3	3;3	MARCKS-related protein	MARCKSL1	sp|Q0VBZ9|MRP_BOVIN MARCKS-related protein OS=Bos taurus GN=MARCKSL1 PE=2 SV=1;sp|P49006|MRP_HUMAN MARCKS-related protein OS=Homo sapiens GN=MARCKSL1 PE=1 SV=2	2	3	3	3	3	3	3	2	3	3	3	3	3	2	3	3	3	3	3	2	3	3	19.2	19.2	19.2	19.825	198	198;195	0	19.778	By MS/MS	By MS/MS	By MS/MS	By MS/MS	By MS/MS	By MS/MS	19.2	19.2	19.2	14.1	19.2	19.2
P56192;P56192-2;F5H2V6;H0YHV5;Q2T9L8;F8VPL7;F8VS26;H0YHL6;F8W0M7;F8W0S4;F8VZZ9;H0YI94;H0YI27;H0YIP0	P56192;P56192-2	7;5;2;2;2;1;1;1;1;1;1;1;1;1	7;5;2;2;2;1;1;1;1;1;1;1;1;1	7;5;2;2;2;1;1;1;1;1;1;1;1;1	Methionine--tRNA ligase, cytoplasmic	MARS	sp|P56192|SYMC_HUMAN Methionine--tRNA ligase, cytoplasmic OS=Homo sapiens GN=MARS PE=1 SV=2;sp|P56192-2|SYMC_HUMAN Isoform of P56192, Isoform 2 of Methionine--tRNA ligase, cytoplasmic OS=Homo sapiens GN=MARS	14	7	7	7	4	4	4	5	7	6	4	4	4	5	7	6	4	4	4	5	7	6	12.8	12.8	12.8	101.11	900	900;546;140;233;898;60;71;81;95;110;114;119;124;219	0	14.42	By MS/MS	By MS/MS	By MS/MS	By MS/MS	By MS/MS	By matching	8.1	7.7	6.2	9.3	12.8	11.6
C9JMA2;F8W876;P48740-3;P48740-4;P48740;P48740-2	C9JMA2;F8W876;P48740-3;P48740-4;P48740;P48740-2	1;1;1;1;1;1	1;1;1;1;1;1	1;1;1;1;1;1	Mannan-binding lectin serine protease 1;Mannan-binding lectin serine protease 1 heavy chain;Mannan-binding lectin serine protease 1 light chain	MASP1	tr|C9JMA2|C9JMA2_HUMAN Isoform of P48740, Mannan-binding lectin serine protease 1 (Fragment) OS=Homo sapiens GN=MASP1 PE=1 SV=7;tr|F8W876|F8W876_HUMAN Isoform of P48740, Mannan-binding lectin serine protease 1 OS=Homo sapiens GN=MASP1 PE=1 SV=1;sp|P48740-3	6	1	1	1	0	1	1	1	1	1	0	1	1	1	1	1	0	1	1	1	1	1	5.4	5.4	5.4	23.828	205	205;354;380;615;699;728	0.00092851	2.1751		By MS/MS	By matching	By MS/MS	By matching	By matching	0	5.4	5.4	5.4	5.4	5.4
D6RBI2;D6RE02;D6RIA2;H0Y8T4;D6R991;B3KM87;D6REM6;A0A0R4J2E8;A8MXP9;P43243-2;P43243;D6RAM9;D6RAY2;D6RBK5	D6RBI2;D6RE02;D6RIA2;H0Y8T4;D6R991;B3KM87;D6REM6;A0A0R4J2E8;A8MXP9;P43243-2;P43243;D6RAM9;D6RAY2;D6RBK5	2;2;2;2;2;2;2;2;2;2;2;1;1;1	2;2;2;2;2;2;2;2;2;2;2;1;1;1	2;2;2;2;2;2;2;2;2;2;2;1;1;1	Matrin-3	MATR3	tr|D6RBI2|D6RBI2_HUMAN Isoform of P43243, Matrin-3 (Fragment) OS=Homo sapiens GN=MATR3 PE=1 SV=1;tr|D6RE02|D6RE02_HUMAN Isoform of P43243, Matrin-3 (Fragment) OS=Homo sapiens GN=MATR3 PE=1 SV=7;tr|D6RIA2|D6RIA2_HUMAN Isoform of P43243, Matrin-3 (Fragment)	14	2	2	2	2	2	2	2	2	2	2	2	2	2	2	2	2	2	2	2	2	2	27.5	27.5	27.5	11.808	109	109;125;172;334;433;509;794;847;895;559;847;81;86;121	0	8.2297	By MS/MS	By MS/MS	By MS/MS	By MS/MS	By matching	By MS/MS	27.5	27.5	27.5	27.5	27.5	27.5
A5PJT0;Q68D91-2;Q68D91	A5PJT0;Q68D91-2;Q68D91	2;2;2	2;2;2	2;2;2	Metallo-beta-lactamase domain-containing protein 2	MBLAC2	sp|A5PJT0|MBLC2_BOVIN Metallo-beta-lactamase domain-containing protein 2 OS=Bos taurus GN=MBLAC2 PE=2 SV=1;sp|Q68D91-2|MBLC2_HUMAN Isoform of Q68D91, Isoform 2 of Metallo-beta-lactamase domain-containing protein 2 OS=Homo sapiens GN=MBLAC2;sp|Q68D91|MBLC2_	3	2	2	2	1	2	2	1	2	2	1	2	2	1	2	2	1	2	2	1	2	2	9	9	9	31.257	279	279;199;279	0	3.2467	By MS/MS	By MS/MS	By MS/MS	By matching	By matching	By matching	4.3	9	9	4.3	9	9
H0Y8E6;P49736	H0Y8E6;P49736	7;7	7;7	7;7	DNA replication licensing factor MCM2	MCM2	tr|H0Y8E6|H0Y8E6_HUMAN Isoform of P49736, DNA replication licensing factor MCM2 (Fragment) OS=Homo sapiens GN=MCM2 PE=1 SV=1;sp|P49736|MCM2_HUMAN DNA replication licensing factor MCM2 OS=Homo sapiens GN=MCM2 PE=1 SV=4	2	7	7	7	2	4	2	3	7	4	2	4	2	3	7	4	2	4	2	3	7	4	11.5	11.5	11.5	93.998	836	836;904	0	10.698	By matching	By MS/MS	By matching	By matching	By MS/MS	By MS/MS	3.6	6.6	2.8	5.7	11.5	6.2
J3KQ69;P25205;P25205-2;A4FUD9	J3KQ69;P25205;P25205-2;A4FUD9	2;2;2;1	2;2;2;1	2;2;2;1	DNA replication licensing factor MCM3	MCM3	tr|J3KQ69|J3KQ69_HUMAN Isoform of P25205, DNA replication licensing factor MCM3 OS=Homo sapiens GN=MCM3 PE=1 SV=2;sp|P25205|MCM3_HUMAN DNA replication licensing factor MCM3 OS=Homo sapiens GN=MCM3 PE=1 SV=3;sp|P25205-2|MCM3_HUMAN Isoform of P25205, Isoform	4	2	2	2	1	2	1	2	2	2	1	2	1	2	2	2	1	2	1	2	2	2	3.3	3.3	3.3	91.929	818	818;808;853;808	0	5.1764	By matching	By MS/MS	By matching	By matching	By MS/MS	By MS/MS	1.7	3.3	1.7	3.3	3.3	3.3
P33991;E5RG31;E5RFJ8	P33991	5;2;1	5;2;1	5;2;1	DNA replication licensing factor MCM4	MCM4	sp|P33991|MCM4_HUMAN DNA replication licensing factor MCM4 OS=Homo sapiens GN=MCM4 PE=1 SV=5	3	5	5	5	5	4	3	4	5	5	5	4	3	4	5	5	5	4	3	4	5	5	8.3	8.3	8.3	96.557	863	863;279;212	0	15.895	By MS/MS	By matching	By MS/MS	By MS/MS	By MS/MS	By MS/MS	8.3	6.8	5.8	6.4	8.3	8.3
Q2KIZ8;Q14566	Q2KIZ8;Q14566	3;3	3;3	3;3	DNA replication licensing factor MCM6	MCM6	sp|Q2KIZ8|MCM6_BOVIN DNA replication licensing factor MCM6 OS=Bos taurus GN=MCM6 PE=2 SV=1;sp|Q14566|MCM6_HUMAN DNA replication licensing factor MCM6 OS=Homo sapiens GN=MCM6 PE=1 SV=1	2	3	3	3	1	2	0	2	3	3	1	2	0	2	3	3	1	2	0	2	3	3	4.6	4.6	4.6	92.929	821	821;821	0	4.0719	By matching	By matching		By MS/MS	By MS/MS	By MS/MS	1.2	3.4	0	2.7	4.6	4.6
Q3ZBH9;P33993-3;P33993;C9J8M6;P33993-2	Q3ZBH9;P33993-3;P33993	4;4;4;1;1	4;4;4;1;1	4;4;4;1;1	DNA replication licensing factor MCM7	MCM7	sp|Q3ZBH9|MCM7_BOVIN DNA replication licensing factor MCM7 OS=Bos taurus GN=MCM7 PE=2 SV=1;sp|P33993-3|MCM7_HUMAN Isoform of P33993, Isoform 3 of DNA replication licensing factor MCM7 OS=Homo sapiens GN=MCM7;sp|P33993|MCM7_HUMAN DNA replication licensing f	5	4	4	4	3	4	3	4	3	4	3	4	3	4	3	4	3	4	3	4	3	4	7	7	7	81.314	719	719;543;719;183;389	0	7.4692	By matching	By matching	By matching	By matching	By MS/MS	By MS/MS	5.7	7	5.7	7	5.7	7
F8WCM6;F8WDR8;G3XAN3;B4DXX4;Q4G0Z9-2;Q4G0Z9	F8WCM6;F8WDR8;G3XAN3;B4DXX4;Q4G0Z9-2;Q4G0Z9	1;1;1;1;1;1	1;1;1;1;1;1	1;1;1;1;1;1	MCM domain-containing protein 2	MCMDC2;C8orf45	tr|F8WCM6|F8WCM6_HUMAN Isoform of Q4G0Z9, MCM domain-containing protein 2 OS=Homo sapiens GN=MCMDC2 PE=4 SV=1;tr|F8WDR8|F8WDR8_HUMAN Isoform of Q4G0Z9, MCM domain-containing protein 2 OS=Homo sapiens GN=MCMDC2 PE=4 SV=1;tr|G3XAN3|G3XAN3_HUMAN Isoform of Q4	6	1	1	1	0	0	0	1	1	1	0	0	0	1	1	1	0	0	0	1	1	1	21.4	21.4	21.4	4.8366	42	42;63;368;632;590;681	0.0018116	2.0292				By MS/MS	By matching	By MS/MS	0	0	0	21.4	21.4	21.4
C9JRL4;B9A041;C9JF79;Q3T145;P40925-2;P40925;P40925-3	C9JRL4;B9A041;C9JF79;Q3T145;P40925-2;P40925;P40925-3	1;1;1;1;1;1;1	1;1;1;1;1;1;1	1;1;1;1;1;1;1	Malate dehydrogenase;Malate dehydrogenase, cytoplasmic	MDH1	tr|C9JRL4|C9JRL4_HUMAN Isoform of P40925, Malate dehydrogenase, cytoplasmic (Fragment) OS=Homo sapiens GN=MDH1 PE=1 SV=7;tr|B9A041|B9A041_HUMAN Isoform of P40925, Malate dehydrogenase, cytoplasmic OS=Homo sapiens GN=MDH1 PE=1 SV=1;tr|C9JF79|C9JF79_HUMAN Is	7	1	1	1	1	1	1	1	1	1	1	1	1	1	1	1	1	1	1	1	1	1	14.2	14.2	14.2	13.044	120	120;210;222;334;245;334;352	0	12.864	By matching	By MS/MS	By MS/MS	By MS/MS	By MS/MS	By MS/MS	14.2	14.2	14.2	14.2	14.2	14.2
Q5T795;Q9NU22	Q5T795;Q9NU22	1;1	1;1	1;1	Midasin	MDN1	tr|Q5T795|Q5T795_HUMAN Isoform of Q9NU22, Midasin (Fragment) OS=Homo sapiens GN=MDN1 PE=1 SV=1;sp|Q9NU22|MDN1_HUMAN Midasin OS=Homo sapiens GN=MDN1 PE=1 SV=2	2	1	1	1	0	1	0	0	0	0	0	1	0	0	0	0	0	1	0	0	0	0	1.2	1.2	1.2	133.23	1181	1181;5596	0	2.9917		By MS/MS					0	1.2	0	0	0	0
Q08431;F5GZN3;Q08431-2;Q08431-3;X6R3G6;H0YKS8;A0A087WUV5	Q08431;F5GZN3;Q08431-2;Q08431-3;X6R3G6;H0YKS8	18;16;16;14;13;9;4	18;16;16;14;13;9;4	17;15;15;13;12;8;4	Lactadherin;Lactadherin short form;Medin	MFGE8	sp|Q08431|MFGM_HUMAN Lactadherin OS=Homo sapiens GN=MFGE8 PE=1 SV=2;tr|F5GZN3|F5GZN3_HUMAN Isoform of Q08431, Lactadherin OS=Homo sapiens GN=MFGE8 PE=1 SV=1;sp|Q08431-2|MFGM_HUMAN Isoform of Q08431, Isoform 2 of Lactadherin OS=Homo sapiens GN=MFGE8;sp|Q084	7	18	18	17	18	18	18	14	15	15	18	18	18	14	15	15	17	17	17	13	14	14	64.9	64.9	61.5	43.122	387	387;343;312;335;335;268;75	0	154.21	By MS/MS	By MS/MS	By MS/MS	By MS/MS	By MS/MS	By MS/MS	64.9	64.9	64.9	46.8	51.4	57.4
B0QY91;E1BBG2;Q8N3F8	B0QY91;E1BBG2;Q8N3F8	1;1;1	1;1;1	1;1;1	MICAL-like protein 1	MICALL1	tr|B0QY91|B0QY91_HUMAN Isoform of Q8N3F8, MICAL-like protein 1 (Fragment) OS=Homo sapiens GN=MICALL1 PE=1 SV=1;sp|E1BBG2|MILK1_BOVIN MICAL-like protein 1 OS=Bos taurus GN=MICALL1 PE=1 SV=2;sp|Q8N3F8|MILK1_HUMAN MICAL-like protein 1 OS=Homo sapiens GN=MICAL	3	1	1	1	1	1	1	0	0	1	1	1	1	0	0	1	1	1	1	0	0	1	7	7	7	22.11	186	186;853;863	0.0035057	1.8606	By MS/MS	By MS/MS	By MS/MS			By matching	7	7	7	0	0	7
P14174	P14174	3	3	3	Macrophage migration inhibitory factor	MIF	sp|P14174|MIF_HUMAN Macrophage migration inhibitory factor OS=Homo sapiens GN=MIF PE=1 SV=4	1	3	3	3	2	2	3	2	2	2	2	2	3	2	2	2	2	2	3	2	2	2	35.7	35.7	35.7	12.476	115	115	0	21.69	By MS/MS	By MS/MS	By MS/MS	By MS/MS	By MS/MS	By MS/MS	17.4	17.4	35.7	17.4	17.4	17.4
Q8N4C8-5;Q8N4C8-2;Q8N4C8-3;Q8N4C8-4;Q8N4C8;I3L2I2;E7ETN6	Q8N4C8-5;Q8N4C8-2;Q8N4C8-3;Q8N4C8-4;Q8N4C8	11;11;11;11;11;4;2	2;2;2;2;2;1;0	2;2;2;2;2;1;0	Misshapen-like kinase 1	MINK1	sp|Q8N4C8-5|MINK1_HUMAN Isoform of Q8N4C8, Isoform 5 of Misshapen-like kinase 1 OS=Homo sapiens GN=MINK1;sp|Q8N4C8-2|MINK1_HUMAN Isoform of Q8N4C8, Isoform 1 of Misshapen-like kinase 1 OS=Homo sapiens GN=MINK1;sp|Q8N4C8-3|MINK1_HUMAN Isoform of Q8N4C8, Iso	7	11	2	2	11	11	10	4	2	6	2	2	2	0	0	1	2	2	2	0	0	1	8.7	1.9	1.9	143.64	1275	1275;1295;1303;1312;1332;381;102	0	32.536	By MS/MS	By MS/MS	By MS/MS	By matching	By matching	By matching	8.7	8.7	8.2	2.7	1.2	3.8
Q9NXC5-2;Q9NXC5	Q9NXC5-2;Q9NXC5	1;1	1;1	1;1	WD repeat-containing protein mio	MIOS	sp|Q9NXC5-2|MIO_HUMAN Isoform of Q9NXC5, Isoform 2 of WD repeat-containing protein mio OS=Homo sapiens GN=MIOS;sp|Q9NXC5|MIO_HUMAN WD repeat-containing protein mio OS=Homo sapiens GN=MIOS PE=1 SV=2	2	1	1	1	1	1	1	1	1	1	1	1	1	1	1	1	1	1	1	1	1	1	1.4	1.4	1.4	64.015	567	567;875	1	-2	By matching	By matching	By matching	By matching	By MS/MS	By MS/MS	1.4	1.4	1.4	1.4	1.4	1.4
H7C3Q6;Q8WV92;F8WED5;B8ZZL5	H7C3Q6;Q8WV92;F8WED5;B8ZZL5	2;2;1;1	2;2;1;1	2;2;1;1	MIT domain-containing protein 1	MITD1	tr|H7C3Q6|H7C3Q6_HUMAN Isoform of Q8WV92, MIT domain-containing protein 1 (Fragment) OS=Homo sapiens GN=MITD1 PE=1 SV=1;sp|Q8WV92|MITD1_HUMAN MIT domain-containing protein 1 OS=Homo sapiens GN=MITD1 PE=1 SV=1;tr|F8WED5|F8WED5_HUMAN Isoform of Q8WV92, MIT d	4	2	2	2	2	0	2	2	2	2	2	0	2	2	2	2	2	0	2	2	2	2	20.8	20.8	20.8	27.5	231	231;249;53;197	0	4.2964	By MS/MS		By MS/MS	By MS/MS	By MS/MS	By MS/MS	20.8	0	20.8	20.8	20.8	20.8
P08473;C9JR96;C9J9X7;C9JDZ3;C9IYX7	P08473;C9JR96	6;3;2;1;1	6;3;2;1;1	6;3;2;1;1	Neprilysin	MME	sp|P08473|NEP_HUMAN Neprilysin OS=Homo sapiens GN=MME PE=1 SV=2;tr|C9JR96|C9JR96_HUMAN Isoform of P08473, Neprilysin (Fragment) OS=Homo sapiens GN=MME PE=1 SV=1	5	6	6	6	5	6	5	2	2	2	5	6	5	2	2	2	5	6	5	2	2	2	14	14	14	85.513	750	750;233;161;93;119	0	50.576	By MS/MS	By MS/MS	By MS/MS	By matching	By MS/MS	By MS/MS	10.9	14	10.9	2.9	3.9	2.9
Q7L9L4;Q9H8S9;Q7L9L4-2;D6RCK3;Q9H8S9-2	Q7L9L4;Q9H8S9;Q7L9L4-2;D6RCK3;Q9H8S9-2	4;3;3;2;2	4;3;3;2;2	4;3;3;2;2	MOB kinase activator 1B;MOB kinase activator 1A	MOB1B;MOB1A	sp|Q7L9L4|MOB1B_HUMAN MOB kinase activator 1B OS=Homo sapiens GN=MOB1B PE=1 SV=3;sp|Q9H8S9|MOB1A_HUMAN MOB kinase activator 1A OS=Homo sapiens GN=MOB1A PE=1 SV=4;sp|Q7L9L4-2|MOB1B_HUMAN Isoform of Q7L9L4, Isoform 2 of MOB kinase activator 1B OS=Homo sapien	5	4	4	4	3	3	4	1	2	1	3	3	4	1	2	1	3	3	4	1	2	1	19.4	19.4	19.4	25.091	216	216;216;221;130;148	0	3.2176	By matching	By MS/MS	By MS/MS	By matching	By MS/MS	By matching	13.9	13.9	19.4	5.1	10.6	5.6
K7ESA9;Q96BX8	K7ESA9;Q96BX8	1;1	1;1	1;1	MOB kinase activator 3A	MOB3A	tr|K7ESA9|K7ESA9_HUMAN Isoform of Q96BX8, MOB kinase activator 3A (Fragment) OS=Homo sapiens GN=MOB3A PE=1 SV=7;sp|Q96BX8|MOB3A_HUMAN MOB kinase activator 3A OS=Homo sapiens GN=MOB3A PE=1 SV=1	2	1	1	1	0	1	1	1	1	1	0	1	1	1	1	1	0	1	1	1	1	1	32.5	32.5	32.5	8.9122	77	77;217	0.0043178	1.7507		By matching	By MS/MS	By matching	By matching	By matching	0	32.5	32.5	32.5	32.5	32.5
Q00013-2;Q00013-3;Q00013;C9JB34;C9J9J4;A8MTH1	Q00013-2;Q00013-3;Q00013;C9JB34;C9J9J4;A8MTH1	2;2;2;1;1;1	2;2;2;1;1;1	2;2;2;1;1;1	55 kDa erythrocyte membrane protein	MPP1	sp|Q00013-2|EM55_HUMAN Isoform of Q00013, Isoform 2 of 55 kDa erythrocyte membrane protein OS=Homo sapiens GN=MPP1;sp|Q00013-3|EM55_HUMAN Isoform of Q00013, Isoform 3 of 55 kDa erythrocyte membrane protein OS=Homo sapiens GN=MPP1;sp|Q00013|EM55_HUMAN 55 kD	6	2	2	2	2	2	2	0	0	1	2	2	2	0	0	1	2	2	2	0	0	1	7.3	7.3	7.3	49.074	436	436;446;466;156;205;241	0	18.634	By MS/MS	By MS/MS	By MS/MS			By matching	7.3	7.3	7.3	0	0	2.8
B8ZZG1;Q9NZW5;C9J4Q3	B8ZZG1;Q9NZW5;C9J4Q3	3;3;2	3;3;2	3;3;2	MAGUK p55 subfamily member 6	MPP6	tr|B8ZZG1|B8ZZG1_HUMAN Isoform of Q9NZW5, MAGUK p55 subfamily member 6 OS=Homo sapiens GN=MPP6 PE=1 SV=1;sp|Q9NZW5|MPP6_HUMAN MAGUK p55 subfamily member 6 OS=Homo sapiens GN=MPP6 PE=1 SV=2;tr|C9J4Q3|C9J4Q3_HUMAN Isoform of Q9NZW5, MAGUK p55 subfamily membe	3	3	3	3	2	2	3	1	2	2	2	2	3	1	2	2	2	2	3	1	2	2	10.7	10.7	10.7	48.757	428	428;540;307	0	11.103	By MS/MS	By MS/MS	By MS/MS	By matching	By matching	By matching	8.2	8.2	10.7	4.7	7.2	6.1
O95297-4;O95297-2;O95297	O95297-4;O95297-2;O95297	1;1;1	1;1;1	1;1;1	Myelin protein zero-like protein 1	MPZL1	sp|O95297-4|MPZL1_HUMAN Isoform of O95297, Isoform 4 of Myelin protein zero-like protein 1 OS=Homo sapiens GN=MPZL1;sp|O95297-2|MPZL1_HUMAN Isoform of O95297, Isoform 2 of Myelin protein zero-like protein 1 OS=Homo sapiens GN=MPZL1;sp|O95297|MPZL1_HUMAN My	3	1	1	1	0	0	1	0	0	1	0	0	1	0	0	1	0	0	1	0	0	1	10.3	10.3	10.3	15.947	145	145;268;269	0	2.7063			By MS/MS			By matching	0	0	10.3	0	0	10.3
A0A087WWJ1;P52701-4;P52701-2;P52701-3;P52701	A0A087WWJ1;P52701-4;P52701-2;P52701-3;P52701	1;1;1;1;1	1;1;1;1;1	1;1;1;1;1	DNA mismatch repair protein Msh6	MSH6	tr|A0A087WWJ1|A0A087WWJ1_HUMAN Isoform of P52701, DNA mismatch repair protein Msh6 OS=Homo sapiens GN=MSH6 PE=1 SV=1;sp|P52701-4|MSH6_HUMAN Isoform of P52701, Isoform 4 of DNA mismatch repair protein Msh6 OS=Homo sapiens GN=MSH6;sp|P52701-2|MSH6_HUMAN Isof	5	1	1	1	1	1	1	1	1	1	1	1	1	1	1	1	1	1	1	1	1	1	1.1	1.1	1.1	121.12	1067	1067;1058;1068;1230;1360	0	2.4171	By MS/MS	By MS/MS	By matching	By MS/MS	By MS/MS	By MS/MS	1.1	1.1	1.1	1.1	1.1	1.1
P26038;V9GZ54;E9PNP4	P26038	53;8;1	53;8;1	9;2;0	Moesin	MSN	sp|P26038|MOES_HUMAN Moesin OS=Homo sapiens GN=MSN PE=1 SV=3	3	53	53	9	51	50	52	35	35	38	51	50	52	35	35	38	9	9	9	7	5	5	80.1	80.1	22.9	67.819	577	577;103;52	0	323.31	By MS/MS	By MS/MS	By MS/MS	By MS/MS	By MS/MS	By MS/MS	78.5	79.9	80.1	64.5	52.3	58.9
P68301;P67983;P58280;P55943;P55942;CON__P67983;Q8N339;P80297;P13640-2;P04732;P02795;P13640	P68301;P67983;P58280;P55943;P55942;CON__P67983;Q8N339;P80297;P13640-2;P04732;P02795;P13640	1;1;1;1;1;1;1;1;1;1;1;1	1;1;1;1;1;1;1;1;1;1;1;1	1;1;1;1;1;1;1;1;1;1;1;1	Metallothionein-1M;Metallothionein-1X;Metallothionein-1G;Metallothionein-1E;Metallothionein-2	MT1M;MT1X;MT1G;MT1E;MT2A	sp|P68301|MT2_BOVIN Metallothionein-2 OS=Bos taurus GN=MT2 PE=1 SV=1;sp|P67983|MT1A_BOVIN Metallothionein-1A OS=Bos taurus GN=MT1A PE=1 SV=1;sp|P58280|MT1_BOVIN Metallothionein-1 OS=Bos taurus GN=MT1 PE=1 SV=1;sp|P55943|MT2H_BOVIN Metallothionein-II, hippo	12	1	1	1	1	1	1	0	0	1	1	1	1	0	0	1	1	1	1	0	0	1	19.7	19.7	19.7	6.0282	61	61;61;61;61;61;61;61;61;61;61;61;62	0	4.6564	By MS/MS	By matching	By MS/MS			By MS/MS	19.7	19.7	19.7	0	0	19.7
O94776	O94776	2	2	2	Metastasis-associated protein MTA2	MTA2	sp|O94776|MTA2_HUMAN Metastasis-associated protein MTA2 OS=Homo sapiens GN=MTA2 PE=1 SV=1	1	2	2	2	2	2	2	1	2	1	2	2	2	1	2	1	2	2	2	1	2	1	5.1	5.1	5.1	75.022	668	668	0	14.16	By MS/MS	By matching	By matching	By MS/MS	By MS/MS	By MS/MS	5.1	5.1	5.1	2.7	5.1	2.4
F5H2F4;P11586;V9GYY3	F5H2F4;P11586	9;9;2	9;9;2	9;9;2	C-1-tetrahydrofolate synthase, cytoplasmic;Methylenetetrahydrofolate dehydrogenase;Methenyltetrahydrofolate cyclohydrolase;Formyltetrahydrofolate synthetase;C-1-tetrahydrofolate synthase, cytoplasmic, N-terminally processed	MTHFD1	tr|F5H2F4|F5H2F4_HUMAN Isoform of P11586, C-1-tetrahydrofolate synthase, cytoplasmic OS=Homo sapiens GN=MTHFD1 PE=1 SV=1;sp|P11586|C1TC_HUMAN C-1-tetrahydrofolate synthase, cytoplasmic OS=Homo sapiens GN=MTHFD1 PE=1 SV=3	3	9	9	9	9	8	9	8	9	9	9	8	9	8	9	9	9	8	9	8	9	9	12.8	12.8	12.8	110.61	1020	1020;935;107	0	18.226	By MS/MS	By matching	By MS/MS	By MS/MS	By MS/MS	By MS/MS	12.8	11.5	12.8	11.5	12.8	12.8
Q96EY5;E9PQA6;Q96EY5-2;Q96EY5-3;E9PLL0;E9PLZ8;M0QZK6;E9PJW8	Q96EY5;E9PQA6;Q96EY5-2;Q96EY5-3	8;6;6;6;3;3;2;2	8;6;6;6;3;3;2;2	8;6;6;6;3;3;2;2	Multivesicular body subunit 12A	MVB12A	sp|Q96EY5|MB12A_HUMAN Multivesicular body subunit 12A OS=Homo sapiens GN=MVB12A PE=1 SV=1;tr|E9PQA6|E9PQA6_HUMAN Isoform of Q96EY5, Multivesicular body subunit 12A OS=Homo sapiens GN=MVB12A PE=1 SV=1;sp|Q96EY5-2|MB12A_HUMAN Isoform of Q96EY5, Isoform 2 of	8	8	8	8	8	7	8	2	2	1	8	7	8	2	2	1	8	7	8	2	2	1	52	52	52	28.783	273	273;273;233;257;121;134;122;199	0	113.96	By MS/MS	By MS/MS	By MS/MS	By matching	By matching	By matching	52	42.5	52	9.9	9.9	5.5
Q9H7P6;Q9H7P6-2;F8W922	Q9H7P6;Q9H7P6-2;F8W922	14;11;10	14;11;10	14;11;10	Multivesicular body subunit 12B	MVB12B	sp|Q9H7P6|MB12B_HUMAN Multivesicular body subunit 12B OS=Homo sapiens GN=MVB12B PE=1 SV=2;sp|Q9H7P6-2|MB12B_HUMAN Isoform of Q9H7P6, Isoform 2 of Multivesicular body subunit 12B OS=Homo sapiens GN=MVB12B;tr|F8W922|F8W922_HUMAN Isoform of Q9H7P6, Multivesic	3	14	14	14	12	13	13	7	4	4	12	13	13	7	4	4	12	13	13	7	4	4	60.8	60.8	60.8	35.619	319	319;221;205	0	75.116	By MS/MS	By MS/MS	By MS/MS	By MS/MS	By MS/MS	By MS/MS	56.4	56.4	60.5	44.2	27	27.9
P35580;P35580-5;P35580-2;P35580-3;P35580-4	P35580;P35580-5;P35580-2;P35580-3;P35580-4	12;12;12;12;12	10;10;10;10;10	2;2;2;2;2	Myosin-10	MYH10	sp|P35580|MYH10_HUMAN Myosin-10 OS=Homo sapiens GN=MYH10 PE=1 SV=3;sp|P35580-5|MYH10_HUMAN Isoform of P35580, Isoform 5 of Myosin-10 OS=Homo sapiens GN=MYH10;sp|P35580-2|MYH10_HUMAN Isoform of P35580, Isoform 2 of Myosin-10 OS=Homo sapiens GN=MYH10;sp|P355	5	12	10	2	10	10	10	9	7	10	8	8	8	7	5	8	1	1	1	1	0	0	9.1	8.4	1.9	229	1976	1976;1985;1992;1997;2007	0	151.96	By MS/MS	By MS/MS	By MS/MS	By MS/MS	By MS/MS	By MS/MS	7.7	7.1	7.5	6.4	4.6	7.1
P35579;P35579-2;Q5BKV1;B1AH99	P35579;P35579-2	25;18;3;2	25;18;3;2	20;14;3;2	Myosin-9	MYH9	sp|P35579|MYH9_HUMAN Myosin-9 OS=Homo sapiens GN=MYH9 PE=1 SV=4;sp|P35579-2|MYH9_HUMAN Isoform of P35579, Isoform 2 of Myosin-9 OS=Homo sapiens GN=MYH9	4	25	25	20	22	22	21	16	19	24	22	22	21	16	19	24	17	17	16	12	14	20	19.5	19.5	16.4	226.53	1960	1960;1382;218;103	0	130.36	By MS/MS	By MS/MS	By MS/MS	By MS/MS	By MS/MS	By MS/MS	16.9	17.2	16.3	11.9	14.7	18.7
F8W1R7;P60661-2;P60661;G3V1V0;P60660-2;P60660;F8VPF3;J3KND3;G8JLA2;B7Z6Z4;G3V1Y7;F8VZU9;F8W1I5;F8W180;P14649	F8W1R7;P60661-2;P60661;G3V1V0;P60660-2;P60660;F8VPF3;J3KND3;G8JLA2;B7Z6Z4;G3V1Y7	5;5;5;5;5;5;4;4;4;4;3;2;2;2;2	5;5;5;5;5;5;4;4;4;4;3;2;2;2;2	5;5;5;5;5;5;4;4;4;4;3;2;2;2;2	Myosin light polypeptide 6	MYL6	tr|F8W1R7|F8W1R7_HUMAN Isoform of P60660, Myosin light polypeptide 6 OS=Homo sapiens GN=MYL6 PE=1 SV=1;sp|P60661-2|MYL6_BOVIN Isoform Smooth muscle of Myosin light polypeptide 6 OS=Bos taurus GN=MYL6;sp|P60661|MYL6_BOVIN Myosin light polypeptide 6 OS=Bos t	15	5	5	5	5	5	5	4	5	5	5	5	5	4	5	5	5	5	5	4	5	5	51.7	51.7	51.7	16.29	145	145;151;151;161;151;151;130;152;152;238;115;103;175;196;208	0	23.446	By MS/MS	By MS/MS	By MS/MS	By MS/MS	By MS/MS	By MS/MS	51.7	51.7	51.7	37.9	51.7	51.7
A0A0D9SFK2;Q92614-5;Q92614-2;Q92614-3;Q92614-4;Q92614	A0A0D9SFK2;Q92614-5;Q92614-2;Q92614-3;Q92614-4;Q92614	1;1;1;1;1;1	1;1;1;1;1;1	1;1;1;1;1;1	Unconventional myosin-XVIIIa	MYO18A	tr|A0A0D9SFK2|A0A0D9SFK2_HUMAN Isoform of Q92614, Unconventional myosin-XVIIIa OS=Homo sapiens GN=MYO18A PE=1 SV=1;sp|Q92614-5|MY18A_HUMAN Isoform of Q92614, Isoform 5 of Unconventional myosin-XVIIIa OS=Homo sapiens GN=MYO18A;sp|Q92614-2|MY18A_HUMAN Isofor	6	1	1	1	1	1	1	0	0	0	1	1	1	0	0	0	1	1	1	0	0	0	0.9	0.9	0.9	231.1	2038	2038;1581;1723;2002;2039;2054	0.007329	1.4746	By matching	By matching	By MS/MS				0.9	0.9	0.9	0	0	0
F5H6E2;O00159-2;O00159-3;O00159;Q27966-2;Q27966-3;Q27966;I3L168;I3L3F5;I3L4D4;I3L501;I3L3Y6;I3L204	F5H6E2;O00159-2;O00159-3;O00159;Q27966-2;Q27966-3;Q27966	7;7;7;7;5;5;5;2;2;2;2;2;2	7;7;7;7;5;5;5;2;2;2;2;2;2	7;7;7;7;5;5;5;2;2;2;2;2;2	Unconventional myosin-Ic	MYO1C	tr|F5H6E2|F5H6E2_HUMAN Isoform of O00159, Unconventional myosin-Ic OS=Homo sapiens GN=MYO1C PE=1 SV=1;sp|O00159-2|MYO1C_HUMAN Isoform of O00159, Isoform 2 of Unconventional myosin-Ic OS=Homo sapiens GN=MYO1C;sp|O00159-3|MYO1C_HUMAN Isoform of O00159, Isofo	13	7	7	7	7	5	7	2	4	4	7	5	7	2	4	4	7	5	7	2	4	4	10.5	10.5	10.5	118.99	1039	1039;1028;1044;1063;1028;1044;1063;134;138;164;169;170;267	0	16.144	By MS/MS	By MS/MS	By MS/MS	By MS/MS	By matching	By MS/MS	10.5	6.8	10.5	2.6	6.5	6.4
B0I1T2;B0I1T2-4;B0I1T2-3;F8WEW9;B0I1T2-2	B0I1T2;B0I1T2-4	25;17;11;4;4	25;17;11;4;4	25;17;11;4;4	Unconventional myosin-Ig;Minor histocompatibility antigen HA-2	MYO1G	sp|B0I1T2|MYO1G_HUMAN Unconventional myosin-Ig OS=Homo sapiens GN=MYO1G PE=1 SV=2;sp|B0I1T2-4|MYO1G_HUMAN Isoform of B0I1T2, Isoform 4 of Unconventional myosin-Ig OS=Homo sapiens GN=MYO1G	5	25	25	25	22	23	24	17	16	19	22	23	24	17	16	19	22	23	24	17	16	19	33.6	33.6	33.6	116.44	1018	1018;722;525;210;230	0	158.41	By MS/MS	By MS/MS	By MS/MS	By MS/MS	By MS/MS	By MS/MS	30.6	31.6	32.5	26	23	25.8
F8VY35;F5H4R6;H0YIV4;A6H767;P55209-2;P55209;F8W118;F8VV59;F8W0J6;H0YH88;H0YHC3;F8W020;F8VUX1;F8W543;B7Z9C2;F8VXI6;P55209-3;F8VRJ2;F8VVB5;B7Z4K9	F8VY35;F5H4R6;H0YIV4;A6H767;P55209-2;P55209;F8W118;F8VV59;F8W0J6;H0YH88;H0YHC3;F8W020;F8VUX1;F8W543;B7Z9C2;F8VXI6;P55209-3;F8VRJ2	9;9;9;9;9;9;8;8;8;7;7;7;7;7;7;6;6;5;4;1	9;9;9;9;9;9;8;8;8;7;7;7;7;7;7;6;6;5;4;1	8;8;8;8;8;8;7;7;7;6;6;6;6;6;6;5;5;4;3;1	Nucleosome assembly protein 1-like 1	NAP1L1	tr|F8VY35|F8VY35_HUMAN Isoform of P55209, Nucleosome assembly protein 1-like 1 (Fragment) OS=Homo sapiens GN=NAP1L1 PE=1 SV=1;tr|F5H4R6|F5H4R6_HUMAN Isoform of P55209, Nucleosome assembly protein 1-like 1 OS=Homo sapiens GN=NAP1L1 PE=1 SV=1;tr|H0YIV4|H0YIV	20	9	9	8	8	8	7	8	9	8	8	8	7	8	9	8	7	7	6	7	8	7	56.4	56.4	52.7	31.02	264	264;383;385;391;368;391;209;327;379;177;198;207;237;328;349;215;323;114;161;208	0	35.081	By matching	By MS/MS	By MS/MS	By MS/MS	By MS/MS	By MS/MS	45.5	49.2	37.1	44.3	56.4	49.2
Q99733;Q99733-2;C9JZI7;A8MXH2;C9J6D1;Q2TA40;E9PNW0;E9PJJ2;E9PS34;E9PNJ7;E9PKT8;H0YCI4;E9PKI2;C9J1B1;E9PP22	Q99733;Q99733-2;C9JZI7;A8MXH2;C9J6D1;Q2TA40;E9PNW0;E9PJJ2;E9PS34;E9PNJ7;E9PKT8;H0YCI4	6;6;5;4;4;4;3;3;3;3;3;3;1;1;1	5;5;4;3;3;3;2;2;2;2;2;3;1;1;1	5;5;4;3;3;3;2;2;2;2;2;3;1;1;1	Nucleosome assembly protein 1-like 4	NAP1L4	sp|Q99733|NP1L4_HUMAN Nucleosome assembly protein 1-like 4 OS=Homo sapiens GN=NAP1L4 PE=1 SV=1;sp|Q99733-2|NP1L4_HUMAN Isoform of Q99733, Isoform 2 of Nucleosome assembly protein 1-like 4 OS=Homo sapiens GN=NAP1L4;tr|C9JZI7|C9JZI7_HUMAN Isoform of Q99733,	15	6	5	5	5	6	5	5	4	5	4	5	4	4	3	4	4	5	4	4	3	4	22.4	19.5	19.5	42.823	375	375;386;278;156;178;386;107;128;133;140;169;204;78;101;154	0	22.827	By MS/MS	By MS/MS	By MS/MS	By MS/MS	By MS/MS	By MS/MS	19.5	22.4	19.5	19.5	15.5	19.5
P81125;P54920;M0R0Y2;M0R2M1;M0QZM9;M0QZN5;M0R031;M0R213;M0R058;M0R0I4;P81126;A0A087WZQ7;Q9H115-3;Q9H115-2;Q9H115	P81125;P54920;M0R0Y2;M0R2M1	6;6;5;4;2;2;2;2;1;1;1;1;1;1;1	6;6;5;4;2;2;2;2;1;1;1;1;1;1;1	6;6;5;4;2;2;2;2;1;1;1;1;1;1;1	Alpha-soluble NSF attachment protein	NAPA	sp|P81125|SNAA_BOVIN Alpha-soluble NSF attachment protein OS=Bos taurus GN=NAPA PE=1 SV=1;sp|P54920|SNAA_HUMAN Alpha-soluble NSF attachment protein OS=Homo sapiens GN=NAPA PE=1 SV=3;tr|M0R0Y2|M0R0Y2_HUMAN Isoform of P54920, Alpha-soluble NSF attachment pro	15	6	6	6	4	5	5	3	4	4	4	5	5	3	4	4	4	5	5	3	4	4	24.1	24.1	24.1	33.224	295	295;295;256;268;35;60;74;83;137;139;298;302;204;259;298	0	27.588	By MS/MS	By MS/MS	By MS/MS	By MS/MS	By MS/MS	By matching	15.6	19	19	12.2	17.3	18.6
P81127;Q99747-2;Q99747	P81127;Q99747-2;Q99747	1;1;1	1;1;1	1;1;1	Gamma-soluble NSF attachment protein	NAPG	sp|P81127|SNAG_BOVIN Gamma-soluble NSF attachment protein OS=Bos taurus GN=NAPG PE=1 SV=3;sp|Q99747-2|SNAG_HUMAN Isoform of Q99747, Isoform 2 of Gamma-soluble NSF attachment protein OS=Homo sapiens GN=NAPG;sp|Q99747|SNAG_HUMAN Gamma-soluble NSF attachment	3	1	1	1	1	1	1	0	0	1	1	1	1	0	0	1	1	1	1	0	0	1	8.3	8.3	8.3	34.636	312	312;230;312	0	3.5686	By MS/MS	By matching	By MS/MS			By matching	8.3	8.3	8.3	0	0	8.3
O43776;Q2KJG3;K7EMQ6;K7EPK2;K7EQ35	O43776;Q2KJG3	4;3;1;1;1	4;3;1;1;1	4;3;1;1;1	Asparagine--tRNA ligase, cytoplasmic	NARS	sp|O43776|SYNC_HUMAN Asparagine--tRNA ligase, cytoplasmic OS=Homo sapiens GN=NARS PE=1 SV=1;sp|Q2KJG3|SYNC_BOVIN Asparagine--tRNA ligase, cytoplasmic OS=Bos taurus GN=NARS PE=2 SV=3	5	4	4	4	4	4	4	4	4	3	4	4	4	4	4	3	4	4	4	4	4	3	7.7	7.7	7.7	62.942	548	548;559;128;163;167	0	8.5365	By MS/MS	By matching	By MS/MS	By matching	By MS/MS	By MS/MS	7.7	7.7	7.7	7.7	7.7	5.7
E7EN77;Q15021	E7EN77;Q15021	3;3	3;3	3;3	Condensin complex subunit 1	NCAPD2	tr|E7EN77|E7EN77_HUMAN Isoform of Q15021, Condensin complex subunit 1 (Fragment) OS=Homo sapiens GN=NCAPD2 PE=1 SV=2;sp|Q15021|CND1_HUMAN Condensin complex subunit 1 OS=Homo sapiens GN=NCAPD2 PE=1 SV=3	2	3	3	3	3	2	1	3	2	2	3	2	1	3	2	2	3	2	1	3	2	2	4.6	4.6	4.6	102.65	919	919;1401	0	7.661	By MS/MS	By MS/MS	By matching	By matching	By matching	By MS/MS	4.6	3	2	4.6	3	3
Q9BPX3	Q9BPX3	1	1	1	Condensin complex subunit 3	NCAPG	sp|Q9BPX3|CND3_HUMAN Condensin complex subunit 3 OS=Homo sapiens GN=NCAPG PE=1 SV=1	1	1	1	1	1	1	1	0	1	1	1	1	1	0	1	1	1	1	1	0	1	1	1.4	1.4	1.4	114.33	1015	1015	0.0034813	1.8248	By MS/MS	By matching	By matching		By matching	By MS/MS	1.4	1.4	1.4	0	1.4	1.4
Q9Y2A7;Q9Y2A7-2	Q9Y2A7;Q9Y2A7-2	3;3	3;3	3;3	Nck-associated protein 1	NCKAP1	sp|Q9Y2A7|NCKP1_HUMAN Nck-associated protein 1 OS=Homo sapiens GN=NCKAP1 PE=1 SV=1;sp|Q9Y2A7-2|NCKP1_HUMAN Isoform of Q9Y2A7, Isoform 2 of Nck-associated protein 1 OS=Homo sapiens GN=NCKAP1	2	3	3	3	3	3	3	1	1	1	3	3	3	1	1	1	3	3	3	1	1	1	3.8	3.8	3.8	128.79	1128	1128;1134	0	4.0091	By MS/MS	By matching	By MS/MS	By matching	By matching	By matching	3.8	3.8	3.8	1.2	1.2	1.2
P55160;P55160-2;F8W050	P55160;P55160-2	6;5;1	6;5;1	6;5;1	Nck-associated protein 1-like	NCKAP1L	sp|P55160|NCKPL_HUMAN Nck-associated protein 1-like OS=Homo sapiens GN=NCKAP1L PE=1 SV=3;sp|P55160-2|NCKPL_HUMAN Isoform of P55160, Isoform 2 of Nck-associated protein 1-like OS=Homo sapiens GN=NCKAP1L	3	6	6	6	5	5	5	2	2	4	5	5	5	2	2	4	5	5	5	2	2	4	7.9	7.9	7.9	128.15	1127	1127;1077;449	0	14.845	By MS/MS	By MS/MS	By MS/MS	By matching	By matching	By MS/MS	6.2	6.3	6.2	1.7	2	4.4
C9JSC3;Q9NZQ3-5;Q9NZQ3-4;Q9NZQ3-3;Q9NZQ3-2;Q9NZQ3	C9JSC3;Q9NZQ3-5;Q9NZQ3-4;Q9NZQ3-3;Q9NZQ3-2;Q9NZQ3	1;1;1;1;1;1	1;1;1;1;1;1	1;1;1;1;1;1	NCK-interacting protein with SH3 domain	NCKIPSD	tr|C9JSC3|C9JSC3_HUMAN Isoform of Q9NZQ3, NCK-interacting protein with SH3 domain (Fragment) OS=Homo sapiens GN=NCKIPSD PE=1 SV=1;sp|Q9NZQ3-5|SPN90_HUMAN Isoform of Q9NZQ3, Isoform 5 of NCK-interacting protein with SH3 domain OS=Homo sapiens GN=NCKIPSD;sp|	6	1	1	1	1	1	0	0	0	0	1	1	0	0	0	0	1	1	0	0	0	0	3.5	3.5	3.5	41.811	395	395;596;651;715;722;722	0.0058923	1.6051	By MS/MS	By MS/MS					3.5	3.5	0	0	0	0
H7BY16;P19338	H7BY16;P19338	2;2	2;2	2;2	Nucleolin	NCL	tr|H7BY16|H7BY16_HUMAN Isoform of P19338, Nucleolin (Fragment) OS=Homo sapiens GN=NCL PE=1 SV=7;sp|P19338|NUCL_HUMAN Nucleolin OS=Homo sapiens GN=NCL PE=1 SV=3	2	2	2	2	1	1	1	2	2	2	1	1	1	2	2	2	1	1	1	2	2	2	10.8	10.8	10.8	32.446	297	297;710	0	4.239	By MS/MS	By matching	By MS/MS	By MS/MS	By matching	By MS/MS	3.4	7.4	7.4	10.8	10.8	10.8
I3L2R3;I3L2T8;I3L533;I3L2R9;I3L522;J3QSD2;J3QRZ1;A6NIZ0;X5DR54;Q9GZM8-3;Q9NXR1-2;Q9GZM8;Q9NXR1;Q9GZM8-2	I3L2R3;I3L2T8;I3L533;I3L2R9;I3L522;J3QSD2;J3QRZ1;A6NIZ0;X5DR54;Q9GZM8-3;Q9NXR1-2;Q9GZM8;Q9NXR1;Q9GZM8-2	1;1;1;1;1;1;1;1;1;1;1;1;1;1	1;1;1;1;1;1;1;1;1;1;1;1;1;1	1;1;1;1;1;1;1;1;1;1;1;1;1;1	Nuclear distribution protein nudE-like 1;Nuclear distribution protein nudE homolog 1	NDE1;NDEL1	tr|I3L2R3|I3L2R3_HUMAN Isoform of Q9NXR1, Nuclear distribution protein nudE homolog 1 (Fragment) OS=Homo sapiens GN=NDE1 PE=1 SV=1;tr|I3L2T8|I3L2T8_HUMAN Isoform of Q9NXR1, Nuclear distribution protein nudE homolog 1 (Fragment) OS=Homo sapiens GN=NDE1 PE=1	14	1	1	1	0	0	1	0	0	0	0	0	1	0	0	0	0	0	1	0	0	0	8.8	8.8	8.8	14.077	137	137;139;153;173;192;195;196;269;335;328;335;345;346;367	0	2.3075			By MS/MS				0	0	8.8	0	0	0
F8WBF9;A7MB28;Q9UGV2-3;Q9UGV2-2;Q9UGV2;Q5TH30	F8WBF9;A7MB28;Q9UGV2-3;Q9UGV2-2;Q9UGV2;Q5TH30	2;2;2;2;2;1	2;2;2;2;2;1	2;2;2;2;2;1	Protein NDRG3	NDRG3	tr|F8WBF9|F8WBF9_HUMAN Isoform of Q9UGV2, Protein NDRG3 OS=Homo sapiens GN=NDRG3 PE=1 SV=1;sp|A7MB28|NDRG3_BOVIN Protein NDRG3 OS=Bos taurus GN=NDRG3 PE=2 SV=1;sp|Q9UGV2-3|NDRG3_HUMAN Isoform of Q9UGV2, Isoform 3 of Protein NDRG3 OS=Homo sapiens GN=NDRG3;s	6	2	2	2	0	0	1	2	2	2	0	0	1	2	2	2	0	0	1	2	2	2	11.1	11.1	11.1	30.723	280	280;375;286;363;375;388	0	7.4397			By MS/MS	By MS/MS	By MS/MS	By MS/MS	0	0	5.7	11.1	11.1	11.1
P46934-4;H0Y8X6;P46934-2;P46934;P46934-3;H0Y8H4	P46934-4;H0Y8X6;P46934-2;P46934	12;7;7;7;5;1	12;7;7;7;5;1	10;6;6;6;4;0	E3 ubiquitin-protein ligase NEDD4	NEDD4	sp|P46934-4|NEDD4_HUMAN Isoform of P46934, Isoform 4 of E3 ubiquitin-protein ligase NEDD4 OS=Homo sapiens GN=NEDD4;tr|H0Y8X6|H0Y8X6_HUMAN Isoform of P46934, E3 ubiquitin-protein ligase NEDD4 (Fragment) OS=Homo sapiens GN=NEDD4 PE=1 SV=1;sp|P46934-2|NEDD4_H	6	12	12	10	10	11	12	1	1	3	10	11	12	1	1	3	9	10	10	1	1	3	17.7	17.7	15.2	104.22	900	900;910;1303;1319;1247;35	0	68.131	By MS/MS	By MS/MS	By MS/MS	By matching	By matching	By MS/MS	15.2	16.6	17.7	1.4	1.4	3.8
Q96PU5-6;Q96PU5-5;Q96PU5-7;Q96PU5;Q96PU5-2;Q96PU5-9;Q96PU5-4;Q96PU5-3;K7ERN1;K7EKL1	Q96PU5-6;Q96PU5-5;Q96PU5-7;Q96PU5;Q96PU5-2;Q96PU5-9;Q96PU5-4;Q96PU5-3;K7ERN1	12;12;12;12;11;10;10;10;8;1	10;10;10;10;9;9;9;8;7;1	10;10;10;10;9;9;9;8;7;1	E3 ubiquitin-protein ligase NEDD4-like	NEDD4L	sp|Q96PU5-6|NED4L_HUMAN Isoform of Q96PU5, Isoform 6 of E3 ubiquitin-protein ligase NEDD4-like OS=Homo sapiens GN=NEDD4L;sp|Q96PU5-5|NED4L_HUMAN Isoform of Q96PU5, Isoform 5 of E3 ubiquitin-protein ligase NEDD4-like OS=Homo sapiens GN=NEDD4L;sp|Q96PU5-7|NE	10	12	10	10	11	11	12	2	2	2	10	10	10	2	2	2	10	10	10	2	2	2	20.5	18.2	18.2	109.4	947	947;955;967;975;911;834;854;871;639;106	0	25.361	By MS/MS	By MS/MS	By MS/MS	By matching	By matching	By matching	19.4	19.4	20.5	2	2.7	3.2
P35240-7;P35240-4;P35240-6;P35240-5;P35240-8;P35240-3;P35240;P35240-2	P35240-7;P35240-4;P35240-6;P35240-5;P35240-8;P35240-3;P35240;P35240-2	2;2;2;2;2;2;2;2	2;2;2;2;2;2;2;2	2;2;2;2;2;2;2;2	Merlin	NF2	sp|P35240-7|MERL_HUMAN Isoform of P35240, Isoform 7 of Merlin OS=Homo sapiens GN=NF2;sp|P35240-4|MERL_HUMAN Isoform of P35240, Isoform 4 of Merlin OS=Homo sapiens GN=NF2;sp|P35240-6|MERL_HUMAN Isoform of P35240, Isoform 6 of Merlin OS=Homo sapiens GN=NF2;s	8	2	2	2	1	1	2	1	1	1	1	1	2	1	1	1	1	1	2	1	1	1	10	10	10	30.454	259	259;507;548;549;561;590;595;620	0.010228	1.3509	By matching	By matching	By MS/MS	By matching	By matching	By matching	4.2	4.2	10	4.2	4.2	4.2
D6RF93;P19838-3;P19838;P19838-2	D6RF93;P19838-3;P19838;P19838-2	1;1;1;1	1;1;1;1	1;1;1;1	Nuclear factor NF-kappa-B p105 subunit;Nuclear factor NF-kappa-B p50 subunit	NFKB1	tr|D6RF93|D6RF93_HUMAN Isoform of P19838, Nuclear factor NF-kappa-B p105 subunit (Fragment) OS=Homo sapiens GN=NFKB1 PE=1 SV=1;sp|P19838-3|NFKB1_HUMAN Isoform of P19838, Isoform 3 of Nuclear factor NF-kappa-B p105 subunit OS=Homo sapiens GN=NFKB1;sp|P19838	4	1	1	1	1	1	0	0	0	0	1	1	0	0	0	0	1	1	0	0	0	0	8.2	8.2	8.2	21.399	196	196;788;968;969	0.0043328	1.7793	By matching	By MS/MS					8.2	8.2	0	0	0	0
Q3B8S0;B1AHD1;P55769	Q3B8S0;B1AHD1;P55769	1;1;1	1;1;1	1;1;1	NHP2-like protein 1;NHP2-like protein 1, N-terminally processed	NHP2L1	sp|Q3B8S0|NH2L1_BOVIN NHP2-like protein 1 OS=Bos taurus GN=SNU13 PE=2 SV=3;tr|B1AHD1|B1AHD1_HUMAN Isoform of P55769, NHP2-like protein 1 OS=Homo sapiens GN=SNU13 PE=1 SV=1;sp|P55769|NH2L1_HUMAN NHP2-like protein 1 OS=Homo sapiens GN=SNU13 PE=1 SV=3	3	1	1	1	1	1	1	1	1	1	1	1	1	1	1	1	1	1	1	1	1	1	9.4	9.4	9.4	14.173	128	128;132;128	0.0074257	1.5253	By matching	By matching	By matching	By matching	By MS/MS	By matching	9.4	9.4	9.4	9.4	9.4	9.4
Q9NPP4	Q9NPP4	1	1	1	NLR family CARD domain-containing protein 4	NLRC4	sp|Q9NPP4|NLRC4_HUMAN NLR family CARD domain-containing protein 4 OS=Homo sapiens GN=NLRC4 PE=1 SV=2	1	1	1	1	1	0	1	1	1	0	1	0	1	1	1	0	1	0	1	1	1	0	0.9	0.9	0.9	116.16	1024	1024	1	-2	By MS/MS		By matching	By matching	By matching		0.9	0	0.9	0.9	0.9	0
Q32Q12;P22392-2;E7ERL0;P52175;P52174;J3KPD9;P15531;P15531-2;Q3T0Q4;O60361;P22392;E5RHP0	Q32Q12;P22392-2;E7ERL0;P52175;P52174;J3KPD9;P15531;P15531-2;Q3T0Q4;O60361;P22392	4;4;3;3;3;3;3;3;2;2;2;1	4;4;3;3;3;3;3;3;2;2;2;1	4;4;3;3;3;3;3;3;2;2;2;1	Nucleoside diphosphate kinase;Nucleoside diphosphate kinase B;Nucleoside diphosphate kinase A;Putative nucleoside diphosphate kinase	NME1-NME2;NME2;NME1;NME2P1	tr|Q32Q12|Q32Q12_HUMAN Isoform of P22392, Nucleoside diphosphate kinase OS=Homo sapiens GN=NME1-NME2 PE=1 SV=1;sp|P22392-2|NDKB_HUMAN Isoform of P22392, Isoform 3 of Nucleoside diphosphate kinase B OS=Homo sapiens GN=NME2;tr|E7ERL0|E7ERL0_HUMAN Isoform of	12	4	4	4	3	3	4	2	3	2	3	3	4	2	3	2	3	3	4	2	3	2	28.1	28.1	28.1	32.642	292	292;267;139;152;152;197;152;177;152;137;152;82	0	19.359	By MS/MS	By MS/MS	By MS/MS	By MS/MS	By MS/MS	By matching	24.7	24.7	28.1	18.2	24.7	18.2
H3BM67;H3BUP2;H3BUN4;O60936;O60936-1	H3BM67;H3BUP2;H3BUN4;O60936;O60936-1	1;1;1;1;1	1;1;1;1;1	1;1;1;1;1	Nucleolar protein 3	NOL3	tr|H3BM67|H3BM67_HUMAN Isoform of O60936, Nucleolar protein 3 (Fragment) OS=Homo sapiens GN=NOL3 PE=1 SV=7;tr|H3BUP2|H3BUP2_HUMAN Isoform of O60936, Nucleolar protein 3 (Fragment) OS=Homo sapiens GN=NOL3 PE=1 SV=1;tr|H3BUN4|H3BUN4_HUMAN Isoform of O60936,	5	1	1	1	1	0	0	0	0	0	1	0	0	0	0	0	1	0	0	0	0	0	10.1	10.1	10.1	15.022	139	139;174;206;208;219	0.01026	1.3607	By MS/MS						10.1	0	0	0	0	0
Q15233-2;Q15233;C9IZL7;C9J4X2;H7C367;C9JYS8	Q15233-2;Q15233;C9IZL7	3;3;2;1;1;1	3;3;2;1;1;1	3;3;2;1;1;1	Non-POU domain-containing octamer-binding protein	NONO	sp|Q15233-2|NONO_HUMAN Isoform of Q15233, Isoform 2 of Non-POU domain-containing octamer-binding protein OS=Homo sapiens GN=NONO;sp|Q15233|NONO_HUMAN Non-POU domain-containing octamer-binding protein OS=Homo sapiens GN=NONO PE=1 SV=4;tr|C9IZL7|C9IZL7_HUMAN	6	3	3	3	2	2	0	3	3	3	2	2	0	3	3	3	2	2	0	3	3	3	18.6	18.6	18.6	43.866	382	382;471;207;124;235;248	0	65.064	By MS/MS	By MS/MS		By MS/MS	By MS/MS	By MS/MS	10.2	10.2	0	18.6	18.6	18.6
O00567;H0Y653;H0YDU4;Q3SZ63;Q5JXT2	O00567;H0Y653;H0YDU4;Q3SZ63	4;3;3;3;1	4;3;3;3;1	4;3;3;3;1	Nucleolar protein 56	NOP56	sp|O00567|NOP56_HUMAN Nucleolar protein 56 OS=Homo sapiens GN=NOP56 PE=1 SV=4;tr|H0Y653|H0Y653_HUMAN Isoform of O00567, Nucleolar protein 56 (Fragment) OS=Homo sapiens GN=NOP56 PE=1 SV=1;tr|H0YDU4|H0YDU4_HUMAN Isoform of O00567, Nucleolar protein 56 (Fragm	5	4	4	4	3	4	1	1	1	1	3	4	1	1	1	1	3	4	1	1	1	1	10.6	10.6	10.6	66.049	594	594;219;252;596;281	0	3.6464	By MS/MS	By MS/MS	By matching	By matching	By matching	By matching	7.4	10.6	2	2	2	2
Q9Y2X3	Q9Y2X3	1	1	1	Nucleolar protein 58	NOP58	sp|Q9Y2X3|NOP58_HUMAN Nucleolar protein 58 OS=Homo sapiens GN=NOP58 PE=1 SV=1	1	1	1	1	0	1	0	1	1	1	0	1	0	1	1	1	0	1	0	1	1	1	3.4	3.4	3.4	59.578	529	529	0	4.7921		By matching		By matching	By MS/MS	By MS/MS	0	3.4	0	3.4	3.4	3.4
P46531	P46531	1	1	1	Neurogenic locus notch homolog protein 1;Notch 1 extracellular truncation;Notch 1 intracellular domain	NOTCH1	sp|P46531|NOTC1_HUMAN Neurogenic locus notch homolog protein 1 OS=Homo sapiens GN=NOTCH1 PE=1 SV=4	1	1	1	1	1	1	1	1	0	0	1	1	1	1	0	0	1	1	1	1	0	0	0.6	0.6	0.6	272.5	2555	2555	0	2.4822	By matching	By MS/MS	By MS/MS	By matching			0.6	0.6	0.6	0.6	0	0
Q04721;D2WEZ3	Q04721	5;2	5;2	5;2	Neurogenic locus notch homolog protein 2;Notch 2 extracellular truncation;Notch 2 intracellular domain	NOTCH2	sp|Q04721|NOTC2_HUMAN Neurogenic locus notch homolog protein 2 OS=Homo sapiens GN=NOTCH2 PE=1 SV=3	2	5	5	5	5	4	5	2	1	2	5	4	5	2	1	2	5	4	5	2	1	2	2.8	2.8	2.8	265.4	2471	2471;863	0	8.837	By MS/MS	By MS/MS	By MS/MS	By matching	By matching	By matching	2.8	2.1	2.8	1.1	0.4	1
E9PLK3;P55786-2;P55786	E9PLK3;P55786-2;P55786	1;1;1	1;1;1	1;1;1	Puromycin-sensitive aminopeptidase	NPEPPS	tr|E9PLK3|E9PLK3_HUMAN Isoform of P55786, Puromycin-sensitive aminopeptidase OS=Homo sapiens GN=NPEPPS PE=1 SV=1;sp|P55786-2|PSA_HUMAN Isoform of P55786, Isoform 2 of Puromycin-sensitive aminopeptidase OS=Homo sapiens GN=NPEPPS;sp|P55786|PSA_HUMAN Puromyci	3	1	1	1	1	1	1	1	1	0	1	1	1	1	1	0	1	1	1	1	1	0	3.1	3.1	3.1	102.99	915	915;839;919	0	2.2319	By matching	By MS/MS	By MS/MS	By matching	By matching		3.1	3.1	3.1	3.1	3.1	0
P06748-2;P06748;Q3T160;P06748-3;E5RGW4;E5RI98	P06748-2;P06748;Q3T160;P06748-3	4;4;3;3;1;1	4;4;3;3;1;1	4;4;3;3;1;1	Nucleophosmin	NPM1	sp|P06748-2|NPM_HUMAN Isoform of P06748, Isoform 2 of Nucleophosmin OS=Homo sapiens GN=NPM1;sp|P06748|NPM_HUMAN Nucleophosmin OS=Homo sapiens GN=NPM1 PE=1 SV=2;sp|Q3T160|NPM_BOVIN Nucleophosmin OS=Bos taurus GN=NPM1 PE=2 SV=1;sp|P06748-3|NPM_HUMAN Isoform	6	4	4	4	3	2	3	4	4	4	3	2	3	4	4	4	3	2	3	4	4	4	21.1	21.1	21.1	29.464	265	265;294;294;259;59;111	0	59.743	By MS/MS	By MS/MS	By MS/MS	By MS/MS	By MS/MS	By MS/MS	21.1	13.2	21.1	21.1	21.1	21.1
O75607	O75607	1	1	1	Nucleoplasmin-3	NPM3	sp|O75607|NPM3_HUMAN Nucleoplasmin-3 OS=Homo sapiens GN=NPM3 PE=1 SV=3	1	1	1	1	1	0	0	0	0	0	1	0	0	0	0	0	1	0	0	0	0	0	9	9	9	19.343	178	178	0	3.1904	By MS/MS						9	0	0	0	0	0
Q8N729;H3BT17	Q8N729;H3BT17	2;1	2;1	2;1	Neuropeptide W;Neuropeptide W-23;Neuropeptide W-30	NPW	sp|Q8N729|NPW_HUMAN Neuropeptide W OS=Homo sapiens GN=NPW PE=1 SV=2;tr|H3BT17|H3BT17_HUMAN Isoform of Q8N729, Neuropeptide W OS=Homo sapiens GN=NPW PE=1 SV=1	2	2	2	2	2	2	1	0	0	0	2	2	1	0	0	0	2	2	1	0	0	0	15.8	15.8	15.8	18.048	165	165;113	0	9.0665	By MS/MS	By MS/MS	By matching				15.8	15.8	5.5	0	0	0
P01111;G3V4K2;G3V5T7	P01111	12;1;1	12;1;1	2;0;0	GTPase NRas	NRAS	sp|P01111|RASN_HUMAN GTPase NRas OS=Homo sapiens GN=NRAS PE=1 SV=1	3	12	12	2	9	8	11	5	4	4	9	8	11	5	4	4	2	1	1	2	1	0	69.3	69.3	12.7	21.229	189	189;43;75	0	35.533	By MS/MS	By MS/MS	By MS/MS	By MS/MS	By MS/MS	By matching	55	54	61.4	38.6	24.9	37
F5GYC7;F8WB18;A0A0U1RRK7;A0A0R4J2G7;A7E294;E7ERL8;Q9ULB1;Q9ULB1-2;Q9ULB1-3;Q28146-7;Q28146-11;Q28146-6;Q28146-5;Q28146-4;Q28146-3;Q28146-2;Q28146-9;Q28146-10;Q28146-8;Q28146-12;Q28146;A0A0D9SF07	F5GYC7;F8WB18;A0A0U1RRK7;A0A0R4J2G7;A7E294;E7ERL8;Q9ULB1;Q9ULB1-2;Q9ULB1-3;Q28146-7;Q28146-11;Q28146-6;Q28146-5;Q28146-4;Q28146-3;Q28146-2;Q28146-9;Q28146-10;Q28146-8;Q28146-12;Q28146	6;6;6;6;6;6;6;6;6;5;5;5;5;5;5;5;5;5;5;5;5;2	6;6;6;6;6;6;6;6;6;5;5;5;5;5;5;5;5;5;5;5;5;2	6;6;6;6;6;6;6;6;6;5;5;5;5;5;5;5;5;5;5;5;5;2	Neurexin-1	NRXN1	tr|F5GYC7|F5GYC7_HUMAN Isoform of Q9ULB1, Neurexin-1-beta OS=Homo sapiens GN=NRXN1 PE=1 SV=2;tr|F8WB18|F8WB18_HUMAN Isoform of Q9ULB1, Neurexin-1-beta OS=Homo sapiens GN=NRXN1 PE=1 SV=2;tr|A0A0U1RRK7|A0A0U1RRK7_HUMAN Isoform of Q9ULB1, Neurexin-1-beta OS=H	22	6	6	6	0	1	1	6	4	5	0	1	1	6	4	5	0	1	1	6	4	5	13.6	13.6	13.6	92.552	836	836;851;903;1495;1496;1507;1477;1499;1547;1494;1500;1504;1509;1510;1513;1514;1515;1521;1523;1527;1530;169	0	18.889		By matching	By MS/MS	By MS/MS	By MS/MS	By MS/MS	0	1.6	1.6	13.6	7.7	10.4
A0A0U1RRJ0;A0A0U1RQC5;Q9Y4C0-4;Q9Y4C0;Q9Y4C0-3;Q28143-4;Q28143-3;A0A0C4DGK4;Q28143-2;Q28143;A0A0A0MR89;Q9HDB5-3;Q9HDB5-2;Q9HDB5-4;Q9HDB5	A0A0U1RRJ0;A0A0U1RQC5;Q9Y4C0-4;Q9Y4C0;Q9Y4C0-3	5;5;5;5;4;2;2;2;2;2;2;2;2;2;2	5;5;5;5;4;2;2;2;2;2;2;2;2;2;2	5;5;5;5;4;2;2;2;2;2;2;2;2;2;2	Neurexin-3	NRXN3	tr|A0A0U1RRJ0|A0A0U1RRJ0_HUMAN Isoform of Q9Y4C0, Neurexin-3-beta OS=Homo sapiens GN=NRXN3 PE=1 SV=1;tr|A0A0U1RQC5|A0A0U1RQC5_HUMAN Isoform of Q9Y4C0, Neurexin-3-beta OS=Homo sapiens GN=NRXN3 PE=1 SV=1;sp|Q9Y4C0-4|NRX3A_HUMAN Isoform of Q9Y4C0, Isoform 4a	15	5	5	5	5	3	3	2	1	0	5	3	3	2	1	0	5	3	3	2	1	0	4.5	4.5	4.5	173.66	1571	1571;1664;1392;1643;1061;362;392;398;426;456;879;396;432;459;637	0	30.336	By MS/MS	By MS/MS	By MS/MS	By matching	By matching		4.5	2.9	2.2	1.8	0.8	0
I3L2G1;K7EQD6;I3L0N3;P46459-2;P46459	I3L2G1;K7EQD6;I3L0N3;P46459-2;P46459	1;1;1;1;1	1;1;1;1;1	1;1;1;1;1	Vesicle-fusing ATPase	NSF	tr|I3L2G1|I3L2G1_HUMAN Isoform of P46459, Vesicle-fusing ATPase (Fragment) OS=Homo sapiens GN=NSF PE=1 SV=1;tr|K7EQD6|K7EQD6_HUMAN Isoform of P46459, Vesicle-fusing ATPase (Fragment) OS=Homo sapiens GN=NSF PE=1 SV=1;tr|I3L0N3|I3L0N3_HUMAN Isoform of P46459	5	1	1	1	1	1	1	1	1	1	1	1	1	1	1	1	1	1	1	1	1	1	10.3	10.3	10.3	15.216	136	136;180;739;644;744	0	5.5011	By MS/MS	By MS/MS	By matching	By MS/MS	By matching	By MS/MS	10.3	10.3	10.3	10.3	10.3	10.3
Q08J23-3;Q08J23-2;Q08J23	Q08J23-3;Q08J23-2;Q08J23	2;2;2	2;2;2	2;2;2	tRNA (cytosine(34)-C(5))-methyltransferase	NSUN2	sp|Q08J23-3|NSUN2_HUMAN Isoform of Q08J23, Isoform 3 of tRNA (cytosine(34)-C(5))-methyltransferase OS=Homo sapiens GN=NSUN2;sp|Q08J23-2|NSUN2_HUMAN Isoform of Q08J23, Isoform 2 of tRNA (cytosine(34)-C(5))-methyltransferase OS=Homo sapiens GN=NSUN2;sp|Q08J2	3	2	2	2	1	2	2	2	2	2	1	2	2	2	2	2	1	2	2	2	2	2	6.2	6.2	6.2	59.383	531	531;732;767	0	6.7717	By matching	By MS/MS	By matching	By matching	By matching	By MS/MS	2.8	6.2	6.2	6.2	6.2	6.2
O95631	O95631	1	1	1	Netrin-1	NTN1	sp|O95631|NET1_HUMAN Netrin-1 OS=Homo sapiens GN=NTN1 PE=1 SV=2	1	1	1	1	0	1	0	0	0	0	0	1	0	0	0	0	0	1	0	0	0	0	3.3	3.3	3.3	67.748	604	604	0	6.3688		By MS/MS					0	3.3	0	0	0	0
Q17QG2;Q9Y266	Q17QG2;Q9Y266	2;2	2;2	2;2	Nuclear migration protein nudC	NUDC	sp|Q17QG2|NUDC_BOVIN Nuclear migration protein nudC OS=Bos taurus GN=NUDC PE=2 SV=1;sp|Q9Y266|NUDC_HUMAN Nuclear migration protein nudC OS=Homo sapiens GN=NUDC PE=1 SV=1	2	2	2	2	1	1	2	0	0	1	1	1	2	0	0	1	1	1	2	0	0	1	9.3	9.3	9.3	38.242	332	332;331	0.0042265	1.6265	By matching	By matching	By MS/MS			By matching	3.6	3.6	9.3	0	0	3.6
C9JYY9;A6NCQ0;A6NJU6;A6NFX8;Q9UKK9	C9JYY9;A6NCQ0;A6NJU6;A6NFX8;Q9UKK9	1;1;1;1;1	1;1;1;1;1	1;1;1;1;1	ADP-sugar pyrophosphatase	NUDT5	tr|C9JYY9|C9JYY9_HUMAN Isoform of Q9UKK9, ADP-sugar pyrophosphatase (Fragment) OS=Homo sapiens GN=NUDT5 PE=1 SV=7;tr|A6NCQ0|A6NCQ0_HUMAN Isoform of Q9UKK9, ADP-sugar pyrophosphatase OS=Homo sapiens GN=NUDT5 PE=1 SV=1;tr|A6NJU6|A6NJU6_HUMAN Isoform of Q9UKK	5	1	1	1	1	0	1	0	0	0	1	0	1	0	0	0	1	0	1	0	0	0	13.3	13.3	13.3	11.338	98	98;180;186;232;219	0.0018034	2.0102	By matching		By MS/MS				13.3	0	13.3	0	0	0
Q32KP9;P61970	Q32KP9;P61970	1;1	1;1	1;1	Nuclear transport factor 2	NUTF2	sp|Q32KP9|NTF2_BOVIN Nuclear transport factor 2 OS=Bos taurus GN=NUTF2 PE=2 SV=1;sp|P61970|NTF2_HUMAN Nuclear transport factor 2 OS=Homo sapiens GN=NUTF2 PE=1 SV=1	2	1	1	1	1	1	1	1	1	1	1	1	1	1	1	1	1	1	1	1	1	1	11	11	11	14.478	127	127;127	0	9.4321	By MS/MS	By MS/MS	By MS/MS	By MS/MS	By matching	By MS/MS	11	11	11	11	11	11
Q2HJ33;J3KQ32;Q9NTK5;C9JTK6;Q9NTK5-2;Q9NTK5-3	Q2HJ33;J3KQ32;Q9NTK5;C9JTK6;Q9NTK5-2;Q9NTK5-3	2;2;2;1;1;1	2;2;2;1;1;1	2;2;2;1;1;1	Obg-like ATPase 1	OLA1	sp|Q2HJ33|OLA1_BOVIN Obg-like ATPase 1 OS=Bos taurus GN=OLA1 PE=2 SV=1;tr|J3KQ32|J3KQ32_HUMAN Isoform of Q9NTK5, Obg-like ATPase 1 OS=Homo sapiens GN=OLA1 PE=1 SV=1;sp|Q9NTK5|OLA1_HUMAN Obg-like ATPase 1 OS=Homo sapiens GN=OLA1 PE=1 SV=2;tr|C9JTK6|C9JTK6_H	6	2	2	2	1	1	2	2	2	1	1	1	2	2	2	1	1	1	2	2	2	1	7.1	7.1	7.1	44.743	396	396;416;396;116;238;278	0	4.7525	By MS/MS	By matching	By matching	By MS/MS	By matching	By MS/MS	3.8	3.8	7.1	7.1	7.1	3.8
Q8NGZ2	Q8NGZ2	1	1	1	Olfactory receptor 14K1	OR14K1	sp|Q8NGZ2|O14K1_HUMAN Olfactory receptor 14K1 OS=Homo sapiens GN=OR14K1 PE=3 SV=2	1	1	1	1	0	0	0	1	1	1	0	0	0	1	1	1	0	0	0	1	1	1	4.5	4.5	4.5	34.86	314	314	1	-2				By matching	By MS/MS	By matching	0	0	0	4.5	4.5	4.5
Q92882	Q92882	4	4	2	Osteoclast-stimulating factor 1	OSTF1	sp|Q92882|OSTF1_HUMAN Osteoclast-stimulating factor 1 OS=Homo sapiens GN=OSTF1 PE=1 SV=2	1	4	4	2	4	3	4	2	3	3	4	3	4	2	3	3	2	1	2	2	2	1	20.1	20.1	13.1	23.787	214	214	0	15.848	By MS/MS	By MS/MS	By MS/MS	By MS/MS	By matching	By MS/MS	20.1	12.6	20.1	13.1	16.4	12.6
F5H4F3;Q96FW1-2	F5H4F3;Q96FW1-2	1;1	1;1	1;1		OTUB1	tr|F5H4F3|F5H4F3_HUMAN Isoform of Q96FW1, Ubiquitin thioesterase OTUB1 OS=Homo sapiens GN=OTUB1 PE=4 SV=1;sp|Q96FW1-2|OTUB1_HUMAN Isoform of Q96FW1, Isoform 2 of Ubiquitin thioesterase OTUB1 OS=Homo sapiens GN=OTUB1	2	1	1	1	0	0	0	0	1	0	0	0	0	0	1	0	0	0	0	0	1	0	14.7	14.7	14.7	11.551	102	102;315	1	-2					By MS/MS		0	0	0	0	14.7	0
C9JIG9;O95747	C9JIG9;O95747	2;2	2;2	2;2	Serine/threonine-protein kinase OSR1	OXSR1	tr|C9JIG9|C9JIG9_HUMAN Isoform of O95747, Serine/threonine-protein kinase OSR1 OS=Homo sapiens GN=OXSR1 PE=1 SV=1;sp|O95747|OXSR1_HUMAN Serine/threonine-protein kinase OSR1 OS=Homo sapiens GN=OXSR1 PE=1 SV=1	2	2	2	2	1	1	1	1	2	2	1	1	1	1	2	2	1	1	1	1	2	2	4.7	4.7	4.7	51.856	468	468;527	0	3.1498	By matching	By matching	By MS/MS	By matching	By MS/MS	By MS/MS	1.7	1.7	1.7	1.7	4.7	4.7
E2QRI1;Q32P28-2;Q32P28-4;Q32P28;Q32P28-3	E2QRI1;Q32P28-2;Q32P28-4;Q32P28;Q32P28-3	1;1;1;1;1	1;1;1;1;1	1;1;1;1;1	Prolyl 3-hydroxylase 1	P3H1;LEPRE1	tr|E2QRI1|E2QRI1_HUMAN Isoform of Q32P28, Prolyl 3-hydroxylase 1 (Fragment) OS=Homo sapiens GN=P3H1 PE=1 SV=1;sp|Q32P28-2|P3H1_HUMAN Isoform of Q32P28, Isoform 2 of Prolyl 3-hydroxylase 1 OS=Homo sapiens GN=P3H1;sp|Q32P28-4|P3H1_HUMAN Isoform of Q32P28, Is	5	1	1	1	0	1	0	0	0	0	0	1	0	0	0	0	0	1	0	0	0	0	4.8	4.8	4.8	23.085	207	207;363;697;736;804	0	2.9971		By MS/MS					0	4.8	0	0	0	0
Q9UQ80-2;Q9UQ80	Q9UQ80-2;Q9UQ80	2;2	2;2	2;2	Proliferation-associated protein 2G4	PA2G4	sp|Q9UQ80-2|PA2G4_HUMAN Isoform of Q9UQ80, Isoform 2 of Proliferation-associated protein 2G4 OS=Homo sapiens GN=PA2G4;sp|Q9UQ80|PA2G4_HUMAN Proliferation-associated protein 2G4 OS=Homo sapiens GN=PA2G4 PE=1 SV=3	2	2	2	2	1	1	1	2	2	1	1	1	1	2	2	1	1	1	1	2	2	1	12.1	12.1	12.1	38.059	340	340;394	0	3.2225	By matching	By matching	By matching	By MS/MS	By matching	By MS/MS	6.8	6.8	6.8	12.1	12.1	6.8
A0A087WTT1;P61286;P11940-2;P11940;E7EQV3;E7ERJ7;E5RJB9;E5RGH3;E5RH24;B1ANR1;H0YB86;H0YBN4;H0YAR2;Q9H361;E5RHG7;H0YEQ8;Q4VXU2;E5RGC4;E5RFD8;H0YER0;H0YAP2;H0YAS7;H0YAS6;H0YB75;H0Y6X6;Q5JQF8;Q4VXU2-2	A0A087WTT1;P61286;P11940-2;P11940;E7EQV3;E7ERJ7;E5RJB9	8;8;8;8;7;7;4;3;3;3;3;3;3;3;2;2;2;1;1;1;1;1;1;1;1;1;1	8;8;8;8;7;7;4;3;3;3;3;3;3;3;2;2;2;1;1;1;1;1;1;1;1;1;1	3;3;3;3;2;3;1;0;1;0;2;1;2;2;1;0;1;1;1;0;1;0;0;0;0;1;1	Polyadenylate-binding protein;Polyadenylate-binding protein 1	PABPC1	tr|A0A087WTT1|A0A087WTT1_HUMAN Isoform of P11940, Polyadenylate-binding protein OS=Homo sapiens GN=PABPC1 PE=1 SV=1;sp|P61286|PABP1_BOVIN Polyadenylate-binding protein 1 OS=Bos taurus GN=PABPC1 PE=2 SV=1;sp|P11940-2|PABP1_HUMAN Isoform of P11940, Isoform 2	27	8	8	3	8	7	8	7	6	6	8	7	8	7	6	6	3	3	3	3	3	2	23	23	7.1	58.535	522	522;636;547;636;591;604;129;108;118;129;165;175;284;631;75;112;614;43;61;68;131;136;169;183;195;200;330	0	67.297	By MS/MS	By MS/MS	By MS/MS	By MS/MS	By MS/MS	By MS/MS	23	18.4	23	18.4	15.1	16.1
B1ANR0;Q13310-2;Q13310;Q13310-3;H0Y5F5;H0YEU6;H0YCC8	B1ANR0;Q13310-2;Q13310;Q13310-3;H0Y5F5	7;7;7;7;5;2;1	2;2;2;2;2;1;1	2;2;2;2;2;1;1	Polyadenylate-binding protein;Polyadenylate-binding protein 4	PABPC4	tr|B1ANR0|B1ANR0_HUMAN Isoform of Q13310, Polyadenylate-binding protein OS=Homo sapiens GN=PABPC4 PE=1 SV=1;sp|Q13310-2|PABP4_HUMAN Isoform of Q13310, Isoform 2 of Polyadenylate-binding protein 4 OS=Homo sapiens GN=PABPC4;sp|Q13310|PABP4_HUMAN Polyadenylat	7	7	2	2	7	6	5	6	4	6	2	2	0	2	1	2	2	2	0	2	1	2	18.7	5.2	5.2	67.97	615	615;631;644;660;550;249;197	0	2.6513	By MS/MS	By matching	By matching	By matching	By matching	By MS/MS	18.7	14.8	13.5	14.8	10.1	14.8
E9PSE1;E9PSG7	E9PSE1;E9PSG7	1;1	1;1	1;1		PACS1	tr|E9PSE1|E9PSE1_HUMAN Isoform of Q6VY07, Phosphofurin acidic cluster sorting protein 1 (Fragment) OS=Homo sapiens GN=PACS1 PE=1 SV=7;tr|E9PSG7|E9PSG7_HUMAN Isoform of Q6VY07, Phosphofurin acidic cluster sorting protein 1 OS=Homo sapiens GN=PACS1 PE=1 SV=1	2	1	1	1	1	1	1	1	1	1	1	1	1	1	1	1	1	1	1	1	1	1	13	13	13	8.8193	77	77;91	1	-2	By matching	By MS/MS	By matching	By matching	By matching	By matching	13	13	13	13	13	13
Q9UNF0-2;Q9UNF0;A0A0U1RR22;B0QYG7;B0QYG8	Q9UNF0-2;Q9UNF0;A0A0U1RR22	5;5;3;2;2	5;5;3;2;2	5;5;3;2;2	Protein kinase C and casein kinase substrate in neurons protein 2	PACSIN2	sp|Q9UNF0-2|PACN2_HUMAN Isoform of Q9UNF0, Isoform 2 of Protein kinase C and casein kinase substrate in neurons protein 2 OS=Homo sapiens GN=PACSIN2;sp|Q9UNF0|PACN2_HUMAN Protein kinase C and casein kinase substrate in neurons protein 2 OS=Homo sapiens GN=	5	5	5	5	4	5	3	3	1	2	4	5	3	3	1	2	4	5	3	3	1	2	17.1	17.1	17.1	51.353	445	445;486;451;152;155	0	9.6524	By MS/MS	By MS/MS	By MS/MS	By matching	By matching	By matching	14.6	17.1	10.1	7.4	2.5	7.6
A0A0C4DGG1;Q9UKS6;E9PIY1	A0A0C4DGG1;Q9UKS6;E9PIY1	2;2;1	2;2;1	2;2;1	Protein kinase C and casein kinase substrate in neurons protein 3	PACSIN3	tr|A0A0C4DGG1|A0A0C4DGG1_HUMAN Isoform of Q9UKS6, Protein kinase C and casein kinase substrate in neurons protein 3 (Fragment) OS=Homo sapiens GN=PACSIN3 PE=1 SV=1;sp|Q9UKS6|PACN3_HUMAN Protein kinase C and casein kinase substrate in neurons protein 3 OS=H	3	2	2	2	2	1	2	0	0	0	2	1	2	0	0	0	2	1	2	0	0	0	8.1	8.1	8.1	46.494	405	405;424;320	0	31.92	By MS/MS	By matching	By MS/MS				8.1	4	8.1	0	0	0
J3KNE3;P68401;P68402	J3KNE3;P68401;P68402	1;1;1	1;1;1	1;1;1	Platelet-activating factor acetylhydrolase IB subunit beta	PAFAH1B2	tr|J3KNE3|J3KNE3_HUMAN Isoform of P68402, Platelet-activating factor acetylhydrolase IB subunit beta (Fragment) OS=Homo sapiens GN=PAFAH1B2 PE=1 SV=1;sp|P68401|PA1B2_BOVIN Platelet-activating factor acetylhydrolase IB subunit beta OS=Bos taurus GN=PAFAH1B2	3	1	1	1	1	1	1	1	1	1	1	1	1	1	1	1	1	1	1	1	1	1	5.1	5.1	5.1	18.357	175	175;229;229	0.0042955	1.6977	By matching	By matching	By MS/MS	By matching	By matching	By matching	5.1	5.1	5.1	5.1	5.1	5.1
Q15102;M0R389;Q29460;M0QXS6;M0R323;M0QZT2;M0R1K3	Q15102;M0R389;Q29460	3;2;2;1;1;1;1	3;2;2;1;1;1;1	3;2;2;1;1;1;1	Platelet-activating factor acetylhydrolase IB subunit gamma	PAFAH1B3	sp|Q15102|PA1B3_HUMAN Platelet-activating factor acetylhydrolase IB subunit gamma OS=Homo sapiens GN=PAFAH1B3 PE=1 SV=1;tr|M0R389|M0R389_HUMAN Isoform of Q15102, Platelet-activating factor acetylhydrolase IB subunit gamma (Fragment) OS=Homo sapiens GN=PAFA	7	3	3	3	2	2	3	2	3	2	2	2	3	2	3	2	2	2	3	2	3	2	16.5	16.5	16.5	25.734	231	231;165;232;95;96;140;202	0	19.307	By MS/MS	By matching	By MS/MS	By MS/MS	By matching	By matching	13	7.4	16.5	7.4	16.5	7.4
Q9NWQ8	Q9NWQ8	3	3	3	Phosphoprotein associated with glycosphingolipid-enriched microdomains 1	PAG1	sp|Q9NWQ8|PHAG1_HUMAN Phosphoprotein associated with glycosphingolipid-enriched microdomains 1 OS=Homo sapiens GN=PAG1 PE=1 SV=2	1	3	3	3	2	2	3	0	0	0	2	2	3	0	0	0	2	2	3	0	0	0	13.2	13.2	13.2	46.98	432	432	0	13.949	By MS/MS	By MS/MS	By MS/MS				8.3	8.3	13.2	0	0	0
P22234;P22234-2;E9PBS1;D6RF62	P22234;P22234-2;E9PBS1;D6RF62	9;9;8;6	9;9;8;6	9;9;8;6	Multifunctional protein ADE2;Phosphoribosylaminoimidazole-succinocarboxamide synthase;Phosphoribosylaminoimidazole carboxylase	PAICS	sp|P22234|PUR6_HUMAN Multifunctional protein ADE2 OS=Homo sapiens GN=PAICS PE=1 SV=3;sp|P22234-2|PUR6_HUMAN Isoform of P22234, Isoform 2 of Multifunctional protein ADE2 OS=Homo sapiens GN=PAICS;tr|E9PBS1|E9PBS1_HUMAN Isoform of P22234, Multifunctional prot	4	9	9	9	6	6	8	7	8	9	6	6	8	7	8	9	6	6	8	7	8	9	29.6	29.6	29.6	47.079	425	425;432;413;333	0	34.412	By MS/MS	By MS/MS	By MS/MS	By MS/MS	By MS/MS	By MS/MS	22.4	21.6	24.9	22.4	27.1	29.6
Q13177;H7C1X3;H0YCG5;E9PM17;B3KNX7;A0A087X294;Q08E52;O75914-2;Q13153;Q13153-2;O75914;O75914-4;O75914-3	Q13177;H7C1X3;H0YCG5;E9PM17;B3KNX7;A0A087X294;Q08E52;O75914-2;Q13153;Q13153-2;O75914;O75914-4;O75914-3	2;1;1;1;1;1;1;1;1;1;1;1;1	2;1;1;1;1;1;1;1;1;1;1;1;1	2;1;1;1;1;1;1;1;1;1;1;1;1	Serine/threonine-protein kinase PAK 2;PAK-2p27;PAK-2p34;Non-specific serine/threonine protein kinase;Serine/threonine-protein kinase PAK 3;Serine/threonine-protein kinase PAK 1	PAK2;PAK1;PAK3	sp|Q13177|PAK2_HUMAN Serine/threonine-protein kinase PAK 2 OS=Homo sapiens GN=PAK2 PE=1 SV=3;tr|H7C1X3|H7C1X3_HUMAN Isoform of Q13177, Serine/threonine-protein kinase PAK 2 (Fragment) OS=Homo sapiens GN=PAK2 PE=1 SV=1;tr|H0YCG5|H0YCG5_HUMAN Isoform of Q131	13	2	2	2	1	1	1	2	0	1	1	1	1	2	0	1	1	1	1	2	0	1	6.3	6.3	6.3	58.042	524	524;221;244;455;522;543;544;544;545;553;559;565;580	0	4.8549	By MS/MS	By MS/MS	By MS/MS	By MS/MS		By matching	3.2	3.2	3.2	6.3	0	3.2
Q5VWU8;Q5VWV2;Q8TEW0-9;Q8TEW0-10;Q8TEW0-8;Q8TEW0-5;Q8TEW0-3;Q8TEW0-7;Q8TEW0-6;Q8TEW0-4;Q8TEW0-11;Q8TEW0-2;Q8TEW0;F5GZI3	Q5VWU8;Q5VWV2;Q8TEW0-9;Q8TEW0-10;Q8TEW0-8;Q8TEW0-5;Q8TEW0-3;Q8TEW0-7;Q8TEW0-6;Q8TEW0-4;Q8TEW0-11;Q8TEW0-2;Q8TEW0;F5GZI3	3;3;3;3;3;3;3;3;3;3;3;3;3;2	3;3;3;3;3;3;3;3;3;3;3;3;3;2	3;3;3;3;3;3;3;3;3;3;3;3;3;2	Partitioning defective 3 homolog	PARD3	tr|Q5VWU8|Q5VWU8_HUMAN Isoform of Q8TEW0, Partitioning defective 3 homolog OS=Homo sapiens GN=PARD3 PE=1 SV=1;tr|Q5VWV2|Q5VWV2_HUMAN Isoform of Q8TEW0, Partitioning defective 3 homolog OS=Homo sapiens GN=PARD3 PE=1 SV=1;sp|Q8TEW0-9|PARD3_HUMAN Isoform of Q	14	3	3	3	3	3	3	2	1	1	3	3	3	2	1	1	3	3	3	2	1	1	4.3	4.3	4.3	110	1001	1001;1296;988;1000;1031;1244;1266;1273;1310;1319;1340;1353;1356;747	0.00092678	2.1631	By MS/MS	By matching	By MS/MS	By matching	By matching	By matching	4.3	4.3	4.3	3.2	1.1	1.1
K7EN27;K7ELW0;Q5E946;Q99497	K7EN27;K7ELW0;Q5E946;Q99497	1;1;1;1	1;1;1;1	1;1;1;1	Protein deglycase DJ-1	PARK7	tr|K7EN27|K7EN27_HUMAN Isoform of Q99497, Protein deglycase DJ-1 (Fragment) OS=Homo sapiens GN=PARK7 PE=1 SV=1;tr|K7ELW0|K7ELW0_HUMAN Isoform of Q99497, Protein deglycase DJ-1 OS=Homo sapiens GN=PARK7 PE=1 SV=1;sp|Q5E946|PARK7_BOVIN Protein deglycase DJ-1	4	1	1	1	1	0	1	0	0	0	1	0	1	0	0	0	1	0	1	0	0	0	15	15	15	17.002	160	160;169;189;189	0	5.7019	By matching		By MS/MS				15	0	15	0	0	0
P09874;P18493	P09874	4;1	4;1	4;1	Poly [ADP-ribose] polymerase 1	PARP1	sp|P09874|PARP1_HUMAN Poly [ADP-ribose] polymerase 1 OS=Homo sapiens GN=PARP1 PE=1 SV=4	2	4	4	4	4	3	2	4	3	4	4	3	2	4	3	4	4	3	2	4	3	4	6.1	6.1	6.1	113.08	1014	1014;1016	0	3.4805	By MS/MS	By MS/MS	By matching	By matching	By MS/MS	By MS/MS	6.1	3.8	2.4	6.1	4.6	6.1
B0QYP8;A0A087WZB5;Q9HBI1-3;Q9HBI1;Q9HBI1-2	B0QYP8;A0A087WZB5;Q9HBI1-3;Q9HBI1;Q9HBI1-2	2;2;2;2;2	2;2;2;2;2	2;2;2;2;2	Beta-parvin	PARVB	tr|B0QYP8|B0QYP8_HUMAN Isoform of Q9HBI1, Beta-parvin (Fragment) OS=Homo sapiens GN=PARVB PE=1 SV=1;tr|A0A087WZB5|A0A087WZB5_HUMAN Isoform of Q9HBI1, Beta-parvin OS=Homo sapiens GN=PARVB PE=1 SV=1;sp|Q9HBI1-3|PARVB_HUMAN Isoform of Q9HBI1, Isoform 3 of Bet	5	2	2	2	0	0	1	1	2	2	0	0	1	1	2	2	0	0	1	1	2	2	14.4	14.4	14.4	21.561	194	194;289;327;364;397	0	5.2758			By matching	By MS/MS	By MS/MS	By MS/MS	0	0	7.2	7.2	14.4	14.4
Q5E9A3;Q15365	Q5E9A3;Q15365	9;9	9;9	7;7	Poly(rC)-binding protein 1	PCBP1	sp|Q5E9A3|PCBP1_BOVIN Poly(rC)-binding protein 1 OS=Bos taurus GN=PCBP1 PE=2 SV=1;sp|Q15365|PCBP1_HUMAN Poly(rC)-binding protein 1 OS=Homo sapiens GN=PCBP1 PE=1 SV=2	2	9	9	7	7	9	9	6	7	8	7	9	9	6	7	8	5	7	7	4	5	6	50	50	41.3	37.497	356	356;356	0	89.504	By MS/MS	By MS/MS	By MS/MS	By MS/MS	By MS/MS	By MS/MS	40.2	50	50	27.2	36	41.9
F8VXH9;H3BRU6;F8VZX2;Q15366-7;Q15366-8;Q15366-4;Q15366-5;Q15366-6;Q15366-3;Q15366;Q15366-2;F8W0G4;F8W1G6;J3QT27;E9PFP8;P57721-2;P57721-3;P57721-5;P57721-4;P57721;H3BND9;F8VTZ0;F8VRH0	F8VXH9;H3BRU6;F8VZX2;Q15366-7;Q15366-8;Q15366-4;Q15366-5;Q15366-6;Q15366-3;Q15366;Q15366-2;F8W0G4;F8W1G6;J3QT27;E9PFP8;P57721-2;P57721-3;P57721-5;P57721-4;P57721	6;6;6;6;6;6;6;6;6;6;6;5;4;3;3;3;3;3;3;3;2;1;1	4;4;4;4;4;4;4;4;4;4;4;3;3;1;1;1;1;1;1;1;2;0;1	4;4;4;4;4;4;4;4;4;4;4;3;3;1;1;1;1;1;1;1;2;0;1	Poly(rC)-binding protein 2;Poly(rC)-binding protein 3	PCBP2;PCBP3	tr|F8VXH9|F8VXH9_HUMAN Isoform of Q15366, Poly(rC)-binding protein 2 (Fragment) OS=Homo sapiens GN=PCBP2 PE=1 SV=1;tr|H3BRU6|H3BRU6_HUMAN Isoform of Q15366, Poly(rC)-binding protein 2 (Fragment) OS=Homo sapiens GN=PCBP2 PE=1 SV=1;tr|F8VZX2|F8VZX2_HUMAN Iso	23	6	4	4	6	5	6	5	6	6	4	3	4	3	4	4	4	3	4	3	4	4	65.6	46.2	46.2	16.997	160	160;301;321;318;322;331;335;361;362;365;366;158;202;322;361;345;346;351;370;371;112;64;310	0	8.0236	By MS/MS	By MS/MS	By MS/MS	By MS/MS	By MS/MS	By MS/MS	65.6	46.2	65.6	46.2	65.6	65.6
F6S8N6;A0A0A0MRJ6;H7BY58;P22061;P22061-2	F6S8N6;A0A0A0MRJ6;H7BY58;P22061;P22061-2	1;1;1;1;1	1;1;1;1;1	1;1;1;1;1	Protein-L-isoaspartate O-methyltransferase;Protein-L-isoaspartate(D-aspartate) O-methyltransferase	PCMT1	tr|F6S8N6|F6S8N6_HUMAN Isoform of P22061, Protein-L-isoaspartate O-methyltransferase OS=Homo sapiens GN=PCMT1 PE=1 SV=1;tr|A0A0A0MRJ6|A0A0A0MRJ6_HUMAN Isoform of P22061, Protein-L-isoaspartate O-methyltransferase OS=Homo sapiens GN=PCMT1 PE=1 SV=1;tr|H7BY5	5	1	1	1	1	1	1	1	1	1	1	1	1	1	1	1	1	1	1	1	1	1	13.6	13.6	13.6	26.626	250	250;285;286;227;228	0.0059072	1.609	By MS/MS	By matching	By MS/MS	By matching	By matching	By matching	13.6	13.6	13.6	13.6	13.6	13.6
Q3ZBW4;P12004	Q3ZBW4;P12004	3;3	3;3	3;3	Proliferating cell nuclear antigen	PCNA	sp|Q3ZBW4|PCNA_BOVIN Proliferating cell nuclear antigen OS=Bos taurus GN=PCNA PE=2 SV=1;sp|P12004|PCNA_HUMAN Proliferating cell nuclear antigen OS=Homo sapiens GN=PCNA PE=1 SV=1	2	3	3	3	2	2	2	1	3	2	2	2	2	1	3	2	2	2	2	1	3	2	15.7	15.7	15.7	28.748	261	261;261	0	4.3813	By MS/MS	By MS/MS	By MS/MS	By MS/MS	By MS/MS	By MS/MS	11.5	11.5	11.5	8	15.7	11.5
Q9BUL8;F8WDF3;C9J932;H7C5M9;C9JSA3;C9JND6;C9J363;C9J6F3;C9J5C3	Q9BUL8;F8WDF3;C9J932;H7C5M9;C9JSA3;C9JND6;C9J363;C9J6F3;C9J5C3	2;1;1;1;1;1;1;1;1	2;1;1;1;1;1;1;1;1	2;1;1;1;1;1;1;1;1	Programmed cell death protein 10	PDCD10	sp|Q9BUL8|PDC10_HUMAN Programmed cell death protein 10 OS=Homo sapiens GN=PDCD10 PE=1 SV=1;tr|F8WDF3|F8WDF3_HUMAN Isoform of Q9BUL8, Programmed cell death protein 10 OS=Homo sapiens GN=PDCD10 PE=1 SV=1;tr|C9J932|C9J932_HUMAN Isoform of Q9BUL8, Programmed c	9	2	2	2	1	2	2	1	1	1	1	2	2	1	1	1	1	2	2	1	1	1	10.8	10.8	10.8	24.701	212	212;59;79;122;134;146;149;186;202	0	2.8672	By MS/MS	By MS/MS	By MS/MS	By matching	By matching	By matching	6.1	10.8	10.8	6.1	6.1	6.1
O75340;O75340-2;A0A024QZ42;E7EPW6;H0Y9X3;A0A087WZ38;O75340-3;D6RA21;Q86W51	O75340;O75340-2;A0A024QZ42	8;7;5;2;2;2;2;1;1	8;7;5;2;2;2;2;1;1	8;7;5;2;2;2;2;1;1	Programmed cell death protein 6	PDCD6	sp|O75340|PDCD6_HUMAN Programmed cell death protein 6 OS=Homo sapiens GN=PDCD6 PE=1 SV=1;sp|O75340-2|PDCD6_HUMAN Isoform of O75340, Isoform 2 of Programmed cell death protein 6 OS=Homo sapiens GN=PDCD6;tr|A0A024QZ42|A0A024QZ42_HUMAN Isoform of O75340, HCG1	9	8	8	8	8	7	8	7	6	4	8	7	8	7	6	4	8	7	8	7	6	4	68.1	68.1	68.1	21.868	191	191;189;121;73;104;123;69;39;55	0	60.949	By MS/MS	By MS/MS	By MS/MS	By matching	By MS/MS	By MS/MS	68.1	62.3	68.1	53.9	49.2	36.6
Q8WUM4;Q8WUM4-3;C9IZF9;F8WDK9;F8WEQ7;F8WBR8	Q8WUM4	68;17;9;8;5;5	68;17;9;8;5;5	3;0;0;3;0;0	Programmed cell death 6-interacting protein	PDCD6IP	sp|Q8WUM4|PDC6I_HUMAN Programmed cell death 6-interacting protein OS=Homo sapiens GN=PDCD6IP PE=1 SV=1	6	68	68	3	64	67	65	41	42	41	64	67	65	41	42	41	3	3	3	2	1	0	75.7	75.7	2.2	96.022	868	868;271;153;95;72;78	0	323.31	By MS/MS	By MS/MS	By MS/MS	By MS/MS	By MS/MS	By MS/MS	71.8	75.7	75.7	56.3	58.6	59.8
Q8WUM4-2	Q8WUM4-2	66	1	1	Programmed cell death 6-interacting protein	PDCD6IP	sp|Q8WUM4-2|PDC6I_HUMAN Isoform of Q8WUM4, Isoform 2 of Programmed cell death 6-interacting protein OS=Homo sapiens GN=PDCD6IP	1	66	1	1	62	65	63	40	42	42	1	1	1	1	1	1	1	1	1	1	1	1	75.8	1.6	1.6	96.771	873	873	0.010133	1.3229	By MS/MS	By MS/MS	By MS/MS	By matching	By MS/MS	By matching	71.9	75.8	75.8	56.6	58.9	61.1
Q5JPU2;Q5JPU0;Q5JPT9;Q5JPU1;A7MB35;P08559-3;P08559;P08559-2;P08559-4	Q5JPU2;Q5JPU0;Q5JPT9;Q5JPU1;A7MB35;P08559-3;P08559;P08559-2;P08559-4	1;1;1;1;1;1;1;1;1	1;1;1;1;1;1;1;1;1	1;1;1;1;1;1;1;1;1	Pyruvate dehydrogenase E1 component subunit alpha, somatic form, mitochondrial	PDHA1	tr|Q5JPU2|Q5JPU2_HUMAN Isoform of P08559, Pyruvate dehydrogenase E1 component subunit alpha, somatic form, mitochondrial (Fragment) OS=Homo sapiens GN=PDHA1 PE=1 SV=1;tr|Q5JPU0|Q5JPU0_HUMAN Isoform of P08559, Pyruvate dehydrogenase E1 component subunit alp	9	1	1	1	1	1	1	1	1	1	1	1	1	1	1	1	1	1	1	1	1	1	9.1	9.1	9.1	13.814	121	121;180;204;205;390;359;390;397;428	0.0099541	1.2702	By matching	By matching	By matching	By matching	By matching	By MS/MS	9.1	9.1	9.1	9.1	9.1	9.1
P29803	P29803	1	1	1	Pyruvate dehydrogenase E1 component subunit alpha, testis-specific form, mitochondrial	PDHA2	sp|P29803|ODPAT_HUMAN Pyruvate dehydrogenase E1 component subunit alpha, testis-specific form, mitochondrial OS=Homo sapiens GN=PDHA2 PE=1 SV=1	1	1	1	1	1	1	1	1	0	1	1	1	1	1	0	1	1	1	1	1	0	1	2.8	2.8	2.8	42.933	388	388	1	-2	By MS/MS	By MS/MS	By matching	By matching		By matching	2.8	2.8	2.8	2.8	0	2.8
H7BZJ3	H7BZJ3	1	1	1		PDIA3	tr|H7BZJ3|H7BZJ3_HUMAN Isoform of P30101, Protein disulfide-isomerase A3 (Fragment) OS=Homo sapiens GN=PDIA3 PE=1 SV=1	1	1	1	1	1	1	1	0	1	0	1	1	1	0	1	0	1	1	1	0	1	0	11.4	11.4	11.4	13.519	123	123	0	6.9314	By matching	By matching	By matching		By MS/MS		11.4	11.4	11.4	0	11.4	0
Q15084-3;Q15084;Q15084-4;Q15084-5;Q15084-2	Q15084-3;Q15084;Q15084-4;Q15084-5;Q15084-2	1;1;1;1;1	1;1;1;1;1	1;1;1;1;1	Protein disulfide-isomerase A6	PDIA6	sp|Q15084-3|PDIA6_HUMAN Isoform of Q15084, Isoform 3 of Protein disulfide-isomerase A6 OS=Homo sapiens GN=PDIA6;sp|Q15084|PDIA6_HUMAN Protein disulfide-isomerase A6 OS=Homo sapiens GN=PDIA6 PE=1 SV=1;sp|Q15084-4|PDIA6_HUMAN Isoform of Q15084, Isoform 4 of	5	1	1	1	1	1	1	0	1	1	1	1	1	0	1	1	1	1	1	0	1	1	3.2	3.2	3.2	47.837	437	437;440;445;488;492	0.0099693	1.2754	By MS/MS	By MS/MS	By MS/MS		By matching	By matching	3.2	3.2	3.2	0	3.2	3.2
Q32LE7;Q5EBL8;Q5EBL8-2	Q32LE7;Q5EBL8;Q5EBL8-2	1;1;1	1;1;1	1;1;1	PDZ domain-containing protein 11	PDZD11	sp|Q32LE7|PDZ11_BOVIN PDZ domain-containing protein 11 OS=Bos taurus GN=PDZD11 PE=2 SV=1;sp|Q5EBL8|PDZ11_HUMAN PDZ domain-containing protein 11 OS=Homo sapiens GN=PDZD11 PE=1 SV=2;sp|Q5EBL8-2|PDZ11_HUMAN Isoform of Q5EBL8, Isoform 2 of PDZ domain-containin	3	1	1	1	1	1	1	0	0	0	1	1	1	0	0	0	1	1	1	0	0	0	18.6	18.6	18.6	16.155	140	140;140;171	0	6.177	By matching	By MS/MS	By MS/MS				18.6	18.6	18.6	0	0	0
P30086;P13696	P30086	5;1	5;1	5;1	Phosphatidylethanolamine-binding protein 1;Hippocampal cholinergic neurostimulating peptide	PEBP1	sp|P30086|PEBP1_HUMAN Phosphatidylethanolamine-binding protein 1 OS=Homo sapiens GN=PEBP1 PE=1 SV=3	2	5	5	5	4	5	5	4	5	5	4	5	5	4	5	5	4	5	5	4	5	5	56.7	56.7	56.7	21.057	187	187;187	0	69.721	By MS/MS	By MS/MS	By MS/MS	By MS/MS	By MS/MS	By MS/MS	44.9	56.7	56.7	49.2	56.7	56.7
Q9UBV8	Q9UBV8	2	2	2	Peflin	PEF1	sp|Q9UBV8|PEF1_HUMAN Peflin OS=Homo sapiens GN=PEF1 PE=1 SV=1	1	2	2	2	2	2	2	2	2	2	2	2	2	2	2	2	2	2	2	2	2	2	8.5	8.5	8.5	30.381	284	284	0	2.8001	By matching	By matching	By MS/MS	By MS/MS	By matching	By matching	8.5	8.5	8.5	8.5	8.5	8.5
Q9HAT8	Q9HAT8	1	1	1	E3 ubiquitin-protein ligase pellino homolog 2	PELI2	sp|Q9HAT8|PELI2_HUMAN E3 ubiquitin-protein ligase pellino homolog 2 OS=Homo sapiens GN=PELI2 PE=1 SV=1	1	1	1	1	1	1	1	1	1	0	1	1	1	1	1	0	1	1	1	1	1	0	3.1	3.1	3.1	46.435	420	420	0	5.4636	By MS/MS	By MS/MS	By matching	By MS/MS	By matching		3.1	3.1	3.1	3.1	3.1	0
I3L1P4;I3L4M7;I3L445;C9JFV4;Q8IZL8	I3L1P4;I3L4M7;I3L445;C9JFV4;Q8IZL8	1;1;1;1;1	1;1;1;1;1	1;1;1;1;1	Proline-, glutamic acid- and leucine-rich protein 1	PELP1	tr|I3L1P4|I3L1P4_HUMAN Isoform of Q8IZL8, Proline-, glutamic acid- and leucine-rich protein 1 (Fragment) OS=Homo sapiens GN=PELP1 PE=1 SV=1;tr|I3L4M7|I3L4M7_HUMAN Isoform of Q8IZL8, Proline-, glutamic acid- and leucine-rich protein 1 (Fragment) OS=Homo sap	5	1	1	1	1	1	1	1	1	1	1	1	1	1	1	1	1	1	1	1	1	1	9.5	9.5	9.5	14.955	148	148;156;301;1180;1130	0.0035305	1.8837	By matching	By MS/MS	By MS/MS	By matching	By matching	By matching	9.5	9.5	9.5	9.5	9.5	9.5
P12955-3;P12955-2;P12955	P12955-3;P12955-2;P12955	1;1;1	1;1;1	1;1;1	Xaa-Pro dipeptidase	PEPD	sp|P12955-3|PEPD_HUMAN Isoform of P12955, Isoform 3 of Xaa-Pro dipeptidase OS=Homo sapiens GN=PEPD;sp|P12955-2|PEPD_HUMAN Isoform of P12955, Isoform 2 of Xaa-Pro dipeptidase OS=Homo sapiens GN=PEPD;sp|P12955|PEPD_HUMAN Xaa-Pro dipeptidase OS=Homo sapiens G	3	1	1	1	1	1	0	1	1	1	1	1	0	1	1	1	1	1	0	1	1	1	3.7	3.7	3.7	47.261	429	429;452;493	0.01018	1.3387	By MS/MS	By matching		By matching	By matching	By MS/MS	3.7	3.7	0	3.7	3.7	3.7
J3KTL4;J3QSG0;J3QSH6;O15067;J3QL39	J3KTL4;J3QSG0;J3QSH6;O15067;J3QL39	2;2;2;2;1	2;2;2;2;1	2;2;2;2;1	Phosphoribosylformylglycinamidine synthase	PFAS	tr|J3KTL4|J3KTL4_HUMAN Isoform of O15067, Phosphoribosylformylglycinamidine synthase (Fragment) OS=Homo sapiens GN=PFAS PE=1 SV=1;tr|J3QSG0|J3QSG0_HUMAN Isoform of O15067, Phosphoribosylformylglycinamidine synthase OS=Homo sapiens GN=PFAS PE=1 SV=1;tr|J3QS	5	2	2	2	2	2	2	2	2	2	2	2	2	2	2	2	2	2	2	2	2	2	33	33	33	11.445	103	103;131;135;1338;88	0	5.0858	By matching	By MS/MS	By MS/MS	By MS/MS	By MS/MS	By matching	33	33	33	33	33	33
H3BPF6;Q8HYI9;Q99471-2;Q99471	H3BPF6;Q8HYI9;Q99471-2;Q99471	1;1;1;1	1;1;1;1	1;1;1;1	Prefoldin subunit 5	PFDN5	tr|H3BPF6|H3BPF6_HUMAN Isoform of Q99471, Prefoldin subunit 5 (Fragment) OS=Homo sapiens GN=PFDN5 PE=1 SV=1;sp|Q8HYI9|PFD5_BOVIN Prefoldin subunit 5 OS=Bos taurus GN=PFDN5 PE=2 SV=1;sp|Q99471-2|PFD5_HUMAN Isoform of Q99471, Isoform 2 of Prefoldin subunit 5	4	1	1	1	1	0	1	0	1	1	1	0	1	0	1	1	1	0	1	0	1	1	11.8	11.8	11.8	17.047	152	152;154;66;154	0	2.39	By matching		By MS/MS		By matching	By MS/MS	11.8	0	11.8	0	11.8	11.8
Q01813;Q01813-2;V9GYV7;Q5VSR5;H0Y3Y3;B1APP6;A1A4J1;P17858	Q01813;Q01813-2	6;4;2;2;1;1;1;1	6;4;2;2;1;1;1;1	6;4;2;2;1;1;1;1	ATP-dependent 6-phosphofructokinase, platelet type	PFKP	sp|Q01813|PFKAP_HUMAN ATP-dependent 6-phosphofructokinase, platelet type OS=Homo sapiens GN=PFKP PE=1 SV=2;sp|Q01813-2|PFKAP_HUMAN Isoform of Q01813, Isoform 2 of ATP-dependent 6-phosphofructokinase, platelet type OS=Homo sapiens GN=PFKP	8	6	6	6	6	6	5	4	4	6	6	6	5	4	4	6	6	6	5	4	4	6	12.4	12.4	12.4	85.595	784	784;776;113;210;166;240;780;780	0	53.023	By MS/MS	By matching	By matching	By MS/MS	By MS/MS	By MS/MS	12.4	12.4	9.9	7.8	7.8	12.4
P07737;K7EJ44;I3L3D5	P07737;K7EJ44	11;7;3	11;7;3	6;4;3	Profilin-1	PFN1	sp|P07737|PROF1_HUMAN Profilin-1 OS=Homo sapiens GN=PFN1 PE=1 SV=2;tr|K7EJ44|K7EJ44_HUMAN Isoform of P07737, Profilin 1, isoform CRA_b OS=Homo sapiens GN=PFN1 PE=1 SV=1	3	11	11	6	10	9	10	11	9	10	10	9	10	11	9	10	6	6	6	6	6	6	84.3	84.3	50.7	15.054	140	140;104;165	0	218.49	By MS/MS	By MS/MS	By MS/MS	By MS/MS	By MS/MS	By MS/MS	83.6	83.6	83.6	84.3	83.6	84.3
Q3SZ62;P18669;P15259;Q32KV0;Q8N0Y7	Q3SZ62;P18669;P15259	8;8;4;3;3	8;8;4;3;3	8;8;4;3;3	Phosphoglycerate mutase 1;Phosphoglycerate mutase 2	PGAM1;PGAM2	sp|Q3SZ62|PGAM1_BOVIN Phosphoglycerate mutase 1 OS=Bos taurus GN=PGAM1 PE=2 SV=3;sp|P18669|PGAM1_HUMAN Phosphoglycerate mutase 1 OS=Homo sapiens GN=PGAM1 PE=1 SV=2;sp|P15259|PGAM2_HUMAN Phosphoglycerate mutase 2 OS=Homo sapiens GN=PGAM2 PE=1 SV=3	5	8	8	8	8	7	7	7	7	8	8	7	7	7	7	8	8	7	7	7	7	8	50	50	50	28.852	254	254;254;253;253;254	0	30.624	By MS/MS	By MS/MS	By MS/MS	By MS/MS	By MS/MS	By MS/MS	50	42.9	42.9	42.9	42.9	50
P52209-2;P52209;K7EM49;K7EMN2;K7ELN9;K7EPF6	P52209-2;P52209;K7EM49	5;5;3;2;2;2	5;5;3;2;2;2	5;5;3;2;2;2	6-phosphogluconate dehydrogenase, decarboxylating	PGD	sp|P52209-2|6PGD_HUMAN Isoform of P52209, Isoform 2 of 6-phosphogluconate dehydrogenase, decarboxylating OS=Homo sapiens GN=PGD;sp|P52209|6PGD_HUMAN 6-phosphogluconate dehydrogenase, decarboxylating OS=Homo sapiens GN=PGD PE=1 SV=3;tr|K7EM49|K7EM49_HUMAN I	6	5	5	5	4	2	5	2	3	2	4	2	5	2	3	2	4	2	5	2	3	2	18.5	18.5	18.5	51.872	470	470;483;205;160;224;256	0	9.0074	By MS/MS	By MS/MS	By MS/MS	By matching	By matching	By MS/MS	16.2	9.4	18.5	9.4	11.9	9.4
P00558;P00558-2;P07205	P00558;P00558-2	15;14;3	15;14;3	5;5;0	Phosphoglycerate kinase 1	PGK1	sp|P00558|PGK1_HUMAN Phosphoglycerate kinase 1 OS=Homo sapiens GN=PGK1 PE=1 SV=3;sp|P00558-2|PGK1_HUMAN Isoform of P00558, Isoform 2 of Phosphoglycerate kinase 1 OS=Homo sapiens GN=PGK1	3	15	15	5	14	14	15	14	10	13	14	14	15	14	10	13	5	5	5	4	2	5	54.7	54.7	21.3	44.614	417	417;389;417	0	133.36	By MS/MS	By MS/MS	By MS/MS	By MS/MS	By MS/MS	By MS/MS	51.1	54.7	54.7	47.5	36.7	51.1
[truncated: 680 more rows]
[truncated: 32 more columns]

## Sheet: Peptides
List of all identified peptides.
[truncated: 6,955 more rows]
[truncated: 25 more columns]

## Sheet: Final Table
The final list of proteins identified for Human and Human/Bovin taxonomies.
[truncated: 1,164 more rows]
[truncated: 33 more columns]

[truncated: 5 more sheets: Correlation data, GFP Proteins, Nef GFP Proteins, GFP Venn diagram, Nef GFP Venn diagram]
