# Supplementary material for: HIV-1 Nef Changes the Proteome of T Cells Extracellular Vesicles Depleting IFITMs and Other Antiviral Factors
Source: Mol Cell Proteomics. 2023 Nov 7;22(12):100676. doi: 10.1016/j.mcpro.2023.100676 (PMC10746527; doi:10.1016/j.mcpro.2023.100676)
Supplement: Supplemental Table 2 [file mmc3.xlsx]

## Sheet: Statistical Analysis
List of differential abundant proteins given by Student's t-test (P-value < 0.05), using the label-free method in Perseus software. For this analysis, the LFQ data were log2 transformed, and the imputation of missing values was carried out for NaN, after exclusion of contaminants, reverse and exclusive bovine protein sequences. Missing values were replaced by random numbers that are drawn from a …
LFQ-EV-GFP_1	LFQ-EV-GFP_2	LFQ-EV-GFP_3	LFQ-EV-NEF_1	LFQ-EV-NEF_2	LFQ-EV-NEF_3	Gene names	Student's T-test p-value	log2FoldChange	Student's T-test Significant	Student's T-test significant	Adjusted p-value Benjamini-Hochberg	Peptides	Razor + unique peptides	Unique peptides	Sequence coverage [%]	Unique + razor sequence coverage [%]	Unique sequence coverage [%]	Mol. weight [kDa]	Q-value	Score	Intensity	MS/MS count	Protein IDs	Majority protein IDs	Protein names	id	Fasta headers
30.1872	30.3674	30.1921	27.0288	26.9619	26.769	PDCD6IP	4.45571e-06	-3.32903	+	EV-NEF_EV-GFP	0.00271822	68	68	3	75.7	75.7	2.2	96.022	0	323.31	4151400000	213	Q8WUM4;Q8WUM4-3;C9IZF9;F8WDK9;F8WEQ7;F8WBR8	Q8WUM4	Programmed cell death 6-interacting protein	1225	sp|Q8WUM4|PDC6I_HUMAN Programmed cell death 6-interacting protein OS=Homo sapiens GN=PDCD6IP PE=1 SV=1
22.2082	22.6971	22.5105	16.7238	16.7534	17.0225	CD28	5.06886e-06	-5.63871	+	EV-NEF_EV-GFP	0.00271822	4	4	4	13.6	13.6	13.6	25.066	0	46.069	17917000	6	P10747;P10747-7;P10747-2;P10747-4;P10747-3	P10747;P10747-7;P10747-2;P10747-4;P10747-3	T-cell-specific surface glycoprotein CD28	702	sp|P10747|CD28_HUMAN T-cell-specific surface glycoprotein CD28 OS=Homo sapiens GN=CD28 PE=1 SV=1;sp|P10747-7|CD28_HUMAN Isoform of P10747, Isoform 7 of T-cell-specific surface glycoprotein CD28 OS=Homo sapiens GN=CD28;sp|P10747-2|CD28_HUMAN Isoform of P107
16.3753	16.0378	16.7283	25.3771	24.6843	25.2038	SBF1	7.14693e-06	8.70793	+	EV-NEF_EV-GFP	0.00271822	3	3	3	2.2	2.2	2.2	208.44	0	36.488	66695000	3	G5E933;O95248;O95248-4;H0Y5W8	G5E933;O95248;O95248-4	Myotubularin-related protein 5	450	tr|G5E933|G5E933_HUMAN Isoform of O95248, Myotubularin-related protein 5 OS=Homo sapiens GN=SBF1 PE=1 SV=1;sp|O95248|MTMR5_HUMAN Myotubularin-related protein 5 OS=Homo sapiens GN=SBF1 PE=1 SV=3;sp|O95248-4|MTMR5_HUMAN Isoform of O95248, Isoform 4 of Myotub
26.2498	26.3051	26.2385	23.2254	23.5058	23.5373	C16orf54	9.58646e-06	-2.84167	+	EV-NEF_EV-GFP	0.00273454	8	8	8	58.9	58.9	58.9	24.359	0	45.101	278620000	24	Q6UWD8	Q6UWD8	Transmembrane protein C16orf54	1177	sp|Q6UWD8|CP054_HUMAN Transmembrane protein C16orf54 OS=Homo sapiens GN=C16orf54 PE=1 SV=1
29.0927	29.1599	29.0258	26.8251	26.7208	26.9861	SDCBP	1.29049e-05	-2.24881	+	EV-NEF_EV-GFP	0.0029449	22	22	4	82.6	82.6	19.1	32.444	0	213.47	2006100000	141	O00560;O00560-3;B4DHN5;E9PBU7	O00560;O00560-3;B4DHN5;E9PBU7	Syntenin-1	551	sp|O00560|SDCB1_HUMAN Syntenin-1 OS=Homo sapiens GN=SDCBP PE=1 SV=1;sp|O00560-3|SDCB1_HUMAN Isoform of O00560, Isoform 3 of Syntenin-1 OS=Homo sapiens GN=SDCBP;tr|B4DHN5|B4DHN5_HUMAN Isoform of O00560, Syntenin-1 OS=Homo sapiens GN=SDCBP PE=1 SV=1;tr|E9PBU
21.1727	21.6221	21.2952	16.7509	16.4711	16.9406	STK10	1.70966e-05	-4.64244	+	EV-NEF_EV-GFP	0.00325119	6	6	6	9.1	9.1	9.1	112.13	0	67.846	8216100	7	O94804;E1BK52	O94804;E1BK52	Serine/threonine-protein kinase 10	604	sp|O94804|STK10_HUMAN Serine/threonine-protein kinase 10 OS=Homo sapiens GN=STK10 PE=1 SV=1;sp|E1BK52|STK10_BOVIN Serine/threonine-protein kinase 10 OS=Bos taurus GN=STK10 PE=3 SV=3
16.5549	17.1166	15.5322	25.1703	24.9913	25.8859	OR14K1	7.67381e-05	8.94794	+	EV-NEF_EV-GFP	0.0121242	1	1	1	4.5	4.5	4.5	34.86	1	-2	89717000	1	Q8NGZ2	Q8NGZ2	Olfactory receptor 14K1	1216	sp|Q8NGZ2|O14K1_HUMAN Olfactory receptor 14K1 OS=Homo sapiens GN=OR14K1 PE=3 SV=2
21.8138	22.2301	21.83	19.2683	18.8753	19.1038	TMEM109	8.50075e-05	-2.87551	+	EV-NEF_EV-GFP	0.0121242	1	1	1	4.9	4.9	4.9	26.21	0	26.794	13266000	5	Q9BVC6	Q9BVC6	Transmembrane protein 109	1269	sp|Q9BVC6|TM109_HUMAN Transmembrane protein 109 OS=Homo sapiens GN=TMEM109 PE=1 SV=1
18.7966	18.4825	18.556	20.2228	20.3912	20.2653	EIF3M	9.75698e-05	1.68144	+	EV-NEF_EV-GFP	0.0122332	3	3	3	13.4	13.4	13.4	42.415	0	38.717	3739600	5	Q3T148;Q7L2H7;H0YCQ8;Q7L2H7-2;E9PRI2;E7ESM3;J3KNJ2	Q3T148;Q7L2H7;H0YCQ8;Q7L2H7-2	Eukaryotic translation initiation factor 3 subunit M	1142	sp|Q3T148|EIF3M_BOVIN Eukaryotic translation initiation factor 3 subunit M OS=Bos taurus GN=EIF3M PE=2 SV=2;sp|Q7L2H7|EIF3M_HUMAN Eukaryotic translation initiation factor 3 subunit M OS=Homo sapiens GN=EIF3M PE=1 SV=1;tr|H0YCQ8|H0YCQ8_HUMAN Isoform of Q7L2
22.6002	22.8381	22.236	16.181	15.0199	16.2797	PDCD6IP	0.000107215	-6.73127	+	EV-NEF_EV-GFP	0.0122332	66	1	1	75.8	1.6	1.6	96.771	0.010133	13.229	20754000	3	Q8WUM4-2	Q8WUM4-2	Programmed cell death 6-interacting protein	1226	sp|Q8WUM4-2|PDC6I_HUMAN Isoform of Q8WUM4, Isoform 2 of Programmed cell death 6-interacting protein OS=Homo sapiens GN=PDCD6IP
26.2066	26.0305	25.5302	22.5104	22.79	22.7599	TSG101	0.000126909	-3.23573	+	EV-NEF_EV-GFP	0.0125384	17	17	15	52.8	52.8	47.9	43.944	0	93.696	214120000	37	Q99816;F5H442;Q99816-2;J3QKS4	Q99816;F5H442;Q99816-2	Tumor susceptibility gene 101 protein	1261	sp|Q99816|TS101_HUMAN Tumor susceptibility gene 101 protein OS=Homo sapiens GN=TSG101 PE=1 SV=2;tr|F5H442|F5H442_HUMAN Isoform of Q99816, Tumor susceptibility gene 101 protein OS=Homo sapiens GN=TSG101 PE=1 SV=1;sp|Q99816-2|TS101_HUMAN Isoform of Q99816, I
17.3075	16.0065	15.7713	24.3866	24.4074	23.6539	GFPT2	0.000132592	7.78756	+	EV-NEF_EV-GFP	0.0125384	3	1	1	6.6	1.3	1.3	77.08	0.0035651	1.955	33178000	2	Q08DQ2;O94808;E5RJP4	Q08DQ2;O94808	Glutamine--fructose-6-phosphate aminotransferase [isomerizing] 2	605	sp|Q08DQ2|GFPT2_BOVIN Glutamine--fructose-6-phosphate aminotransferase [isomerizing] 2 OS=Bos taurus GN=GFPT2 PE=2 SV=1;sp|O94808|GFPT2_HUMAN Glutamine--fructose-6-phosphate aminotransferase [isomerizing] 2 OS=Homo sapiens GN=GFPT2 PE=1 SV=3
24.9627	24.8765	24.9823	22.7286	22.1661	22.2308	RAP2B	0.000142856	-2.56532	+	EV-NEF_EV-GFP	0.0125384	9	9	5	63.4	63.4	29.5	20.504	0	39.857	112920000	23	P61225	P61225	Ras-related protein Rap-2b	947	sp|P61225|RAP2B_HUMAN Ras-related protein Rap-2b OS=Homo sapiens GN=RAP2B PE=1 SV=1
25.7835	25.9884	25.6033	22.2361	22.6327	22.9522	VPS37B	0.000171905	-3.18477	+	EV-NEF_EV-GFP	0.0134152	15	15	15	78.9	78.9	78.9	31.307	0	180.24	205740000	39	Q9H9H4;F5H4M0;F5H1F6	Q9H9H4;F5H4M0	Vacuolar protein sorting-associated protein 37B	1291	sp|Q9H9H4|VP37B_HUMAN Vacuolar protein sorting-associated protein 37B OS=Homo sapiens GN=VPS37B PE=1 SV=1;tr|F5H4M0|F5H4M0_HUMAN Isoform of Q9H9H4, Vacuolar protein sorting-associated protein 37B (Fragment) OS=Homo sapiens GN=VPS37B PE=1 SV=1
19.1735	19.217	19.7701	16.1765	16.4026	16.584	YES1;SRC	0.000184099	-2.99917	+	EV-NEF_EV-GFP	0.0134152	4	3	3	8.6	6.8	6.8	61.386	0	47.505	2109900	3	J3QRU1;P07947;P12931;P12931-2	J3QRU1;P07947;P12931;P12931-2	Non-specific protein-tyrosine kinase;Tyrosine-protein kinase Yes;Proto-oncogene tyrosine-protein kinase Src	516	tr|J3QRU1|J3QRU1_HUMAN Isoform of P07947, Tyrosine-protein kinase OS=Homo sapiens GN=YES1 PE=1 SV=1;sp|P07947|YES_HUMAN Tyrosine-protein kinase Yes OS=Homo sapiens GN=YES1 PE=1 SV=3;sp|P12931|SRC_HUMAN Proto-oncogene tyrosine-protein kinase Src OS=Homo sap
25.4443	25.7037	25.0006	22.5969	22.4925	22.6656	VPS28	0.000188118	-2.79785	+	EV-NEF_EV-GFP	0.0134152	13	13	13	77.4	77.4	77.4	25.425	0	61.928	134450000	28	Q9UK41;Q3T178;Q9UK41-2;E9PM90;E9PQR7;E9PR04;E9PLM9	Q9UK41;Q3T178;Q9UK41-2;E9PM90;E9PQR7	Vacuolar protein sorting-associated protein 28 homolog	1328	sp|Q9UK41|VPS28_HUMAN Vacuolar protein sorting-associated protein 28 homolog OS=Homo sapiens GN=VPS28 PE=1 SV=1;sp|Q3T178|VPS28_BOVIN Vacuolar protein sorting-associated protein 28 homolog OS=Bos taurus GN=VPS28 PE=2 SV=1;sp|Q9UK41-2|VPS28_HUMAN Isoform of
19.0204	18.8443	18.9058	19.6807	19.8108	19.7784	EIF6	0.000210458	0.833139	+	EV-NEF_EV-GFP	0.0139765	2	2	2	15.5	15.5	15.5	26.513	0	48.813	3141200	4	Q9TU47;P56537-2;P56537;F8WD20;B7ZBH1;A0A0B4J1Y7;A0A0U1RQV5;F8WDS6	Q9TU47;P56537-2;P56537;F8WD20;B7ZBH1;A0A0B4J1Y7;A0A0U1RQV5;F8WDS6	Eukaryotic translation initiation factor 6	927	sp|Q9TU47|IF6_BOVIN Eukaryotic translation initiation factor 6 OS=Bos taurus GN=EIF6 PE=2 SV=2;sp|P56537-2|IF6_HUMAN Isoform of P56537, Isoform 2 of Eukaryotic translation initiation factor 6 OS=Homo sapiens GN=EIF6;sp|P56537|IF6_HUMAN Eukaryotic translati
26.5298	26.2163	26.7802	22.9286	21.9675	22.5893	HLA-A	0.00024785	-4.01359	+	EV-NEF_EV-GFP	0.0139765	13	13	1	58.1	58.1	3	41.003	0	115.26	305210000	26	P16189;B0UXQ0;P16190;P30512	P16189;B0UXQ0;P16190;P30512	HLA class I histocompatibility antigen, A-31 alpha chain;HLA class I histocompatibility antigen, A-33 alpha chain;HLA class I histocompatibility antigen, A-29 alpha chain	743	sp|P16189|1A31_HUMAN Isoform of P01891, HLA class I histocompatibility antigen, A-31 alpha chain OS=Homo sapiens GN=HLA-A PE=1 SV=2;tr|B0UXQ0|B0UXQ0_HUMAN Isoform of P01891, HLA class I histocompatibility antigen, A-3 alpha chain OS=Homo sapiens GN=HLA-A P
24.9862	24.8848	24.7014	27.4149	27.0268	26.8624	TPP2	0.000258309	2.24385	+	EV-NEF_EV-GFP	0.0139765	40	40	40	46.2	46.2	46.2	138.35	0	129.94	347130000	80	P29144;Q5VZU9;A5PK39	P29144;Q5VZU9;A5PK39	Tripeptidyl-peptidase 2	801	sp|P29144|TPP2_HUMAN Tripeptidyl-peptidase 2 OS=Homo sapiens GN=TPP2 PE=1 SV=4;tr|Q5VZU9|Q5VZU9_HUMAN Isoform of P29144, Tripeptidyl-peptidase 2 OS=Homo sapiens GN=TPP2 PE=1 SV=1;sp|A5PK39|TPP2_BOVIN Tripeptidyl-peptidase 2 OS=Bos taurus GN=TPP2 PE=2 SV=1
25.0952	24.4118	24.447	21.7397	21.2779	21.4121	SDCBP	0.000262543	-3.17474	+	EV-NEF_EV-GFP	0.0139765	20	2	2	82.5	12.1	12.1	32.316	0	10.051	94514000	10	O00560-2;G5EA09	O00560-2;G5EA09	Syntenin-1	552	sp|O00560-2|SDCB1_HUMAN Isoform of O00560, Isoform 2 of Syntenin-1 OS=Homo sapiens GN=SDCBP;tr|G5EA09|G5EA09_HUMAN Isoform of O00560, Syndecan binding protein (Syntenin), isoform CRA_a OS=Homo sapiens GN=SDCBP PE=1 SV=1
16.4498	17.5035	17.1927	21.0709	21.0587	21.5353	RYR1	0.000282632	4.17296	+	EV-NEF_EV-GFP	0.0139765	1	1	1	0.3	0.3	0.3	564.58	1	-2	4775900	1	A0A0A0MRH2;P21817-3;P21817-2;P21817	A0A0A0MRH2;P21817-3;P21817-2;P21817	Ryanodine receptor 1	59	tr|A0A0A0MRH2|A0A0A0MRH2_HUMAN Isoform of P21817, Ryanodine receptor 1 OS=Homo sapiens GN=RYR1 PE=1 SV=1;sp|P21817-3|RYR1_HUMAN Isoform of P21817, Isoform 3 of Ryanodine receptor 1 OS=Homo sapiens GN=RYR1;sp|P21817-2|RYR1_HUMAN Isoform of P21817, Isoform 2
22.6192	22.6307	22.0169	18.5703	19.3046	18.801	VPS25	0.000286149	-3.53029	+	EV-NEF_EV-GFP	0.0139765	6	6	6	42.6	42.6	42.6	20.747	0	17.698	18502000	12	Q9BRG1;Q5E9A6;K7EP45;K7ENE3;K7EKV4	Q9BRG1;Q5E9A6;K7EP45;K7ENE3;K7EKV4	Vacuolar protein-sorting-associated protein 25	1264	sp|Q9BRG1|VPS25_HUMAN Vacuolar protein-sorting-associated protein 25 OS=Homo sapiens GN=VPS25 PE=1 SV=1;sp|Q5E9A6|VPS25_BOVIN Vacuolar protein-sorting-associated protein 25 OS=Bos taurus GN=VPS25 PE=2 SV=1;tr|K7EP45|K7EP45_HUMAN Isoform of Q9BRG1, Vacuolar
22.3002	22.4431	21.7677	19.6721	19.7835	19.6757	PLEKHB2	0.000296703	-2.45986	+	EV-NEF_EV-GFP	0.0139765	3	3	3	17.4	17.4	17.4	26.335	0	7.666	16129000	7	A0A0A0MSE9;B7WPA5;Q96CS7-5;Q96CS7-3;Q96CS7;Q96CS7-6;Q96CS7-2;A0A0A0MSI4;Q96CS7-4	A0A0A0MSE9;B7WPA5;Q96CS7-5;Q96CS7-3;Q96CS7;Q96CS7-6;Q96CS7-2	Pleckstrin homology domain-containing family B member 2	65	tr|A0A0A0MSE9|A0A0A0MSE9_HUMAN Isoform of Q96CS7, Pleckstrin homology domain-containing family B member 2 OS=Homo sapiens GN=PLEKHB2 PE=1 SV=1;tr|B7WPA5|B7WPA5_HUMAN Isoform of Q96CS7, Pleckstrin homology domain-containing family B member 2 OS=Homo sapiens
23.9763	23.7853	24.5223	20.1547	19.8437	19.1368	HLA-A;HLA-H	0.000301575	-4.38288	+	EV-NEF_EV-GFP	0.0139765	10	5	1	44.5	22.1	3.5	41.373	0	57.375	56035000	12	A0A0G2JIF2;P30455;P30443;A0A0G2JI36;Q5SRN5;A0A0G2JL56;P13746;P04439;P13746-2;Q5SRN7;P05534;P01893;Q29718;Q04826;P30485;P30461;P03989;A0A0G2JNF2;D0EV57;A0A0G2JPA3;A0A0G2JH66;P01889;P30511;Q31610;P30486;P30511-3;A0A0D9SFW8;Q31611;A0A0G2JNX1;Q6DU44;P13747	A0A0G2JIF2;P30455;P30443;A0A0G2JI36;Q5SRN5;A0A0G2JL56;P13746;P04439;P13746-2;Q5SRN7;P05534;P01893	HLA class I histocompatibility antigen, A-36 alpha chain;HLA class I histocompatibility antigen, A-1 alpha chain;HLA class I histocompatibility antigen, A-11 alpha chain;HLA class I histocompatibility antigen, A-3 alpha chain;HLA class I histocompatibility antigen, A-24 alpha chain;Putative HLA class I histocompatibility antigen, alpha chain H	101	tr|A0A0G2JIF2|A0A0G2JIF2_HUMAN Isoform of P01891, HLA class I histocompatibility antigen, A-3 alpha chain OS=Homo sapiens GN=HLA-A PE=1 SV=1;sp|P30455|1A36_HUMAN Isoform of P01891, HLA class I histocompatibility antigen, A-36 alpha chain OS=Homo sapiens GN
25.2642	25.1395	25.0362	21.9302	21.0053	21.8752	MVB12B	0.000320818	-3.5431	+	EV-NEF_EV-GFP	0.0139765	14	14	14	60.8	60.8	60.8	35.619	0	75.116	123900000	38	Q9H7P6;Q9H7P6-2;F8W922	Q9H7P6;Q9H7P6-2;F8W922	Multivesicular body subunit 12B	1289	sp|Q9H7P6|MB12B_HUMAN Multivesicular body subunit 12B OS=Homo sapiens GN=MVB12B PE=1 SV=2;sp|Q9H7P6-2|MB12B_HUMAN Isoform of Q9H7P6, Isoform 2 of Multivesicular body subunit 12B OS=Homo sapiens GN=MVB12B;tr|F8W922|F8W922_HUMAN Isoform of Q9H7P6, Multivesic
21.0245	21.2559	20.6924	22.8991	23.0363	23.1435	PSMD3	0.000334973	2.03538	+	EV-NEF_EV-GFP	0.0139765	7	7	7	17.4	17.4	17.4	60.977	0	11.316	22553000	9	O43242;O43242-2;Q2KJ46;H0YGV8	O43242;O43242-2;Q2KJ46	26S proteasome non-ATPase regulatory subunit 3	570	sp|O43242|PSMD3_HUMAN 26S proteasome non-ATPase regulatory subunit 3 OS=Homo sapiens GN=PSMD3 PE=1 SV=2;sp|O43242-2|PSMD3_HUMAN Isoform of O43242, Isoform 2 of 26S proteasome non-ATPase regulatory subunit 3 OS=Homo sapiens GN=PSMD3;sp|Q2KJ46|PSMD3_BOVIN 26
21.6919	22.0874	22.3527	19.3155	18.8717	19.3923	VPS36	0.000344745	-2.85085	+	EV-NEF_EV-GFP	0.0139765	5	5	5	19.2	19.2	19.2	36.957	0	88.483	14584000	7	Q86VN1-2;Q86VN1;A5PK00	Q86VN1-2;Q86VN1;A5PK00	Vacuolar protein-sorting-associated protein 36	1195	sp|Q86VN1-2|VPS36_HUMAN Isoform of Q86VN1, Isoform 2 of Vacuolar protein-sorting-associated protein 36 OS=Homo sapiens GN=VPS36;sp|Q86VN1|VPS36_HUMAN Vacuolar protein-sorting-associated protein 36 OS=Homo sapiens GN=VPS36 PE=1 SV=1;sp|A5PK00|VPS36_BOVIN Va
25.121	25.0449	25.1076	22.9133	22.2503	22.1799	MAP4K4	0.000354776	-2.64331	+	EV-NEF_EV-GFP	0.0139765	22	22	12	21	21	12.9	151.08	0	132.19	120860000	36	A0A0D9SEY1;O95819;O95819-3;E7ENQ1;G3XAA2;H7C360;G5E948;E7EN19;E7ESS2;O95819-4;O95819-2;O95819-5;C9J840;E7EX83;A0A0D9SG62;H7C0P6;H7C3Z6	A0A0D9SEY1;O95819;O95819-3;E7ENQ1;G3XAA2;H7C360;G5E948;E7EN19;E7ESS2;O95819-4;O95819-2;O95819-5;C9J840;E7EX83;A0A0D9SG62;H7C0P6	Mitogen-activated protein kinase kinase kinase kinase 4	94	tr|A0A0D9SEY1|A0A0D9SEY1_HUMAN Isoform of O95819, Mitogen-activated protein kinase kinase kinase kinase 4 OS=Homo sapiens GN=MAP4K4 PE=1 SV=1;sp|O95819|M4K4_HUMAN Mitogen-activated protein kinase kinase kinase kinase 4 OS=Homo sapiens GN=MAP4K4 PE=1 SV=2;s
23.1111	22.8839	22.971	21.5123	21.1963	21.0348	ITGB7	0.000358678	-1.74089	+	EV-NEF_EV-GFP	0.0139765	8	8	8	22.3	22.3	22.3	71.581	0	68.157	30517000	15	P26010-2;P26010;F5H6T4;F8VNX4;F8W186;H3BRM2;H3BRX4	P26010-2;P26010;F5H6T4;F8VNX4	Integrin beta-7;Integrin beta	784	sp|P26010-2|ITB7_HUMAN Isoform of P26010, Isoform Short of Integrin beta-7 OS=Homo sapiens GN=ITGB7;sp|P26010|ITB7_HUMAN Integrin beta-7 OS=Homo sapiens GN=ITGB7 PE=1 SV=1;tr|F5H6T4|F5H6T4_HUMAN Isoform of P26010, Integrin beta OS=Homo sapiens GN=ITGB7 PE=
18.9976	19.3825	19.0297	16.8056	17.1681	17.2715	TCP11L2	0.000393807	-2.05489	+	EV-NEF_EV-GFP	0.0139765	1	1	1	9.4	9.4	9.4	26.133	1	-2	1767800	1	F8VRQ3;G3V1Z2;Q8N4U5-2;Q8N4U5	F8VRQ3;G3V1Z2;Q8N4U5-2;Q8N4U5	T-complex protein 11-like protein 2	429	tr|F8VRQ3|F8VRQ3_HUMAN Isoform of Q8N4U5, T-complex protein 11-like protein 2 (Fragment) OS=Homo sapiens GN=TCP11L2 PE=1 SV=1;tr|G3V1Z2|G3V1Z2_HUMAN Isoform of Q8N4U5, T-complex 11 (Mouse) like 2, isoform CRA_c OS=Homo sapiens GN=TCP11L2 PE=1 SV=1;sp|Q8N4U
23.8332	24.0793	24.3967	20.9698	20.5655	19.9787	ICAM1	0.00040513	-3.59838	+	EV-NEF_EV-GFP	0.0139765	11	11	11	24.1	24.1	24.1	57.825	0	72.414	58165000	21	P05362;K7EKL8;E7ESS4	P05362;K7EKL8	Intercellular adhesion molecule 1	654	sp|P05362|ICAM1_HUMAN Intercellular adhesion molecule 1 OS=Homo sapiens GN=ICAM1 PE=1 SV=2;tr|K7EKL8|K7EKL8_HUMAN Isoform of P05362, Intercellular adhesion molecule 1 (Fragment) OS=Homo sapiens GN=ICAM1 PE=1 SV=1
19.4914	19.6569	20.3645	16.4167	16.7789	16.246	DIP2A	0.000414862	-3.35705	+	EV-NEF_EV-GFP	0.0139765	4	3	2	3.6	3.1	2.6	169.91	0	26.173	2924400	2	Q14689-6;Q14689;Q14689-3;Q14689-2;Q14689-4;Q14689-5	Q14689-6;Q14689;Q14689-3;Q14689-2;Q14689-4;Q14689-5	Disco-interacting protein 2 homolog A	1078	sp|Q14689-6|DIP2A_HUMAN Isoform of Q14689, Isoform 6 of Disco-interacting protein 2 homolog A OS=Homo sapiens GN=DIP2A;sp|Q14689|DIP2A_HUMAN Disco-interacting protein 2 homolog A OS=Homo sapiens GN=DIP2A PE=1 SV=2;sp|Q14689-3|DIP2A_HUMAN Isoform of Q14689,
24.9099	25.4299	25.1746	23.1614	23.0341	22.6978	CD37	0.00041496	-2.20706	+	EV-NEF_EV-GFP	0.0139765	4	4	4	24.8	24.8	24.8	27.592	0	59.493	134700000	33	M0QZP6;B7ZAN3;P11049-3;P11049-2;P11049	M0QZP6;B7ZAN3;P11049-3;P11049-2;P11049	Tetraspanin;Leukocyte antigen CD37	205	tr|M0QZP6|M0QZP6_HUMAN Isoform of P11049, Leukocyte antigen CD37 (Fragment) OS=Homo sapiens GN=CD37 PE=1 SV=1;tr|B7ZAN3|B7ZAN3_HUMAN Isoform of P11049, Tetraspanin OS=Homo sapiens GN=CD37 PE=1 SV=1;sp|P11049-3|CD37_HUMAN Isoform of P11049, Isoform 3 of Leu
21.5305	21.8693	21.5526	23.1277	23.3279	23.0319	GNB2L1	0.000416479	1.51171	+	EV-NEF_EV-GFP	0.0139765	5	5	5	18.3	18.3	18.3	35.076	0	23.592	28130000	7	P63243;P63244;D6RBD0;D6RHH4;D6RAC2;J3KPE3;D6REE5;D6RAU2;E9PD14;D6RFX4;D6RFZ9;H0YAF8;D6R9Z1;H0YAM7;H0Y8W2;D6R9L0;D6RGK8;D6R909;H0Y8R5;D6RDI0;H0Y9P0;D6RHJ5;D6RF23	P63243;P63244;D6RBD0;D6RHH4;D6RAC2;J3KPE3;D6REE5;D6RAU2;E9PD14;D6RFX4;D6RFZ9;H0YAF8;D6R9Z1;H0YAM7;H0Y8W2;D6R9L0	Guanine nucleotide-binding protein subunit beta-2-like 1;Guanine nucleotide-binding protein subunit beta-2-like 1, N-terminally processed	988	sp|P63243|RACK1_BOVIN Receptor of activated protein C kinase 1 OS=Bos taurus GN=RACK1 PE=2 SV=3;sp|P63244|RACK1_HUMAN Receptor of activated protein C kinase 1 OS=Homo sapiens GN=RACK1 PE=1 SV=3;tr|D6RBD0|D6RBD0_HUMAN Isoform of P63244, Protein RACK1 (Fragm
17.1321	14.9751	17.7336	25.4773	25.2389	25.4041	SERTAD2	0.000478579	8.75987	+	EV-NEF_EV-GFP	0.0155598	1	1	1	5.1	5.1	5.1	33.896	1	-2	78797000	1	Q14140	Q14140	SERTA domain-containing protein 2	1068	sp|Q14140|SRTD2_HUMAN SERTA domain-containing protein 2 OS=Homo sapiens GN=SERTAD2 PE=1 SV=1
16.5208	16.621	16.0162	21.4972	20.2405	20.5428	TRDN	0.000490932	4.37421	+	EV-NEF_EV-GFP	0.0155598	1	1	1	7	7	7	32.126	0.0058774	15.803	3336600	1	H9ME53;Q13061-3;Q13061-2;Q13061	H9ME53;Q13061-3;Q13061-2;Q13061	Triadin	493	tr|H9ME53|H9ME53_HUMAN Isoform of Q13061, Cardiac triadin Trisk 32 isoform OS=Homo sapiens GN=TRDN PE=1 SV=1;sp|Q13061-3|TRDN_HUMAN Isoform of Q13061, Isoform 3 of Triadin OS=Homo sapiens GN=TRDN;sp|Q13061-2|TRDN_HUMAN Isoform of Q13061, Isoform 2 of Triad
23.1429	23.4218	23.2918	24.2201	24.1509	24.1121	NAP1L1	0.000537059	0.875572	+	EV-NEF_EV-GFP	0.0165617	9	9	8	56.4	56.4	52.7	31.02	0	35.081	65001000	17	F8VY35;F5H4R6;H0YIV4;A6H767;P55209-2;P55209;F8W118;F8VV59;F8W0J6;H0YH88;H0YHC3;F8W020;F8VUX1;F8W543;B7Z9C2;F8VXI6;P55209-3;F8VRJ2;F8VVB5;B7Z4K9	F8VY35;F5H4R6;H0YIV4;A6H767;P55209-2;P55209;F8W118;F8VV59;F8W0J6;H0YH88;H0YHC3;F8W020;F8VUX1;F8W543;B7Z9C2;F8VXI6;P55209-3;F8VRJ2	Nucleosome assembly protein 1-like 1	143	tr|F8VY35|F8VY35_HUMAN Isoform of P55209, Nucleosome assembly protein 1-like 1 (Fragment) OS=Homo sapiens GN=NAP1L1 PE=1 SV=1;tr|F5H4R6|F5H4R6_HUMAN Isoform of P55209, Nucleosome assembly protein 1-like 1 OS=Homo sapiens GN=NAP1L1 PE=1 SV=1;tr|H0YIV4|H0YIV
16.5834	16.3461	16.1816	17.883	17.6934	17.65	UBE2O	0.000556179	1.37177	+	EV-NEF_EV-GFP	0.0167	1	1	1	1.9	1.9	1.9	88.749	0.0042662	16.673	122250	1	K7ES11;Q9C0C9	K7ES11;Q9C0C9	E2/E3 hybrid ubiquitin-protein ligase UBE2O	533	tr|K7ES11|K7ES11_HUMAN Isoform of Q9C0C9, (E3-independent) E2 ubiquitin-conjugating enzyme (Fragment) OS=Homo sapiens GN=UBE2O PE=1 SV=1;sp|Q9C0C9|UBE2O_HUMAN (E3-independent) E2 ubiquitin-conjugating enzyme OS=Homo sapiens GN=UBE2O PE=1 SV=3
24.0172	24.2507	23.8166	22.5139	22.6195	22.7524	DNAJA1	0.000613561	-1.39957	+	EV-NEF_EV-GFP	0.0175924	8	8	8	34.5	34.5	34.5	44.882	0	21.646	64505000	12	Q5E954;P31689;P31689-2	Q5E954;P31689;P31689-2	DnaJ homolog subfamily A member 1	817	sp|Q5E954|DNJA1_BOVIN DnaJ homolog subfamily A member 1 OS=Bos taurus GN=DNAJA1 PE=2 SV=2;sp|P31689|DNJA1_HUMAN DnaJ homolog subfamily A member 1 OS=Homo sapiens GN=DNAJA1 PE=1 SV=2;sp|P31689-2|DNJA1_HUMAN Isoform of P31689, Isoform 2 of DnaJ homolog subfa
18.8813	19.1911	18.9612	17.2933	16.8559	16.6309	PKP4;CTNND2	0.000639033	-2.08451	+	EV-NEF_EV-GFP	0.0175924	2	2	2	1.9	1.9	1.9	133.97	0	27.754	1607900	4	A0A0D9SF60;Q99569-2;Q99569;B4DRK2;E9PHB5;E7EPC8;Q9UQB3-2;Q9UQB3	A0A0D9SF60;Q99569-2;Q99569;B4DRK2;E9PHB5;E7EPC8;Q9UQB3-2;Q9UQB3	Plakophilin-4;Catenin delta-2	97	tr|A0A0D9SF60|A0A0D9SF60_HUMAN Isoform of Q99569, Plakophilin-4 OS=Homo sapiens GN=PKP4 PE=1 SV=1;sp|Q99569-2|PKP4_HUMAN Isoform of Q99569, Isoform 2 of Plakophilin-4 OS=Homo sapiens GN=PKP4;sp|Q99569|PKP4_HUMAN Plakophilin-4 OS=Homo sapiens GN=PKP4 PE=1 S
20.5168	20.7366	20.4978	21.5475	21.7751	21.5481	SNRNP200	0.000645524	1.03983	+	EV-NEF_EV-GFP	0.0175924	6	6	6	4.8	4.8	4.8	244.5	0	85.453	12455000	7	O75643;B4E0P5;O75643-2	O75643	U5 small nuclear ribonucleoprotein 200 kDa helicase	595	sp|O75643|U520_HUMAN U5 small nuclear ribonucleoprotein 200 kDa helicase OS=Homo sapiens GN=SNRNP200 PE=1 SV=2
26.6164	26.7632	26.339	24.3162	23.4885	23.5918	DIP2B	0.000654738	-2.77402	+	EV-NEF_EV-GFP	0.0175924	43	43	42	38.9	38.9	38.4	171.49	0	179.43	345730000	65	Q9P265	Q9P265	Disco-interacting protein 2 homolog B	1314	sp|Q9P265|DIP2B_HUMAN Disco-interacting protein 2 homolog B OS=Homo sapiens GN=DIP2B PE=1 SV=3
22.4022	22.4766	22.5098	23.4406	23.7909	23.8298	HNRNPK	0.000662993	1.22424	+	EV-NEF_EV-GFP	0.0175924	7	7	7	28.7	28.7	28.7	50.976	0	29.275	43028000	12	P61978;P61978-2;Q3T0D0;P61978-3;Q5T6W2;S4R457;S4R359	P61978;P61978-2;Q3T0D0;P61978-3;Q5T6W2	Heterogeneous nuclear ribonucleoprotein K	954	sp|P61978|HNRPK_HUMAN Heterogeneous nuclear ribonucleoprotein K OS=Homo sapiens GN=HNRNPK PE=1 SV=1;sp|P61978-2|HNRPK_HUMAN Isoform of P61978, Isoform 2 of Heterogeneous nuclear ribonucleoprotein K OS=Homo sapiens GN=HNRNPK;sp|Q3T0D0|HNRPK_BOVIN Heterogene
22.9774	23.4315	22.7085	20.6498	20.985	20.8524	DEF6	0.000682667	-2.21002	+	EV-NEF_EV-GFP	0.0176564	10	10	10	19.5	19.5	19.5	73.91	0	31.517	30974000	14	Q9H4E7;H0Y7V7	Q9H4E7	Differentially expressed in FDCP 6 homolog	1285	sp|Q9H4E7|DEFI6_HUMAN Differentially expressed in FDCP 6 homolog OS=Homo sapiens GN=DEF6 PE=1 SV=1
20.7673	21.2824	21.2855	15.5983	14.6157	16.5484	UBASH3A	0.000696353	-5.52425	+	EV-NEF_EV-GFP	0.0176564	3	3	3	7.5	7.5	7.5	50.49	0	92.137	7000800	2	A0A0U1RQY9;A0A0U1RRC9;P57075-3;P57075-2;P57075	A0A0U1RQY9;A0A0U1RRC9;P57075-3;P57075-2;P57075	Ubiquitin-associated and SH3 domain-containing protein A	114	tr|A0A0U1RQY9|A0A0U1RQY9_HUMAN Isoform of P57075, Ubiquitin associated and SH3 domain containing, A, isoform CRA_c OS=Homo sapiens GN=UBASH3A PE=1 SV=1;tr|A0A0U1RRC9|A0A0U1RRC9_HUMAN Isoform of P57075, Ubiquitin-associated and SH3 domain-containing protein
21.0494	21.9282	21.485	17.6407	16.8668	16.1914	NPW	0.000722327	-4.58793	+	EV-NEF_EV-GFP	0.0179169	2	2	2	15.8	15.8	15.8	18.048	0	90.665	9433100	3	Q8N729;H3BT17	Q8N729;H3BT17	Neuropeptide W;Neuropeptide W-23;Neuropeptide W-30	1210	sp|Q8N729|NPW_HUMAN Neuropeptide W OS=Homo sapiens GN=NPW PE=1 SV=2;tr|H3BT17|H3BT17_HUMAN Isoform of Q8N729, Neuropeptide W OS=Homo sapiens GN=NPW PE=1 SV=1
27.3665	27.505	27.7615	25.447	25.4649	24.7743	CD44	0.000815778	-2.31558	+	EV-NEF_EV-GFP	0.0197035	7	7	4	31.6	31.6	21.8	22.683	0	92.285	646960000	32	H0YD13;P16070-18;P16070-12;P16070-14;P16070-13;P16070-11;P16070-10;P16070-16;P16070-8;P16070-17;P16070-6;P16070-4;P16070-3;P16070-7;P16070-5;P16070;H0Y2P0;H0YE40;H0YDW7;H0YCV9;H0Y5E4;P16070-15;P16070-9;E9PKC6;H0YDX6;H0YD17;Q86UZ1;P16070-19	H0YD13;P16070-18;P16070-12;P16070-14;P16070-13;P16070-11;P16070-10;P16070-16;P16070-8;P16070-17;P16070-6;P16070-4;P16070-3;P16070-7;P16070-5;P16070;H0Y2P0;H0YE40	CD44 antigen	464	tr|H0YD13|H0YD13_HUMAN Isoform of P16070, CD44 antigen OS=Homo sapiens GN=CD44 PE=1 SV=2;sp|P16070-18|CD44_HUMAN Isoform of P16070, Isoform 18 of CD44 antigen OS=Homo sapiens GN=CD44;sp|P16070-12|CD44_HUMAN Isoform of P16070, Isoform 12 of CD44 antigen OS=
19.5016	19.0302	19.649	15.7324	15.825	16.7171	PLEKHO1	0.000828894	-3.30211	+	EV-NEF_EV-GFP	0.0197035	2	2	2	12.3	12.3	12.3	42.329	0	39.934	2114100	3	Q53GL0-2;Q53GL0;A4IFK0	Q53GL0-2;Q53GL0;A4IFK0	Pleckstrin homology domain-containing family O member 1	1151	sp|Q53GL0-2|PKHO1_HUMAN Isoform of Q53GL0, Isoform 2 of Pleckstrin homology domain-containing family O member 1 OS=Homo sapiens GN=PLEKHO1;sp|Q53GL0|PKHO1_HUMAN Pleckstrin homology domain-containing family O member 1 OS=Homo sapiens GN=PLEKHO1 PE=1 SV=2;sp
19.3426	19.2697	19.2956	19.7572	19.659	19.8116	CARM1	0.000884314	0.439978	+	EV-NEF_EV-GFP	0.0199992	2	2	2	3.8	3.8	3.8	63.459	0.0066667	15.525	3559900	2	Q86X55-1;Q86X55;K7EQB9;K7EQA8;Q86X55-2	Q86X55-1;Q86X55;K7EQB9;K7EQA8;Q86X55-2	Histone-arginine methyltransferase CARM1	1196	sp|Q86X55-1|CARM1_HUMAN Isoform of Q86X55, Isoform 1 of Histone-arginine methyltransferase CARM1 OS=Homo sapiens GN=CARM1;sp|Q86X55|CARM1_HUMAN Histone-arginine methyltransferase CARM1 OS=Homo sapiens GN=CARM1 PE=1 SV=3;tr|K7EQB9|K7EQB9_HUMAN Isoform of Q8
22.7549	22.6209	22.894	21.5938	21.1491	21.1789	RAP1A	0.000899467	-1.44934	+	EV-NEF_EV-GFP	0.0199992	15	3	3	83.2	33.2	33.2	20.987	0	64.781	26321000	9	P62833;P62834;A0A075B6Q0	P62833;P62834;A0A075B6Q0	Ras-related protein Rap-1A	972	sp|P62833|RAP1A_BOVIN Ras-related protein Rap-1A OS=Bos taurus GN=RAP1A PE=1 SV=1;sp|P62834|RAP1A_HUMAN Ras-related protein Rap-1A OS=Homo sapiens GN=RAP1A PE=1 SV=1;tr|A0A075B6Q0|A0A075B6Q0_HUMAN Isoform of P62834, Ras-related protein Rap-1A (Fragment) OS
17.9338	17.8741	17.9351	16.4747	16.9238	16.5195	VPS37A	0.000903802	-1.27502	+	EV-NEF_EV-GFP	0.0199992	2	2	2	52.8	52.8	52.8	59.598	0.00091575	20.968	740440	1	E5RJ10;E5RHB8;E5RJX6;E5RG91;Q8NEZ2-3;Q8NEZ2-2;Q8NEZ2	E5RJ10;E5RHB8;E5RJX6;E5RG91;Q8NEZ2-3;Q8NEZ2-2;Q8NEZ2	Vacuolar protein sorting-associated protein 37A	357	tr|E5RJ10|E5RJ10_HUMAN Isoform of Q8NEZ2, Vacuolar protein sorting-associated protein 37A OS=Homo sapiens GN=VPS37A PE=1 SV=1;tr|E5RHB8|E5RHB8_HUMAN Isoform of Q8NEZ2, Vacuolar protein sorting-associated protein 37A OS=Homo sapiens GN=VPS37A PE=1 SV=1;tr|E
19.1988	19.5266	20.3136	15.8365	16.2294	16.5713	SLC19A1	0.000911445	-3.46728	+	EV-NEF_EV-GFP	0.0199992	1	1	1	2.9	2.9	2.9	60.033	0	67.363	2669100	3	P41440-2;P41440	P41440-2;P41440	Folate transporter 1	856	sp|P41440-2|S19A1_HUMAN Isoform of P41440, Isoform 2 of Folate transporter 1 OS=Homo sapiens GN=SLC19A1;sp|P41440|S19A1_HUMAN Folate transporter 1 OS=Homo sapiens GN=SLC19A1 PE=1 SV=3
30.1152	29.5636	30.7353	27.198	26.8132	27.1191	MSN	0.00098711	-3.0946	+	EV-NEF_EV-GFP	0.0209152	53	53	9	80.1	80.1	22.9	67.819	0	323.31	4214700000	245	P26038;V9GZ54;E9PNP4	P26038	Moesin	785	sp|P26038|MOES_HUMAN Moesin OS=Homo sapiens GN=MSN PE=1 SV=3
23.0129	22.9005	22.5119	24.151	24.2698	24.1162	RUVBL1	0.000989854	1.37057	+	EV-NEF_EV-GFP	0.0209152	10	10	10	26.3	26.3	26.3	50.227	0	29.044	57075000	26	Q9Y265;Q9Y265-2;E7ETR0;H7C4G5;J3QLR1;H7C4I3	Q9Y265;Q9Y265-2;E7ETR0	RuvB-like 1	1340	sp|Q9Y265|RUVB1_HUMAN RuvB-like 1 OS=Homo sapiens GN=RUVBL1 PE=1 SV=1;sp|Q9Y265-2|RUVB1_HUMAN Isoform of Q9Y265, Isoform 2 of RuvB-like 1 OS=Homo sapiens GN=RUVBL1;tr|E7ETR0|E7ETR0_HUMAN Isoform of Q9Y265, DNA helicase OS=Homo sapiens GN=RUVBL1 PE=1 SV=1
16.4478	17.2379	15.8975	21.3833	20.5117	21.8434	nef	0.00102244	4.71838	+	EV-NEF_EV-GFP	0.021121	2	2	2	18.4	18.4	18.4	23.339	0	75.878	5312400	2	R4QZT2	R4QZT2	Protein nef	1361	tr|R4QZT2|R4QZT2_9HIV1 Protein Nef OS=Human immunodeficiency virus 1 GN=nef PE=3 SV=1
25.3782	25.3251	25.1672	23.2842	22.6321	22.2848	ARRDC1	0.00103661	-2.55642	+	EV-NEF_EV-GFP	0.021121	10	10	10	40.2	40.2	40.2	45.981	0	25.041	136040000	18	Q8N5I2;Q5T370;Q5T371;F2Z3I4	Q8N5I2;Q5T370;Q5T371;F2Z3I4	Arrestin domain-containing protein 1	1209	sp|Q8N5I2|ARRD1_HUMAN Arrestin domain-containing protein 1 OS=Homo sapiens GN=ARRDC1 PE=1 SV=1;tr|Q5T370|Q5T370_HUMAN Isoform of Q8N5I2, Arrestin domain-containing protein 1 (Fragment) OS=Homo sapiens GN=ARRDC1 PE=1 SV=1;tr|Q5T371|Q5T371_HUMAN Isoform of Q
28.2163	28.0854	28.0468	28.9671	29.3622	29.2019	TUBA3C;TUBA3E	0.001079	1.06088	+	EV-NEF_EV-GFP	0.0215989	22	22	3	61.9	61.9	4	50.282	0	110.7	2032700000	103	Q2HJ86;Q13748;Q32KN8;Q13748-2;Q6PEY2	Q2HJ86;Q13748;Q32KN8;Q13748-2;Q6PEY2	Tubulin alpha-3C/D chain;Tubulin alpha-3E chain	1114	sp|Q2HJ86|TBA1D_BOVIN Tubulin alpha-1D chain OS=Bos taurus GN=TUBA1D PE=1 SV=1;sp|Q13748|TBA3C_HUMAN Tubulin alpha-3C/D chain OS=Homo sapiens GN=TUBA3C PE=1 SV=3;sp|Q32KN8|TBA3_BOVIN Tubulin alpha-3 chain OS=Bos taurus GN=TUBA3 PE=2 SV=1;sp|Q13748-2|TBA3C_
18.9506	19.0146	18.9676	16.4318	15.1751	15.29	SDCBP2	0.00113459	-3.34529	+	EV-NEF_EV-GFP	0.0219179	1	1	1	11.1	11.1	11.1	22.663	0	26.391	1567000	2	Q9H190-3;Q9H190	Q9H190-3;Q9H190	Syntenin-2	1277	sp|Q9H190-3|SDCB2_HUMAN Isoform of Q9H190, Isoform 3 of Syntenin-2 OS=Homo sapiens GN=SDCBP2;sp|Q9H190|SDCB2_HUMAN Syntenin-2 OS=Homo sapiens GN=SDCBP2 PE=1 SV=2
19.65	19.5855	19.594	20.6522	20.3431	20.7081	RPS27;RPS27L	0.00114579	0.957962	+	EV-NEF_EV-GFP	0.0219179	1	1	1	19.7	19.7	19.7	73.564	0.0018083	20.205	5270400	2	Q5T4L4;Q3T0B7;Q2KHT7;C9JLI6;H0YMV8;Q71UM5;P42677	Q5T4L4;Q3T0B7;Q2KHT7;C9JLI6;H0YMV8;Q71UM5;P42677	40S ribosomal protein S27;40S ribosomal protein S27-like	232	tr|Q5T4L4|Q5T4L4_HUMAN Isoform of P42677, 40S ribosomal protein S27 OS=Homo sapiens GN=RPS27 PE=1 SV=1;sp|Q3T0B7|RS27L_BOVIN 40S ribosomal protein S27-like OS=Bos taurus GN=RPS27L PE=3 SV=3;sp|Q2KHT7|RS27_BOVIN 40S ribosomal protein S27 OS=Bos taurus GN=RP
23.3081	23.6739	24.4138	21.1336	20.9479	21.0992	CD226	0.00115383	-2.73837	+	EV-NEF_EV-GFP	0.0219179	4	4	4	16.4	16.4	16.4	38.614	0	11.822	50555000	9	Q15762;J3QR77;J3QQW1;J3QL19;J3QRQ4	Q15762;J3QR77;J3QQW1	CD226 antigen	1094	sp|Q15762|CD226_HUMAN CD226 antigen OS=Homo sapiens GN=CD226 PE=1 SV=2;tr|J3QR77|J3QR77_HUMAN Isoform of Q15762, CD226 antigen OS=Homo sapiens GN=CD226 PE=1 SV=1;tr|J3QQW1|J3QQW1_HUMAN Isoform of Q15762, CD226 antigen (Fragment) OS=Homo sapiens GN=CD226 PE
18.7325	18.3853	18.2155	16.9713	16.8744	16.5453	PDZD11	0.00117177	-1.64745	+	EV-NEF_EV-GFP	0.0219179	1	1	1	18.6	18.6	18.6	16.155	0	6.177	1091900	1	Q32LE7;Q5EBL8;Q5EBL8-2	Q32LE7;Q5EBL8;Q5EBL8-2	PDZ domain-containing protein 11	1130	sp|Q32LE7|PDZ11_BOVIN PDZ domain-containing protein 11 OS=Bos taurus GN=PDZD11 PE=2 SV=1;sp|Q5EBL8|PDZ11_HUMAN PDZ domain-containing protein 11 OS=Homo sapiens GN=PDZD11 PE=1 SV=2;sp|Q5EBL8-2|PDZ11_HUMAN Isoform of Q5EBL8, Isoform 2 of PDZ domain-containin
23.7374	23.8427	24.0829	22.7203	22.514	22.2469	CD5	0.00123169	-1.3939	+	EV-NEF_EV-GFP	0.0223103	9	9	9	22.8	22.8	22.8	54.577	0	28.061	57275000	16	P06127;F5GYK3	P06127	T-cell surface glycoprotein CD5	658	sp|P06127|CD5_HUMAN T-cell surface glycoprotein CD5 OS=Homo sapiens GN=CD5 PE=1 SV=2
22.4696	22.5894	22.5709	20.5097	21.1602	21.0259	CEP55	0.00123186	-1.64472	+	EV-NEF_EV-GFP	0.0223103	9	9	9	33.2	33.2	33.2	54.178	0	18.52	23478000	8	Q53EZ4;Q53EZ4-2;H0Y432	Q53EZ4;Q53EZ4-2	Centrosomal protein of 55 kDa	1150	sp|Q53EZ4|CEP55_HUMAN Centrosomal protein of 55 kDa OS=Homo sapiens GN=CEP55 PE=1 SV=3;sp|Q53EZ4-2|CEP55_HUMAN Isoform of Q53EZ4, Isoform 2 of Centrosomal protein of 55 kDa OS=Homo sapiens GN=CEP55
24.468	23.6758	24.0671	21.6561	21.4151	22.0379	IGSF3	0.00125598	-2.36727	+	EV-NEF_EV-GFP	0.0223918	20	20	20	31.1	31.1	31.1	135.19	0	57.782	61176000	28	O75054;O75054-2	O75054;O75054-2	Immunoglobulin superfamily member 3	581	sp|O75054|IGSF3_HUMAN Immunoglobulin superfamily member 3 OS=Homo sapiens GN=IGSF3 PE=2 SV=3;sp|O75054-2|IGSF3_HUMAN Isoform of O75054, Isoform 2 of Immunoglobulin superfamily member 3 OS=Homo sapiens GN=IGSF3
19.7012	19.1248	19.9966	16.8694	16.6016	17.3302	ARPC1A	0.00130371	-2.67378	+	EV-NEF_EV-GFP	0.0228852	1	1	1	32.1	32.1	32.1	60.741	0	50.064	2475100	2	F8WFD3;E9PF58;Q1JP79;Q92747	F8WFD3;E9PF58;Q1JP79;Q92747	Actin-related protein 2/3 complex subunit 1A	387	tr|F8WFD3|F8WFD3_HUMAN Isoform of Q92747, Actin-related protein 2/3 complex subunit 1A OS=Homo sapiens GN=ARPC1A PE=1 SV=1;tr|E9PF58|E9PF58_HUMAN Isoform of Q92747, Actin-related protein 2/3 complex subunit 1A OS=Homo sapiens GN=ARPC1A PE=1 SV=1;sp|Q1JP79|
23.2423	22.9807	23.0562	23.8856	24.1692	24.1755	CCT2	0.00133487	0.983667	+	EV-NEF_EV-GFP	0.0230771	11	11	11	36.3	36.3	36.3	57.488	0	24.485	59852000	24	P78371;F5GWF6;F8VQ14;P78371-2;Q3ZBH0	P78371;F5GWF6;F8VQ14;P78371-2;Q3ZBH0	T-complex protein 1 subunit beta	1003	sp|P78371|TCPB_HUMAN T-complex protein 1 subunit beta OS=Homo sapiens GN=CCT2 PE=1 SV=4;tr|F5GWF6|F5GWF6_HUMAN Isoform of P78371, T-complex protein 1 subunit beta OS=Homo sapiens GN=CCT2 PE=1 SV=2;tr|F8VQ14|F8VQ14_HUMAN Isoform of P78371, T-complex protein
21.8746	22.01	22.5271	20.5424	20.3731	20.5597	ABI1	0.00136968	-1.64551	+	EV-NEF_EV-GFP	0.0232327	5	5	5	20.6	20.6	20.6	43.294	0	12.261	17045000	10	B6VEX4;A0A0A0MRT6;Q8IZP0-10;Q8IZP0-8;Q8IZP0-7;Q8IZP0-2;Q8IZP0-4;Q8IZP0-3;Q8IZP0-5;Q8IZP0-6;Q8IZP0-9;Q8IZP0-12;Q8IZP0;Q8IZP0-11	B6VEX4;A0A0A0MRT6;Q8IZP0-10;Q8IZP0-8;Q8IZP0-7;Q8IZP0-2;Q8IZP0-4;Q8IZP0-3;Q8IZP0-5;Q8IZP0-6;Q8IZP0-9;Q8IZP0-12;Q8IZP0;Q8IZP0-11	Abl interactor 1	62	tr|B6VEX4|B6VEX4_HUMAN Isoform of Q8IZP0, Abl interactor 1 OS=Homo sapiens GN=ABI1 PE=1 SV=1;tr|A0A0A0MRT6|A0A0A0MRT6_HUMAN Isoform of Q8IZP0, Abl interactor 1 OS=Homo sapiens GN=ABI1 PE=1 SV=1;sp|Q8IZP0-10|ABI1_HUMAN Isoform of Q8IZP0, Isoform 10 of Abl i
23.2953	23.6991	22.849	19.2613	17.2716	17.576	SRGN	0.00140299	-5.24485	+	EV-NEF_EV-GFP	0.0232327	2	2	2	17.7	17.7	17.7	17.652	0	4.205	39527000	9	P10124	P10124	Serglycin	696	sp|P10124|SRGN_HUMAN Serglycin OS=Homo sapiens GN=SRGN PE=1 SV=3
23.9225	23.6952	24.4424	22.0907	22.2351	21.8398	SPN	0.00140496	-1.96485	+	EV-NEF_EV-GFP	0.0232327	5	5	5	27	27	27	40.321	0	20.129	61511000	12	P16150;C9JUK7	P16150;C9JUK7	Leukosialin	742	sp|P16150|LEUK_HUMAN Leukosialin OS=Homo sapiens GN=SPN PE=1 SV=1;tr|C9JUK7|C9JUK7_HUMAN Isoform of P16150, Leukosialin (Fragment) OS=Homo sapiens GN=SPN PE=1 SV=1
18.9403	18.7186	19.0961	20.6923	21.6091	21.3372	QARS	0.00143706	2.29452	+	EV-NEF_EV-GFP	0.0234241	4	4	4	7.6	7.6	7.6	86.578	0	49.932	6164700	6	P47897-2;P47897;B4DDN1;A0A0U1RRC8;A0A0U1RQX5;H7C0R3;C9J165;A0A0U1RQC3;F2Z2V6;A0A0U1RQM8;A0A0U1RR66;A0A0U1RQU2;A0A0U1RRI9;A0A0U1RQE9;A0A0U1RQT0;Q3MHH4	P47897-2;P47897;B4DDN1;A0A0U1RRC8;A0A0U1RQX5;H7C0R3;C9J165	Glutamine--tRNA ligase	873	sp|P47897-2|SYQ_HUMAN Isoform of P47897, Isoform 2 of Glutamine--tRNA ligase OS=Homo sapiens GN=QARS;sp|P47897|SYQ_HUMAN Glutamine--tRNA ligase OS=Homo sapiens GN=QARS PE=1 SV=1;tr|B4DDN1|B4DDN1_HUMAN Isoform of P47897, Glutamine--tRNA ligase OS=Homo sapie
20.9769	21.2688	21.1079	19.8029	20.2041	20.0032	ITGB2	0.00147389	-1.1145	+	EV-NEF_EV-GFP	0.0236861	5	2	2	11.2	3.4	3.4	78.354	0	27.246	9541100	2	D3DSM0;P05107;A0A087WX36;J3KNI6	D3DSM0;P05107;A0A087WX36;J3KNI6	Integrin beta;Integrin beta-2	336	tr|D3DSM0|D3DSM0_HUMAN Isoform of P05107, Integrin beta OS=Homo sapiens GN=ITGB2 PE=1 SV=1;sp|P05107|ITB2_HUMAN Integrin beta-2 OS=Homo sapiens GN=ITGB2 PE=1 SV=2;tr|A0A087WX36|A0A087WX36_HUMAN Isoform of P05107, Integrin beta OS=Homo sapiens GN=ITGB2 PE=1
28.7116	28.4667	28.8682	27.5511	27.7414	27.4596	HSPA8	0.00155895	-1.09814	+	EV-NEF_EV-GFP	0.0246966	35	35	31	61.3	61.3	57.3	70.897	0	165.24	1691600000	115	P11142;P19120;E9PKE3;P11142-2;E9PNE6;E9PN89;A8K7Q2;E9PLF4;E9PQQ4;E9PQK7;E9PK54;E9PPY6;E9PN25;E9PI65;P54652;E9PS65;P34933;E9PM13	P11142;P19120;E9PKE3;P11142-2;E9PNE6;E9PN89;A8K7Q2	Heat shock cognate 71 kDa protein	707	sp|P11142|HSP7C_HUMAN Heat shock cognate 71 kDa protein OS=Homo sapiens GN=HSPA8 PE=1 SV=1;sp|P19120|HSP7C_BOVIN Heat shock cognate 71 kDa protein OS=Bos taurus GN=HSPA8 PE=1 SV=2;tr|E9PKE3|E9PKE3_HUMAN Isoform of P11142, Heat shock cognate 71 kDa protein
19.5713	19.925	20.1829	18.5443	18.2447	18.2493	MAPK1IP1L	0.00159497	-1.54697	+	EV-NEF_EV-GFP	0.0246966	1	1	1	6.9	6.9	6.9	24.269	0	18.873	3515400	3	Q8NDC0	Q8NDC0	MAPK-interacting and spindle-stabilizing protein-like	1214	sp|Q8NDC0|MISSL_HUMAN MAPK-interacting and spindle-stabilizing protein-like OS=Homo sapiens GN=MAPK1IP1L PE=1 SV=4
19.7575	19.6178	19.4143	18.6095	18.3407	18.655	UBASH3B	0.00161436	-1.06142	+	EV-NEF_EV-GFP	0.0246966	3	3	3	5.7	5.7	5.7	72.695	0	40.639	3324800	4	Q8TF42	Q8TF42	Ubiquitin-associated and SH3 domain-containing protein B	1224	sp|Q8TF42|UBS3B_HUMAN Ubiquitin-associated and SH3 domain-containing protein B OS=Homo sapiens GN=UBASH3B PE=1 SV=2
23.42	23.2368	22.8727	24.5253	24.9967	24.8191	DYNC1H1	0.00162335	1.6039	+	EV-NEF_EV-GFP	0.0246966	31	31	31	11.8	11.8	11.8	532.4	0	164.04	81710000	51	Q14204;H0YJ21	Q14204	Cytoplasmic dynein 1 heavy chain 1	1071	sp|Q14204|DYHC1_HUMAN Cytoplasmic dynein 1 heavy chain 1 OS=Homo sapiens GN=DYNC1H1 PE=1 SV=5
20.1263	19.7432	20.7326	17.9317	17.3519	17.7766	RAP2A	0.00170961	-2.51394	+	EV-NEF_EV-GFP	0.0253767	7	3	3	50.3	16.4	16.4	20.615	0	50.182	4241100	6	P10114;F6U784	P10114;F6U784	Ras-related protein Rap-2a	695	sp|P10114|RAP2A_HUMAN Ras-related protein Rap-2a OS=Homo sapiens GN=RAP2A PE=1 SV=1;tr|F6U784|F6U784_HUMAN Isoform of P10114, Ras-related protein Rap-2a OS=Homo sapiens GN=RAP2A PE=4 SV=1
29.2016	29.3445	29.2673	26.4649	26.4092	25.1317	IGSF8	0.00171254	-3.26923	+	EV-NEF_EV-GFP	0.0253767	22	22	22	51.7	51.7	51.7	65.033	0	170.03	2112600000	78	Q969P0;Q969P0-3;C9J8Z4;Q969P0-2	Q969P0;Q969P0-3;C9J8Z4	Immunoglobulin superfamily member 8	1240	sp|Q969P0|IGSF8_HUMAN Immunoglobulin superfamily member 8 OS=Homo sapiens GN=IGSF8 PE=1 SV=1;sp|Q969P0-3|IGSF8_HUMAN Isoform of Q969P0, Isoform 3 of Immunoglobulin superfamily member 8 OS=Homo sapiens GN=IGSF8;tr|C9J8Z4|C9J8Z4_HUMAN Isoform of Q969P0, Immu
26.0391	25.9842	26.4179	24.9107	24.5015	24.853	RAC2	0.00173689	-1.39202	+	EV-NEF_EV-GFP	0.0254076	9	8	5	36.5	30.7	25	21.424	0	19.144	280570000	17	Q9TU25;P15153;B1AH77;B1AH80;B1AH78;J3KSC4;J3QLK0	Q9TU25;P15153;B1AH77;B1AH80;B1AH78	Ras-related C3 botulinum toxin substrate 2	738	sp|Q9TU25|RAC2_BOVIN Ras-related C3 botulinum toxin substrate 2 OS=Bos taurus GN=RAC2 PE=2 SV=1;sp|P15153|RAC2_HUMAN Ras-related C3 botulinum toxin substrate 2 OS=Homo sapiens GN=RAC2 PE=1 SV=1;tr|B1AH77|B1AH77_HUMAN Isoform of P15153, Ras-related C3 botul
24.0927	23.8736	24.4173	22.329	22.6968	22.0724	SLC38A2	0.00184398	-1.76179	+	EV-NEF_EV-GFP	0.0266326	4	4	4	10.7	10.7	10.7	56.025	0	28.117	66111000	13	Q96QD8;F8VUY8;A2VE31;Q96QD8-2	Q96QD8;F8VUY8;A2VE31	Sodium-coupled neutral amino acid transporter 2	1247	sp|Q96QD8|S38A2_HUMAN Sodium-coupled neutral amino acid transporter 2 OS=Homo sapiens GN=SLC38A2 PE=1 SV=2;tr|F8VUY8|F8VUY8_HUMAN Isoform of Q96QD8, Sodium-coupled neutral amino acid transporter 2 OS=Homo sapiens GN=SLC38A2 PE=1 SV=1;sp|A2VE31|S38A2_BOVIN
20.3115	20.42	20.3974	20.9823	20.7714	20.8949	IMPDH2	0.00188492	0.506589	+	EV-NEF_EV-GFP	0.0268836	2	2	2	10.5	10.5	10.5	55.762	0.00092251	21.362	7566600	2	Q3SWY3;P12268;H0Y4R1	Q3SWY3;P12268;H0Y4R1	Inosine-5-monophosphate dehydrogenase 2	718	sp|Q3SWY3|IMDH2_BOVIN Inosine-5-monophosphate dehydrogenase 2 OS=Bos taurus GN=IMPDH2 PE=2 SV=1;sp|P12268|IMDH2_HUMAN Inosine-5-monophosphate dehydrogenase 2 OS=Homo sapiens GN=IMPDH2 PE=1 SV=2;tr|H0Y4R1|H0Y4R1_HUMAN Isoform of P12268, Inosine-5-monopho
26.5846	25.959	26.6402	24.8398	24.7744	24.8242	SLC1A5	0.00195845	-1.5818	+	EV-NEF_EV-GFP	0.0275876	10	10	9	18.5	18.5	16.1	56.598	0	50.142	325750000	34	Q15758;M0QXM4;Q15758-3;Q15758-2;M0QX44	Q15758;M0QXM4;Q15758-3;Q15758-2	Neutral amino acid transporter B(0);Amino acid transporter	1093	sp|Q15758|AAAT_HUMAN Neutral amino acid transporter B(0) OS=Homo sapiens GN=SLC1A5 PE=1 SV=2;tr|M0QXM4|M0QXM4_HUMAN Isoform of Q15758, Amino acid transporter OS=Homo sapiens GN=SLC1A5 PE=1 SV=1;sp|Q15758-3|AAAT_HUMAN Isoform of Q15758, Isoform 3 of Neutral
26.0661	26.4215	26.4461	24.7931	24.3412	23.9524	ADAM10	0.00201337	-1.94896	+	EV-NEF_EV-GFP	0.0280153	18	18	18	31	31	31	84.141	0	67.699	295740000	48	O14672;Q10741;O14672-2;H0YNC5;B5MC71	O14672;Q10741;O14672-2	Disintegrin and metalloproteinase domain-containing protein 10	555	sp|O14672|ADA10_HUMAN Disintegrin and metalloproteinase domain-containing protein 10 OS=Homo sapiens GN=ADAM10 PE=1 SV=1;sp|Q10741|ADA10_BOVIN Disintegrin and metalloproteinase domain-containing protein 10 OS=Bos taurus GN=ADAM10 PE=1 SV=1;sp|O14672-2|ADA1
19.5075	20.002	19.4519	17.9541	17.1047	17.3104	TSPAN5	0.00208802	-2.1974	+	EV-NEF_EV-GFP	0.028704	1	1	1	13.2	13.2	13.2	22.462	0	35.794	2557200	3	B7Z317;Q17QJ5;P62079	B7Z317;Q17QJ5;P62079	Tetraspanin;Tetraspanin-5	203	tr|B7Z317|B7Z317_HUMAN Isoform of P62079, Tetraspanin OS=Homo sapiens GN=TSPAN5 PE=1 SV=1;sp|Q17QJ5|TSN5_BOVIN Tetraspanin-5 OS=Bos taurus GN=TSPAN5 PE=2 SV=1;sp|P62079|TSN5_HUMAN Tetraspanin-5 OS=Homo sapiens GN=TSPAN5 PE=2 SV=1
21.3686	21.7263	21.923	19.1245	19.2849	19.9993	CD2AP	0.0021751	-2.20304	+	EV-NEF_EV-GFP	0.0288136	3	3	3	8	8	8	71.45	0	2.422	11634000	6	Q9Y5K6	Q9Y5K6	CD2-associated protein	1349	sp|Q9Y5K6|CD2AP_HUMAN CD2-associated protein OS=Homo sapiens GN=CD2AP PE=1 SV=1
17.1271	16.4153	16.2298	19.0105	19.8815	19.0813	HAT1	0.00219997	2.73368	+	EV-NEF_EV-GFP	0.0288136	1	1	1	3.9	3.9	3.9	39.786	0	30.313	1244000	1	O14929-2;O14929	O14929-2;O14929	Histone acetyltransferase type B catalytic subunit	559	sp|O14929-2|HAT1_HUMAN Isoform of O14929, Isoform B of Histone acetyltransferase type B catalytic subunit OS=Homo sapiens GN=HAT1;sp|O14929|HAT1_HUMAN Histone acetyltransferase type B catalytic subunit OS=Homo sapiens GN=HAT1 PE=1 SV=1
23.4476	23.4944	24.0488	22.1779	22.3683	22.153	UNC45A	0.00220684	-1.43049	+	EV-NEF_EV-GFP	0.0288136	16	16	16	24.9	24.9	24.9	101.67	0	55.174	51207000	26	Q9H3U1-2;Q9H3U1;Q9H3U1-3	Q9H3U1-2;Q9H3U1	Protein unc-45 homolog A	1281	sp|Q9H3U1-2|UN45A_HUMAN Isoform of Q9H3U1, Isoform 2 of Protein unc-45 homolog A OS=Homo sapiens GN=UNC45A;sp|Q9H3U1|UN45A_HUMAN Protein unc-45 homolog A OS=Homo sapiens GN=UNC45A PE=1 SV=1
23.9647	23.786	24.1782	23.1415	23.1095	23.2151	SLC44A1	0.00221536	-0.820922	+	EV-NEF_EV-GFP	0.0288136	4	4	4	6.9	6.9	6.9	73.011	0	14.321	65863000	10	Q8WWI5-3;Q8WWI5-2;Q8WWI5	Q8WWI5-3;Q8WWI5-2;Q8WWI5	Choline transporter-like protein 1	1228	sp|Q8WWI5-3|CTL1_HUMAN Isoform of Q8WWI5, Isoform 3 of Choline transporter-like protein 1 OS=Homo sapiens GN=SLC44A1;sp|Q8WWI5-2|CTL1_HUMAN Isoform of Q8WWI5, Isoform 2 of Choline transporter-like protein 1 OS=Homo sapiens GN=SLC44A1;sp|Q8WWI5|CTL1_HUMAN C
25.496	26.3663	25.058	22.8977	22.9451	22.494	TTYH3	0.00222226	-2.8612	+	EV-NEF_EV-GFP	0.0288136	7	7	7	20.8	20.8	20.8	54.139	0	143.25	188860000	28	Q9C0H2-2;Q9C0H2;Q9C0H2-4;Q9C0H2-3;H7C3T6	Q9C0H2-2;Q9C0H2;Q9C0H2-4;Q9C0H2-3	Protein tweety homolog 3	1275	sp|Q9C0H2-2|TTYH3_HUMAN Isoform of Q9C0H2, Isoform 2 of Protein tweety homolog 3 OS=Homo sapiens GN=TTYH3;sp|Q9C0H2|TTYH3_HUMAN Protein tweety homolog 3 OS=Homo sapiens GN=TTYH3 PE=1 SV=3;sp|Q9C0H2-4|TTYH3_HUMAN Isoform of Q9C0H2, Isoform 4 of Protein twee
17.0962	16.0401	17.0753	21.4586	20.201	22.0658	FILIP1	0.0022819	4.50462	+	EV-NEF_EV-GFP	0.0290417	1	1	1	0.6	0.6	0.6	127.2	1	-2	5733700	1	A0A075B6G6;Q7Z7B0-3;Q7Z7B0-2;Q7Z7B0	A0A075B6G6;Q7Z7B0-3;Q7Z7B0-2;Q7Z7B0	Filamin-A-interacting protein 1	3	tr|A0A075B6G6|A0A075B6G6_HUMAN Isoform of Q7Z7B0, Filamin A interacting protein 1, isoform CRA_c OS=Homo sapiens GN=FILIP1 PE=1 SV=1;sp|Q7Z7B0-3|FLIP1_HUMAN Isoform of Q7Z7B0, Isoform 3 of Filamin-A-interacting protein 1 OS=Homo sapiens GN=FILIP1;sp|Q7Z7B0
22.5181	22.6061	22.7729	23.6563	24.0261	23.5566	CCT8	0.00229863	1.11395	+	EV-NEF_EV-GFP	0.0290417	8	8	8	24.4	24.4	24.4	51.586	0	14.286	45415000	14	P50990-3;P50990-2;P50990;Q3ZCI9;H7C4C8	P50990-3;P50990-2;P50990;Q3ZCI9	T-complex protein 1 subunit theta	891	sp|P50990-3|TCPQ_HUMAN Isoform of P50990, Isoform 3 of T-complex protein 1 subunit theta OS=Homo sapiens GN=CCT8;sp|P50990-2|TCPQ_HUMAN Isoform of P50990, Isoform 2 of T-complex protein 1 subunit theta OS=Homo sapiens GN=CCT8;sp|P50990|TCPQ_HUMAN T-complex
20.497	21.0147	20.6847	19.4833	19.4279	19.7031	BRK1	0.00231621	-1.19405	+	EV-NEF_EV-GFP	0.0290417	1	1	1	17.3	17.3	17.3	87.448	0.0035714	19.609	7025500	1	Q8WUW1;Q8WUW1-2	Q8WUW1;Q8WUW1-2	Protein BRICK1	1227	sp|Q8WUW1|BRK1_HUMAN Protein BRICK1 OS=Homo sapiens GN=BRK1 PE=1 SV=1;sp|Q8WUW1-2|BRK1_HUMAN Isoform of Q8WUW1, Isoform 2 of Protein BRICK1 OS=Homo sapiens GN=BRK1
19.5576	19.5641	19.3328	20.6072	20.639	20.2441	PSMD1	0.002378	1.01192	+	EV-NEF_EV-GFP	0.0294708	5	5	5	12.4	12.4	12.4	102.26	0	86.339	4578500	4	Q99460-2;Q99460;A0A087WW66;F8WCE3;H7BZR6;C9J9M4	Q99460-2;Q99460;A0A087WW66	26S proteasome non-ATPase regulatory subunit 1	1253	sp|Q99460-2|PSMD1_HUMAN Isoform of Q99460, Isoform 2 of 26S proteasome non-ATPase regulatory subunit 1 OS=Homo sapiens GN=PSMD1;sp|Q99460|PSMD1_HUMAN 26S proteasome non-ATPase regulatory subunit 1 OS=Homo sapiens GN=PSMD1 PE=1 SV=2;tr|A0A087WW66|A0A087WW66
15.4682	15.8534	16.4933	18.0739	18.5211	18.8346	POLR2A	0.00240209	2.53822	+	EV-NEF_EV-GFP	0.0294708	1	1	1	1.4	1.4	1.4	217.2	0.010054	13.007	714450	1	A0A0C4DGZ0;P24928	A0A0C4DGZ0;P24928	DNA-directed RNA polymerase;DNA-directed RNA polymerase II subunit RPB1	92	tr|A0A0C4DGZ0|A0A0C4DGZ0_HUMAN Isoform of P24928, DNA-directed RNA polymerase OS=Homo sapiens GN=POLR2A PE=1 SV=1;sp|P24928|RPB1_HUMAN DNA-directed RNA polymerase II subunit RPB1 OS=Homo sapiens GN=POLR2A PE=1 SV=2
22.3842	22.2633	23.1098	20.7615	20.6976	20.8478	SLC38A5	0.00246803	-1.81678	+	EV-NEF_EV-GFP	0.0294761	3	3	3	24.4	24.4	24.4	17.467	0	36.203	23441000	5	C9JJU1;C9JMY2;C9JHH7;C9JWG4;C9JNK4;Q8WUX1	C9JJU1;C9JMY2;C9JHH7;C9JWG4;C9JNK4;Q8WUX1	Sodium-coupled neutral amino acid transporter 5	228	tr|C9JJU1|C9JJU1_HUMAN Isoform of Q8WUX1, Sodium-coupled neutral amino acid transporter 5 (Fragment) OS=Homo sapiens GN=SLC38A5 PE=1 SV=7;tr|C9JMY2|C9JMY2_HUMAN Isoform of Q8WUX1, Sodium-coupled neutral amino acid transporter 5 (Fragment) OS=Homo sapiens G
26.0028	25.608	26.8007	23.3965	23.0187	23.7311	EZR	0.00247811	-2.75509	+	EV-NEF_EV-GFP	0.0294761	27	19	11	53.1	40.6	20	69.371	0	69.973	261510000	43	E7EQR4;P15311	E7EQR4;P15311	Ezrin	374	tr|E7EQR4|E7EQR4_HUMAN Isoform of P15311, Ezrin OS=Homo sapiens GN=EZR PE=1 SV=3;sp|P15311|EZRI_HUMAN Ezrin OS=Homo sapiens GN=EZR PE=1 SV=4
18.223	18.1204	18.9395	16.4076	15.8659	16.4738	GGT1;GGTLC2;GGT2;GGTLC3;GGT3P	0.00248002	-2.17854	+	EV-NEF_EV-GFP	0.0294761	1	1	1	6	6	6	23.577	0.0042373	16.429	1087900	1	B5MC36;A0A0C4DG87;B5MC34;B5MCK8;Q14390;P19440-3;B5MD39;P36268-2;A6NGU5;P36268;P19440;P36268-3	B5MC36;A0A0C4DG87;B5MC34;B5MCK8;Q14390;P19440-3;B5MD39;P36268-2;A6NGU5;P36268;P19440;P36268-3	Gamma-glutamyltransferase light chain 2;Gamma-glutamyltranspeptidase 1;Gamma-glutamyltranspeptidase 1 heavy chain;Gamma-glutamyltranspeptidase 1 light chain;Putative gamma-glutamyltransferase light chain 3;Inactive gamma-glutamyltranspeptidase 2;Putative gamma-glutamyltranspeptidase 3;Putative gamma-glutamyltranspeptidase 3 heavy chain;Putative gamma-glutamyltranspeptidase 3 light chain	85	tr|B5MC36|B5MC36_HUMAN Isoform of P19440, Gamma-glutamyltranspeptidase 1 OS=Homo sapiens GN=GGT1 PE=1 SV=1;tr|A0A0C4DG87|A0A0C4DG87_HUMAN Isoform of Q14390, Gamma-glutamyltransferase light chain 2 OS=Homo sapiens GN=GGTLC2 PE=4 SV=1;tr|B5MC34|B5MC34_HUMAN
19.4292	18.6453	18.8733	17.1014	16.8621	17.3905	hCG_2004507;CSNK1G1	0.0025868	-1.86464	+	EV-NEF_EV-GFP	0.0304283	2	1	1	5.7	2.1	2.1	48.586	1	-2	1762000	1	U3KQA5;A0A0U1RQT7;Q8IXA3;A0A0U1RQY7;U3KQB3;Q9HCP0-2;Q9HCP0;A0A0U1RR31;A0A0U1RQG9;A0A0U1RQK6	U3KQA5;A0A0U1RQT7;Q8IXA3;A0A0U1RQY7;U3KQB3;Q9HCP0-2;Q9HCP0;A0A0U1RR31;A0A0U1RQG9;A0A0U1RQK6	Casein kinase I isoform gamma-1	113	tr|U3KQA5|U3KQA5_HUMAN Isoform of Q9HCP0, Casein kinase I isoform gamma-1 OS=Homo sapiens GN=CSNK1G1 PE=1 SV=2;tr|A0A0U1RQT7|A0A0U1RQT7_HUMAN Isoform of Q9HCP0, Casein kinase I isoform gamma-1 OS=Homo sapiens GN=CSNK1G1 PE=1 SV=1;tr|Q8IXA3|Q8IXA3_HUMAN Iso
23.5347	23.4415	23.4333	22.0499	21.6965	21.0863	CD48	0.00279054	-1.85895	+	EV-NEF_EV-GFP	0.0321385	5	5	5	20.6	20.6	20.6	28.855	0	53.714	43146000	10	A0A087X1S7;P09326;P09326-2	A0A087X1S7;P09326	CD48 antigen	46	tr|A0A087X1S7|A0A087X1S7_HUMAN Isoform of P09326, CD48 antigen OS=Homo sapiens GN=CD48 PE=1 SV=1;sp|P09326|CD48_HUMAN CD48 antigen OS=Homo sapiens GN=CD48 PE=1 SV=2
21.6756	21.8864	21.3354	22.9032	22.8796	23.3124	PSMC3	0.00279456	1.39928	+	EV-NEF_EV-GFP	0.0321385	10	10	10	38.1	38.1	38.1	47.352	0	95.317	25856000	15	R4GNH3;E9PM69;P17980;E9PN50;E9PMD8;E9PKD5;E9PLG2	R4GNH3;E9PM69;P17980;E9PN50;E9PMD8;E9PKD5	26S protease regulatory subunit 6A	1360	tr|R4GNH3|R4GNH3_HUMAN Isoform of P17980, 26S protease regulatory subunit 6A OS=Homo sapiens GN=PSMC3 PE=1 SV=1;tr|E9PM69|E9PM69_HUMAN Isoform of P17980, 26S protease regulatory subunit 6A OS=Homo sapiens GN=PSMC3 PE=1 SV=1;sp|P17980|PRS6A_HUMAN 26S protea
27.5302	26.7941	28.3719	24.5567	24.4622	24.6651	CLIC1	0.00282954	-3.00407	+	EV-NEF_EV-GFP	0.0321385	16	16	4	77.2	77.2	24.1	26.922	0	133.78	713220000	63	O00299	O00299	Chloride intracellular channel protein 1	547	sp|O00299|CLIC1_HUMAN Chloride intracellular channel protein 1 OS=Homo sapiens GN=CLIC1 PE=1 SV=4
16.3947	15.9571	16.2579	17.1369	17.0922	17.3489	EPB41	0.00284486	0.989484	+	EV-NEF_EV-GFP	0.0321385	5	1	1	11.3	2.3	2.3	69.889	0.0035211	18.748	892310	1	Q4VB86;P11171-4;P11171-3;P11171-2;P11171;P11171-6;P11171-5	Q4VB86;P11171-4;P11171-3;P11171-2;P11171;P11171-6;P11171-5	Protein 4.1	709	tr|Q4VB86|Q4VB86_HUMAN Isoform of P11171, EPB41 protein OS=Homo sapiens GN=EPB41 PE=1 SV=2;sp|P11171-4|41_HUMAN Isoform of P11171, Isoform 4 of Protein 4.1 OS=Homo sapiens GN=EPB41;sp|P11171-3|41_HUMAN Isoform of P11171, Isoform 3 of Protein 4.1 OS=Homo sa
28.9325	28.5235	28.2829	29.9136	30.3814	30.0287	CLTC	0.0029374	1.52825	+	EV-NEF_EV-GFP	0.0328586	85	85	85	64.4	64.4	64.4	191.59	0	323.31	3417800000	319	P49951;A0A087WVQ6;Q00610-2;Q00610;J3KS13;P53675-2;P53675;A0A087WX41;K7EJJ5;J3KSQ2;J3KRF5;J3QL20;F5H5N6;A0A087WV74;A0A087WXH4	P49951;A0A087WVQ6;Q00610-2;Q00610	Clathrin heavy chain;Clathrin heavy chain 1	18	sp|P49951|CLH1_BOVIN Clathrin heavy chain 1 OS=Bos taurus GN=CLTC PE=1 SV=1;tr|A0A087WVQ6|A0A087WVQ6_HUMAN Isoform of Q00610, Clathrin heavy chain OS=Homo sapiens GN=CLTC PE=1 SV=1;sp|Q00610-2|CLH1_HUMAN Isoform of Q00610, Isoform 2 of Clathrin heavy chain
19.0929	19.0318	19.6519	16.2559	16.9853	17.332	COBLL1	0.00301038	-2.40117	+	EV-NEF_EV-GFP	0.033348	2	2	2	5.2	5.2	5.2	46.778	0.0042553	16.529	1928600	2	A0A0B4J1Z0;A0A0X1KG75;A0A0D9SG04;Q53SF7-4;Q53SF7-3;Q53SF7-2;Q53SF7;H7C1G2	A0A0B4J1Z0;A0A0X1KG75;A0A0D9SG04;Q53SF7-4;Q53SF7-3;Q53SF7-2;Q53SF7;H7C1G2	Cordon-bleu protein-like 1	76	tr|A0A0B4J1Z0|A0A0B4J1Z0_HUMAN Isoform of Q53SF7, COBL-like 1, isoform CRA_a OS=Homo sapiens GN=COBLL1 PE=1 SV=1;tr|A0A0X1KG75|A0A0X1KG75_HUMAN Isoform of Q53SF7, Cordon-bleu protein-like 1 (Fragment) OS=Homo sapiens GN=COBLL1 PE=4 SV=1;tr|A0A0D9SG04|A0A0D
25.9976	25.7603	26.4777	24.7071	24.642	24.3653	RHOG	0.00306733	-1.50701	+	EV-NEF_EV-GFP	0.0335372	10	10	9	59.2	59.2	53.4	21.308	0	113.78	268320000	27	P84095;F8WET9;B1AH79;G3V4H1;G3V476;A0A0C4DH03;Q9H4E5-2;P17081;Q9H4E5	P84095	Rho-related GTP-binding protein RhoG	1012	sp|P84095|RHOG_HUMAN Rho-related GTP-binding protein RhoG OS=Homo sapiens GN=RHOG PE=1 SV=1
22.877	22.951	23.0218	22.0713	21.6483	21.4284	PLSCR3;TMEM256-PLSCR3	0.00308625	-1.23393	+	EV-NEF_EV-GFP	0.0335372	7	7	7	30.5	30.5	30.5	31.648	0	73.775	31911000	20	Q9NRY6;I3L3X5;I3L161;I3NI29;I3L4F5;I3L1P6;I3L1V1;Q8WYZ0	Q9NRY6;I3L3X5;I3L161;I3NI29	Phospholipid scramblase 3	1305	sp|Q9NRY6|PLS3_HUMAN Phospholipid scramblase 3 OS=Homo sapiens GN=PLSCR3 PE=1 SV=2;tr|I3L3X5|I3L3X5_HUMAN Protein TMEM256-PLSCR3 OS=Homo sapiens GN=TMEM256-PLSCR3 PE=4 SV=1;tr|I3L161|I3L161_HUMAN Isoform of I3L3X5, Protein TMEM256-PLSCR3 (Fragment) OS=Homo
19.2897	18.9954	19.3712	19.9607	20.2526	20.1786	HUWE1	0.00317426	0.911867	+	EV-NEF_EV-GFP	0.0338981	3	3	3	1.4	1.4	1.4	480.19	0	52.263	3966900	3	Q7Z6Z7-2;Q7Z6Z7-3;Q7Z6Z7;H0Y659	Q7Z6Z7-2;Q7Z6Z7-3;Q7Z6Z7	E3 ubiquitin-protein ligase HUWE1	1192	sp|Q7Z6Z7-2|HUWE1_HUMAN Isoform of Q7Z6Z7, Isoform 2 of E3 ubiquitin-protein ligase HUWE1 OS=Homo sapiens GN=HUWE1;sp|Q7Z6Z7-3|HUWE1_HUMAN Isoform of Q7Z6Z7, Isoform 3 of E3 ubiquitin-protein ligase HUWE1 OS=Homo sapiens GN=HUWE1;sp|Q7Z6Z7|HUWE1_HUMAN E3 u
21.4081	21.1794	21.5908	22.642	23.1127	22.5216	CCT3	0.00320372	1.366	+	EV-NEF_EV-GFP	0.0338981	5	5	5	14.2	14.2	14.2	55.674	0	71.496	23088000	10	B4DUR8;Q3T0K2;P49368-2;P49368;Q5SZX6	B4DUR8;Q3T0K2;P49368-2;P49368	T-complex protein 1 subunit gamma	190	tr|B4DUR8|B4DUR8_HUMAN Isoform of P49368, T-complex protein 1 subunit gamma OS=Homo sapiens GN=CCT3 PE=1 SV=1;sp|Q3T0K2|TCPG_BOVIN T-complex protein 1 subunit gamma OS=Bos taurus GN=CCT3 PE=1 SV=1;sp|P49368-2|TCPG_HUMAN Isoform of P49368, Isoform 2 of T-co
25.9832	25.5768	27.1174	23.4559	22.879	22.9242	SLC9A3R1	0.00320858	-3.1394	+	EV-NEF_EV-GFP	0.0338981	9	9	7	33.2	33.2	28.2	38.868	0	23.912	281640000	24	O14745;J3QRP6;O14745-2	O14745;J3QRP6	Na(+)/H(+) exchange regulatory cofactor NHE-RF1	556	sp|O14745|NHRF1_HUMAN Na(+)/H(+) exchange regulatory cofactor NHE-RF1 OS=Homo sapiens GN=SLC9A3R1 PE=1 SV=4;tr|J3QRP6|J3QRP6_HUMAN Isoform of O14745, Na(+)/H(+) exchange regulatory cofactor NHE-RF1 (Fragment) OS=Homo sapiens GN=SLC9A3R1 PE=1 SV=1
20.9398	20.7414	21.271	19.4323	18.8419	19.5649	CIB1	0.0032501	-1.70437	+	EV-NEF_EV-GFP	0.0340217	2	2	1	15.2	15.2	7.9	21.703	0	12.753	7733600	8	Q99828;Q99828-2	Q99828;Q99828-2	Calcium and integrin-binding protein 1	1262	sp|Q99828|CIB1_HUMAN Calcium and integrin-binding protein 1 OS=Homo sapiens GN=CIB1 PE=1 SV=4;sp|Q99828-2|CIB1_HUMAN Isoform of Q99828, Isoform 2 of Calcium and integrin-binding protein 1 OS=Homo sapiens GN=CIB1
22.5164	22.6903	21.8144	23.9908	24.0393	24.0455	NPM1	0.00328374	1.68486	+	EV-NEF_EV-GFP	0.0340613	4	4	4	21.1	21.1	21.1	29.464	0	59.743	52956000	22	P06748-2;P06748;Q3T160;P06748-3;E5RGW4;E5RI98	P06748-2;P06748;Q3T160;P06748-3	Nucleophosmin	662	sp|P06748-2|NPM_HUMAN Isoform of P06748, Isoform 2 of Nucleophosmin OS=Homo sapiens GN=NPM1;sp|P06748|NPM_HUMAN Nucleophosmin OS=Homo sapiens GN=NPM1 PE=1 SV=2;sp|Q3T160|NPM_BOVIN Nucleophosmin OS=Bos taurus GN=NPM1 PE=2 SV=1;sp|P06748-3|NPM_HUMAN Isoform
19.6087	19.7353	19.7634	17.4829	15.7584	16.1879	FAM65B	0.00344472	-3.22604	+	EV-NEF_EV-GFP	0.0347812	2	2	2	4.6	4.6	4.6	68.074	0	33.789	2560600	2	F5H029;B7Z6U4;F5GX51;Q9Y4F9-2;Q9Y4F9;A0A0C4DGT0;Q3B7M3	F5H029;B7Z6U4;F5GX51;Q9Y4F9-2;Q9Y4F9;A0A0C4DGT0;Q3B7M3	Protein FAM65B	204	tr|F5H029|F5H029_HUMAN Isoform of Q9Y4F9, Protein FAM65B OS=Homo sapiens GN=FAM65B PE=1 SV=1;tr|B7Z6U4|B7Z6U4_HUMAN Isoform of Q9Y4F9, Protein FAM65B OS=Homo sapiens GN=FAM65B PE=1 SV=1;tr|F5GX51|F5GX51_HUMAN Isoform of Q9Y4F9, Protein FAM65B OS=Homo sapie
20.381	20.1417	19.9721	17.1747	16.7705	15.2129	SNF8	0.00344588	-3.77891	+	EV-NEF_EV-GFP	0.0347812	1	1	1	17.3	17.3	17.3	90.473	0	31.969	3599600	1	H0Y8S5;D6RBI1;D6RJ86;D6RFY6;Q96H20-2;Q96H20	H0Y8S5;D6RBI1;D6RJ86;D6RFY6;Q96H20-2;Q96H20	Vacuolar-sorting protein SNF8	344	tr|H0Y8S5|H0Y8S5_HUMAN Isoform of Q96H20, Vacuolar-sorting protein SNF8 (Fragment) OS=Homo sapiens GN=SNF8 PE=1 SV=1;tr|D6RBI1|D6RBI1_HUMAN Isoform of Q96H20, Vacuolar-sorting protein SNF8 OS=Homo sapiens GN=SNF8 PE=1 SV=1;tr|D6RJ86|D6RJ86_HUMAN Isoform of
21.4222	21.3651	20.957	22.418	23.1027	22.7975	DHX9	0.00346493	1.52463	+	EV-NEF_EV-GFP	0.0347812	8	8	8	9.1	9.1	9.1	140.96	0	66.407	22824000	14	Q08211;Q28141;Q08211-2	Q08211;Q28141	ATP-dependent RNA helicase A	1035	sp|Q08211|DHX9_HUMAN ATP-dependent RNA helicase A OS=Homo sapiens GN=DHX9 PE=1 SV=4;sp|Q28141|DHX9_BOVIN ATP-dependent RNA helicase A OS=Bos taurus GN=DHX9 PE=2 SV=1
18.3739	18.5616	18.7225	20.0647	21.1892	20.8094	RRM1	0.00347508	2.13514	+	EV-NEF_EV-GFP	0.0347812	4	4	4	14.9	14.9	14.9	64.836	0	92.479	4667600	7	E9PL69;P23921	E9PL69;P23921	Ribonucleoside-diphosphate reductase large subunit	396	tr|E9PL69|E9PL69_HUMAN Isoform of P23921, Ribonucleoside-diphosphate reductase large subunit OS=Homo sapiens GN=RRM1 PE=1 SV=1;sp|P23921|RIR1_HUMAN Ribonucleoside-diphosphate reductase large subunit OS=Homo sapiens GN=RRM1 PE=1 SV=1
23.2377	22.8204	23.1347	24.2755	25.0038	24.4991	FASN	0.00358618	1.52858	+	EV-NEF_EV-GFP	0.0351285	22	22	21	15.3	15.3	15	273.2	0	84.97	74576000	32	A0A0U1RQF0;P49327	A0A0U1RQF0;P49327	Fatty acid synthase;[Acyl-carrier-protein] S-acetyltransferase;[Acyl-carrier-protein] S-malonyltransferase;3-oxoacyl-[acyl-carrier-protein] synthase;3-oxoacyl-[acyl-carrier-protein] reductase;3-hydroxyacyl-[acyl-carrier-protein] dehydratase;Enoyl-[acyl-carrier-protein] reductase;Oleoyl-[acyl-carrier-protein] hydrolase	112	tr|A0A0U1RQF0|A0A0U1RQF0_HUMAN Isoform of P49327, Fatty acid synthase OS=Homo sapiens GN=FASN PE=1 SV=1;sp|P49327|FAS_HUMAN Fatty acid synthase OS=Homo sapiens GN=FASN PE=1 SV=3
23.1217	23.2255	23.9596	21.7151	20.9154	21.2132	RAB35	0.00361428	-2.15438	+	EV-NEF_EV-GFP	0.0351285	4	4	4	18.4	18.4	18.4	21.214	0	12.559	39373000	9	F5H157;Q15286;Q15286-2;F5H7F8	F5H157;Q15286;Q15286-2;F5H7F8	Ras-related protein Rab-35	415	tr|F5H157|F5H157_HUMAN Isoform of Q15286, Ras-related protein Rab-35 (Fragment) OS=Homo sapiens GN=RAB35 PE=1 SV=1;sp|Q15286|RAB35_HUMAN Ras-related protein Rab-35 OS=Homo sapiens GN=RAB35 PE=1 SV=1;sp|Q15286-2|RAB35_HUMAN Isoform of Q15286, Isoform 2 of R
19.2433	19.0504	19.5209	17.1506	15.9571	15.5511	SRGAP2	0.00362114	-3.05192	+	EV-NEF_EV-GFP	0.0351285	2	2	2	5.1	5.1	5.1	50.751	0	21.981	1927800	2	Q5VZB4;A0A075B7B5;B7ZM87;A2RUF3;O75044	Q5VZB4;A0A075B7B5;B7ZM87;A2RUF3;O75044	SLIT-ROBO Rho GTPase-activating protein 2	7	tr|Q5VZB4|Q5VZB4_HUMAN Isoform of O75044, SLIT-ROBO Rho GTPase activating protein 2 (Fragment) OS=Homo sapiens GN=SRGAP2 PE=1 SV=1;tr|A0A075B7B5|A0A075B7B5_HUMAN Isoform of O75044, SLIT-ROBO Rho GTPase-activating protein 2 OS=Homo sapiens GN=SRGAP2 PE=1 SV
22.1411	22.0066	21.4911	23.2074	23.327	23.0373	RUVBL2	0.00367236	1.31098	+	EV-NEF_EV-GFP	0.0351285	6	6	6	18.6	18.6	18.6	51.156	0	72.724	27108000	5	Q9Y230;Q2TBU9;Q9Y230-2;M0R0Y3;X6R2L4;M0QXI6	Q9Y230;Q2TBU9;Q9Y230-2;M0R0Y3	RuvB-like 2	1339	sp|Q9Y230|RUVB2_HUMAN RuvB-like 2 OS=Homo sapiens GN=RUVBL2 PE=1 SV=3;sp|Q2TBU9|RUVB2_BOVIN RuvB-like 2 OS=Bos taurus GN=RUVBL2 PE=2 SV=3;sp|Q9Y230-2|RUVB2_HUMAN Isoform of Q9Y230, Isoform 2 of RuvB-like 2 OS=Homo sapiens GN=RUVBL2;tr|M0R0Y3|M0R0Y3_HUMAN I
18.9658	19.5547	19.5456	20.7099	20.6133	21.0532	DDX5	0.00368802	1.43678	+	EV-NEF_EV-GFP	0.0351285	6	3	3	14.7	8.8	8.8	69.086	0	62.967	5307800	4	J3KTA4;P17844;P17844-2;J3QSF1;J3KRZ1;J3QRQ7;J3QLG9;J3QR62;J3QRN5	J3KTA4;P17844;P17844-2;J3QSF1;J3KRZ1	Probable ATP-dependent RNA helicase DDX5	509	tr|J3KTA4|J3KTA4_HUMAN Isoform of P17844, Probable ATP-dependent RNA helicase DDX5 OS=Homo sapiens GN=DDX5 PE=1 SV=1;sp|P17844|DDX5_HUMAN Probable ATP-dependent RNA helicase DDX5 OS=Homo sapiens GN=DDX5 PE=1 SV=1;sp|P17844-2|DDX5_HUMAN Isoform of P17844, I
25.7146	25.4933	25.0597	27.2989	26.709	26.9512	CSNK2A1;CSNK2A3	0.00371262	1.5638	+	EV-NEF_EV-GFP	0.0351285	17	17	17	49.1	49.1	49.1	45.31	0	83.472	381890000	32	E7EU96;P68399;Q5U5J2;P68400;Q8NEV1;P68400-2;A0A087WY74;V9GYA2;V9GY80;V9GYW6	E7EU96;P68399;Q5U5J2;P68400;Q8NEV1;P68400-2	Casein kinase II subunit alpha;Casein kinase II subunit alpha 3	379	tr|E7EU96|E7EU96_HUMAN Isoform of P68400, Casein kinase II subunit alpha OS=Homo sapiens GN=CSNK2A1 PE=1 SV=1;sp|P68399|CSK21_BOVIN Casein kinase II subunit alpha OS=Bos taurus GN=CSNK2A1 PE=1 SV=1;tr|Q5U5J2|Q5U5J2_HUMAN Isoform of P68400, CSNK2A1 protein
24.9608	24.8459	25.7233	23.5934	23.3888	23.3647	LCK	0.00372529	-1.72771	+	EV-NEF_EV-GFP	0.0351285	15	15	14	42.6	42.6	40.7	58	0	76.519	141120000	29	P06239;P06239-3;Q573B4;E9PJ92;P06239-2;E9PAP0;F8W6B9;E9PKQ8	P06239;P06239-3;Q573B4	Tyrosine-protein kinase Lck;Non-specific protein-tyrosine kinase	659	sp|P06239|LCK_HUMAN Tyrosine-protein kinase Lck OS=Homo sapiens GN=LCK PE=1 SV=6;sp|P06239-3|LCK_HUMAN Isoform of P06239, Isoform 3 of Tyrosine-protein kinase Lck OS=Homo sapiens GN=LCK;tr|Q573B4|Q573B4_HUMAN Isoform of P06239, Tyrosine-protein kinase OS=H
23.0346	23.203	23.7281	21.668	21.9417	22.0508	CYFIP2	0.00380381	-1.43504	+	EV-NEF_EV-GFP	0.035575	12	12	7	12.1	12.1	6.9	142.58	0	17.959	40072000	13	E7EVJ5;Q96F07-2;H7C229;Q96F07;E7EW33;A0A087WVE1;A0A087WTQ3;A0A087X0D6;A0A087WWZ1;A0A087WZL7;A0A0G2JRX2;A0A087WU52;A0A0G2JRV9;A0A087WWL1	E7EVJ5;Q96F07-2;H7C229;Q96F07;E7EW33	Cytoplasmic FMR1-interacting protein 2	380	tr|E7EVJ5|E7EVJ5_HUMAN Isoform of Q96F07, Cytoplasmic FMR1-interacting protein 2 OS=Homo sapiens GN=CYFIP2 PE=1 SV=1;sp|Q96F07-2|CYFP2_HUMAN Isoform of Q96F07, Isoform 2 of Cytoplasmic FMR1-interacting protein 2 OS=Homo sapiens GN=CYFIP2;tr|H7C229|H7C229_H
20.2273	20.1732	19.5012	18.5978	18.1432	18.1405	VANGL1	0.00386913	-1.67338	+	EV-NEF_EV-GFP	0.0358917	2	2	2	5.9	5.9	5.9	59.747	0	19.261	3612600	3	Q8TAA9-2;Q8TAA9	Q8TAA9-2;Q8TAA9	Vang-like protein 1	1220	sp|Q8TAA9-2|VANG1_HUMAN Isoform of Q8TAA9, Isoform 2 of Vang-like protein 1 OS=Homo sapiens GN=VANGL1;sp|Q8TAA9|VANG1_HUMAN Vang-like protein 1 OS=Homo sapiens GN=VANGL1 PE=1 SV=1
24.0483	23.1008	23.8373	16.8591	19.6246	16.6723	SELL	0.00397218	-5.94346	+	EV-NEF_EV-GFP	0.0365504	3	3	3	9.1	9.1	9.1	42.187	0	15.937	42583000	7	P14151;P14151-2	P14151;P14151-2	L-selectin	732	sp|P14151|LYAM1_HUMAN L-selectin OS=Homo sapiens GN=SELL PE=1 SV=2;sp|P14151-2|LYAM1_HUMAN Isoform of P14151, Isoform 2 of L-selectin OS=Homo sapiens GN=SELL
23.2181	23.0781	23.0414	22.2867	21.6483	21.7561	CD7	0.00401914	-1.21551	+	EV-NEF_EV-GFP	0.0366506	3	3	3	21.2	21.2	21.2	25.409	0	10.746	34111000	9	P09564;J3QLC7;J3QLM0	P09564;J3QLC7	T-cell antigen CD7	691	sp|P09564|CD7_HUMAN T-cell antigen CD7 OS=Homo sapiens GN=CD7 PE=1 SV=1;tr|J3QLC7|J3QLC7_HUMAN Isoform of P09564, T-cell antigen CD7 OS=Homo sapiens GN=CD7 PE=1 SV=1
28.4259	28.1129	28.0002	28.905	29.1296	29.0595	TUBB	0.0040473	0.851689	+	EV-NEF_EV-GFP	0.0366506	24	24	6	73.7	73.7	17.8	47.766	0	323.31	2020100000	134	Q5JP53;Q2KJD0;P07437;Q5ST81	Q5JP53;Q2KJD0;P07437;Q5ST81	Tubulin beta chain	668	tr|Q5JP53|Q5JP53_HUMAN Isoform of P07437, Tubulin beta chain OS=Homo sapiens GN=TUBB PE=1 SV=1;sp|Q2KJD0|TBB5_BOVIN Tubulin beta-5 chain OS=Bos taurus GN=TUBB5 PE=2 SV=1;sp|P07437|TBB5_HUMAN Tubulin beta chain OS=Homo sapiens GN=TUBB PE=1 SV=2;tr|Q5ST81|Q5
20.45	20.0967	20.5873	18.909	19.4228	19.0606	LAMP1	0.00411038	-1.24721	+	EV-NEF_EV-GFP	0.0369287	2	2	2	5.8	5.8	5.8	38.985	0	46.393	4984400	3	P11279-2;P11279	P11279-2;P11279	Lysosome-associated membrane glycoprotein 1	712	sp|P11279-2|LAMP1_HUMAN Isoform of P11279, Isoform 2 of Lysosome-associated membrane glycoprotein 1 OS=Homo sapiens GN=LAMP1;sp|P11279|LAMP1_HUMAN Lysosome-associated membrane glycoprotein 1 OS=Homo sapiens GN=LAMP1 PE=1 SV=3
18.435	19.4075	18.9331	20.9906	20.5029	20.8154	PNMA2	0.00424196	1.84445	+	EV-NEF_EV-GFP	0.0376207	2	2	2	13.5	13.5	13.5	41.509	0	41.456	4801800	5	Q9UL42;Q2KIT6	Q9UL42;Q2KIT6	Paraneoplastic antigen Ma2	1332	sp|Q9UL42|PNMA2_HUMAN Paraneoplastic antigen Ma2 OS=Homo sapiens GN=PNMA2 PE=1 SV=2;sp|Q2KIT6|PNMA2_BOVIN Paraneoplastic antigen Ma2 homolog OS=Bos taurus GN=PNMA2 PE=2 SV=1
28.3908	28.4719	28.2764	27.0566	26.1152	25.9967	MFGE8	0.00425335	-1.99016	+	EV-NEF_EV-GFP	0.0376207	18	18	17	64.9	64.9	61.5	43.122	0	154.21	1222200000	89	Q08431;F5GZN3;Q08431-2;Q08431-3;X6R3G6;H0YKS8;A0A087WUV5	Q08431;F5GZN3;Q08431-2;Q08431-3;X6R3G6;H0YKS8	Lactadherin;Lactadherin short form;Medin	1036	sp|Q08431|MFGM_HUMAN Lactadherin OS=Homo sapiens GN=MFGE8 PE=1 SV=2;tr|F5GZN3|F5GZN3_HUMAN Isoform of Q08431, Lactadherin OS=Homo sapiens GN=MFGE8 PE=1 SV=1;sp|Q08431-2|MFGM_HUMAN Isoform of Q08431, Isoform 2 of Lactadherin OS=Homo sapiens GN=MFGE8;sp|Q084
18.0638	17.9472	17.7126	18.5306	18.5273	18.4864	ARCN1	0.00433348	0.606899	+	EV-NEF_EV-GFP	0.0380346	1	1	1	6.3	6.3	6.3	21.854	0.0018282	20.889	1442300	2	Q6P1Q5;P53619;B0YIW6;P48444	Q6P1Q5;P53619;B0YIW6;P48444	Coatomer subunit delta	172	tr|Q6P1Q5|Q6P1Q5_HUMAN Isoform of P48444, ARCN1 protein OS=Homo sapiens GN=ARCN1 PE=1 SV=1;sp|P53619|COPD_BOVIN Coatomer subunit delta OS=Bos taurus GN=ARCN1 PE=1 SV=1;tr|B0YIW6|B0YIW6_HUMAN Isoform of P48444, Archain 1, isoform CRA_a OS=Homo sapiens GN=AR
21.6306	21.4322	21.8043	22.4974	22.7866	22.3845	TARS	0.00438626	0.933781	+	EV-NEF_EV-GFP	0.038204	8	8	8	14	14	14	83.434	0	11.739	21228000	12	P26639;P26639-2;Q3ZBV8;A6QNM8;B7ZLP8;A2RTX5-2;A2RTX5	P26639;P26639-2;Q3ZBV8	Threonine--tRNA ligase, cytoplasmic	787	sp|P26639|SYTC_HUMAN Threonine--tRNA ligase, cytoplasmic OS=Homo sapiens GN=TARS PE=1 SV=3;sp|P26639-2|SYTC_HUMAN Isoform of P26639, Isoform 2 of Threonine--tRNA ligase, cytoplasmic OS=Homo sapiens GN=TARS;sp|Q3ZBV8|SYTC_BOVIN Threonine--tRNA ligase, cytop
19.9359	19.9512	19.8519	21.6169	21.6429	20.8648	PSMC1	0.0047161	1.46187	+	EV-NEF_EV-GFP	0.0407657	4	4	4	16.3	16.3	16.3	41.167	0	49.985	8010700	7	P62191-2;P62191;G3V4X1	P62191-2;P62191	26S protease regulatory subunit 4	958	sp|P62191-2|PRS4_HUMAN Isoform of P62191, Isoform 2 of 26S protease regulatory subunit 4 OS=Homo sapiens GN=PSMC1;sp|P62191|PRS4_HUMAN 26S protease regulatory subunit 4 OS=Homo sapiens GN=PSMC1 PE=1 SV=1
20.2541	20.1037	20.8287	21.8184	22.4573	22.6741	TCP1	0.00476918	1.92114	+	EV-NEF_EV-GFP	0.0408869	6	6	6	20.5	20.5	20.5	60.343	0	19.231	14840000	7	P17987;E7ERF2;Q32L40;F5H282;E7EQR6;F5H726;F5GZI8;F5H676;F5H136;F5GZ03;F5GYL4	P17987;E7ERF2;Q32L40;F5H282;E7EQR6	T-complex protein 1 subunit alpha	746	sp|P17987|TCPA_HUMAN T-complex protein 1 subunit alpha OS=Homo sapiens GN=TCP1 PE=1 SV=1;tr|E7ERF2|E7ERF2_HUMAN Isoform of P17987, T-complex protein 1 subunit alpha OS=Homo sapiens GN=TCP1 PE=1 SV=1;sp|Q32L40|TCPA_BOVIN T-complex protein 1 subunit alpha OS
18.9966	19.4019	19.2849	20.7107	20.9042	20.1945	EIF2S3;EIF2S3L	0.00485158	1.3753	+	EV-NEF_EV-GFP	0.0408869	3	3	3	10.2	10.2	10.2	51.065	0	72.715	4749500	6	Q2KHU8;P41091;Q2VIR3;H7BZU1;F8W810;Q2VIR3-2	Q2KHU8;P41091;Q2VIR3	Eukaryotic translation initiation factor 2 subunit 3;Putative eukaryotic translation initiation factor 2 subunit 3-like protein	853	sp|Q2KHU8|IF2G_BOVIN Eukaryotic translation initiation factor 2 subunit 3 OS=Bos taurus GN=EIF2S3 PE=2 SV=1;sp|P41091|IF2G_HUMAN Eukaryotic translation initiation factor 2 subunit 3 OS=Homo sapiens GN=EIF2S3 PE=1 SV=3;sp|Q2VIR3|IF2GL_HUMAN Putative eukaryo
27.3743	27.1498	27.7178	26.2623	25.4917	25.7083	CD81	0.00488024	-1.59321	+	EV-NEF_EV-GFP	0.0408869	5	5	5	41.2	41.2	41.2	17.963	0	79.262	659930000	46	E9PJK1;E9PRJ8;H0YDL9;H0YDJ9;E9PIF1;A6NMH8;P60033;E9PM31;H0YEE2	E9PJK1;E9PRJ8;H0YDL9;H0YDJ9;E9PIF1;A6NMH8;P60033	Tetraspanin;CD81 antigen	151	tr|E9PJK1|E9PJK1_HUMAN Isoform of P60033, Tetraspanin OS=Homo sapiens GN=CD81 PE=1 SV=1;tr|E9PRJ8|E9PRJ8_HUMAN Isoform of P60033, Tetraspanin (Fragment) OS=Homo sapiens GN=CD81 PE=1 SV=1;tr|H0YDL9|H0YDL9_HUMAN Isoform of P60033, Tetraspanin (Fragment) OS=H
22.09	22.1116	22.6451	19.3134	18.9181	17.1898	ICAM2	0.00490653	-3.80846	+	EV-NEF_EV-GFP	0.0408869	2	2	2	18.6	18.6	18.6	18.493	0	23.756	16514000	5	J3QQR8;J3QKR4;J3QQX6;J3QRQ1;J3QRT5;P13598	J3QQR8;J3QKR4;J3QQX6;J3QRQ1;J3QRT5;P13598	Intercellular adhesion molecule 2	514	tr|J3QQR8|J3QQR8_HUMAN Isoform of P13598, Intercellular adhesion molecule 2 (Fragment) OS=Homo sapiens GN=ICAM2 PE=1 SV=7;tr|J3QKR4|J3QKR4_HUMAN Isoform of P13598, Intercellular adhesion molecule 2 OS=Homo sapiens GN=ICAM2 PE=1 SV=1;tr|J3QQX6|J3QQX6_HUMAN
21.0614	21.2339	20.6252	22.073	22.6013	22.6776	CCT6A	0.00491079	1.47707	+	EV-NEF_EV-GFP	0.0408869	7	7	7	23	23	23	58.024	0	17.776	16436000	14	P40227;Q3MHL7;P40227-2;Q3T084	P40227;Q3MHL7;P40227-2	T-complex protein 1 subunit zeta	851	sp|P40227|TCPZ_HUMAN T-complex protein 1 subunit zeta OS=Homo sapiens GN=CCT6A PE=1 SV=3;sp|Q3MHL7|TCPZ_BOVIN T-complex protein 1 subunit zeta OS=Bos taurus GN=CCT6A PE=1 SV=3;sp|P40227-2|TCPZ_HUMAN Isoform of P40227, Isoform 2 of T-complex protein 1 subun
18.5931	18.3233	18.89	19.6242	19.6303	19.9967	VPS29	0.00497224	1.14828	+	EV-NEF_EV-GFP	0.0408869	2	2	2	19.4	19.4	19.4	20.917	0.0035273	18.809	2933800	3	Q3T0M0;F8VXU5;Q9UBQ0;Q9UBQ0-2	Q3T0M0;F8VXU5;Q9UBQ0;Q9UBQ0-2	Vacuolar protein sorting-associated protein 29	436	sp|Q3T0M0|VPS29_BOVIN Vacuolar protein sorting-associated protein 29 OS=Bos taurus GN=VPS29 PE=2 SV=1;tr|F8VXU5|F8VXU5_HUMAN Isoform of Q9UBQ0, Vacuolar protein sorting-associated protein 29 OS=Homo sapiens GN=VPS29 PE=1 SV=1;sp|Q9UBQ0|VPS29_HUMAN Vacuolar
25.9324	25.4694	26.5669	24.2312	24.1073	23.7429	ICAM3	0.00498097	-1.96244	+	EV-NEF_EV-GFP	0.0408869	10	10	10	22.6	22.6	22.6	51.377	0	24.964	244960000	25	K7ERN2;P32942;K7ERF0;K7EP52	K7ERN2;P32942	Intercellular adhesion molecule 3	532	tr|K7ERN2|K7ERN2_HUMAN Isoform of P32942, Intercellular adhesion molecule 3 OS=Homo sapiens GN=ICAM3 PE=1 SV=1;sp|P32942|ICAM3_HUMAN Intercellular adhesion molecule 3 OS=Homo sapiens GN=ICAM3 PE=1 SV=2
27.4889	28.322	27.6081	26.3716	26.2027	26.3822	RPS27A;UBB;UBC;UBA52	0.00505532	-1.48751	+	EV-NEF_EV-GFP	0.0411165	9	9	9	55.8	55.8	55.8	17.965	0	79.952	984710000	40	P62992;P62979;J3QS39;J3QTR3;F5H6Q2;P63048;F5GYU3;F5H2Z3;F5H265;B4DV12;F5H388;F5H747;F5GXK7;J3QKN0;Q5PY61;Q96C32;P0CG53;P0CH28;P62987;P0CG47;P0CG48;M0R1V7;M0R1M6;M0R2S1;J3QSA3;F5GZ39	P62992;P62979;J3QS39;J3QTR3;F5H6Q2;P63048;F5GYU3;F5H2Z3;F5H265;B4DV12;F5H388;F5H747;F5GXK7;J3QKN0;Q5PY61;Q96C32;P0CG53;P0CH28;P62987;P0CG47;P0CG48;M0R1V7;M0R1M6;M0R2S1	Ubiquitin-40S ribosomal protein S27a;Ubiquitin;40S ribosomal protein S27a;Ubiquitin-60S ribosomal protein L40;Ubiquitin;60S ribosomal protein L40;Polyubiquitin-B;Ubiquitin;Polyubiquitin-C;Ubiquitin	981	sp|P62992|RS27A_BOVIN Ubiquitin-40S ribosomal protein S27a OS=Bos taurus GN=RPS27A PE=1 SV=2;sp|P62979|RS27A_HUMAN Ubiquitin-40S ribosomal protein S27a OS=Homo sapiens GN=RPS27A PE=1 SV=2;tr|J3QS39|J3QS39_HUMAN Isoform of P0CG47, Polyubiquitin-B (Fragment)
23.5902	23.4161	23.4481	20.0885	20.9608	21.6765	CD82	0.005081	-2.5762	+	EV-NEF_EV-GFP	0.0411165	3	3	3	19	19	19	26.818	0	18.386	40752000	8	P27701-2;P27701;E9PJC7	P27701-2;P27701	CD82 antigen	795	sp|P27701-2|CD82_HUMAN Isoform of P27701, Isoform 2 of CD82 antigen OS=Homo sapiens GN=CD82;sp|P27701|CD82_HUMAN CD82 antigen OS=Homo sapiens GN=CD82 PE=1 SV=1
18.8225	18.6081	19.1708	17.4894	16.5138	16.4922	C12orf75;OCC1	0.00519574	-2.0353	+	EV-NEF_EV-GFP	0.0415205	1	1	1	24.7	24.7	24.7	93.362	0	17.428	1460000	1	F8VQD4;Q8TAD7	F8VQD4;Q8TAD7	Overexpressed in colon carcinoma 1 protein	427	tr|F8VQD4|F8VQD4_HUMAN Isoform of Q8TAD7, Overexpressed in colon carcinoma 1 protein (Fragment) OS=Homo sapiens GN=C12orf75 PE=1 SV=2;sp|Q8TAD7|OCC1_HUMAN Overexpressed in colon carcinoma 1 protein OS=Homo sapiens GN=OCC1 PE=1 SV=2
23.8911	21.7408	24.3307	16.4359	18.4525	18.1982	CD4	0.0052934	-5.62534	+	EV-NEF_EV-GFP	0.0415205	6	6	6	19.7	19.7	19.7	51.11	0	32.306	41074000	6	P01730;F5H480	P01730	T-cell surface glycoprotein CD4	630	sp|P01730|CD4_HUMAN T-cell surface glycoprotein CD4 OS=Homo sapiens GN=CD4 PE=1 SV=1
19.0745	19.3978	19.3293	21.0944	20.2614	20.8845	PRMT5	0.00531069	1.4796	+	EV-NEF_EV-GFP	0.0415205	3	3	3	17.8	17.8	17.8	20.375	0	24.879	5291000	3	G3V580;A7YW45;O14744-2;O14744;G3V5L5;G3V2L6;O14744-4;O14744-3;O14744-5;G3V2X6;C9JSX3;H0YJX6	G3V580;A7YW45;O14744-2;O14744;G3V5L5;G3V2L6;O14744-4;O14744-3;O14744-5	Protein arginine N-methyltransferase 5;Protein arginine N-methyltransferase 5, N-terminally processed	161	tr|G3V580|G3V580_HUMAN Isoform of O14744, Protein arginine N-methyltransferase 5 (Fragment) OS=Homo sapiens GN=PRMT5 PE=1 SV=1;sp|A7YW45|ANM5_BOVIN Protein arginine N-methyltransferase 5 OS=Bos taurus GN=PRMT5 PE=2 SV=1;sp|O14744-2|ANM5_HUMAN Isoform of O1
20.5775	20.3201	19.6765	21.5802	21.7609	21.8845	MCM4	0.00534211	1.55049	+	EV-NEF_EV-GFP	0.0415205	5	5	5	8.3	8.3	8.3	96.557	0	15.895	10204000	7	P33991;E5RG31;E5RFJ8	P33991	DNA replication licensing factor MCM4	830	sp|P33991|MCM4_HUMAN DNA replication licensing factor MCM4 OS=Homo sapiens GN=MCM4 PE=1 SV=5
26.9618	27.1638	26.761	26.3209	26.0964	26.2593	ITGB1	0.00536412	-0.736706	+	EV-NEF_EV-GFP	0.0415205	19	19	8	38.2	38.2	17.9	88.414	0	104.98	540370000	58	P05556;P05556-2;P05556-5;P05556-4;P05556-3;E7EQW5;C9JPK5;Q5T3E6;E9PLR6;E7EUI6;E7ERX5;C9JJP8;Q5T3E5;E9PQJ2;H7C4N8	P05556;P05556-2;P05556-5;P05556-4;P05556-3	Integrin beta-1	657	sp|P05556|ITB1_HUMAN Integrin beta-1 OS=Homo sapiens GN=ITGB1 PE=1 SV=2;sp|P05556-2|ITB1_HUMAN Isoform of P05556, Isoform 2 of Integrin beta-1 OS=Homo sapiens GN=ITGB1;sp|P05556-5|ITB1_HUMAN Isoform of P05556, Isoform 5 of Integrin beta-1 OS=Homo sapiens G
19.8311	19.4893	19.7739	20.5063	21.1214	20.9656	HNRNPA1	0.00539158	1.16635	+	EV-NEF_EV-GFP	0.0415205	4	4	4	23.8	23.8	23.8	33.155	0	16.239	6301300	7	F8W6I7;P09867;P09651-3;P09651-2;P09651;F8W646;H0YH80;F8VZ49;F8VYN5;F8VTQ5;Q32P51	F8W6I7;P09867;P09651-3;P09651-2;P09651;F8W646;H0YH80;F8VZ49	Heterogeneous nuclear ribonucleoprotein A1;Heterogeneous nuclear ribonucleoprotein A1, N-terminally processed	440	tr|F8W6I7|F8W6I7_HUMAN Isoform of P09651, Heterogeneous nuclear ribonucleoprotein A1 OS=Homo sapiens GN=HNRNPA1 PE=1 SV=2;sp|P09867|ROA1_BOVIN Heterogeneous nuclear ribonucleoprotein A1 OS=Bos taurus GN=HNRNPA1 PE=1 SV=2;sp|P09651-3|ROA1_HUMAN Isoform of P
21.5795	21.3041	21.0481	22.7091	23.7821	23.1451	XRCC6	0.00541492	1.90154	+	EV-NEF_EV-GFP	0.0415205	10	10	10	24.2	24.2	24.2	64.283	0	14.325	26028000	17	B1AHC9;P12956;P12956-2	B1AHC9;P12956;P12956-2	X-ray repair cross-complementing protein 6	174	tr|B1AHC9|B1AHC9_HUMAN Isoform of P12956, X-ray repair cross-complementing protein 6 OS=Homo sapiens GN=XRCC6 PE=1 SV=1;sp|P12956|XRCC6_HUMAN X-ray repair cross-complementing protein 6 OS=Homo sapiens GN=XRCC6 PE=1 SV=2;sp|P12956-2|XRCC6_HUMAN Isoform of P
21.7066	20.8516	21.1017	22.5212	22.8391	22.9177	PSMC6	0.00542205	1.53935	+	EV-NEF_EV-GFP	0.0415205	7	7	7	28	28	28	45.796	0	13.835	21529000	9	A0A087X2I1;P62333;Q2KIW6;H0YJC0;H0YJS8;H0YJE9;H0YJT1	A0A087X2I1;P62333;Q2KIW6;H0YJC0	26S protease regulatory subunit 10B	54	tr|A0A087X2I1|A0A087X2I1_HUMAN Isoform of P62333, 26S protease regulatory subunit 10B OS=Homo sapiens GN=PSMC6 PE=1 SV=1;sp|P62333|PRS10_HUMAN 26S protease regulatory subunit 10B OS=Homo sapiens GN=PSMC6 PE=1 SV=1;sp|Q2KIW6|PRS10_BOVIN 26S protease regulat
19.7923	19.918	19.5888	20.6768	21.4271	21.2942	DHX15	0.00547347	1.36629	+	EV-NEF_EV-GFP	0.0416349	3	3	3	4.7	4.7	4.7	90.932	0	76.005	6891800	4	O43143	O43143	Pre-mRNA-splicing factor ATP-dependent RNA helicase DHX15	567	sp|O43143|DHX15_HUMAN Pre-mRNA-splicing factor ATP-dependent RNA helicase DHX15 OS=Homo sapiens GN=DHX15 PE=1 SV=2
23.6757	22.8572	22.7159	19.8036	20.7416	21.0097	NEDD4	0.00558542	-2.56463	+	EV-NEF_EV-GFP	0.0422051	12	12	10	17.7	17.7	15.2	104.22	0	68.131	32374000	15	P46934-4;H0Y8X6;P46934-2;P46934;P46934-3;H0Y8H4	P46934-4;H0Y8X6;P46934-2;P46934	E3 ubiquitin-protein ligase NEDD4	868	sp|P46934-4|NEDD4_HUMAN Isoform of P46934, Isoform 4 of E3 ubiquitin-protein ligase NEDD4 OS=Homo sapiens GN=NEDD4;tr|H0Y8X6|H0Y8X6_HUMAN Isoform of P46934, E3 ubiquitin-protein ligase NEDD4 (Fragment) OS=Homo sapiens GN=NEDD4 PE=1 SV=1;sp|P46934-2|NEDD4_H
21.5521	21.0497	21.4499	20.357	19.7004	20.0833	TAOK1	0.00595316	-1.30366	+	EV-NEF_EV-GFP	0.0446878	5	5	4	5.5	5.5	4.2	116.07	0	20.377	10782000	8	Q7L7X3;Q7L7X3-3;H0YF68	Q7L7X3;Q7L7X3-3	Serine/threonine-protein kinase TAO1	1185	sp|Q7L7X3|TAOK1_HUMAN Serine/threonine-protein kinase TAO1 OS=Homo sapiens GN=TAOK1 PE=1 SV=1;sp|Q7L7X3-3|TAOK1_HUMAN Isoform of Q7L7X3, Isoform 3 of Serine/threonine-protein kinase TAO1 OS=Homo sapiens GN=TAOK1
21.3232	22.1062	20.9876	19.4197	19.7884	19.1376	CD99	0.00605233	-2.02379	+	EV-NEF_EV-GFP	0.0450941	4	4	4	34.9	34.9	34.9	17.128	0	12.853	10580000	9	P14209-3;P14209;A0A096LP69;A8MQT7;H7C2F2;P14209-2	P14209-3;P14209;A0A096LP69;A8MQT7;H7C2F2;P14209-2	CD99 antigen	734	sp|P14209-3|CD99_HUMAN Isoform of P14209, Isoform 3 of CD99 antigen OS=Homo sapiens GN=CD99;sp|P14209|CD99_HUMAN CD99 antigen OS=Homo sapiens GN=CD99 PE=1 SV=1;tr|A0A096LP69|A0A096LP69_HUMAN Isoform of P14209, CD99 antigen OS=Homo sapiens GN=CD99 PE=1 SV=1
22.7614	22.8001	23.4234	21.4816	20.9435	20.3357	RHOH	0.00625397	-2.07472	+	EV-NEF_EV-GFP	0.0450941	4	4	4	22	22	22	21.26	0	24.901	29418000	10	Q2HJG3;Q15669	Q2HJG3;Q15669	Rho-related GTP-binding protein RhoH	1091	sp|Q2HJG3|RHOH_BOVIN Rho-related GTP-binding protein RhoH OS=Bos taurus GN=RHOH PE=2 SV=1;sp|Q15669|RHOH_HUMAN Rho-related GTP-binding protein RhoH OS=Homo sapiens GN=RHOH PE=1 SV=1
24.2568	24.3649	25.0556	23.1687	22.8525	22.4147	GLIPR2	0.00626052	-1.74716	+	EV-NEF_EV-GFP	0.0450941	5	5	5	56.5	56.5	56.5	17.218	0	58.825	88108000	7	Q9H4G4;Q5VZR0;A0A087WUM5	Q9H4G4;Q5VZR0	Golgi-associated plant pathogenesis-related protein 1	1286	sp|Q9H4G4|GAPR1_HUMAN Golgi-associated plant pathogenesis-related protein 1 OS=Homo sapiens GN=GLIPR2 PE=1 SV=3;tr|Q5VZR0|Q5VZR0_HUMAN Isoform of Q9H4G4, Golgi-associated plant pathogenesis-related protein 1 OS=Homo sapiens GN=GLIPR2 PE=1 SV=1
20.2032	20.0478	20.0832	21.7715	22.114	21.1174	PSMD7	0.00627145	1.55623	+	EV-NEF_EV-GFP	0.0450941	2	2	2	23.2	23.2	23.2	20.064	0	26.976	9767000	3	H3BNT7;H3BTM8;Q3ZBD0;P51665;H3BQV2	H3BNT7;H3BTM8;Q3ZBD0;P51665;H3BQV2	26S proteasome non-ATPase regulatory subunit 7	477	tr|H3BNT7|H3BNT7_HUMAN Isoform of P51665, 26S proteasome non-ATPase regulatory subunit 7 OS=Homo sapiens GN=PSMD7 PE=1 SV=1;tr|H3BTM8|H3BTM8_HUMAN Isoform of P51665, 26S proteasome non-ATPase regulatory subunit 7 OS=Homo sapiens GN=PSMD7 PE=1 SV=1;sp|Q3ZBD
20.4403	19.85	20.4316	21.4671	22.1302	21.5829	PSMC5	0.0062752	1.48613	+	EV-NEF_EV-GFP	0.0450941	5	5	5	20.2	20.2	20.2	45.626	0	12.038	10338000	5	P62194;P62195-2;P62195;J3QSE0;J3QLH6;J3KRP2;J3QSA9;J3QQM1;J3QRR3;J3QRW1	P62194;P62195-2;P62195;J3QSE0;J3QLH6;J3KRP2;J3QSA9;J3QQM1	26S protease regulatory subunit 8	959	sp|P62194|PRS8_BOVIN 26S protease regulatory subunit 8 OS=Bos taurus GN=PSMC5 PE=2 SV=1;sp|P62195-2|PRS8_HUMAN Isoform of P62195, Isoform 2 of 26S protease regulatory subunit 8 OS=Homo sapiens GN=PSMC5;sp|P62195|PRS8_HUMAN 26S protease regulatory subunit 8
24.9358	24.4969	25.2944	23.5224	22.7841	22.5542	SIT1	0.00627739	-1.95543	+	EV-NEF_EV-GFP	0.0450941	6	6	6	53.6	53.6	53.6	21.126	0	124.37	112250000	25	Q9Y3P8;A0A087WXW3	Q9Y3P8;A0A087WXW3	Signaling threshold-regulating transmembrane adapter 1	1343	sp|Q9Y3P8|SIT1_HUMAN Signaling threshold-regulating transmembrane adapter 1 OS=Homo sapiens GN=SIT1 PE=1 SV=1;tr|A0A087WXW3|A0A087WXW3_HUMAN Isoform of Q9Y3P8, Signaling threshold-regulating transmembrane adapter 1 OS=Homo sapiens GN=SIT1 PE=1 SV=1
25.3479	24.9789	24.9006	23.3745	24.0686	23.2663	PDCD6	0.00628393	-1.506	+	EV-NEF_EV-GFP	0.0450941	8	8	8	68.1	68.1	68.1	21.868	0	60.949	128470000	19	O75340;O75340-2;A0A024QZ42;E7EPW6;H0Y9X3;A0A087WZ38;O75340-3;D6RA21;Q86W51	O75340;O75340-2;A0A024QZ42	Programmed cell death protein 6	585	sp|O75340|PDCD6_HUMAN Programmed cell death protein 6 OS=Homo sapiens GN=PDCD6 PE=1 SV=1;sp|O75340-2|PDCD6_HUMAN Isoform of O75340, Isoform 2 of Programmed cell death protein 6 OS=Homo sapiens GN=PDCD6;tr|A0A024QZ42|A0A024QZ42_HUMAN Isoform of O75340, HCG1
24.7107	23.009	24.7231	21.2817	21.1148	20.5623	MVB12A	0.00657089	-3.16133	+	EV-NEF_EV-GFP	0.0468587	8	8	8	52	52	52	28.783	0	113.96	69288000	15	Q96EY5;E9PQA6;Q96EY5-2;Q96EY5-3;E9PLL0;E9PLZ8;M0QZK6;E9PJW8	Q96EY5;E9PQA6;Q96EY5-2;Q96EY5-3	Multivesicular body subunit 12A	1242	sp|Q96EY5|MB12A_HUMAN Multivesicular body subunit 12A OS=Homo sapiens GN=MVB12A PE=1 SV=1;tr|E9PQA6|E9PQA6_HUMAN Isoform of Q96EY5, Multivesicular body subunit 12A OS=Homo sapiens GN=MVB12A PE=1 SV=1;sp|Q96EY5-2|MB12A_HUMAN Isoform of Q96EY5, Isoform 2 of
19.0316	18.494	19.128	19.9376	20.568	20.3296	GFPT1	0.00664957	1.39388	+	EV-NEF_EV-GFP	0.0471252	6	6	4	14.5	14.5	9.3	76.758	0	10.091	3769200	9	Q06210-2;Q06210	Q06210-2;Q06210	Glutamine--fructose-6-phosphate aminotransferase [isomerizing] 1	1034	sp|Q06210-2|GFPT1_HUMAN Isoform of Q06210, Isoform 2 of Glutamine--fructose-6-phosphate aminotransferase [isomerizing] 1 OS=Homo sapiens GN=GFPT1;sp|Q06210|GFPT1_HUMAN Glutamine--fructose-6-phosphate aminotransferase [isomerizing] 1 OS=Homo sapiens GN=GFPT
18.8637	19.1378	19.7313	15.6488	17.3188	16.2244	ARF4	0.00673904	-2.84691	+	EV-NEF_EV-GFP	0.0474645	5	2	2	55	26.1	26.1	20.511	0	56.772	1941000	3	P18085;C9JPM4;Q3SZF2;C9JAK5;U3KQF2	P18085;C9JPM4;Q3SZF2;C9JAK5	ADP-ribosylation factor 4	747	sp|P18085|ARF4_HUMAN ADP-ribosylation factor 4 OS=Homo sapiens GN=ARF4 PE=1 SV=3;tr|C9JPM4|C9JPM4_HUMAN Isoform of P18085, ADP-ribosylation factor 4 (Fragment) OS=Homo sapiens GN=ARF4 PE=1 SV=1;sp|Q3SZF2|ARF4_BOVIN ADP-ribosylation factor 4 OS=Bos taurus G
28.8258	28.975	28.4394	26.5636	24.3743	24.9834	AGRN	0.0068798	-3.43966	+	EV-NEF_EV-GFP	0.047884	58	58	58	41.8	41.8	41.8	214.84	0	323.31	1487400000	168	O00468-6;O00468-3;O00468-7;O00468-5;O00468-4;O00468;A0A087X208;O00468-2;H0Y5U1	O00468-6;O00468-3;O00468-7;O00468-5;O00468-4;O00468;A0A087X208;O00468-2	Agrin;Agrin N-terminal 110 kDa subunit;Agrin C-terminal 110 kDa subunit;Agrin C-terminal 90 kDa fragment;Agrin C-terminal 22 kDa fragment	549	sp|O00468-6|AGRIN_HUMAN Isoform of O00468, Isoform 6 of Agrin OS=Homo sapiens GN=AGRN;sp|O00468-3|AGRIN_HUMAN Isoform of O00468, Isoform 3 of Agrin OS=Homo sapiens GN=AGRN;sp|O00468-7|AGRIN_HUMAN Isoform of O00468, Isoform 7 of Agrin OS=Homo sapiens GN=AGR
23.7469	23.3377	23.8423	21.8948	22.6587	22.2269	YWHAH	0.00688253	-1.38218	+	EV-NEF_EV-GFP	0.047884	11	8	8	47.2	43.1	43.1	28.218	0	17.995	48504000	11	Q04917;P68509;A2IDB2;F8WEB6;A2IDB1	Q04917;P68509	14-3-3 protein eta	1032	sp|Q04917|1433F_HUMAN 14-3-3 protein eta OS=Homo sapiens GN=YWHAH PE=1 SV=4;sp|P68509|1433F_BOVIN 14-3-3 protein eta OS=Bos taurus GN=YWHAH PE=1 SV=2
19.0217	18.661	19.3297	17.6202	17.6779	18.0704	ABRACL	0.00711918	-1.21463	+	EV-NEF_EV-GFP	0.0492302	2	2	2	27.2	27.2	27.2	90.564	0	62.045	2132200	4	Q9P1F3;Q3ZBN0	Q9P1F3;Q3ZBN0	Costars family protein ABRACL	1313	sp|Q9P1F3|ABRAL_HUMAN Costars family protein ABRACL OS=Homo sapiens GN=ABRACL PE=1 SV=1;sp|Q3ZBN0|ABRAL_BOVIN Costars family protein ABRACL OS=Bos taurus GN=ABRACL PE=3 SV=1
16.1104	16.5869	15.4634	17.5977	17.8888	17.7802	PDIA3	0.00718875	1.70198	+	EV-NEF_EV-GFP	0.0494118	1	1	1	11.4	11.4	11.4	13.519	0	69.314	1243400	0	H7BZJ3	H7BZJ3		488	tr|H7BZJ3|H7BZJ3_HUMAN Isoform of P30101, Protein disulfide-isomerase A3 (Fragment) OS=Homo sapiens GN=PDIA3 PE=1 SV=1
21.5625	22.3913	22.2809	20.6766	20.4044	20.8207	CXCR4	0.00732812	-1.44435	+	EV-NEF_EV-GFP	0.0500681	2	2	2	8.5	8.5	8.5	39.938	0	154.13	16912000	7	P25930;P61073;P61073-2	P25930;P61073;P61073-2	C-X-C chemokine receptor type 4	781	sp|P25930|CXCR4_BOVIN C-X-C chemokine receptor type 4 OS=Bos taurus GN=CXCR4 PE=2 SV=1;sp|P61073|CXCR4_HUMAN C-X-C chemokine receptor type 4 OS=Homo sapiens GN=CXCR4 PE=1 SV=1;sp|P61073-2|CXCR4_HUMAN Isoform of P61073, Isoform 2 of C-X-C chemokine receptor
20.7816	20.139	21.2248	15.5553	17.6774	17.5437	CDC42SE2	0.00739202	-3.78963	+	EV-NEF_EV-GFP	0.0502042	1	1	1	33.3	33.3	33.3	58.705	0	12.753	5528800	3	D6REL0;Q9NRR3	D6REL0;Q9NRR3	CDC42 small effector protein 2	349	tr|D6REL0|D6REL0_HUMAN Isoform of Q9NRR3, CDC42 small effector protein 2 OS=Homo sapiens GN=CDC42SE2 PE=1 SV=1;sp|Q9NRR3|C42S2_HUMAN CDC42 small effector protein 2 OS=Homo sapiens GN=CDC42SE2 PE=1 SV=1
20.9708	20.7995	22.0263	18.949	19.0744	19.5116	PDCD10	0.00764168	-2.08718	+	EV-NEF_EV-GFP	0.0515522	2	2	2	10.8	10.8	10.8	24.701	0	28.672	9432500	4	Q9BUL8;F8WDF3;C9J932;H7C5M9;C9JSA3;C9JND6;C9J363;C9J6F3;C9J5C3	Q9BUL8;F8WDF3;C9J932;H7C5M9;C9JSA3;C9JND6;C9J363;C9J6F3;C9J5C3	Programmed cell death protein 10	1267	sp|Q9BUL8|PDC10_HUMAN Programmed cell death protein 10 OS=Homo sapiens GN=PDCD10 PE=1 SV=1;tr|F8WDF3|F8WDF3_HUMAN Isoform of Q9BUL8, Programmed cell death protein 10 OS=Homo sapiens GN=PDCD10 PE=1 SV=1;tr|C9J932|C9J932_HUMAN Isoform of Q9BUL8, Programmed c
22.9826	23.4139	23.226	22.1583	21.2081	21.2258	CD59	0.00768087	-1.67676	+	EV-NEF_EV-GFP	0.0515522	3	3	3	23.1	23.1	23.1	11.985	0	10.818	34814000	11	E9PNW4;E9PR17;P13987;H0YET2	E9PNW4;E9PR17;P13987;H0YET2	CD59 glycoprotein	400	tr|E9PNW4|E9PNW4_HUMAN Isoform of P13987, CD59 glycoprotein OS=Homo sapiens GN=CD59 PE=1 SV=1;tr|E9PR17|E9PR17_HUMAN Isoform of P13987, CD59 glycoprotein OS=Homo sapiens GN=CD59 PE=1 SV=1;sp|P13987|CD59_HUMAN CD59 glycoprotein OS=Homo sapiens GN=CD59 PE=1
27.4438	27.1188	27.0767	27.9923	28.1737	27.8021	EEF1A1P5;EEF1A1	0.00796668	0.776241	+	EV-NEF_EV-GFP	0.0531503	14	14	14	42.6	42.6	42.6	50.14	0	73.003	1030100000	65	P68103;Q5VTE0;P68104;A0A087WVQ9;P68104-2;A0A087WV01;Q32PH8;Q05639;Q5JR01;A6PW80	P68103;Q5VTE0;P68104;A0A087WVQ9;P68104-2;A0A087WV01	Putative elongation factor 1-alpha-like 3;Elongation factor 1-alpha 1;Elongation factor 1-alpha	995	sp|P68103|EF1A1_BOVIN Elongation factor 1-alpha 1 OS=Bos taurus GN=EEF1A1 PE=1 SV=1;sp|Q5VTE0|EF1A3_HUMAN Putative elongation factor 1-alpha-like 3 OS=Homo sapiens GN=EEF1A1P5 PE=5 SV=1;sp|P68104|EF1A1_HUMAN Elongation factor 1-alpha 1 OS=Homo sapiens GN=E
22.7461	22.9966	21.9956	23.9362	24.2035	24.2197	IARS	0.00805544	1.54036	+	EV-NEF_EV-GFP	0.0531503	12	12	12	13.5	13.5	13.5	144.5	0	32.546	53141000	24	P41252;J3KR24;A0A0A0MSX9;Q5TCD1	P41252;J3KR24;A0A0A0MSX9	Isoleucine--tRNA ligase, cytoplasmic	855	sp|P41252|SYIC_HUMAN Isoleucine--tRNA ligase, cytoplasmic OS=Homo sapiens GN=IARS PE=1 SV=2;tr|J3KR24|J3KR24_HUMAN Isoform of P41252, Isoleucine--tRNA ligase, cytoplasmic OS=Homo sapiens GN=IARS PE=1 SV=1;tr|A0A0A0MSX9|A0A0A0MSX9_HUMAN Isoform of P41252, I
20.298	20.2851	21.9714	17.8161	15.6972	16.8645	ANXA11	0.00810202	-4.05893	+	EV-NEF_EV-GFP	0.0531503	4	2	2	10.6	5.7	5.7	51.242	0	33.094	6936800	3	P50995-2;P50995	P50995-2;P50995	Annexin A11	893	sp|P50995-2|ANX11_HUMAN Isoform of P50995, Isoform 2 of Annexin A11 OS=Homo sapiens GN=ANXA11;sp|P50995|ANX11_HUMAN Annexin A11 OS=Homo sapiens GN=ANXA11 PE=1 SV=1
20.9522	20.731	20.7349	21.3905	21.9596	21.8728	PFKP	0.00814776	0.934954	+	EV-NEF_EV-GFP	0.0531503	6	6	6	12.4	12.4	12.4	85.595	0	53.023	12730000	9	Q01813;Q01813-2;V9GYV7;Q5VSR5;H0Y3Y3;B1APP6;A1A4J1;P17858	Q01813;Q01813-2	ATP-dependent 6-phosphofructokinase, platelet type	1025	sp|Q01813|PFKAP_HUMAN ATP-dependent 6-phosphofructokinase, platelet type OS=Homo sapiens GN=PFKP PE=1 SV=2;sp|Q01813-2|PFKAP_HUMAN Isoform of Q01813, Isoform 2 of ATP-dependent 6-phosphofructokinase, platelet type OS=Homo sapiens GN=PFKP
21.1797	20.6176	20.602	18.2252	19.1318	17.4675	PELI2	0.00815189	-2.52496	+	EV-NEF_EV-GFP	0.0531503	1	1	1	3.1	3.1	3.1	46.435	0	54.636	6135000	4	Q9HAT8	Q9HAT8	E3 ubiquitin-protein ligase pellino homolog 2	1292	sp|Q9HAT8|PELI2_HUMAN E3 ubiquitin-protein ligase pellino homolog 2 OS=Homo sapiens GN=PELI2 PE=1 SV=1
23.9638	23.8136	23.8932	24.3531	24.458	24.7634	MYH9	0.00825438	0.634654	+	EV-NEF_EV-GFP	0.0532653	25	25	20	19.5	19.5	16.4	226.53	0	130.36	95319000	40	P35579;P35579-2;Q5BKV1;B1AH99	P35579;P35579-2	Myosin-9	837	sp|P35579|MYH9_HUMAN Myosin-9 OS=Homo sapiens GN=MYH9 PE=1 SV=4;sp|P35579-2|MYH9_HUMAN Isoform of P35579, Isoform 2 of Myosin-9 OS=Homo sapiens GN=MYH9
19.4076	19.6336	18.9096	21.4573	21.6972	20.5931	HNRNPA3	0.0082854	1.93229	+	EV-NEF_EV-GFP	0.0532653	3	3	3	13.5	13.5	13.5	37.029	0	19.636	6571800	8	P51991-2;P51991;H7C1J8	P51991-2;P51991	Heterogeneous nuclear ribonucleoprotein A3	898	sp|P51991-2|ROA3_HUMAN Isoform of P51991, Isoform 2 of Heterogeneous nuclear ribonucleoprotein A3 OS=Homo sapiens GN=HNRNPA3;sp|P51991|ROA3_HUMAN Heterogeneous nuclear ribonucleoprotein A3 OS=Homo sapiens GN=HNRNPA3 PE=1 SV=2
18.9877	19.2294	19.5067	17.9462	17.7864	16.9379	HLA-B	0.00830958	-1.68445	+	EV-NEF_EV-GFP	0.0532653	8	1	0	30.7	3.3	0	40.455	0	24.988	1890000	1	P30685;P30491;P10319;P30488;P30487;P30498;P30490;P18464;P30483	P30685;P30491;P10319;P30488;P30487;P30498;P30490;P18464;P30483	HLA class I histocompatibility antigen, B-35 alpha chain;HLA class I histocompatibility antigen, B-53 alpha chain;HLA class I histocompatibility antigen, B-58 alpha chain;HLA class I histocompatibility antigen, B-50 alpha chain;HLA class I histocompatibility antigen, B-49 alpha chain;HLA class I histocompatibility antigen, B-78 alpha chain;HLA class I histocompatibility antigen, B-52 alpha chain;…	699	sp|P30685|1B35_HUMAN Isoform of Q31612, HLA class I histocompatibility antigen, B-35 alpha chain OS=Homo sapiens GN=HLA-B PE=1 SV=1;sp|P30491|1B53_HUMAN Isoform of Q31612, HLA class I histocompatibility antigen, B-53 alpha chain OS=Homo sapiens GN=HLA-B PE
22.78	23.2008	22.5897	24.1665	23.7084	23.9235	TOP1	0.0086047	1.07599	+	EV-NEF_EV-GFP	0.0548489	9	9	9	15.7	15.7	15.7	90.725	0	20.571	51946000	19	P11387	P11387	DNA topoisomerase 1	713	sp|P11387|TOP1_HUMAN DNA topoisomerase 1 OS=Homo sapiens GN=TOP1 PE=1 SV=2
16.1148	16.8926	17.1947	18.7355	18.1562	18.8052	EPT1	0.00866864	1.83159	+	EV-NEF_EV-GFP	0.0549495	1	1	1	10	10	10	20.557	0	38.805	712950	1	C9JAG1;A0A087WW58;Q9C0D9	C9JAG1;A0A087WW58;Q9C0D9	Ethanolaminephosphotransferase 1	19	tr|C9JAG1|C9JAG1_HUMAN Isoform of Q9C0D9, Ethanolaminephosphotransferase 1 (Fragment) OS=Homo sapiens GN=EPT1 PE=1 SV=1;tr|A0A087WW58|A0A087WW58_HUMAN Isoform of Q9C0D9, Ethanolaminephosphotransferase 1 OS=Homo sapiens GN=EPT1 PE=1 SV=1;sp|Q9C0D9|EPT1_HUMA
22.133	23.3616	22.4381	20.3663	18.3252	19.252	C1QTNF3-AMACR;C1QTNF3	0.00875413	-3.32969	+	EV-NEF_EV-GFP	0.0551849	3	3	3	11.3	11.3	11.3	31.075	0	54.676	22495000	8	E9PGA6;Q9BXJ4;Q9BXJ4-3;Q9BXJ4-2	E9PGA6;Q9BXJ4;Q9BXJ4-3;Q9BXJ4-2	Complement C1q tumor necrosis factor-related protein 3	388	tr|E9PGA6|E9PGA6_HUMAN Protein C1QTNF3-AMACR OS=Homo sapiens GN=C1QTNF3-AMACR PE=4 SV=1;sp|Q9BXJ4|C1QT3_HUMAN Complement C1q tumor necrosis factor-related protein 3 OS=Homo sapiens GN=C1QTNF3 PE=1 SV=1;sp|Q9BXJ4-3|C1QT3_HUMAN Isoform of Q9BXJ4, Isoform 3 o
21.3787	21.8715	21.5816	22.9007	22.4712	22.4316	RPSA	0.00880297	0.990576	+	EV-NEF_EV-GFP	0.0551878	4	4	4	27.7	27.7	27.7	29.505	0	21.016	20934000	3	C9J9K3;P26452;A0A0C4DG17;P08865;F8WD59	C9J9K3;P26452;A0A0C4DG17;P08865;F8WD59	40S ribosomal protein SA	81	tr|C9J9K3|C9J9K3_HUMAN Isoform of P08865, 40S ribosomal protein SA (Fragment) OS=Homo sapiens GN=RPSA PE=1 SV=7;sp|P26452|RSSA_BOVIN 40S ribosomal protein SA OS=Bos taurus GN=RPSA PE=2 SV=4;tr|A0A0C4DG17|A0A0C4DG17_HUMAN Isoform of P08865, 40S ribosomal pr
23.2572	22.3587	23.3248	21.4788	21.0625	20.5472	KIF23	0.00905534	-1.95076	+	EV-NEF_EV-GFP	0.0564598	10	10	10	19.4	19.4	19.4	98.104	0	63.681	29458000	13	Q02241-2;H7BYN4;Q02241;Q02241-3;H0YKQ5;H0YME6;H0YMJ4	Q02241-2;H7BYN4;Q02241;Q02241-3	Kinesin-like protein KIF23;Kinesin-like protein	1026	sp|Q02241-2|KIF23_HUMAN Isoform of Q02241, Isoform 2 of Kinesin-like protein KIF23 OS=Homo sapiens GN=KIF23;tr|H7BYN4|H7BYN4_HUMAN Isoform of Q02241, Kinesin-like protein OS=Homo sapiens GN=KIF23 PE=1 SV=1;sp|Q02241|KIF23_HUMAN Kinesin-like protein KIF23 O
18.9798	18.3043	18.8974	17.6447	17.4622	16.9822	CD55	0.00932094	-1.36415	+	EV-NEF_EV-GFP	0.0577999	1	1	1	9.5	9.5	9.5	35.695	0.0096463	14.118	1330900	1	H3BLV0;B1AP13;H7BY55;P08174-4;P08174;P08174-3;P08174-5;P08174-2;P08174-6;P08174-7	H3BLV0;B1AP13;H7BY55;P08174-4;P08174;P08174-3;P08174-5;P08174-2;P08174-6;P08174-7	Complement decay-accelerating factor	181	tr|H3BLV0|H3BLV0_HUMAN Isoform of P08174, Complement decay-accelerating factor (Fragment) OS=Homo sapiens GN=CD55 PE=1 SV=1;tr|B1AP13|B1AP13_HUMAN Isoform of P08174, Complement decay-accelerating factor OS=Homo sapiens GN=CD55 PE=1 SV=1;tr|H7BY55|H7BY55_HU
23.9697	24.2437	24.4048	23.5158	22.952	23.2646	RAC1;RAC3	0.00963393	-0.961965	+	EV-NEF_EV-GFP	0.0594179	7	3	3	36.5	19.8	19.8	21.45	0	35.898	76544000	6	P62998;P63000;P63000-2;P60763	P62998;P63000;P63000-2;P60763	Ras-related C3 botulinum toxin substrate 1;Ras-related C3 botulinum toxin substrate 3	984	sp|P62998|RAC1_BOVIN Ras-related C3 botulinum toxin substrate 1 OS=Bos taurus GN=RAC1 PE=1 SV=1;sp|P63000|RAC1_HUMAN Ras-related C3 botulinum toxin substrate 1 OS=Homo sapiens GN=RAC1 PE=1 SV=1;sp|P63000-2|RAC1_HUMAN Isoform of P63000, Isoform B of Ras-rel
15.5529	17.9376	16.8991	23.1881	20.9026	20.7819	NRXN1	0.00983813	4.82766	+	EV-NEF_EV-GFP	0.0598603	6	6	6	13.6	13.6	13.6	92.552	0	18.889	7461900	11	F5GYC7;F8WB18;A0A0U1RRK7;A0A0R4J2G7;A7E294;E7ERL8;Q9ULB1;Q9ULB1-2;Q9ULB1-3;Q28146-7;Q28146-11;Q28146-6;Q28146-5;Q28146-4;Q28146-3;Q28146-2;Q28146-9;Q28146-10;Q28146-8;Q28146-12;Q28146;A0A0D9SF07	F5GYC7;F8WB18;A0A0U1RRK7;A0A0R4J2G7;A7E294;E7ERL8;Q9ULB1;Q9ULB1-2;Q9ULB1-3;Q28146-7;Q28146-11;Q28146-6;Q28146-5;Q28146-4;Q28146-3;Q28146-2;Q28146-9;Q28146-10;Q28146-8;Q28146-12;Q28146	Neurexin-1	110	tr|F5GYC7|F5GYC7_HUMAN Isoform of Q9ULB1, Neurexin-1-beta OS=Homo sapiens GN=NRXN1 PE=1 SV=2;tr|F8WB18|F8WB18_HUMAN Isoform of Q9ULB1, Neurexin-1-beta OS=Homo sapiens GN=NRXN1 PE=1 SV=2;tr|A0A0U1RRK7|A0A0U1RRK7_HUMAN Isoform of Q9ULB1, Neurexin-1-beta OS=H
19.0179	19.0298	18.5831	20.1074	19.8275	20.6621	FARSA	0.00985207	1.32205	+	EV-NEF_EV-GFP	0.0598603	2	2	2	14.8	14.8	14.8	18.502	0	33.698	3819700	5	K7EK06;K7ER16;Q9Y285-2;Q9Y285;K7ER00	K7EK06;K7ER16;Q9Y285-2;Q9Y285;K7ER00	Phenylalanine--tRNA ligase alpha subunit	520	tr|K7EK06|K7EK06_HUMAN Isoform of Q9Y285, Phenylalanine--tRNA ligase alpha subunit (Fragment) OS=Homo sapiens GN=FARSA PE=1 SV=7;tr|K7ER16|K7ER16_HUMAN Isoform of Q9Y285, Phenylalanine--tRNA ligase alpha subunit OS=Homo sapiens GN=FARSA PE=1 SV=1;sp|Q9Y285
19.1106	18.5761	19.2722	15.725	17.163	17.0449	AGTRAP	0.00986305	-2.342	+	EV-NEF_EV-GFP	0.0598603	1	1	1	14.5	14.5	14.5	16.669	0.0035492	19.152	1595800	2	Q6RW13-2;Q6RW13	Q6RW13-2;Q6RW13	Type-1 angiotensin II receptor-associated protein	1176	sp|Q6RW13-2|ATRAP_HUMAN Isoform of Q6RW13, Isoform 2 of Type-1 angiotensin II receptor-associated protein OS=Homo sapiens GN=AGTRAP;sp|Q6RW13|ATRAP_HUMAN Type-1 angiotensin II receptor-associated protein OS=Homo sapiens GN=AGTRAP PE=1 SV=1
21.5346	20.7444	21.6245	20.0449	19.3266	19.7302	FLOT2	0.0100766	-1.60059	+	EV-NEF_EV-GFP	0.0608327	4	4	4	10	10	10	47.142	0	57.958	9673900	5	J3QLD9;E7EMK3;Q14254;K7EKW9;A6QLR4	J3QLD9;E7EMK3;Q14254	Flotillin-2	368	tr|J3QLD9|J3QLD9_HUMAN Isoform of Q14254, Flotillin-2 OS=Homo sapiens GN=FLOT2 PE=1 SV=1;tr|E7EMK3|E7EMK3_HUMAN Isoform of Q14254, Flotillin-2 OS=Homo sapiens GN=FLOT2 PE=1 SV=1;sp|Q14254|FLOT2_HUMAN Flotillin-2 OS=Homo sapiens GN=FLOT2 PE=1 SV=2
22.698	22.3766	23.2541	21.6189	21.3094	21.6127	ZC3HAV1	0.010216	-1.26255	+	EV-NEF_EV-GFP	0.0613497	8	8	8	17.3	17.3	17.3	77.902	0	14.111	27487000	12	Q7Z2W4-2;Q7Z2W4;C9J6P4;Q7Z2W4-3;H7C5K1;Q7Z2W4-5;Q7Z2W4-4	Q7Z2W4-2;Q7Z2W4;C9J6P4;Q7Z2W4-3	Zinc finger CCCH-type antiviral protein 1	1190	sp|Q7Z2W4-2|ZCCHV_HUMAN Isoform of Q7Z2W4, Isoform 2 of Zinc finger CCCH-type antiviral protein 1 OS=Homo sapiens GN=ZC3HAV1;sp|Q7Z2W4|ZCCHV_HUMAN Zinc finger CCCH-type antiviral protein 1 OS=Homo sapiens GN=ZC3HAV1 PE=1 SV=3;tr|C9J6P4|C9J6P4_HUMAN Isoform
20.2877	19.8647	20.8327	21.6058	21.9416	21.5857	EIF5	0.0103164	1.38269	+	EV-NEF_EV-GFP	0.0616284	4	4	4	9	9	9	49.222	0	49.409	10738000	9	P55010;H0YLZ1;H0YN40	P55010	Eukaryotic translation initiation factor 5	919	sp|P55010|IF5_HUMAN Eukaryotic translation initiation factor 5 OS=Homo sapiens GN=EIF5 PE=1 SV=2
19.1507	18.9815	18.8539	14.7872	16.808	16.5857	CHST11	0.0104426	-2.93504	+	EV-NEF_EV-GFP	0.0617949	1	1	1	15.2	15.2	15.2	18.469	0	28.022	1593100	1	F8VXK3;Q9NPF2-2;Q9NPF2	F8VXK3;Q9NPF2-2;Q9NPF2	Carbohydrate sulfotransferase 11	435	tr|F8VXK3|F8VXK3_HUMAN Isoform of Q9NPF2, Carbohydrate sulfotransferase 11 (Fragment) OS=Homo sapiens GN=CHST11 PE=1 SV=1;sp|Q9NPF2-2|CHSTB_HUMAN Isoform of Q9NPF2, Isoform 2 of Carbohydrate sulfotransferase 11 OS=Homo sapiens GN=CHST11;sp|Q9NPF2|CHSTB_HUM
18.7832	18.3137	17.4232	16.5	16.1478	15.8168	TNFRSF8	0.0105245	-2.01845	+	EV-NEF_EV-GFP	0.0617949	2	2	2	11.8	11.8	11.8	50.934	0	65.566	962790	3	P28908-3;P28908	P28908-3;P28908	Tumor necrosis factor receptor superfamily member 8	800	sp|P28908-3|TNR8_HUMAN Isoform of P28908, Isoform 3 of Tumor necrosis factor receptor superfamily member 8 OS=Homo sapiens GN=TNFRSF8;sp|P28908|TNR8_HUMAN Tumor necrosis factor receptor superfamily member 8 OS=Homo sapiens GN=TNFRSF8 PE=1 SV=1
22.5393	22.6303	22.8433	22.048	21.7075	21.3876	PTPRCAP	0.0105288	-0.956569	+	EV-NEF_EV-GFP	0.0617949	3	3	3	14.1	14.1	14.1	21.196	0	31.006	26869000	4	Q14761	Q14761	Protein tyrosine phosphatase receptor type C-associated protein	1080	sp|Q14761|PTCA_HUMAN Protein tyrosine phosphatase receptor type C-associated protein OS=Homo sapiens GN=PTPRCAP PE=1 SV=1
20.9907	20.4526	21.6474	22.9513	23.5337	22.5958	ACLY	0.0105609	1.99668	+	EV-NEF_EV-GFP	0.0617949	7	7	7	13.9	13.9	13.9	91.098	0	28.731	23499000	7	P53396-3;P53396-2;P53396;Q32PF2;K7ESG8	P53396-3;P53396-2;P53396;Q32PF2	ATP-citrate synthase	906	sp|P53396-3|ACLY_HUMAN Isoform of P53396, Isoform 3 of ATP-citrate synthase OS=Homo sapiens GN=ACLY;sp|P53396-2|ACLY_HUMAN Isoform of P53396, Isoform 2 of ATP-citrate synthase OS=Homo sapiens GN=ACLY;sp|P53396|ACLY_HUMAN ATP-citrate synthase OS=Homo sapien
22.2339	22.9477	22.1269	23.7628	23.4992	23.675	HNRNPH1;HNRNPH2	0.0108566	1.20953	+	EV-NEF_EV-GFP	0.0628105	5	5	3	17	17	10.7	47.087	0	17.134	44094000	12	E9PCY7;G8JLB6;P31943;E5RGV0;D6RIU0;D6RBM0;H0YB39;Q3SZF3;P55795;E5RGH4;E7EQJ0;D6RAM1;D6R9T0;D6RFM3;D6RIT2;E7EN40;D6RDU3;D6RJ04;D6RIH9;H0YBG7;H0YBD7;Q5E9J1;D6R9D3;D6RF17;D6RDL0;H0YAQ2	E9PCY7;G8JLB6;P31943;E5RGV0;D6RIU0;D6RBM0;H0YB39;Q3SZF3;P55795	Heterogeneous nuclear ribonucleoprotein H;Heterogeneous nuclear ribonucleoprotein H, N-terminally processed;Heterogeneous nuclear ribonucleoprotein H2	384	tr|E9PCY7|E9PCY7_HUMAN Isoform of P31943, Heterogeneous nuclear ribonucleoprotein H OS=Homo sapiens GN=HNRNPH1 PE=1 SV=1;tr|G8JLB6|G8JLB6_HUMAN Isoform of P31943, Heterogeneous nuclear ribonucleoprotein H OS=Homo sapiens GN=HNRNPH1 PE=1 SV=1;sp|P31943|HNRH
21.3523	21.9016	21.0435	22.5276	23.0358	23.3067	PSMD11	0.0108842	1.52425	+	EV-NEF_EV-GFP	0.0628105	6	6	6	19.4	19.4	19.4	42.471	0	13.711	24162000	9	Q2KI42-2;Q2KI42;O00231;O00231-2;J3QRY4	Q2KI42-2;Q2KI42;O00231;O00231-2;J3QRY4	26S proteasome non-ATPase regulatory subunit 11	545	sp|Q2KI42-2|PSD11_BOVIN Isoform 2 of 26S proteasome non-ATPase regulatory subunit 11 OS=Bos taurus GN=PSMD11;sp|Q2KI42|PSD11_BOVIN 26S proteasome non-ATPase regulatory subunit 11 OS=Bos taurus GN=PSMD11 PE=2 SV=3;sp|O00231|PSD11_HUMAN 26S proteasome non-AT
21.1699	21.1349	20.77	21.8599	22.1412	21.6502	YARS	0.0108996	0.858856	+	EV-NEF_EV-GFP	0.0628105	7	7	7	20.3	20.3	20.3	59.143	0	10.4	13075000	10	P54577;A0A0C4DGZ5;Q29465	P54577;A0A0C4DGZ5;Q29465	Tyrosine--tRNA ligase, cytoplasmic;Tyrosine--tRNA ligase, cytoplasmic, N-terminally processed;Tyrosine--tRNA ligase	913	sp|P54577|SYYC_HUMAN Tyrosine--tRNA ligase, cytoplasmic OS=Homo sapiens GN=YARS PE=1 SV=4;tr|A0A0C4DGZ5|A0A0C4DGZ5_HUMAN Isoform of P54577, Tyrosine--tRNA ligase OS=Homo sapiens GN=YARS PE=1 SV=1;sp|Q29465|SYYC_BOVIN Tyrosine--tRNA ligase, cytoplasmic OS=B
20.8414	20.7829	20.428	21.2331	21.2712	21.2924	HNRNPC;HNRNPCL4;HNRNPCL1;HNRNPCL3;HNRNPCL2	0.011146	0.58147	+	EV-NEF_EV-GFP	0.0636802	1	1	1	22.2	22.2	22.2	59.078	0	65.906	9426600	1	G3V2H6;G3V4M8;G3V5X6;G3V3K6;G3V251;B4DSU6;G3V555;G3V575;G3V576;G3V4W0;B4DY08;B2R5W2;G3V4C1;A0A0G2JPF8;A0A0G2JNQ3;G3V2Q1;P07910-3;P07910-4;P0DMR1;P07910-2;O60812;B7ZW38;B2RXH8;P07910	G3V2H6;G3V4M8;G3V5X6;G3V3K6;G3V251;B4DSU6;G3V555;G3V575;G3V576;G3V4W0;B4DY08;B2R5W2;G3V4C1;A0A0G2JPF8;A0A0G2JNQ3;G3V2Q1;P07910-3;P07910-4;P0DMR1;P07910-2;O60812;B7ZW38;B2RXH8;P07910	Heterogeneous nuclear ribonucleoproteins C1/C2;Heterogeneous nuclear ribonucleoprotein C-like 4;Heterogeneous nuclear ribonucleoprotein C-like 1;Heterogeneous nuclear ribonucleoprotein C-like 3;Heterogeneous nuclear ribonucleoprotein C-like 2	103	tr|G3V2H6|G3V2H6_HUMAN Isoform of P07910, Heterogeneous nuclear ribonucleoproteins C1/C2 (Fragment) OS=Homo sapiens GN=HNRNPC PE=1 SV=1;tr|G3V4M8|G3V4M8_HUMAN Isoform of P07910, Heterogeneous nuclear ribonucleoproteins C1/C2 (Fragment) OS=Homo sapiens GN=H
23.8049	25.5569	24.7453	22.3923	21.5815	22.4247	B2M	0.0111834	-2.56953	+	EV-NEF_EV-GFP	0.0636802	3	3	3	54.6	54.6	54.6	13.714	0	68.708	104200000	6	P61769;H0YLF3;F5H6I0	P61769;H0YLF3;F5H6I0	Beta-2-microglobulin;Beta-2-microglobulin form pI 5.3	950	sp|P61769|B2MG_HUMAN Beta-2-microglobulin OS=Homo sapiens GN=B2M PE=1 SV=1;tr|H0YLF3|H0YLF3_HUMAN Isoform of P61769, Beta-2-microglobulin (Fragment) OS=Homo sapiens GN=B2M PE=1 SV=1;tr|F5H6I0|F5H6I0_HUMAN Isoform of P61769, Beta-2-microglobulin OS=Homo sap
23.5386	23.1124	23.9179	22.0469	22.506	22.3983	GNAI3	0.0112223	-1.20588	+	EV-NEF_EV-GFP	0.0636802	9	6	6	37	26	26	40.532	0	50.5	47456000	23	P08754	P08754	Guanine nucleotide-binding protein G(k) subunit alpha	684	sp|P08754|GNAI3_HUMAN Guanine nucleotide-binding protein G(k) subunit alpha OS=Homo sapiens GN=GNAI3 PE=1 SV=3
16.9371	16.6713	16.2483	19.4406	18.0136	19.5685	DYNC1LI1	0.0112757	2.3887	+	EV-NEF_EV-GFP	0.0636802	3	3	3	9.2	9.2	9.2	56.578	0	50.744	1140700	3	Q9Y6G9;E9PHI6	Q9Y6G9;E9PHI6	Cytoplasmic dynein 1 light intermediate chain 1	1355	sp|Q9Y6G9|DC1L1_HUMAN Cytoplasmic dynein 1 light intermediate chain 1 OS=Homo sapiens GN=DYNC1LI1 PE=1 SV=3;tr|E9PHI6|E9PHI6_HUMAN Isoform of Q9Y6G9, Cytoplasmic dynein 1 light intermediate chain 1 OS=Homo sapiens GN=DYNC1LI1 PE=1 SV=1
22.8023	22.9771	22.4641	23.4608	23.6934	23.4087	RPS3A	0.0113376	0.773125	+	EV-NEF_EV-GFP	0.0636802	4	4	4	21.5	21.5	21.5	25.608	0	68.606	43648000	12	D6RG13;D6RAT0;Q56JV9;P61247;D6R9B6;D6RB09;H0Y9Y4;D6RED7;D6RAS7;H0Y8L7;E9PFI5	D6RG13;D6RAT0;Q56JV9;P61247;D6R9B6;D6RB09;H0Y9Y4;D6RED7;D6RAS7;H0Y8L7;E9PFI5	40S ribosomal protein S3a	342	tr|D6RG13|D6RG13_HUMAN Isoform of P61247, 40S ribosomal protein S3a (Fragment) OS=Homo sapiens GN=RPS3A PE=1 SV=1;tr|D6RAT0|D6RAT0_HUMAN Isoform of P61247, 40S ribosomal protein S3a OS=Homo sapiens GN=RPS3A PE=1 SV=1;sp|Q56JV9|RS3A_BOVIN 40S ribosomal prot
19.4032	19.6174	18.9833	20.493	21.7786	21.5751	MCM2	0.0114809	1.94762	+	EV-NEF_EV-GFP	0.0636802	7	7	7	11.5	11.5	11.5	93.998	0	10.698	7153400	8	H0Y8E6;P49736	H0Y8E6;P49736	DNA replication licensing factor MCM2	458	tr|H0Y8E6|H0Y8E6_HUMAN Isoform of P49736, DNA replication licensing factor MCM2 (Fragment) OS=Homo sapiens GN=MCM2 PE=1 SV=1;sp|P49736|MCM2_HUMAN DNA replication licensing factor MCM2 OS=Homo sapiens GN=MCM2 PE=1 SV=4
24.1246	23.6302	23.8923	24.6126	24.6748	24.451	PCBP1	0.0114868	0.697062	+	EV-NEF_EV-GFP	0.0636802	9	9	7	50	50	41.3	37.497	0	89.504	90256000	25	Q5E9A3;Q15365	Q5E9A3;Q15365	Poly(rC)-binding protein 1	1087	sp|Q5E9A3|PCBP1_BOVIN Poly(rC)-binding protein 1 OS=Bos taurus GN=PCBP1 PE=2 SV=1;sp|Q15365|PCBP1_HUMAN Poly(rC)-binding protein 1 OS=Homo sapiens GN=PCBP1 PE=1 SV=2
21.0548	20.8076	21.3539	22.3008	22.0553	21.7728	ABCE1	0.011497	0.970848	+	EV-NEF_EV-GFP	0.0636802	6	6	6	20.9	20.9	20.9	47.037	0	41.783	14663000	8	D6R9I9;P61221;D6RGF4;H0Y990	D6R9I9;P61221;D6RGF4	ATP-binding cassette sub-family E member 1	338	tr|D6R9I9|D6R9I9_HUMAN Isoform of P61221, ATP-binding cassette sub-family E member 1 OS=Homo sapiens GN=ABCE1 PE=1 SV=1;sp|P61221|ABCE1_HUMAN ATP-binding cassette sub-family E member 1 OS=Homo sapiens GN=ABCE1 PE=1 SV=1;tr|D6RGF4|D6RGF4_HUMAN Isoform of P6
18.6919	18.1716	18.416	19.7875	19.5131	20.5541	MCM3	0.0116078	1.52507	+	EV-NEF_EV-GFP	0.0639749	2	2	2	3.3	3.3	3.3	91.929	0	51.764	3079100	3	J3KQ69;P25205;P25205-2;A4FUD9	J3KQ69;P25205;P25205-2;A4FUD9	DNA replication licensing factor MCM3	506	tr|J3KQ69|J3KQ69_HUMAN Isoform of P25205, DNA replication licensing factor MCM3 OS=Homo sapiens GN=MCM3 PE=1 SV=2;sp|P25205|MCM3_HUMAN DNA replication licensing factor MCM3 OS=Homo sapiens GN=MCM3 PE=1 SV=3;sp|P25205-2|MCM3_HUMAN Isoform of P25205, Isoform
27.7688	27.3796	28.3237	26.6587	26.6315	26.3768	CFL1	0.0116883	-1.26838	+	EV-NEF_EV-GFP	0.0639749	10	10	8	71.7	71.7	54.8	18.502	0	274.82	929110000	61	P23528;E9PP50;Q5E9F7;G3V1A4;E9PK25;E9PS23;E9PQB7;E9PLJ3	P23528;E9PP50;Q5E9F7;G3V1A4;E9PK25;E9PS23;E9PQB7;E9PLJ3	Cofilin-1	778	sp|P23528|COF1_HUMAN Cofilin-1 OS=Homo sapiens GN=CFL1 PE=1 SV=3;tr|E9PP50|E9PP50_HUMAN Isoform of P23528, Cofilin-1 (Fragment) OS=Homo sapiens GN=CFL1 PE=1 SV=7;sp|Q5E9F7|COF1_BOVIN Cofilin-1 OS=Bos taurus GN=CFL1 PE=2 SV=3;tr|G3V1A4|G3V1A4_HUMAN Isoform
21.9194	21.1932	22.454	19.5075	20.3378	19.9553	RDX	0.0117185	-1.92198	+	EV-NEF_EV-GFP	0.0639749	18	7	7	35.5	17.2	17.2	68.563	0	47.321	14607000	9	P35241;Q32LP2;P35241-5;P35241-4;P35241-2;E9PNV3;P35241-3;E9PQ82	P35241;Q32LP2;P35241-5;P35241-4	Radixin	834	sp|P35241|RADI_HUMAN Radixin OS=Homo sapiens GN=RDX PE=1 SV=1;sp|Q32LP2|RADI_BOVIN Radixin OS=Bos taurus GN=RDX PE=2 SV=1;sp|P35241-5|RADI_HUMAN Isoform of P35241, Isoform 5 of Radixin OS=Homo sapiens GN=RDX;sp|P35241-4|RADI_HUMAN Isoform of P35241, Isofor
22.1021	22.5426	22.1341	21.062	21.1819	21.6245	DOCK2	0.0120055	-0.970111	+	EV-NEF_EV-GFP	0.064451	7	7	7	5.4	5.4	5.4	211.95	0	20.589	20671000	12	Q92608;E7ERW7;E5RFJ0;F6S220;Q92608-2;H0YB76	Q92608;E7ERW7;E5RFJ0	Dedicator of cytokinesis protein 2	1232	sp|Q92608|DOCK2_HUMAN Dedicator of cytokinesis protein 2 OS=Homo sapiens GN=DOCK2 PE=1 SV=2;tr|E7ERW7|E7ERW7_HUMAN Isoform of Q92608, Dedicator of cytokinesis protein 2 OS=Homo sapiens GN=DOCK2 PE=1 SV=1;tr|E5RFJ0|E5RFJ0_HUMAN Isoform of Q92608, Dedicator
23.7212	23.4812	24.2359	22.911	22.7413	22.5249	PTK7	0.012024	-1.08706	+	EV-NEF_EV-GFP	0.064451	12	12	12	17.1	17.1	17.1	118.39	0	16.564	60235000	13	Q13308;Q13308-6;Q13308-4;Q13308-2;Q13308-3;Q13308-5;C9JQR6;H0Y8F1;Q86X91;C9J9E8;F8WDG7;H7C5L0	Q13308;Q13308-6;Q13308-4;Q13308-2;Q13308-3;Q13308-5	Inactive tyrosine-protein kinase 7	1061	sp|Q13308|PTK7_HUMAN Inactive tyrosine-protein kinase 7 OS=Homo sapiens GN=PTK7 PE=1 SV=2;sp|Q13308-6|PTK7_HUMAN Isoform of Q13308, Isoform 6 of Inactive tyrosine-protein kinase 7 OS=Homo sapiens GN=PTK7;sp|Q13308-4|PTK7_HUMAN Isoform of Q13308, Isoform 4
22.3008	22.6787	23.3574	21.555	20.8713	21.0731	ITGAL	0.0120466	-1.61251	+	EV-NEF_EV-GFP	0.064451	7	7	6	9.7	9.7	8.9	128.77	0	72.533	28411000	16	P20701;P20701-2;P20701-3;B4DQ77;I3L468	P20701;P20701-2;P20701-3	Integrin alpha-L	761	sp|P20701|ITAL_HUMAN Integrin alpha-L OS=Homo sapiens GN=ITGAL PE=1 SV=3;sp|P20701-2|ITAL_HUMAN Isoform of P20701, Isoform 2 of Integrin alpha-L OS=Homo sapiens GN=ITGAL;sp|P20701-3|ITAL_HUMAN Isoform of P20701, Isoform 3 of Integrin alpha-L OS=Homo sapien
20.331	20.3234	20.4478	21.3409	21.2275	20.79	PARP1	0.0121112	0.752043	+	EV-NEF_EV-GFP	0.064451	4	4	4	6.1	6.1	6.1	113.08	0	34.805	7896800	4	P09874;P18493	P09874	Poly [ADP-ribose] polymerase 1	692	sp|P09874|PARP1_HUMAN Poly [ADP-ribose] polymerase 1 OS=Homo sapiens GN=PARP1 PE=1 SV=4
23.0809	22.8013	23.2037	23.785	24.3703	23.8326	UBA1	0.0121384	0.967287	+	EV-NEF_EV-GFP	0.064451	13	13	13	19.9	19.9	19.9	113.8	0	55.161	59068000	29	P22314-2;P22314;A3KMV5;Q5JRR6;Q5JRR9;Q5JRS0	P22314-2;P22314;A3KMV5	Ubiquitin-like modifier-activating enzyme 1	770	sp|P22314-2|UBA1_HUMAN Isoform of P22314, Isoform 2 of Ubiquitin-like modifier-activating enzyme 1 OS=Homo sapiens GN=UBA1;sp|P22314|UBA1_HUMAN Ubiquitin-like modifier-activating enzyme 1 OS=Homo sapiens GN=UBA1 PE=1 SV=3;sp|A3KMV5|UBA1_BOVIN Ubiquitin-lik
22.3094	22.0115	21.9273	23.7062	23.7896	22.8704	HNRNPD	0.0121577	1.37268	+	EV-NEF_EV-GFP	0.064451	6	6	6	43.8	43.8	43.8	12.64	0	12.18	34416000	12	D6RF44;H0YA96;D6RAF8;H0Y8G5;Q14103-4;Q14103-3;Q14103-2;Q14103;D6RBQ9;D6RD83;A0A087WUK2;O14979-3;O14979-2;O14979	D6RF44;H0YA96;D6RAF8;H0Y8G5;Q14103-4;Q14103-3;Q14103-2;Q14103;D6RBQ9;D6RD83	Heterogeneous nuclear ribonucleoprotein D0	340	tr|D6RF44|D6RF44_HUMAN Isoform of Q14103, Heterogeneous nuclear ribonucleoprotein D0 (Fragment) OS=Homo sapiens GN=HNRNPD PE=1 SV=7;tr|H0YA96|H0YA96_HUMAN Isoform of Q14103, Heterogeneous nuclear ribonucleoprotein D0 (Fragment) OS=Homo sapiens GN=HNRNPD PE
20.3991	20.804	19.5814	22.0442	21.7948	22.6254	PSMD2	0.0122011	1.89333	+	EV-NEF_EV-GFP	0.064451	6	6	6	12.1	12.1	12.1	100.26	0	93.142	13172000	11	P56701;Q13200;Q13200-2;Q13200-3;H7C1H2;H7C2Q3;C9JPC0	P56701;Q13200;Q13200-2;Q13200-3;H7C1H2	26S proteasome non-ATPase regulatory subunit 2	928	sp|P56701|PSMD2_BOVIN 26S proteasome non-ATPase regulatory subunit 2 OS=Bos taurus GN=PSMD2 PE=1 SV=2;sp|Q13200|PSMD2_HUMAN 26S proteasome non-ATPase regulatory subunit 2 OS=Homo sapiens GN=PSMD2 PE=1 SV=3;sp|Q13200-2|PSMD2_HUMAN Isoform of Q13200, Isoform
20.0759	20.2023	19.9993	20.9009	21.8043	21.9857	MCM7	0.0124593	1.47115	+	EV-NEF_EV-GFP	0.0655118	4	4	4	7	7	7	81.314	0	74.692	9748400	4	Q3ZBH9;P33993-3;P33993;C9J8M6;P33993-2	Q3ZBH9;P33993-3;P33993	DNA replication licensing factor MCM7	831	sp|Q3ZBH9|MCM7_BOVIN DNA replication licensing factor MCM7 OS=Bos taurus GN=MCM7 PE=2 SV=1;sp|P33993-3|MCM7_HUMAN Isoform of P33993, Isoform 3 of DNA replication licensing factor MCM7 OS=Homo sapiens GN=MCM7;sp|P33993|MCM7_HUMAN DNA replication licensing f
26.2602	25.7406	26.468	27.0136	27.4765	27.2292	PKM	0.0130478	1.0835	+	EV-NEF_EV-GFP	0.0682914	23	23	23	62.7	62.7	62.7	57.936	0	135.53	524120000	69	P14618;P14618-2;B4DNK4;P14618-3;H3BTN5;H3BQ34;H3BR70;H3BUW1;H3BTJ2;H3BT25;H3BU13;H3BN34;H3BQZ3;P30613-2;P30613	P14618;P14618-2;B4DNK4;P14618-3;H3BTN5;H3BQ34	Pyruvate kinase PKM;Pyruvate kinase	735	sp|P14618|KPYM_HUMAN Pyruvate kinase PKM OS=Homo sapiens GN=PKM PE=1 SV=4;sp|P14618-2|KPYM_HUMAN Isoform of P14618, Isoform M1 of Pyruvate kinase PKM OS=Homo sapiens GN=PKM;tr|B4DNK4|B4DNK4_HUMAN Isoform of P14618, Pyruvate kinase OS=Homo sapiens GN=PKM PE
20.7842	19.8665	20.8128	16.3137	18.3852	15.7143	GMFG	0.0131603	-3.68348	+	EV-NEF_EV-GFP	0.0683344	4	4	4	47.9	47.9	47.9	16.801	0	10.153	4601500	5	O60234;M0QX47;M0QYJ8;M0QXC2;M0QYG8;M0R1D2;M0R0C1;M0QXZ6;M0R2P2;Q56JZ9;P60984;G3V4P8;P60983	O60234;M0QX47;M0QYJ8;M0QXC2;M0QYG8;M0R1D2;M0R0C1	Glia maturation factor gamma	576	sp|O60234|GMFG_HUMAN Glia maturation factor gamma OS=Homo sapiens GN=GMFG PE=1 SV=1;tr|M0QX47|M0QX47_HUMAN Isoform of O60234, Glia maturation factor gamma OS=Homo sapiens GN=GMFG PE=1 SV=1;tr|M0QYJ8|M0QYJ8_HUMAN Isoform of O60234, Glia maturation factor ga
21.849	21.5333	22.261	21.0143	20.3205	20.5887	CAPZB	0.0131758	-1.23994	+	EV-NEF_EV-GFP	0.0683344	5	5	5	32.4	32.4	32.4	30.628	0	15.042	15152000	14	P79136-2;P47756-2;P47756;B1AK85;B1AK87;P79136;B1AK88	P79136-2;P47756-2;P47756;B1AK85;B1AK87;P79136;B1AK88	F-actin-capping protein subunit beta	872	sp|P79136-2|CAPZB_BOVIN Isoform Beta-2 of F-actin-capping protein subunit beta OS=Bos taurus GN=CAPZB;sp|P47756-2|CAPZB_HUMAN Isoform of P47756, Isoform 2 of F-actin-capping protein subunit beta OS=Homo sapiens GN=CAPZB;sp|P47756|CAPZB_HUMAN F-actin-cappin
28.6984	28.4196	28.8748	27.9768	27.6424	27.2638	SLC3A2	0.0133414	-1.03657	+	EV-NEF_EV-GFP	0.0686886	22	22	1	51.3	51.3	2.8	64.872	0	192.64	1662300000	100	F5GZS6;J3KPF3;P08195-3;P08195;P08195-4;H0YFS2;F5GZI0;H0YFX4;F5GZR9	F5GZS6;J3KPF3;P08195-3;P08195;P08195-4	4F2 cell-surface antigen heavy chain	413	tr|F5GZS6|F5GZS6_HUMAN Isoform of P08195, 4F2 cell-surface antigen heavy chain OS=Homo sapiens GN=SLC3A2 PE=1 SV=1;tr|J3KPF3|J3KPF3_HUMAN Isoform of P08195, 4F2 cell-surface antigen heavy chain OS=Homo sapiens GN=SLC3A2 PE=1 SV=1;sp|P08195-3|4F2_HUMAN Isof
21.9402	22.1	22.1229	20.812	19.0946	19.9209	RAP2C	0.0133645	-2.1119	+	EV-NEF_EV-GFP	0.0686886	7	3	3	50.3	16.4	16.4	20.745	0	12.391	17042000	12	Q08DI5;Q9Y3L5;A0A087X2C3	Q08DI5;Q9Y3L5;A0A087X2C3	Ras-related protein Rap-2c	1040	sp|Q08DI5|RAP2C_BOVIN Ras-related protein Rap-2c OS=Bos taurus GN=RAP2C PE=2 SV=1;sp|Q9Y3L5|RAP2C_HUMAN Ras-related protein Rap-2c OS=Homo sapiens GN=RAP2C PE=1 SV=1;tr|A0A087X2C3|A0A087X2C3_HUMAN Isoform of Q9Y3L5, RAP2C, member of RAS oncogene family, is
19.9359	20.0243	20.413	21.5647	20.9291	21.0107	PRPS1;PRPS2;PRPS1L1	0.0135383	1.04377	+	EV-NEF_EV-GFP	0.0692702	2	2	2	23.7	23.7	23.7	12.324	0.00093284	21.942	7981400	3	B7ZB02;B1ALA9;Q2HJ58;P60891-2;P60891;P11908;P11908-2;H7C540;A0A0B4J207;P21108	B7ZB02;B1ALA9;Q2HJ58;P60891-2;P60891;P11908;P11908-2;H7C540;A0A0B4J207;P21108	Ribose-phosphate pyrophosphokinase 1;Ribose-phosphate pyrophosphokinase 2;Ribose-phosphate pyrophosphokinase 3	179	tr|B7ZB02|B7ZB02_HUMAN Isoform of P60891, Ribose-phosphate pyrophosphokinase 1 OS=Homo sapiens GN=PRPS1 PE=1 SV=1;tr|B1ALA9|B1ALA9_HUMAN Isoform of P60891, Ribose-phosphate pyrophosphokinase 1 OS=Homo sapiens GN=PRPS1 PE=1 SV=1;sp|Q2HJ58|PRPS1_BOVIN Ribose
20.308	19.1374	21.164	16.0509	17.7539	17.1066	PAG1	0.0136527	-3.23266	+	EV-NEF_EV-GFP	0.0695021	3	3	3	13.2	13.2	13.2	46.98	0	13.949	4167200	5	Q9NWQ8	Q9NWQ8	Phosphoprotein associated with glycosphingolipid-enriched microdomains 1	1307	sp|Q9NWQ8|PHAG1_HUMAN Phosphoprotein associated with glycosphingolipid-enriched microdomains 1 OS=Homo sapiens GN=PAG1 PE=1 SV=2
26.3281	25.8781	27.1176	25.0041	24.5533	24.8933	MYO1G	0.0137055	-1.62438	+	EV-NEF_EV-GFP	0.0695021	25	25	25	33.6	33.6	33.6	116.44	0	158.41	348220000	50	B0I1T2;B0I1T2-4;B0I1T2-3;F8WEW9;B0I1T2-2	B0I1T2;B0I1T2-4	Unconventional myosin-Ig;Minor histocompatibility antigen HA-2	168	sp|B0I1T2|MYO1G_HUMAN Unconventional myosin-Ig OS=Homo sapiens GN=MYO1G PE=1 SV=2;sp|B0I1T2-4|MYO1G_HUMAN Isoform of B0I1T2, Isoform 4 of Unconventional myosin-Ig OS=Homo sapiens GN=MYO1G
22.4499	22.9292	23.2697	21.1803	19.4807	18.9052	TIMP1	0.0138463	-3.02753	+	EV-NEF_EV-GFP	0.0699053	5	5	5	66.4	66.4	66.4	16.057	0	91.864	26540000	10	Q5H9A7;P01033;H0Y789;Q5H9B5;Q5H9B4	Q5H9A7;P01033;H0Y789	Metalloproteinase inhibitor 1	624	tr|Q5H9A7|Q5H9A7_HUMAN Isoform of P01033, Metalloproteinase inhibitor 1 OS=Homo sapiens GN=TIMP1 PE=1 SV=1;sp|P01033|TIMP1_HUMAN Metalloproteinase inhibitor 1 OS=Homo sapiens GN=TIMP1 PE=1 SV=1;tr|H0Y789|H0Y789_HUMAN Isoform of P01033, Metalloproteinase in
27.5396	27.0634	27.4759	28.0249	28.1004	27.926	HSP90AB1	0.0139991	0.65744	+	EV-NEF_EV-GFP	0.0703653	31	31	1	50	50	3.5	83.263	0	323.31	1059300000	105	P08238;Q58FF7;F8W026	P08238	Heat shock protein HSP 90-beta	677	sp|P08238|HS90B_HUMAN Heat shock protein HSP 90-beta OS=Homo sapiens GN=HSP90AB1 PE=1 SV=4
23.806	23.6043	24.205	24.6631	24.7687	25.2042	ANXA6	0.0141389	1.00687	+	EV-NEF_EV-GFP	0.0707564	16	16	9	30.8	30.8	19	75.872	0	43.355	105630000	29	P08133;P08133-2;E5RK69;E7EMC6;E5RFF0;E5RI05;E5RJF5;E5RK63;E5RIU8;E5RJR0;H0YC77	P08133;P08133-2;E5RK69;E7EMC6	Annexin A6;Annexin	675	sp|P08133|ANXA6_HUMAN Annexin A6 OS=Homo sapiens GN=ANXA6 PE=1 SV=3;sp|P08133-2|ANXA6_HUMAN Isoform of P08133, Isoform 2 of Annexin A6 OS=Homo sapiens GN=ANXA6;tr|E5RK69|E5RK69_HUMAN Isoform of P08133, Annexin OS=Homo sapiens GN=ANXA6 PE=1 SV=1;tr|E7EMC6|E
17.4214	17.9535	17.9915	16.5941	17.0626	16.4386	CAT	0.0142602	-1.09038	+	EV-NEF_EV-GFP	0.0710518	1	1	1	2.5	2.5	2.5	59.755	0	2.896	701440	1	P04040	P04040	Catalase	639	sp|P04040|CATA_HUMAN Catalase OS=Homo sapiens GN=CAT PE=1 SV=3
24.6945	24.3539	24.8812	25.3266	25.8727	25.5011	PHGDH	0.014376	0.923599	+	EV-NEF_EV-GFP	0.0713177	15	15	15	44.1	44.1	44.1	56.65	0	54.344	171080000	41	O43175;Q5SZU1;Q5EAD2	O43175;Q5SZU1	D-3-phosphoglycerate dehydrogenase	569	sp|O43175|SERA_HUMAN D-3-phosphoglycerate dehydrogenase OS=Homo sapiens GN=PHGDH PE=1 SV=4;tr|Q5SZU1|Q5SZU1_HUMAN Isoform of O43175, D-3-phosphoglycerate dehydrogenase OS=Homo sapiens GN=PHGDH PE=1 SV=1
20.2894	20.3323	20.4892	21.5885	22.0773	21.0829	KIF5B	0.0144611	1.21261	+	EV-NEF_EV-GFP	0.071429	9	9	9	13.8	13.8	13.8	109.68	0	18.804	9514500	8	P33176;A0A0G2JMZ6;J3KNA1;O60282;Q12840;O60282-2	P33176	Kinesin-1 heavy chain	828	sp|P33176|KINH_HUMAN Kinesin-1 heavy chain OS=Homo sapiens GN=KIF5B PE=1 SV=1
20.7965	21.6255	19.9797	15.3814	17.2507	18.1502	ABI3	0.0148062	-3.87309	+	EV-NEF_EV-GFP	0.0719316	4	4	4	19.4	19.4	19.4	38.449	0	66.483	6137200	3	Q9P2A4-2;Q9P2A4	Q9P2A4-2;Q9P2A4	ABI gene family member 3	1316	sp|Q9P2A4-2|ABI3_HUMAN Isoform of Q9P2A4, Isoform 2 of ABI gene family member 3 OS=Homo sapiens GN=ABI3;sp|Q9P2A4|ABI3_HUMAN ABI gene family member 3 OS=Homo sapiens GN=ABI3 PE=1 SV=2
27.4403	26.7117	27.9238	25.9866	25.8663	25.8674	EHD1	0.01491	-1.45184	+	EV-NEF_EV-GFP	0.0719316	27	27	16	63.1	63.1	41	60.626	0	138.69	677090000	98	Q9H4M9;A0A024R571;Q5E9R3;C9JC03;C9J2Z4;C9JDQ8;C9JIJ3;C9IZH1;Q9NZN3-2	Q9H4M9;A0A024R571;Q5E9R3;C9JC03;C9J2Z4	EH domain-containing protein 1	1287	sp|Q9H4M9|EHD1_HUMAN EH domain-containing protein 1 OS=Homo sapiens GN=EHD1 PE=1 SV=2;tr|A0A024R571|A0A024R571_HUMAN Isoform of Q9H4M9, EH domain-containing protein 1 OS=Homo sapiens GN=EHD1 PE=1 SV=1;sp|Q5E9R3|EHD1_BOVIN EH domain-containing protein 1 OS=
25.4334	25.0467	25.9851	24.3817	24.2905	24.4191	RHOA	0.0149716	-1.12465	+	EV-NEF_EV-GFP	0.0719316	9	9	3	62.2	62.2	24.9	21.768	0	41.678	186720000	24	P61585;P61586;C9JNR4;C9JX21;C9JRM1	P61585;P61586;C9JNR4;C9JX21	Transforming protein RhoA	948	sp|P61585|RHOA_BOVIN Transforming protein RhoA OS=Bos taurus GN=RHOA PE=1 SV=1;sp|P61586|RHOA_HUMAN Transforming protein RhoA OS=Homo sapiens GN=RHOA PE=1 SV=1;tr|C9JNR4|C9JNR4_HUMAN Isoform of P61586, Transforming protein RhoA (Fragment) OS=Homo sapiens G
18.6092	18.9037	19.0216	17.0944	17.6819	16.1756	DTX1	0.014994	-1.8609	+	EV-NEF_EV-GFP	0.0719316	2	2	2	8.2	8.2	8.2	67.368	0	53.956	1436600	2	Q86Y01	Q86Y01	E3 ubiquitin-protein ligase DTX1	1197	sp|Q86Y01|DTX1_HUMAN E3 ubiquitin-protein ligase DTX1 OS=Homo sapiens GN=DTX1 PE=1 SV=1
19.9912	19.9137	19.4189	20.6077	21.5751	21.4004	AIMP2	0.0150248	1.41977	+	EV-NEF_EV-GFP	0.0719316	4	4	4	27.2	27.2	27.2	35.348	0	13.515	7631000	10	Q13155;A8MU58;F8W950;Q0II26	Q13155;A8MU58;F8W950	Aminoacyl tRNA synthase complex-interacting multifunctional protein 2	1057	sp|Q13155|AIMP2_HUMAN Aminoacyl tRNA synthase complex-interacting multifunctional protein 2 OS=Homo sapiens GN=AIMP2 PE=1 SV=2;tr|A8MU58|A8MU58_HUMAN Isoform of Q13155, Aminoacyl tRNA synthase complex-interacting multifunctional protein 2 OS=Homo sapiens G
20.9632	21.6185	20.8752	19.4167	19.2403	20.1956	APOC3	0.0150264	-1.53476	+	EV-NEF_EV-GFP	0.0719316	2	2	2	35.4	35.4	35.4	10.692	0	38.121	9247400	6	P19035;B0YIW2;P02656	P19035;B0YIW2;P02656	Apolipoprotein C-III	752	sp|P19035|APOC3_BOVIN Apolipoprotein C-III OS=Bos taurus GN=APOC3 PE=1 SV=2;tr|B0YIW2|B0YIW2_HUMAN Isoform of P02656, Apolipoprotein C-III OS=Homo sapiens GN=APOC3 PE=1 SV=1;sp|P02656|APOC3_HUMAN Apolipoprotein C-III OS=Homo sapiens GN=APOC3 PE=1 SV=1
20.3707	19.6041	20.9182	17.8048	18.513	18.7527	EPB41L5;EPB41L4B	0.0150877	-1.94084	+	EV-NEF_EV-GFP	0.0719316	2	2	2	4.6	4.6	4.6	57.168	0.0042918	16.959	4754500	2	Q58CU2;Q9HCM4-2;Q9HCM4-4;Q9HCM4-3;Q9HCM4;Q9H329-2;Q9H329	Q58CU2;Q9HCM4-2;Q9HCM4-4;Q9HCM4-3;Q9HCM4;Q9H329-2;Q9H329	Band 4.1-like protein 5;Band 4.1-like protein 4B	1155	sp|Q58CU2|E41L5_BOVIN Band 4.1-like protein 5 OS=Bos taurus GN=EPB41L5 PE=2 SV=1;sp|Q9HCM4-2|E41L5_HUMAN Isoform of Q9HCM4, Isoform 2 of Band 4.1-like protein 5 OS=Homo sapiens GN=EPB41L5;sp|Q9HCM4-4|E41L5_HUMAN Isoform of Q9HCM4, Isoform 4 of Band 4.1-lik
15.4492	14.2715	16.2843	18.3523	18.0553	20.0591	S100A1	0.0151034	3.48724	+	EV-NEF_EV-GFP	0.0719316	1	1	1	61.8	61.8	61.8	38.223	0	25.093	1182100	3	Q5T7Y5;Q5T7Y4;P02639;P23297	Q5T7Y5;Q5T7Y4;P02639;P23297	Protein S100-A1	635	tr|Q5T7Y5|Q5T7Y5_HUMAN Isoform of P23297, Protein S100-A1 (Fragment) OS=Homo sapiens GN=S100A1 PE=1 SV=1;tr|Q5T7Y4|Q5T7Y4_HUMAN Isoform of P23297, Protein S100-A1 OS=Homo sapiens GN=S100A1 PE=1 SV=1;sp|P02639|S10A1_BOVIN Protein S100-A1 OS=Bos taurus GN=S1
20.3445	20.7529	20.3831	18.0924	18.91	16.8008	FMNL2	0.0151302	-2.55908	+	EV-NEF_EV-GFP	0.0719316	3	3	2	7.6	7.6	4.8	53.383	0	27.716	4895800	2	C9IZY8;Q96PY5;Q96PY5-3	C9IZY8;Q96PY5;Q96PY5-3	Formin-like protein 2	212	tr|C9IZY8|C9IZY8_HUMAN Isoform of Q96PY5, Formin-like protein 2 OS=Homo sapiens GN=FMNL2 PE=1 SV=1;sp|Q96PY5|FMNL2_HUMAN Formin-like protein 2 OS=Homo sapiens GN=FMNL2 PE=1 SV=3;sp|Q96PY5-3|FMNL2_HUMAN Isoform of Q96PY5, Isoform 2 of Formin-like protein 2
19.9289	20.5685	19.2292	21.4063	21.4583	21.7807	DDX39A	0.0153804	1.6396	+	EV-NEF_EV-GFP	0.0728176	3	3	1	8.4	8.4	2.8	49.129	0	38.563	8768900	6	O00148;K7EPJ3;K7EQN7;O00148-3;O00148-2;K7ENP6;A0A0D9SEM9;A0A0G2JHN7;K7EL56;K7EIL8;F6U6E2;K7EN69;F6S2B7;F6SXL5;F6QYI9;A0A0G2JJL7;H0Y400;F6R6M7	O00148;K7EPJ3;K7EQN7;O00148-3;O00148-2	ATP-dependent RNA helicase DDX39A	541	sp|O00148|DX39A_HUMAN ATP-dependent RNA helicase DDX39A OS=Homo sapiens GN=DDX39A PE=1 SV=2;tr|K7EPJ3|K7EPJ3_HUMAN Isoform of O00148, ATP-dependent RNA helicase DDX39A (Fragment) OS=Homo sapiens GN=DDX39A PE=1 SV=1;tr|K7EQN7|K7EQN7_HUMAN Isoform of O00148,
20.4423	19.8294	20.8731	15.4959	17.1212	18.2232	UTRN	0.0154714	-3.4348	+	EV-NEF_EV-GFP	0.0729457	7	7	7	3.5	3.5	3.5	394.46	0	11.188	4541700	9	P46939;P46939-2;Q5T097;P46939-4;H0Y337;P46939-3;A0A0D9SG57;A0A0A0MSM3	P46939;P46939-2	Utrophin	869	sp|P46939|UTRO_HUMAN Utrophin OS=Homo sapiens GN=UTRN PE=1 SV=2;sp|P46939-2|UTRO_HUMAN Isoform of P46939, Isoform 2 of Utrophin OS=Homo sapiens GN=UTRN
17.5479	17.4788	16.5796	18.9888	18.6706	19.9668	MTA2	0.0158852	2.00665	+	EV-NEF_EV-GFP	0.0745884	2	2	2	5.1	5.1	5.1	75.022	0	14.16	1814200	4	O94776	O94776	Metastasis-associated protein MTA2	603	sp|O94776|MTA2_HUMAN Metastasis-associated protein MTA2 OS=Homo sapiens GN=MTA2 PE=1 SV=1
21.5599	19.9506	21.598	18.3158	18.8719	18.954	ATP11C	0.0159584	-2.3223	+	EV-NEF_EV-GFP	0.0746252	3	3	3	5.7	5.7	5.7	127.68	0	47.674	8448000	5	A0A067XG54;Q8NB49-2;Q8NB49-3;Q8NB49-4;Q8NB49;H7C0E8	A0A067XG54;Q8NB49-2;Q8NB49-3;Q8NB49-4;Q8NB49	Phospholipid-transporting ATPase;Phospholipid-transporting ATPase IG	2	tr|A0A067XG54|A0A067XG54_HUMAN Isoform of Q8NB49, Phospholipid-transporting ATPase OS=Homo sapiens GN=ATP11C PE=1 SV=1;sp|Q8NB49-2|AT11C_HUMAN Isoform of Q8NB49, Isoform 2 of Phospholipid-transporting ATPase IG OS=Homo sapiens GN=ATP11C;sp|Q8NB49-3|AT11C_H
20.2061	20.4835	20.8645	21.1807	21.5214	21.5704	NARS	0.0161945	0.906165	+	EV-NEF_EV-GFP	0.0754203	4	4	4	7.7	7.7	7.7	62.942	0	85.365	9768500	8	O43776;Q2KJG3;K7EMQ6;K7EPK2;K7EQ35	O43776;Q2KJG3	Asparagine--tRNA ligase, cytoplasmic	574	sp|O43776|SYNC_HUMAN Asparagine--tRNA ligase, cytoplasmic OS=Homo sapiens GN=NARS PE=1 SV=1;sp|Q2KJG3|SYNC_BOVIN Asparagine--tRNA ligase, cytoplasmic OS=Bos taurus GN=NARS PE=2 SV=3
23.0095	22.4254	22.5488	21.9583	21.9591	21.942	BROX	0.0163699	-0.708124	+	EV-NEF_EV-GFP	0.0759222	5	5	5	27.4	27.4	27.4	42.871	0	54.284	29954000	10	Q5VW32-2;Q5VW32;Q5VW33;F5GXQ0	Q5VW32-2;Q5VW32;Q5VW33;F5GXQ0	BRO1 domain-containing protein BROX	1169	sp|Q5VW32-2|BROX_HUMAN Isoform of Q5VW32, Isoform 2 of BRO1 domain-containing protein BROX OS=Homo sapiens GN=BROX;sp|Q5VW32|BROX_HUMAN BRO1 domain-containing protein BROX OS=Homo sapiens GN=BROX PE=1 SV=1;tr|Q5VW33|Q5VW33_HUMAN Isoform of Q5VW32, BRO1 dom
18.7036	18.2361	17.9766	15.2734	16.4773	16.8782	VAMP3;VAMP2	0.0164496	-2.0958	+	EV-NEF_EV-GFP	0.0759222	2	2	1	38.5	38.5	15.4	11.535	0	16.173	1005400	4	Q2KJD2;Q15836;K7ENK9;K7EKX0	Q2KJD2;Q15836;K7ENK9;K7EKX0	Vesicle-associated membrane protein 3	1096	sp|Q2KJD2|VAMP3_BOVIN Vesicle-associated membrane protein 3 OS=Bos taurus GN=VAMP3 PE=3 SV=1;sp|Q15836|VAMP3_HUMAN Vesicle-associated membrane protein 3 OS=Homo sapiens GN=VAMP3 PE=1 SV=3;tr|K7ENK9|K7ENK9_HUMAN Isoform of P63027, Vesicle-associated membran
25.7089	25.5296	26.3045	24.9586	24.9307	24.7048	PTPRC	0.0165386	-0.982967	+	EV-NEF_EV-GFP	0.0759222	23	23	23	27.5	27.5	27.5	131.13	0	131.01	245620000	41	X6R433;A0A0A0MT22;P08575-2;P08575;M3ZCP1;A0A075B788;E9PKH0;A0A0G2JNW2;M9MMK9	X6R433;A0A0A0MT22;P08575-2;P08575;M3ZCP1;A0A075B788;E9PKH0	Protein-tyrosine-phosphatase;Receptor-type tyrosine-protein phosphatase C	68	tr|X6R433|X6R433_HUMAN Isoform of P08575, Receptor-type tyrosine-protein phosphatase C OS=Homo sapiens GN=PTPRC PE=1 SV=1;tr|A0A0A0MT22|A0A0A0MT22_HUMAN Isoform of P08575, Protein tyrosine phosphatase, receptor type, C, isoform CRA_d OS=Homo sapiens GN=PTP
21.9459	21.7367	22.6225	21.0831	20.8208	20.3688	F11R	0.016623	-1.34409	+	EV-NEF_EV-GFP	0.0759222	5	5	5	20.4	20.4	20.4	32.583	0	16.663	16596000	7	Q9Y624;A0A087WY82;Q9Y624-2	Q9Y624;A0A087WY82;Q9Y624-2	Junctional adhesion molecule A	1352	sp|Q9Y624|JAM1_HUMAN Junctional adhesion molecule A OS=Homo sapiens GN=F11R PE=1 SV=1;tr|A0A087WY82|A0A087WY82_HUMAN Isoform of Q9Y624, Junctional adhesion molecule A OS=Homo sapiens GN=F11R PE=1 SV=1;sp|Q9Y624-2|JAM1_HUMAN Isoform of Q9Y624, Isoform 2 of
24.3607	24.257	23.4692	26.0925	25.1146	25.6196	CSNK2B;CSNK2B-LY6G5B-1181;CSNK2B-LY6G5B--991	0.016635	1.57993	+	EV-NEF_EV-GFP	0.0759222	8	8	8	53	53	53	24.942	0	58.253	162240000	26	P67868;P67870;Q5SRQ6;Q5SRQ3;N0E472;A0A0G2JM12;N0E644;A0A0G2JM58	P67868;P67870;Q5SRQ6;Q5SRQ3;N0E472;A0A0G2JM12	Casein kinase II subunit beta	991	sp|P67868|CSK2B_BOVIN Casein kinase II subunit beta OS=Bos taurus GN=CSNK2B PE=1 SV=1;sp|P67870|CSK2B_HUMAN Casein kinase II subunit beta OS=Homo sapiens GN=CSNK2B PE=1 SV=1;tr|Q5SRQ6|Q5SRQ6_HUMAN Isoform of P67870, Casein kinase II subunit beta OS=Homo sa
25.008	24.1908	25.5875	23.2999	23.3261	23.3671	EHD4	0.0169741	-1.59774	+	EV-NEF_EV-GFP	0.0771611	17	15	15	38.3	36.3	36.3	61.113	0	66.014	123290000	29	A0A087WUA5;Q9H223	A0A087WUA5;Q9H223	EH domain-containing protein 4	11	tr|A0A087WUA5|A0A087WUA5_HUMAN Isoform of Q9H223, EH domain-containing protein 4 OS=Homo sapiens GN=EHD4 PE=1 SV=1;sp|Q9H223|EHD4_HUMAN EH domain-containing protein 4 OS=Homo sapiens GN=EHD4 PE=1 SV=1
21.7854	21.802	22.5281	20.2143	20.2533	21.1213	WASF2	0.0171409	-1.50884	+	EV-NEF_EV-GFP	0.0773015	6	6	6	16.5	16.5	16.5	54.283	0	74.579	17014000	15	Q9Y6W5;A2VDK6;Q9Y6W5-2;Q9UPY6-2;Q9UPY6	Q9Y6W5;A2VDK6;Q9Y6W5-2	Wiskott-Aldrich syndrome protein family member 2	1359	sp|Q9Y6W5|WASF2_HUMAN Wiskott-Aldrich syndrome protein family member 2 OS=Homo sapiens GN=WASF2 PE=1 SV=3;sp|A2VDK6|WASF2_BOVIN Wiskott-Aldrich syndrome protein family member 2 OS=Bos taurus GN=WASF2 PE=2 SV=1;sp|Q9Y6W5-2|WASF2_HUMAN Isoform of Q9Y6W5, Iso
26.0767	25.6706	26.1795	26.5346	26.6959	26.8893	EEF2	0.0171458	0.730976	+	EV-NEF_EV-GFP	0.0773015	30	30	30	47.6	47.6	47.6	95.337	0	265.97	405420000	98	P13639;Q3SYU2	P13639;Q3SYU2	Elongation factor 2	729	sp|P13639|EF2_HUMAN Elongation factor 2 OS=Homo sapiens GN=EEF2 PE=1 SV=4;sp|Q3SYU2|EF2_BOVIN Elongation factor 2 OS=Bos taurus GN=EEF2 PE=2 SV=3
22.3239	22.5695	23.0398	21.6229	21.3953	20.6407	ITGA5	0.0172744	-1.42476	+	EV-NEF_EV-GFP	0.0773015	5	5	5	6.9	6.9	6.9	114.54	0	100.52	24426000	9	P08648;Q27977	P08648;Q27977	Integrin alpha-5;Integrin alpha-5 heavy chain;Integrin alpha-5 light chain	683	sp|P08648|ITA5_HUMAN Integrin alpha-5 OS=Homo sapiens GN=ITGA5 PE=1 SV=2;sp|Q27977|ITA5_BOVIN Integrin alpha-5 (Fragment) OS=Bos taurus GN=ITGA5 PE=2 SV=1
17.6391	17.9862	18.5582	17.0139	16.4239	16.9263	WDR20	0.017276	-1.27312	+	EV-NEF_EV-GFP	0.0773015	1	1	1	56.5	56.5	56.5	25.188	0.010244	13.541	857700	1	G3V5V2;H0YKE8;A0A088AWN2;Q8TBZ3-8;Q8TBZ3-3;Q8TBZ3-5;Q8TBZ3-6;Q8TBZ3;Q8TBZ3-2;Q8TBZ3-7	G3V5V2;H0YKE8;A0A088AWN2;Q8TBZ3-8;Q8TBZ3-3;Q8TBZ3-5;Q8TBZ3-6;Q8TBZ3;Q8TBZ3-2;Q8TBZ3-7	WD repeat-containing protein 20	55	tr|G3V5V2|G3V5V2_HUMAN Isoform of Q8TBZ3, WD repeat-containing protein 20 OS=Homo sapiens GN=WDR20 PE=1 SV=1;tr|H0YKE8|H0YKE8_HUMAN Isoform of Q8TBZ3, WD repeat-containing protein 20 OS=Homo sapiens GN=WDR20 PE=1 SV=1;tr|A0A088AWN2|A0A088AWN2_HUMAN Isoform
22.3705	22.4249	21.4358	23.2206	23.4367	23.4	EPRS	0.0176947	1.27539	+	EV-NEF_EV-GFP	0.0785911	17	17	17	18.1	18.1	18.1	170.59	0	30.997	32996000	22	P07814;V9GYZ6;V9GZ76	P07814;V9GYZ6	Bifunctional glutamate/proline--tRNA ligase;Glutamate--tRNA ligase;Proline--tRNA ligase	672	sp|P07814|SYEP_HUMAN Bifunctional glutamate/proline--tRNA ligase OS=Homo sapiens GN=EPRS PE=1 SV=5;tr|V9GYZ6|V9GYZ6_HUMAN Isoform of P07814, Bifunctional glutamate/proline--tRNA ligase (Fragment) OS=Homo sapiens GN=EPRS PE=1 SV=1
24.2559	24.513	24.4468	23.2052	22.0826	21.2464	GPA33	0.017706	-2.22716	+	EV-NEF_EV-GFP	0.0785911	8	8	8	36.1	36.1	36.1	35.632	0	32.664	78469000	14	Q99795;A0A0J9YXH7	Q99795	Cell surface A33 antigen	1258	sp|Q99795|GPA33_HUMAN Cell surface A33 antigen OS=Homo sapiens GN=GPA33 PE=1 SV=1
21.7227	21.4639	21.6885	22.2342	23.1938	23.0356	CCT5	0.0177708	1.19615	+	EV-NEF_EV-GFP	0.0785911	11	11	11	34.2	34.2	34.2	59.67	0	45.937	24511000	25	P48643;E7ENZ3;B7ZAR1;E9PCA1;P48643-2;D6RIZ7	P48643;E7ENZ3;B7ZAR1;E9PCA1;P48643-2	T-complex protein 1 subunit epsilon	878	sp|P48643|TCPE_HUMAN T-complex protein 1 subunit epsilon OS=Homo sapiens GN=CCT5 PE=1 SV=1;tr|E7ENZ3|E7ENZ3_HUMAN Isoform of P48643, T-complex protein 1 subunit epsilon OS=Homo sapiens GN=CCT5 PE=1 SV=1;tr|B7ZAR1|B7ZAR1_HUMAN Isoform of P48643, T-complex p
20.0958	19.4942	20.123	15.7984	16.4318	18.365	MPP1	0.0190218	-3.03927	+	EV-NEF_EV-GFP	0.0833374	2	2	2	7.3	7.3	7.3	49.074	0	18.634	3306300	4	Q00013-2;Q00013-3;Q00013;C9JB34;C9J9J4;A8MTH1	Q00013-2;Q00013-3;Q00013;C9JB34;C9J9J4;A8MTH1	55 kDa erythrocyte membrane protein	1016	sp|Q00013-2|EM55_HUMAN Isoform of Q00013, Isoform 2 of 55 kDa erythrocyte membrane protein OS=Homo sapiens GN=MPP1;sp|Q00013-3|EM55_HUMAN Isoform of Q00013, Isoform 3 of 55 kDa erythrocyte membrane protein OS=Homo sapiens GN=MPP1;sp|Q00013|EM55_HUMAN 55 kD
18.6767	19.3152	18.5187	16.5992	17.6985	17.4793	DAB1	0.0190487	-1.57789	+	EV-NEF_EV-GFP	0.0833374	2	2	2	11.3	11.3	11.3	22.917	0	3.958	1629700	2	X6R4J9;O75553-2;O75553-4;O75553-5;O75553-6;O75553	X6R4J9;O75553-2;O75553-4;O75553-5;O75553-6;O75553	Disabled homolog 1	593	tr|X6R4J9|X6R4J9_HUMAN Isoform of O75553, Disabled homolog 1 (Fragment) OS=Homo sapiens GN=DAB1 PE=1 SV=1;sp|O75553-2|DAB1_HUMAN Isoform of O75553, Isoform DAB213 of Disabled homolog 1 OS=Homo sapiens GN=DAB1;sp|O75553-4|DAB1_HUMAN Isoform of O75553, Isofo
22.5141	22.1961	22.6829	23.309	23.6821	23.051	MTHFD1	0.0190632	0.882968	+	EV-NEF_EV-GFP	0.0833374	9	9	9	12.8	12.8	12.8	110.61	0	18.226	37526000	12	F5H2F4;P11586;V9GYY3	F5H2F4;P11586	C-1-tetrahydrofolate synthase, cytoplasmic;Methylenetetrahydrofolate dehydrogenase;Methenyltetrahydrofolate cyclohydrolase;Formyltetrahydrofolate synthetase;C-1-tetrahydrofolate synthase, cytoplasmic, N-terminally processed	418	tr|F5H2F4|F5H2F4_HUMAN Isoform of P11586, C-1-tetrahydrofolate synthase, cytoplasmic OS=Homo sapiens GN=MTHFD1 PE=1 SV=1;sp|P11586|C1TC_HUMAN C-1-tetrahydrofolate synthase, cytoplasmic OS=Homo sapiens GN=MTHFD1 PE=1 SV=3
21.9086	21.804	21.4711	22.1886	22.4322	22.6154	AARS	0.0193547	0.684181	+	EV-NEF_EV-GFP	0.084289	6	6	6	9.1	9.1	9.1	106.81	0	86.262	21509000	16	P49588;P49588-2;H3BPK7	P49588;P49588-2	Alanine--tRNA ligase, cytoplasmic	882	sp|P49588|SYAC_HUMAN Alanine--tRNA ligase, cytoplasmic OS=Homo sapiens GN=AARS PE=1 SV=2;sp|P49588-2|SYAC_HUMAN Isoform of P49588, Isoform 2 of Alanine--tRNA ligase, cytoplasmic OS=Homo sapiens GN=AARS
24.8932	24.3989	24.8621	23.8862	23.6249	24.1486	CDC42	0.0194493	-0.831502	+	EV-NEF_EV-GFP	0.084379	8	7	7	48.2	42.4	42.4	21.258	0	18.99	113870000	24	Q2KJ93;P60953;Q5JYX0;Q2KJ93-2;P60953-1	Q2KJ93;P60953;Q5JYX0;Q2KJ93-2;P60953-1	Cell division control protein 42 homolog	936	sp|Q2KJ93|CDC42_BOVIN Cell division control protein 42 homolog OS=Bos taurus GN=CDC42 PE=1 SV=1;sp|P60953|CDC42_HUMAN Cell division control protein 42 homolog OS=Homo sapiens GN=CDC42 PE=1 SV=2;tr|Q5JYX0|Q5JYX0_HUMAN Isoform of P60953, Cell division contro
21.3568	21.0519	21.1853	21.8095	21.6724	22.2177	TNFAIP3	0.0195587	0.7019	+	EV-NEF_EV-GFP	0.0845319	6	6	6	10.8	10.8	10.8	84.938	0	69.849	13324000	5	A0A087WU80;P21580;D3TTY5;A0A087WXL5;A0A087X1N1;A0A087WVN3	A0A087WU80;P21580;D3TTY5;A0A087WXL5;A0A087X1N1	Tumor necrosis factor alpha-induced protein 3;A20p50;A20p37	10	tr|A0A087WU80|A0A087WU80_HUMAN Isoform of P21580, Tumor necrosis factor alpha-induced protein 3 OS=Homo sapiens GN=TNFAIP3 PE=1 SV=1;sp|P21580|TNAP3_HUMAN Tumor necrosis factor alpha-induced protein 3 OS=Homo sapiens GN=TNFAIP3 PE=1 SV=1;tr|D3TTY5|D3TTY5_H
25.0781	24.3564	26.1167	22.1719	21.7174	23.4461	CLIC4	0.0196646	-2.7386	+	EV-NEF_EV-GFP	0.0845759	12	12	11	66	66	62.8	28.772	0	52.381	144910000	23	Q9Y696;Q9XSA7;A6PVS0;O15247	Q9Y696;Q9XSA7	Chloride intracellular channel protein 4	1354	sp|Q9Y696|CLIC4_HUMAN Chloride intracellular channel protein 4 OS=Homo sapiens GN=CLIC4 PE=1 SV=4;sp|Q9XSA7|CLIC4_BOVIN Chloride intracellular channel protein 4 OS=Bos taurus GN=CLIC4 PE=2 SV=3
24.3587	24.4415	24.9889	23.6448	23.4541	23.9421	RAB10	0.0197171	-0.916027	+	EV-NEF_EV-GFP	0.0845759	3	2	2	17	11.5	11.5	22.541	0	9.107	104730000	6	P61026	P61026	Ras-related protein Rab-10	941	sp|P61026|RAB10_HUMAN Ras-related protein Rab-10 OS=Homo sapiens GN=RAB10 PE=1 SV=1
20.7198	20.4815	20.239	21.573	23.2261	22.2317	XRCC5	0.0203664	1.8635	+	EV-NEF_EV-GFP	0.0870341	6	6	6	11.5	11.5	11.5	82.704	0	99.063	15253000	11	P13010;C9JZ81	P13010	X-ray repair cross-complementing protein 5	721	sp|P13010|XRCC5_HUMAN X-ray repair cross-complementing protein 5 OS=Homo sapiens GN=XRCC5 PE=1 SV=3
20.8381	21.0767	21.3575	19.863	19.8658	20.5378	FERMT2	0.0206529	-1.00187	+	EV-NEF_EV-GFP	0.087929	5	5	5	15.8	15.8	15.8	61.796	0	12.407	9281800	7	A0A0U1RRM8;H0YJ34;Q96AC1-2;Q96AC1;Q96AC1-3;H0YJB6	A0A0U1RRM8;H0YJ34;Q96AC1-2;Q96AC1;Q96AC1-3	Fermitin family homolog 2	116	tr|A0A0U1RRM8|A0A0U1RRM8_HUMAN Isoform of Q96AC1, Fermitin family homolog 2 (Fragment) OS=Homo sapiens GN=FERMT2 PE=1 SV=1;tr|H0YJ34|H0YJ34_HUMAN Isoform of Q96AC1, Fermitin family homolog 2 (Fragment) OS=Homo sapiens GN=FERMT2 PE=1 SV=1;sp|Q96AC1-2|FERM2_
18.2915	18.7485	18.7733	16.6802	17.3007	15.4059	STS	0.0208729	-2.14218	+	EV-NEF_EV-GFP	0.0885352	2	2	2	6.5	6.5	6.5	65.492	0	90.342	1228400	2	P08842	P08842	Steryl-sulfatase	686	sp|P08842|STS_HUMAN Steryl-sulfatase OS=Homo sapiens GN=STS PE=1 SV=2
17.8314	19.2657	18.3189	19.9827	20.0651	20.7989	EIF3E	0.0215721	1.81028	+	EV-NEF_EV-GFP	0.0909356	3	3	3	7	7	7	52.19	0	46.406	3469200	8	Q3T102;P60228;H0YBR5;E5RHS5;E5RGA2;E5RIP5;E5RJ25;H0YBP5;E5RIT4;E5RII3	Q3T102;P60228;H0YBR5;E5RHS5;E5RGA2	Eukaryotic translation initiation factor 3 subunit E	932	sp|Q3T102|EIF3E_BOVIN Eukaryotic translation initiation factor 3 subunit E OS=Bos taurus GN=EIF3E PE=2 SV=1;sp|P60228|EIF3E_HUMAN Eukaryotic translation initiation factor 3 subunit E OS=Homo sapiens GN=EIF3E PE=1 SV=1;tr|H0YBR5|H0YBR5_HUMAN Isoform of P602
22.7696	21.3333	22.8282	20.6539	20.1911	19.4172	RACGAP1	0.0215982	-2.22301	+	EV-NEF_EV-GFP	0.0909356	9	9	9	25.3	25.3	25.3	71.026	0	14.037	18938000	9	Q9H0H5;H0YIK5;F8VRD2;F8VVY0;F8VXH1;F8VUW9;F8VV39;F8VZ41;F8VS54;F8VWX0;F8W0L1;F8VZ66;F8W1E5;F8VV47;F8VWY4;F8VVE5	Q9H0H5	Rac GTPase-activating protein 1	1276	sp|Q9H0H5|RGAP1_HUMAN Rac GTPase-activating protein 1 OS=Homo sapiens GN=RACGAP1 PE=1 SV=1
20.3551	20.861	21.0769	19.6619	19.6131	20.111	ARF5	0.0219596	-0.969008	+	EV-NEF_EV-GFP	0.0913739	8	4	4	72.8	43.9	43.9	20.529	0	54.562	7601900	5	P84085;C9J1Z8	P84085;C9J1Z8	ADP-ribosylation factor 5	1011	sp|P84085|ARF5_HUMAN ADP-ribosylation factor 5 OS=Homo sapiens GN=ARF5 PE=1 SV=2;tr|C9J1Z8|C9J1Z8_HUMAN Isoform of P84085, ADP-ribosylation factor 5 (Fragment) OS=Homo sapiens GN=ARF5 PE=1 SV=1
24.7022	24.4287	24.5002	24.2466	23.911	24.0882	HSPA1B;HSPA1A	0.0219776	-0.461822	+	EV-NEF_EV-GFP	0.0913739	16	15	3	35	33	11.5	70.108	0	33.203	110000000	24	A0A0G2JIW1;P0DMV9;P0DMV8;P0DMV8-2;V9GZ37;P48741	A0A0G2JIW1;P0DMV9;P0DMV8;P0DMV8-2;V9GZ37	Heat shock 70 kDa protein 1B;Heat shock 70 kDa protein 1A	102	tr|A0A0G2JIW1|A0A0G2JIW1_HUMAN Isoform of P0DMV9, Heat shock 70 kDa protein 1B OS=Homo sapiens GN=HSPA1B PE=1 SV=1;sp|P0DMV9|HS71B_HUMAN Heat shock 70 kDa protein 1B OS=Homo sapiens GN=HSPA1B PE=1 SV=1;sp|P0DMV8|HS71A_HUMAN Heat shock 70 kDa protein 1A OS=
27.149	27.2928	27.0486	26.8869	26.81	26.9303	TFRC	0.0220207	-0.287712	+	EV-NEF_EV-GFP	0.0913739	18	18	18	35.9	35.9	35.9	84.87	0	186.5	693370000	62	P02786;G3V0E5;F8WBE5;H7C3V5	P02786;G3V0E5	Transferrin receptor protein 1;Transferrin receptor protein 1, serum form	638	sp|P02786|TFR1_HUMAN Transferrin receptor protein 1 OS=Homo sapiens GN=TFRC PE=1 SV=2;tr|G3V0E5|G3V0E5_HUMAN Isoform of P02786, Transferrin receptor (P90, CD71), isoform CRA_c OS=Homo sapiens GN=TFRC PE=1 SV=1
27.1885	26.8407	27.0374	26.3401	26.2075	25.513	BSG	0.0220226	-1.002	+	EV-NEF_EV-GFP	0.0913739	8	8	8	56.6	56.6	56.6	22.119	0	55.536	526660000	24	Q865R3;A0A087X2B5;P35613-2;P35613;I3L192;P35613-4;A0A087WUV8;P35613-3;R4GMX5;R4GN83	Q865R3;A0A087X2B5;P35613-2;P35613;I3L192;P35613-4;A0A087WUV8;P35613-3	Basigin	51	sp|Q865R3|BASI_BOVIN Basigin (Fragment) OS=Bos taurus GN=BSG PE=2 SV=1;tr|A0A087X2B5|A0A087X2B5_HUMAN Isoform of P35613, Basigin (Fragment) OS=Homo sapiens GN=BSG PE=1 SV=1;sp|P35613-2|BASI_HUMAN Isoform of P35613, Isoform 2 of Basigin OS=Homo sapiens GN=B
24.0262	22.5418	23.2191	21.7183	21.8251	21.4292	CD97	0.0226358	-1.60488	+	EV-NEF_EV-GFP	0.0935776	7	7	7	13.5	13.5	13.5	81.742	0	22.322	39447000	18	P48960-2;P48960-3;P48960;K7EKV5;K7EPE8;K7EPP8;M0QY55;B4DWB8;M0R0K5;Q9UHX3-5;Q9UHX3-4;Q9UHX3-6;Q9UHX3-3;Q9UHX3-2;Q9UHX3	P48960-2;P48960-3;P48960	CD97 antigen;CD97 antigen subunit alpha;CD97 antigen subunit beta	879	sp|P48960-2|CD97_HUMAN Isoform of P48960, Isoform 2 of CD97 antigen OS=Homo sapiens GN=CD97;sp|P48960-3|CD97_HUMAN Isoform of P48960, Isoform 3 of CD97 antigen OS=Homo sapiens GN=CD97;sp|P48960|CD97_HUMAN CD97 antigen OS=Homo sapiens GN=CD97 PE=1 SV=4
22.6686	22.2061	22.4984	23.0282	23.8228	23.3846	CCT4	0.0231751	0.954155	+	EV-NEF_EV-GFP	0.0948772	7	7	7	21.6	21.6	21.6	54.719	0	42.283	38261000	17	P50991-2;P50991;Q2T9X2	P50991-2;P50991;Q2T9X2	T-complex protein 1 subunit delta	892	sp|P50991-2|TCPD_HUMAN Isoform of P50991, Isoform 2 of T-complex protein 1 subunit delta OS=Homo sapiens GN=CCT4;sp|P50991|TCPD_HUMAN T-complex protein 1 subunit delta OS=Homo sapiens GN=CCT4 PE=1 SV=4;sp|Q2T9X2|TCPD_BOVIN T-complex protein 1 subunit delta
22.5494	22.0094	22.227	22.7447	23.1068	23.2266	EEF1G	0.0231849	0.764149	+	EV-NEF_EV-GFP	0.0948772	6	6	6	21.3	21.3	21.3	50.118	0	12.054	31437000	14	P26641;P26641-2;Q3SZV3	P26641;P26641-2;Q3SZV3	Elongation factor 1-gamma	789	sp|P26641|EF1G_HUMAN Elongation factor 1-gamma OS=Homo sapiens GN=EEF1G PE=1 SV=3;sp|P26641-2|EF1G_HUMAN Isoform of P26641, Isoform 2 of Elongation factor 1-gamma OS=Homo sapiens GN=EEF1G;sp|Q3SZV3|EF1G_BOVIN Elongation factor 1-gamma OS=Bos taurus GN=EEF1
18.6403	18.7202	19.0737	14.8066	16.4217	17.2832	ZDHHC20	0.0231996	-2.64087	+	EV-NEF_EV-GFP	0.0948772	1	1	1	6.5	6.5	6.5	33.743	0	12.553	1530900	3	B4DRN8;Q5W0Z9-4;Q5W0Z9-3;Q5W0Z9	B4DRN8;Q5W0Z9-4;Q5W0Z9-3;Q5W0Z9	Palmitoyltransferase;Probable palmitoyltransferase ZDHHC20	189	tr|B4DRN8|B4DRN8_HUMAN Isoform of Q5W0Z9, Palmitoyltransferase OS=Homo sapiens GN=ZDHHC20 PE=1 SV=1;sp|Q5W0Z9-4|ZDH20_HUMAN Isoform of Q5W0Z9, Isoform 4 of Probable palmitoyltransferase ZDHHC20 OS=Homo sapiens GN=ZDHHC20;sp|Q5W0Z9-3|ZDH20_HUMAN Isoform of
21.6709	21.5493	21.0424	23.0375	22.1368	23.2199	RPL27A	0.0234554	1.37722	+	EV-NEF_EV-GFP	0.0953435	3	3	3	32.4	32.4	32.4	12.201	0	94.536	23943000	4	E9PLL6;Q56K03;P46776;E9PJD9	E9PLL6;Q56K03;P46776;E9PJD9	60S ribosomal protein L27a	399	tr|E9PLL6|E9PLL6_HUMAN Isoform of P46776, 60S ribosomal protein L27a OS=Homo sapiens GN=RPL27A PE=1 SV=1;sp|Q56K03|RL27A_BOVIN 60S ribosomal protein L27a OS=Bos taurus GN=RPL27A PE=2 SV=3;sp|P46776|RL27A_HUMAN 60S ribosomal protein L27a OS=Homo sapiens GN=
20.9756	21.4109	21.9433	20.2036	20.6029	20.0434	FKBP12-Exip2;FKBP1A;FKBP1C	0.0235158	-1.15997	+	EV-NEF_EV-GFP	0.0953435	3	3	3	63	63	63	10.118	0	40.819	11475000	5	Q1JUQ5;Q5W0X3;P62942;Q5VVH2;P18203;A0A087WZM5	Q1JUQ5;Q5W0X3;P62942;Q5VVH2	Peptidyl-prolyl cis-trans isomerase;Peptidyl-prolyl cis-trans isomerase FKBP1A	980	tr|Q1JUQ5|Q1JUQ5_HUMAN Isoform of P62942, Peptidyl-prolyl cis-trans isomerase OS=Homo sapiens GN=FKBP12-Exip2 PE=1 SV=1;tr|Q5W0X3|Q5W0X3_HUMAN Isoform of P62942, Peptidyl-prolyl cis-trans isomerase OS=Homo sapiens GN=FKBP1A PE=1 SV=1;sp|P62942|FKB1A_HUMAN
23.8419	23.0034	24.3343	22.09	22.5503	21.8735	SLC1A4	0.0235643	-1.55527	+	EV-NEF_EV-GFP	0.0953435	4	4	4	10.3	10.3	10.3	55.722	0	26.143	53696000	10	P43007;P43007-2;A2VDL4	P43007;P43007-2	Neutral amino acid transporter A	859	sp|P43007|SATT_HUMAN Neutral amino acid transporter A OS=Homo sapiens GN=SLC1A4 PE=1 SV=1;sp|P43007-2|SATT_HUMAN Isoform of P43007, Isoform 2 of Neutral amino acid transporter A OS=Homo sapiens GN=SLC1A4
19.5759	19.1312	19.7542	20.1216	20.2878	20.6643	RNH1	0.0237459	0.870823	+	EV-NEF_EV-GFP	0.0957388	4	4	4	18.4	18.4	18.4	49.973	0	11.674	4757500	7	P13489;E9PMJ3;E9PLZ3;E9PIM9;E9PIK5;E9PR82;E9PMI1;E9PMA9;E9PMN0;H0YCR7	P13489;E9PMJ3;E9PLZ3;E9PIM9;E9PIK5	Ribonuclease inhibitor	725	sp|P13489|RINI_HUMAN Ribonuclease inhibitor OS=Homo sapiens GN=RNH1 PE=1 SV=2;tr|E9PMJ3|E9PMJ3_HUMAN Isoform of P13489, Ribonuclease inhibitor (Fragment) OS=Homo sapiens GN=RNH1 PE=1 SV=1;tr|E9PLZ3|E9PLZ3_HUMAN Isoform of P13489, Ribonuclease inhibitor (Fr
15.8267	15.1899	14.9843	16.1283	17.0516	17.0119	SERBP1	0.0238696	1.39694	+	EV-NEF_EV-GFP	0.0958988	1	1	1	4.1	4.1	4.1	42.426	0.0042992	17.054	39730	1	Q8NC51-4;Q8NC51-3;Q8NC51-2;Q8NC51	Q8NC51-4;Q8NC51-3;Q8NC51-2;Q8NC51	Plasminogen activator inhibitor 1 RNA-binding protein	1212	sp|Q8NC51-4|PAIRB_HUMAN Isoform of Q8NC51, Isoform 4 of Plasminogen activator inhibitor 1 RNA-binding protein OS=Homo sapiens GN=SERBP1;sp|Q8NC51-3|PAIRB_HUMAN Isoform of Q8NC51, Isoform 3 of Plasminogen activator inhibitor 1 RNA-binding protein OS=Homo sa
20.176	20.8858	19.9996	19.4252	19.4214	19.3186	IL2RG	0.0241115	-0.965401	+	EV-NEF_EV-GFP	0.0964723	3	3	3	11.1	11.1	11.1	42.287	0	52.375	5618600	3	P31785;D6RDW9;Q5FC10;D6RBW5;Q95118;P31785-2	P31785;D6RDW9	Cytokine receptor common subunit gamma	818	sp|P31785|IL2RG_HUMAN Cytokine receptor common subunit gamma OS=Homo sapiens GN=IL2RG PE=1 SV=1;tr|D6RDW9|D6RDW9_HUMAN Isoform of P31785, Cytokine receptor common subunit gamma (Fragment) OS=Homo sapiens GN=IL2RG PE=1 SV=7
23.1076	22.6026	21.9196	21.4749	20.6872	21.0956	NEDD4L	0.0241815	-1.45734	+	EV-NEF_EV-GFP	0.0964723	12	10	10	20.5	18.2	18.2	109.4	0	25.361	24596000	10	Q96PU5-6;Q96PU5-5;Q96PU5-7;Q96PU5;Q96PU5-2;Q96PU5-9;Q96PU5-4;Q96PU5-3;K7ERN1;K7EKL1	Q96PU5-6;Q96PU5-5;Q96PU5-7;Q96PU5;Q96PU5-2;Q96PU5-9;Q96PU5-4;Q96PU5-3;K7ERN1	E3 ubiquitin-protein ligase NEDD4-like	1246	sp|Q96PU5-6|NED4L_HUMAN Isoform of Q96PU5, Isoform 6 of E3 ubiquitin-protein ligase NEDD4-like OS=Homo sapiens GN=NEDD4L;sp|Q96PU5-5|NED4L_HUMAN Isoform of Q96PU5, Isoform 5 of E3 ubiquitin-protein ligase NEDD4-like OS=Homo sapiens GN=NEDD4L;sp|Q96PU5-7|NE
21.1272	20.9984	20.9758	20.6968	20.0773	20.0643	EDIL3	0.0243243	-0.754295	+	EV-NEF_EV-GFP	0.0965427	4	4	4	14	14	14	52.747	0	30.458	8528700	3	O43854-2;O43854	O43854-2;O43854	EGF-like repeat and discoidin I-like domain-containing protein 3	575	sp|O43854-2|EDIL3_HUMAN Isoform of O43854, Isoform 2 of EGF-like repeat and discoidin I-like domain-containing protein 3 OS=Homo sapiens GN=EDIL3;sp|O43854|EDIL3_HUMAN EGF-like repeat and discoidin I-like domain-containing protein 3 OS=Homo sapiens GN=EDIL
21.3094	21.1458	21.5698	21.878	22.7831	22.7353	AHCY	0.0243684	1.12382	+	EV-NEF_EV-GFP	0.0965427	6	6	3	18.5	18.5	8.1	47.716	0	83.184	19925000	7	P23526;P23526-2	P23526;P23526-2	Adenosylhomocysteinase	777	sp|P23526|SAHH_HUMAN Adenosylhomocysteinase OS=Homo sapiens GN=AHCY PE=1 SV=4;sp|P23526-2|SAHH_HUMAN Isoform of P23526, Isoform 2 of Adenosylhomocysteinase OS=Homo sapiens GN=AHCY
19.8378	20.3401	20.2144	20.7301	21.4956	21.0113	AP2B1	0.0245515	0.948228	+	EV-NEF_EV-GFP	0.0969316	5	5	3	7.7	7.7	4.9	101.33	0	12.091	7577400	5	A0A087X253;P63009;Q08DS7;P63010-3;P63010;P63010-2;A0A087WYD1;A0A087WU93;A0A087WZQ6;K7EJ01;H7C034	A0A087X253;P63009;Q08DS7;P63010-3;P63010;P63010-2	AP-2 complex subunit beta	49	tr|A0A087X253|A0A087X253_HUMAN Isoform of P63010, AP-2 complex subunit beta OS=Homo sapiens GN=AP2B1 PE=1 SV=1;sp|P63009|AP2B1_BOVIN AP-2 complex subunit beta OS=Bos taurus GN=AP2B1 PE=1 SV=2;sp|Q08DS7|AP1B1_BOVIN AP-1 complex subunit beta-1 OS=Bos taurus
23.9309	24.0929	23.6564	24.7246	25.5854	24.704	TUBB4B	0.0248018	1.11127	+	EV-NEF_EV-GFP	0.0973236	24	7	1	73.9	23.8	2.7	49.83	0	31.806	109640000	17	Q3MHM5;P68371;Q2HJ81;Q13509-2;G3V2A3	Q3MHM5;P68371	Tubulin beta-4B chain	998	sp|Q3MHM5|TBB4B_BOVIN Tubulin beta-4B chain OS=Bos taurus GN=TUBB4B PE=2 SV=1;sp|P68371|TBB4B_HUMAN Tubulin beta-4B chain OS=Homo sapiens GN=TUBB4B PE=1 SV=1
19.3266	18.3969	18.8446	19.6619	20.5638	20.5035	DNM2	0.0248345	1.38701	+	EV-NEF_EV-GFP	0.0973236	3	3	3	4.8	4.8	4.8	97.553	0	67.728	4105200	8	P50570-3;P50570-2;P50570-5;P50570-4;P50570;A6H7I5;E5RIK2;E5RHK8;Q9UQ16-5;Q9UQ16-2;Q9UQ16-3;Q9UQ16;Q9UQ16-4	P50570-3;P50570-2;P50570-5;P50570-4;P50570;A6H7I5	Dynamin-2	890	sp|P50570-3|DYN2_HUMAN Isoform of P50570, Isoform 3 of Dynamin-2 OS=Homo sapiens GN=DNM2;sp|P50570-2|DYN2_HUMAN Isoform of P50570, Isoform 2 of Dynamin-2 OS=Homo sapiens GN=DNM2;sp|P50570-5|DYN2_HUMAN Isoform of P50570, Isoform 5 of Dynamin-2 OS=Homo sapie
21.0053	22.1461	20.7865	19.3624	17.2849	15.9359	PPP1R16B	0.0249437	-3.78485	+	EV-NEF_EV-GFP	0.0973236	5	5	5	12.2	12.2	12.2	58.899	0	15.914	9218400	5	Q96T49-2;Q96T49;Q95N27	Q96T49-2;Q96T49;Q95N27	Protein phosphatase 1 regulatory inhibitor subunit 16B	1251	sp|Q96T49-2|PP16B_HUMAN Isoform of Q96T49, Isoform 2 of Protein phosphatase 1 regulatory inhibitor subunit 16B OS=Homo sapiens GN=PPP1R16B;sp|Q96T49|PP16B_HUMAN Protein phosphatase 1 regulatory inhibitor subunit 16B OS=Homo sapiens GN=PPP1R16B PE=1 SV=1;sp
18.619	18.7008	19.7762	16.3211	15.9381	17.7792	CLEC4A	0.0250541	-2.3525	+	EV-NEF_EV-GFP	0.0973236	2	2	2	13.6	13.6	13.6	23.203	0	79.406	1730600	3	Q9UMR7-3;Q9UMR7;Q9UMR7-4;Q9UMR7-2	Q9UMR7-3;Q9UMR7;Q9UMR7-4;Q9UMR7-2	C-type lectin domain family 4 member A	1333	sp|Q9UMR7-3|CLC4A_HUMAN Isoform of Q9UMR7, Isoform 3 of C-type lectin domain family 4 member A OS=Homo sapiens GN=CLEC4A;sp|Q9UMR7|CLC4A_HUMAN C-type lectin domain family 4 member A OS=Homo sapiens GN=CLEC4A PE=1 SV=1;sp|Q9UMR7-4|CLC4A_HUMAN Isoform of Q9U
22.2726	23.2547	24.2425	20.9006	19.2727	21.0987	ACSL4	0.0250772	-2.83259	+	EV-NEF_EV-GFP	0.0973236	11	11	11	26.4	26.4	26.4	74.435	0	22.433	38330000	11	O60488-2;O60488;D6RFW9;D6RDA8;D6RD96;D6RF95;H0Y9A0;O95573	O60488-2;O60488	Long-chain-fatty-acid--CoA ligase 4	577	sp|O60488-2|ACSL4_HUMAN Isoform of O60488, Isoform Short of Long-chain-fatty-acid--CoA ligase 4 OS=Homo sapiens GN=ACSL4;sp|O60488|ACSL4_HUMAN Long-chain-fatty-acid--CoA ligase 4 OS=Homo sapiens GN=ACSL4 PE=1 SV=2
20.708	19.758	20.9488	19.42	18.4496	18.6331	DDAH1	0.0252298	-1.63738	+	EV-NEF_EV-GFP	0.0975715	2	2	2	25.4	25.4	25.4	20.535	0	87.352	5197800	7	B4DYP1;O94760-2;O94760;P56965	B4DYP1;O94760-2;O94760;P56965	N(G),N(G)-dimethylarginine dimethylaminohydrolase 1	195	tr|B4DYP1|B4DYP1_HUMAN Isoform of O94760, N(G),N(G)-dimethylarginine dimethylaminohydrolase 1 OS=Homo sapiens GN=DDAH1 PE=1 SV=1;sp|O94760-2|DDAH1_HUMAN Isoform of O94760, Isoform 2 of N(G),N(G)-dimethylarginine dimethylaminohydrolase 1 OS=Homo sapiens GN=
18.1069	17.8387	18.3161	17.1539	17.6398	17.4111	SLC30A1	0.0253122	-0.685703	+	EV-NEF_EV-GFP	0.0975715	1	1	1	2.4	2.4	2.4	55.299	0	22.607	978600	1	Q9Y6M5	Q9Y6M5	Zinc transporter 1	1356	sp|Q9Y6M5|ZNT1_HUMAN Zinc transporter 1 OS=Homo sapiens GN=SLC30A1 PE=1 SV=3
22.8604	22.7694	23.1514	21.9611	21.6736	22.4651	CNP	0.0258496	-0.89381	+	EV-NEF_EV-GFP	0.0991425	5	5	4	19.5	19.5	16.7	45.098	0	16.527	32807000	10	P09543-2;P09543;K7EN66;C9K0L8;K7ERZ0;K7ERC4	P09543-2;P09543	2,3-cyclic-nucleotide 3-phosphodiesterase	690	sp|P09543-2|CN37_HUMAN Isoform of P09543, Isoform CNPI of 2,3-cyclic-nucleotide 3-phosphodiesterase OS=Homo sapiens GN=CNP;sp|P09543|CN37_HUMAN 2,3-cyclic-nucleotide 3-phosphodiesterase OS=Homo sapiens GN=CNP PE=1 SV=2
23.7877	20.1877	23.3266	17.9011	17.762	19.1047	IFITM2	0.0258935	-4.1781	+	EV-NEF_EV-GFP	0.0991425	1	1	1	25	25	25	12.391	0	42.734	44198000	6	E9PQN9	E9PQN9		404	tr|E9PQN9|E9PQN9_HUMAN Isoform of Q01629, Interferon-induced transmembrane protein 2 OS=Homo sapiens GN=IFITM2 PE=1 SV=1
20.3051	20.1831	19.6743	20.7543	20.7193	21.1512	EIF4G1	0.0259829	0.820756	+	EV-NEF_EV-GFP	0.0991521	3	3	3	2.8	2.8	2.8	153.2	0	14.974	6921400	4	A0A0A0MR52;E7EX73;E9PGM1;E7EUU4;Q04637-6;Q04637-7;Q04637-5;Q04637-4;Q04637-3;Q04637;Q04637-8;Q04637-9;H7C044;C9J6B6;C9J2Z7;C9K073;C9JF13;A0A0A0MSA7;A0A0U1RQK7;O43432-4;O43432;O43432-3	A0A0A0MR52;E7EX73;E9PGM1;E7EUU4;Q04637-6;Q04637-7;Q04637-5;Q04637-4;Q04637-3;Q04637;Q04637-8;Q04637-9;H7C044	Eukaryotic translation initiation factor 4 gamma 1	58	tr|A0A0A0MR52|A0A0A0MR52_HUMAN Isoform of Q04637, Eukaryotic translation initiation factor 4 gamma 1 OS=Homo sapiens GN=EIF4G1 PE=1 SV=1;tr|E7EX73|E7EX73_HUMAN Isoform of Q04637, Eukaryotic translation initiation factor 4 gamma 1 OS=Homo sapiens GN=EIF4G1
20.7352	20.6248	19.6412	21.651	21.4472	21.5451	DDX21	0.0262355	1.21406	+	EV-NEF_EV-GFP	0.0997823	4	4	4	9.2	9.2	9.2	79.656	0	23.503	9945900	4	Q9NR30-2;Q9NR30;A0A087WVC1;Q9BQ39	Q9NR30-2;Q9NR30	Nucleolar RNA helicase 2	1303	sp|Q9NR30-2|DDX21_HUMAN Isoform of Q9NR30, Isoform 2 of Nucleolar RNA helicase 2 OS=Homo sapiens GN=DDX21;sp|Q9NR30|DDX21_HUMAN Nucleolar RNA helicase 2 OS=Homo sapiens GN=DDX21 PE=1 SV=5
17.432	17.1374	17.0227	17.5516	17.7087	17.8166	TOP2B	0.0264546	0.494932	+	EV-NEF_EV-GFP	0.100281	1	1	1	1.1	1.1	1.1	130.48	0.010252	1.359	823690	1	E9PCY5;Q02880-2;Q02880	E9PCY5;Q02880-2;Q02880	DNA topoisomerase 2;DNA topoisomerase 2-beta	383	tr|E9PCY5|E9PCY5_HUMAN Isoform of Q02880, DNA topoisomerase 2 (Fragment) OS=Homo sapiens GN=TOP2B PE=1 SV=1;sp|Q02880-2|TOP2B_HUMAN Isoform of Q02880, Isoform Beta-1 of DNA topoisomerase 2-beta OS=Homo sapiens GN=TOP2B;sp|Q02880|TOP2B_HUMAN DNA topoisomera
25.5839	24.9778	26.1058	23.9607	23.6208	24.6085	ACTB	0.0267171	-1.49249	+	EV-NEF_EV-GFP	0.100493	29	1	1	80.8	4.5	4.5	41.736	0	36.327	220190000	16	P60712;P60709;G5E9R0;E7EVS6;P63267-2;C9JZR7;C9JTX5;C9JUM1;Q6S8J3;A5A3E0;P0CG38;Q9BYX7;P0CG39;F8WCH0	P60712;P60709	Actin, cytoplasmic 1;Actin, cytoplasmic 1, N-terminally processed	933	sp|P60712|ACTB_BOVIN Actin, cytoplasmic 1 OS=Bos taurus GN=ACTB PE=1 SV=1;sp|P60709|ACTB_HUMAN Actin, cytoplasmic 1 OS=Homo sapiens GN=ACTB PE=1 SV=1
20.935	20.778	21.2222	20.1538	20.6001	20.2614	C12orf57	0.0267703	-0.639917	+	EV-NEF_EV-GFP	0.100493	4	4	4	51.6	51.6	51.6	13.178	0	10.582	9405600	7	Q99622;U3KQ07;Q32KM2;U3KQ85;F5GXW5	Q99622;U3KQ07;Q32KM2;U3KQ85;F5GXW5	Protein C10	1256	sp|Q99622|C10_HUMAN Protein C10 OS=Homo sapiens GN=C12orf57 PE=1 SV=1;tr|U3KQ07|U3KQ07_HUMAN Isoform of Q99622, Protein C10 OS=Homo sapiens GN=C12orf57 PE=1 SV=1;sp|Q32KM2|C10_BOVIN Protein C10 OS=Bos taurus PE=2 SV=1;tr|U3KQ85|U3KQ85_HUMAN Isoform of Q996
22.8123	22.2808	23.2591	21.9169	21.5553	21.7833	SNAP23	0.0267745	-1.03226	+	EV-NEF_EV-GFP	0.100493	5	5	5	37.4	37.4	37.4	23.354	0	43.414	29066000	14	O00161;H3BM38;H3BNE1;H3BR18;H3BPJ0;H3BV99;H3BP15;H3BQY9;O00161-2;H3BNG6;H3BU94	O00161;H3BM38;H3BNE1;H3BR18;H3BPJ0;H3BV99;H3BP15;H3BQY9	Synaptosomal-associated protein 23;Synaptosomal-associated protein	542	sp|O00161|SNP23_HUMAN Synaptosomal-associated protein 23 OS=Homo sapiens GN=SNAP23 PE=1 SV=1;tr|H3BM38|H3BM38_HUMAN Isoform of O00161, Synaptosomal-associated protein (Fragment) OS=Homo sapiens GN=SNAP23 PE=1 SV=1;tr|H3BNE1|H3BNE1_HUMAN Isoform of O00161,
24.256	24.2284	24.3773	24.7414	25.647	25.1807	RAN	0.0272749	0.902467	+	EV-NEF_EV-GFP	0.102035	7	7	7	31	31	31	24.423	0	16.756	136290000	18	Q3T054;B5MDF5;P62826;F5H018;J3KQE5;B4DV51;H0YFC6;A0A087X0W0	Q3T054;B5MDF5;P62826;F5H018;J3KQE5;B4DV51	GTP-binding nuclear protein Ran	201	sp|Q3T054|RAN_BOVIN GTP-binding nuclear protein Ran OS=Bos taurus GN=RAN PE=2 SV=3;tr|B5MDF5|B5MDF5_HUMAN Isoform of P62826, GTP-binding nuclear protein Ran OS=Homo sapiens GN=RAN PE=1 SV=1;sp|P62826|RAN_HUMAN GTP-binding nuclear protein Ran OS=Homo sapien
18.7126	18.2821	18.7835	19.4707	19.0693	19.7004	PA2G4	0.0274849	0.820762	+	EV-NEF_EV-GFP	0.102485	2	2	2	12.1	12.1	12.1	38.059	0	32.225	2411400	3	Q9UQ80-2;Q9UQ80	Q9UQ80-2;Q9UQ80	Proliferation-associated protein 2G4	1336	sp|Q9UQ80-2|PA2G4_HUMAN Isoform of Q9UQ80, Isoform 2 of Proliferation-associated protein 2G4 OS=Homo sapiens GN=PA2G4;sp|Q9UQ80|PA2G4_HUMAN Proliferation-associated protein 2G4 OS=Homo sapiens GN=PA2G4 PE=1 SV=3
19.0696	19.591	20.0238	16.0573	16.8296	18.3638	SH3BGRL3	0.0276326	-2.47786	+	EV-NEF_EV-GFP	0.102561	1	1	1	11.4	11.4	11.4	93.804	0.0018248	20.781	2683600	2	Q5T123;Q3ZCL8;A0A087WV23;Q9H299	Q5T123;Q3ZCL8;A0A087WV23;Q9H299	SH3 domain-binding glutamic acid-rich-like protein 3	15	tr|Q5T123|Q5T123_HUMAN Isoform of Q9H299, SH3 domain-binding glutamic acid-rich-like protein 3 OS=Homo sapiens GN=SH3BGRL3 PE=1 SV=1;sp|Q3ZCL8|SH3L3_BOVIN SH3 domain-binding glutamic acid-rich-like protein 3 OS=Bos taurus GN=SH3BGRL3 PE=3 SV=1;tr|A0A087WV2
15.7399	15.8521	15.4292	17.6464	16.7597	18.8266	KIAA1462	0.0276852	2.0705	+	EV-NEF_EV-GFP	0.102561	1	1	1	1	1	1	148.35	0.010148	13.261	372820	1	Q9P266	Q9P266	Junctional protein associated with coronary artery disease	1315	sp|Q9P266|JCAD_HUMAN Junctional protein associated with coronary artery disease OS=Homo sapiens GN=KIAA1462 PE=1 SV=3
18.9664	19.4322	18.5112	19.9728	20.573	19.8626	THBS4	0.0279204	1.16622	+	EV-NEF_EV-GFP	0.103097	3	3	2	4.7	4.7	3.3	105.97	0	47.528	3623100	6	Q3SWW8;E7ES19;P35443	Q3SWW8;E7ES19;P35443	Thrombospondin-4	1134	sp|Q3SWW8|TSP4_BOVIN Thrombospondin-4 OS=Bos taurus GN=THBS4 PE=2 SV=1;tr|E7ES19|E7ES19_HUMAN Isoform of P35443, Thrombospondin-4 OS=Homo sapiens GN=THBS4 PE=1 SV=1;sp|P35443|TSP4_HUMAN Thrombospondin-4 OS=Homo sapiens GN=THBS4 PE=1 SV=2
22.8839	21.1852	22.6588	20.3209	20.5754	20.4204	RAB8B	0.0284687	-1.80371	+	EV-NEF_EV-GFP	0.104527	5	4	3	27.1	21.7	15.9	23.584	0	12.619	20392000	6	Q92930;H0YNE9	Q92930;H0YNE9	Ras-related protein Rab-8B	1236	sp|Q92930|RAB8B_HUMAN Ras-related protein Rab-8B OS=Homo sapiens GN=RAB8B PE=1 SV=2;tr|H0YNE9|H0YNE9_HUMAN Isoform of Q92930, Ras-related protein Rab-8B (Fragment) OS=Homo sapiens GN=RAB8B PE=1 SV=1
18.7715	18.5016	19.6709	17.9071	16.3578	16.8856	RTN4RL2	0.0284908	-1.93122	+	EV-NEF_EV-GFP	0.104527	2	2	2	5.5	5.5	5.5	46.105	0	30.877	1828300	1	Q86UN3;G3V1D7;Q86UN3-2	Q86UN3;G3V1D7;Q86UN3-2	Reticulon-4 receptor-like 2	1194	sp|Q86UN3|R4RL2_HUMAN Reticulon-4 receptor-like 2 OS=Homo sapiens GN=RTN4RL2 PE=1 SV=1;tr|G3V1D7|G3V1D7_HUMAN Isoform of Q86UN3, Reticulon 4 receptor-like 2, isoform CRA_a OS=Homo sapiens GN=RTN4RL2 PE=1 SV=1;sp|Q86UN3-2|R4RL2_HUMAN Isoform of Q86UN3, Isof
21.2385	19.3059	21.2856	17.8274	18.2596	18.7088	CAB39	0.0285893	-2.3447	+	EV-NEF_EV-GFP	0.104553	4	4	4	16.5	16.5	16.5	39.452	0	10.256	6196500	4	A0A087X0K1;Q29RI6;Q9Y376;B7ZBJ4;Q5TAW7;Q9H9S4	A0A087X0K1;Q29RI6;Q9Y376	Calcium-binding protein 39	43	tr|A0A087X0K1|A0A087X0K1_HUMAN Isoform of Q9Y376, Calcium-binding protein 39 OS=Homo sapiens GN=CAB39 PE=1 SV=1;sp|Q29RI6|CAB39_BOVIN Calcium-binding protein 39 OS=Bos taurus GN=CAB39 PE=2 SV=1;sp|Q9Y376|CAB39_HUMAN Calcium-binding protein 39 OS=Homo sapie
19.1851	19.1845	19.64	18.6468	18.9263	18.6784	ADRBK1	0.0288878	-0.586046	+	EV-NEF_EV-GFP	0.105044	3	3	3	3.9	3.9	3.9	79.646	0	43.796	2698700	4	P21146;P25098;E9PRV7;P26818;P35626	P21146;P25098	Beta-adrenergic receptor kinase 1	763	sp|P21146|ARBK1_BOVIN Beta-adrenergic receptor kinase 1 OS=Bos taurus GN=ADRBK1 PE=1 SV=1;sp|P25098|ARBK1_HUMAN Beta-adrenergic receptor kinase 1 OS=Homo sapiens GN=ADRBK1 PE=1 SV=2
21.5849	21.3127	22.0011	20.6267	20.5754	19.4957	EMB	0.0289079	-1.40031	+	EV-NEF_EV-GFP	0.105044	3	3	3	16.5	16.5	16.5	30.874	0	73.311	11982000	7	D6RDX7;Q6PCB8-2;Q6PCB8	D6RDX7;Q6PCB8-2;Q6PCB8	Embigin	347	tr|D6RDX7|D6RDX7_HUMAN Isoform of Q6PCB8, Embigin OS=Homo sapiens GN=EMB PE=1 SV=1;sp|Q6PCB8-2|EMB_HUMAN Isoform of Q6PCB8, Isoform 2 of Embigin OS=Homo sapiens GN=EMB;sp|Q6PCB8|EMB_HUMAN Embigin OS=Homo sapiens GN=EMB PE=1 SV=1
25.1775	25.2038	25.3463	24.9708	24.4011	24.4242	ITGA6	0.0291388	-0.643831	+	EV-NEF_EV-GFP	0.105547	14	14	14	18.1	18.1	18.1	119.09	0	66.129	166840000	42	P23229-4;P23229-2;P23229-5;P23229-3;P23229-9;P23229-6;P23229;P23229-7;C9JXX7;H7BZ97	P23229-4;P23229-2;P23229-5;P23229-3;P23229-9;P23229-6;P23229;P23229-7	Integrin alpha-6;Integrin alpha-6 heavy chain;Integrin alpha-6 light chain;Processed integrin alpha-6	773	sp|P23229-4|ITA6_HUMAN Isoform of P23229, Isoform Alpha-6X2A of Integrin alpha-6 OS=Homo sapiens GN=ITGA6;sp|P23229-2|ITA6_HUMAN Isoform of P23229, Isoform Alpha-6X1A of Integrin alpha-6 OS=Homo sapiens GN=ITGA6;sp|P23229-5|ITA6_HUMAN Isoform of P23229, Is
19.2757	18.6816	19.9498	17.1441	16.189	18.0636	GRK6	0.0293552	-2.17016	+	EV-NEF_EV-GFP	0.105995	2	2	2	5.4	5.4	5.4	67.257	0	26.026	2303000	2	P43250-2;D6RHC7;D6RHX8;F8W9W2;P43250-3;P43250	P43250-2;D6RHC7;D6RHX8;F8W9W2;P43250-3;P43250	G protein-coupled receptor kinase 6	860	sp|P43250-2|GRK6_HUMAN Isoform of P43250, Isoform GRK6B of G protein-coupled receptor kinase 6 OS=Homo sapiens GN=GRK6;tr|D6RHC7|D6RHC7_HUMAN Isoform of P43250, G protein-coupled receptor kinase 6 (Fragment) OS=Homo sapiens GN=GRK6 PE=1 SV=1;tr|D6RHX8|D6RH
20.2343	21.1525	20.8867	19.7647	18.7281	17.9935	SLC9A3R2	0.0294775	-1.92912	+	EV-NEF_EV-GFP	0.1061	3	3	3	17.8	17.8	17.8	37.413	0	31.159	6576500	2	Q15599;H3BMF5;Q15599-2;H3BN50;H3BQS0;Q15599-3	Q15599;H3BMF5;Q15599-2	Na(+)/H(+) exchange regulatory cofactor NHE-RF2	1090	sp|Q15599|NHRF2_HUMAN Na(+)/H(+) exchange regulatory cofactor NHE-RF2 OS=Homo sapiens GN=SLC9A3R2 PE=1 SV=2;tr|H3BMF5|H3BMF5_HUMAN Isoform of Q15599, Na(+)/H(+) exchange regulatory cofactor NHE-RF2 (Fragment) OS=Homo sapiens GN=SLC9A3R2 PE=1 SV=1;sp|Q15599
21.5599	21.3986	21.2586	20.9584	20.5321	21.0033	FLOT1	0.0296603	-0.574435	+	EV-NEF_EV-GFP	0.106423	5	5	1	15	15	2.6	47.355	0	12.319	12710000	7	O75955;A2AB09;O75955-2;A2AB12;A2AB10;A2AB13;A2AB11;A0A0G2JJQ6;A2ABJ5	O75955;A2AB09;O75955-2;A2AB12;A2AB10	Flotillin-1	600	sp|O75955|FLOT1_HUMAN Flotillin-1 OS=Homo sapiens GN=FLOT1 PE=1 SV=3;tr|A2AB09|A2AB09_HUMAN Isoform of O75955, Flotillin-1 (Fragment) OS=Homo sapiens GN=FLOT1 PE=1 SV=1;sp|O75955-2|FLOT1_HUMAN Isoform of O75955, Isoform 2 of Flotillin-1 OS=Homo sapiens GN=
18.6841	17.9087	18.9052	17.6644	16.7403	17.1006	CD320	0.0302026	-1.3309	+	EV-NEF_EV-GFP	0.108029	2	2	2	10	10	10	24.371	0	23.495	1304800	4	Q9NPF0-2;Q9NPF0	Q9NPF0-2;Q9NPF0	CD320 antigen	1298	sp|Q9NPF0-2|CD320_HUMAN Isoform of Q9NPF0, Isoform 2 of CD320 antigen OS=Homo sapiens GN=CD320;sp|Q9NPF0|CD320_HUMAN CD320 antigen OS=Homo sapiens GN=CD320 PE=1 SV=1
18.803	18.784	20.1512	16.3611	18.0133	16.6666	WASF1	0.0304202	-2.23238	+	EV-NEF_EV-GFP	0.108467	2	2	2	3.8	3.8	3.8	61.639	0.0043365	18.015	2166900	1	Q0IIJ3;Q92558;Q5SZK5	Q0IIJ3;Q92558;Q5SZK5	Wiskott-Aldrich syndrome protein family member 1	1046	sp|Q0IIJ3|WASF1_BOVIN Wiskott-Aldrich syndrome protein family member 1 OS=Bos taurus GN=WASF1 PE=2 SV=1;sp|Q92558|WASF1_HUMAN Wiskott-Aldrich syndrome protein family member 1 OS=Homo sapiens GN=WASF1 PE=1 SV=1;tr|Q5SZK5|Q5SZK5_HUMAN Isoform of Q92558, Wisk
19.3667	18.5245	18.7269	17.1766	17.8027	16.0698	SLC3A2	0.030616	-1.85633	+	EV-NEF_EV-GFP	0.108825	22	1	1	56.5	7.2	7.2	57.944	0	57.635	1497800	2	P08195-2;F5H0E2;F5H867	P08195-2	4F2 cell-surface antigen heavy chain	676	sp|P08195-2|4F2_HUMAN Isoform of P08195, Isoform 2 of 4F2 cell-surface antigen heavy chain OS=Homo sapiens GN=SLC3A2
23.8048	23.2626	24.4206	22.8542	22.0491	22.5741	PTPRF	0.030914	-1.33687	+	EV-NEF_EV-GFP	0.109363	19	19	19	15.3	15.3	15.3	211.68	0	58.554	61578000	28	P10586-2;P10586;H0Y7Z9;H0Y6Z7;H0Y4H1;A7MBJ4;H0Y380;Q3KPI9;F5GWR7;P23468-3;P23468-7;P23468-5;P23468-4;P23468-6;P23468;G8JL96;A0A0A0MR60;Q13332-7;Q13332-5;P23468-2;Q13332-6;Q13332-3;Q13332-4;Q13332-2;Q13332;A2A437	P10586-2;P10586;H0Y7Z9;H0Y6Z7;H0Y4H1;A7MBJ4;H0Y380	Receptor-type tyrosine-protein phosphatase F	700	sp|P10586-2|PTPRF_HUMAN Isoform of P10586, Isoform 2 of Receptor-type tyrosine-protein phosphatase F OS=Homo sapiens GN=PTPRF;sp|P10586|PTPRF_HUMAN Receptor-type tyrosine-protein phosphatase F OS=Homo sapiens GN=PTPRF PE=1 SV=2;tr|H0Y7Z9|H0Y7Z9_HUMAN Isofo
18.3614	18.5728	18.3796	16.0825	17.6709	17.0029	FAM168B	0.030959	-1.51913	+	EV-NEF_EV-GFP	0.109363	1	1	1	10.8	10.8	10.8	17.468	0.0099846	12.779	1238200	1	A8E639-2;A8E639;A1KXE4-2;A1KXE4	A8E639-2;A8E639;A1KXE4-2;A1KXE4	Myelin-associated neurite-outgrowth inhibitor	122	sp|A8E639-2|F168B_BOVIN Isoform 2 of Myelin-associated neurite-outgrowth inhibitor OS=Bos taurus GN=FAM168B;sp|A8E639|F168B_BOVIN Myelin-associated neurite-outgrowth inhibitor OS=Bos taurus GN=FAM168B PE=2 SV=2;sp|A1KXE4-2|F168B_HUMAN Isoform of A1KXE4, Is
16.5617	16.8661	18.736	19.4955	19.7918	19.5785	PSMD8	0.0311059	2.234	+	EV-NEF_EV-GFP	0.109543	1	1	1	10.8	10.8	10.8	32.551	0.003543	19.144	1862400	2	R4GMR5;P48556	R4GMR5;P48556	26S proteasome non-ATPase regulatory subunit 8	877	tr|R4GMR5|R4GMR5_HUMAN Isoform of P48556, 26S proteasome non-ATPase regulatory subunit 8 OS=Homo sapiens GN=PSMD8 PE=1 SV=1;sp|P48556|PSMD8_HUMAN 26S proteasome non-ATPase regulatory subunit 8 OS=Homo sapiens GN=PSMD8 PE=1 SV=2
20.7633	20.5717	19.6352	21.3764	22.7434	23.2145	LARS	0.0312921	2.12135	+	EV-NEF_EV-GFP	0.109553	9	9	9	14.1	14.1	14.1	128.04	0	31.077	17341000	13	Q9P2J5-2;Q9P2J5;Q9P2J5-3	Q9P2J5-2;Q9P2J5	Leucine--tRNA ligase, cytoplasmic	1317	sp|Q9P2J5-2|SYLC_HUMAN Isoform of Q9P2J5, Isoform 2 of Leucine--tRNA ligase, cytoplasmic OS=Homo sapiens GN=LARS;sp|Q9P2J5|SYLC_HUMAN Leucine--tRNA ligase, cytoplasmic OS=Homo sapiens GN=LARS PE=1 SV=2
19.8267	20.3482	19.3245	20.814	20.8936	20.7176	RPS9	0.0313076	0.97527	+	EV-NEF_EV-GFP	0.109553	2	2	2	10.8	10.8	10.8	22.591	0.0018132	20.298	6492800	3	A6QLG5;A0A024R4M0;P46781;B5MCT8;C9JM19	A6QLG5;A0A024R4M0;P46781;B5MCT8;C9JM19	40S ribosomal protein S9	1	sp|A6QLG5|RS9_BOVIN 40S ribosomal protein S9 OS=Bos taurus GN=RPS9 PE=2 SV=1;tr|A0A024R4M0|A0A024R4M0_HUMAN Isoform of P46781, 40S ribosomal protein S9 OS=Homo sapiens GN=RPS9 PE=1 SV=1;sp|P46781|RS9_HUMAN 40S ribosomal protein S9 OS=Homo sapiens GN=RPS9 P
19.9425	19.6476	18.8396	17.0093	17.6905	18.4822	CSNK1G3;CSNK1G2	0.031397	-1.74925	+	EV-NEF_EV-GFP	0.109553	3	3	2	15.4	15.4	10.6	36.491	0	14.072	3217300	8	Q9Y6M4-6;P78368;Q9Y6M4-4;A0A087WW97;A0A087WZK4;H0YBN6;Q9Y6M4-5;Q9Y6M4-3;Q9Y6M4;Q9Y6M4-2;A0A087WWF5;P35509;K7ESB6;A7E3X2-2;A7E3X2	Q9Y6M4-6;P78368;Q9Y6M4-4;A0A087WW97;A0A087WZK4;H0YBN6;Q9Y6M4-5;Q9Y6M4-3;Q9Y6M4;Q9Y6M4-2	Casein kinase I isoform gamma-3;Casein kinase I isoform gamma-2	1002	sp|Q9Y6M4-6|KC1G3_HUMAN Isoform of Q9Y6M4, Isoform 6 of Casein kinase I isoform gamma-3 OS=Homo sapiens GN=CSNK1G3;sp|P78368|KC1G2_HUMAN Casein kinase I isoform gamma-2 OS=Homo sapiens GN=CSNK1G2 PE=1 SV=1;sp|Q9Y6M4-4|KC1G3_HUMAN Isoform of Q9Y6M4, Isoform
18.6475	18.8865	19.2659	18.1245	16.4187	16.3547	TBC1D10B	0.0316237	-1.96733	+	EV-NEF_EV-GFP	0.109896	2	2	2	6.8	6.8	6.8	87.198	0	44.974	1511200	2	Q4KMP7;Q4KMP7-2	Q4KMP7;Q4KMP7-2	TBC1 domain family member 10B	1148	sp|Q4KMP7|TB10B_HUMAN TBC1 domain family member 10B OS=Homo sapiens GN=TBC1D10B PE=1 SV=3;sp|Q4KMP7-2|TB10B_HUMAN Isoform of Q4KMP7, Isoform 2 of TBC1 domain family member 10B OS=Homo sapiens GN=TBC1D10B
19.9714	19.7354	19.5527	18.0226	16.734	14.5335	GNA14;GNA11	0.0316879	-3.32314	+	EV-NEF_EV-GFP	0.109896	3	1	1	12.4	5.9	5.9	41.498	0	12.625	2707400	1	P38408;P38409;O95837;P29992;K7EL62;A0A087WVZ3	P38408;P38409;O95837;P29992;K7EL62	Guanine nucleotide-binding protein subunit alpha-14;Guanine nucleotide-binding protein subunit alpha-11	616	sp|P38408|GNA14_BOVIN Guanine nucleotide-binding protein subunit alpha-14 OS=Bos taurus GN=GNA14 PE=2 SV=1;sp|P38409|GNA11_BOVIN Guanine nucleotide-binding protein subunit alpha-11 OS=Bos taurus GN=GNA11 PE=2 SV=2;sp|O95837|GNA14_HUMAN Guanine nucleotide-b
20.3687	20.9471	20.2028	21.0853	21.7027	21.5254	SFPQ	0.03279	0.931647	+	EV-NEF_EV-GFP	0.113046	2	2	2	5.1	5.1	5.1	72.262	0	69.786	10251000	3	P23246-2;P23246	P23246-2;P23246	Splicing factor, proline- and glutamine-rich	774	sp|P23246-2|SFPQ_HUMAN Isoform of P23246, Isoform Short of Splicing factor, proline- and glutamine-rich OS=Homo sapiens GN=SFPQ;sp|P23246|SFPQ_HUMAN Splicing factor, proline- and glutamine-rich OS=Homo sapiens GN=SFPQ PE=1 SV=2
18.9181	18.3359	20.3193	16.1992	16.6291	17.6813	ITK	0.0327943	-2.35456	+	EV-NEF_EV-GFP	0.113046	3	3	3	6.5	6.5	6.5	71.83	0	39.851	2224500	4	Q08881;E5RFR5;E5RJY4	Q08881	Tyrosine-protein kinase ITK/TSK	1038	sp|Q08881|ITK_HUMAN Tyrosine-protein kinase ITK/TSK OS=Homo sapiens GN=ITK PE=1 SV=1
19.4595	16.3937	15.8684	20.8001	20.7755	20.8936	HNRNPL	0.0329753	3.58257	+	EV-NEF_EV-GFP	0.113328	5	5	5	24.7	24.7	24.7	58.362	0	23.976	4203600	7	M0QXS5;P14866;P14866-2;M0QYL7;M0R1W6;M0QYT0;M0R076;B4DVF8	M0QXS5;P14866;P14866-2	Heterogeneous nuclear ribonucleoprotein L	536	tr|M0QXS5|M0QXS5_HUMAN Isoform of P14866, Heterogeneous nuclear ribonucleoprotein L (Fragment) OS=Homo sapiens GN=HNRNPL PE=1 SV=1;sp|P14866|HNRPL_HUMAN Heterogeneous nuclear ribonucleoprotein L OS=Homo sapiens GN=HNRNPL PE=1 SV=2;sp|P14866-2|HNRPL_HUMAN I
21.1201	22.0966	20.5502	22.5836	23.276	22.6909	RPS4X	0.0332816	1.59453	+	EV-NEF_EV-GFP	0.113431	4	4	4	19	19	19	29.597	0	98.792	23110000	6	P79103;P62701;C9JEH7;Q8TD47;P22090	P79103;P62701	40S ribosomal protein S4, X isoform	969	sp|P79103|RS4_BOVIN 40S ribosomal protein S4 OS=Bos taurus GN=RPS4 PE=2 SV=3;sp|P62701|RS4X_HUMAN 40S ribosomal protein S4, X isoform OS=Homo sapiens GN=RPS4X PE=1 SV=2
20.1888	20.6553	20.1552	21.2367	21.6265	20.8273	RPL30	0.0333412	0.897074	+	EV-NEF_EV-GFP	0.113431	2	2	2	24.6	24.6	24.6	12.656	0	46.701	8674900	6	E5RI99;Q3T0D5;P62888;A0A0B4J213;E5RJH3;A0A0C4DH44	E5RI99;Q3T0D5;P62888;A0A0B4J213;E5RJH3;A0A0C4DH44	60S ribosomal protein L30	363	tr|E5RI99|E5RI99_HUMAN Isoform of P62888, 60S ribosomal protein L30 (Fragment) OS=Homo sapiens GN=RPL30 PE=1 SV=1;sp|Q3T0D5|RL30_BOVIN 60S ribosomal protein L30 OS=Bos taurus GN=RPL30 PE=3 SV=3;sp|P62888|RL30_HUMAN 60S ribosomal protein L30 OS=Homo sapiens
23.5153	22.9587	24.4458	22.2846	22.1622	22.3053	CAPZA1	0.0333493	-1.38925	+	EV-NEF_EV-GFP	0.113431	4	4	3	20.3	20.3	16.8	32.931	0	10.061	52104000	8	A4FUA8;P52907	A4FUA8;P52907	F-actin-capping protein subunit alpha-1	129	sp|A4FUA8|CAZA1_BOVIN F-actin-capping protein subunit alpha-1 OS=Bos taurus GN=CAPZA1 PE=2 SV=1;sp|P52907|CAZA1_HUMAN F-actin-capping protein subunit alpha-1 OS=Homo sapiens GN=CAPZA1 PE=1 SV=3
24.6404	25.9067	24.7513	22.7082	16.6703	17.8153	SERINC5	0.0334031	-6.03488	+	EV-NEF_EV-GFP	0.113431	3	3	3	10.6	10.6	10.6	46.253	0	97.673	124530000	8	A0A0A0MTB0;D6RHG7;A0A0J9YYI4;Q86VE9-3;Q86VE9-2;Q86VE9;Q86VE9-4	A0A0A0MTB0;D6RHG7;A0A0J9YYI4;Q86VE9-3;Q86VE9-2;Q86VE9;Q86VE9-4	Serine incorporator 5	70	tr|A0A0A0MTB0|A0A0A0MTB0_HUMAN Isoform of Q86VE9, Serine incorporator 5 OS=Homo sapiens GN=SERINC5 PE=1 SV=1;tr|D6RHG7|D6RHG7_HUMAN Isoform of Q86VE9, Serine incorporator 5 OS=Homo sapiens GN=SERINC5 PE=1 SV=2;tr|A0A0J9YYI4|A0A0J9YYI4_HUMAN Isoform of Q86V
19.5882	19.9973	19.6897	18.9094	19.4315	18.9429	ITCH;WWP1;WWP2	0.0335571	-0.663801	+	EV-NEF_EV-GFP	0.113616	2	2	2	3.1	3.1	3.1	86.497	0	36.886	4006100	2	Q96J02-3;Q96J02-2;Q96J02;H0YBS9;O00308-3;Q9H0M0-6;O00308-2;Q9H0M0-3;O00308;Q9H0M0	Q96J02-3;Q96J02-2;Q96J02;H0YBS9;O00308-3;Q9H0M0-6;O00308-2;Q9H0M0-3;O00308;Q9H0M0	E3 ubiquitin-protein ligase Itchy homolog;NEDD4-like E3 ubiquitin-protein ligase WWP2;NEDD4-like E3 ubiquitin-protein ligase WWP1	1243	sp|Q96J02-3|ITCH_HUMAN Isoform of Q96J02, Isoform 3 of E3 ubiquitin-protein ligase Itchy homolog OS=Homo sapiens GN=ITCH;sp|Q96J02-2|ITCH_HUMAN Isoform of Q96J02, Isoform 2 of E3 ubiquitin-protein ligase Itchy homolog OS=Homo sapiens GN=ITCH;sp|Q96J02|ITCH
19.0226	18.9453	19.6412	18.2946	16.4742	17.4153	PACSIN3	0.0337521	-1.80836	+	EV-NEF_EV-GFP	0.113938	2	2	2	8.1	8.1	8.1	46.494	0	31.92	1852300	2	A0A0C4DGG1;Q9UKS6;E9PIY1	A0A0C4DGG1;Q9UKS6;E9PIY1	Protein kinase C and casein kinase substrate in neurons protein 3	88	tr|A0A0C4DGG1|A0A0C4DGG1_HUMAN Isoform of Q9UKS6, Protein kinase C and casein kinase substrate in neurons protein 3 (Fragment) OS=Homo sapiens GN=PACSIN3 PE=1 SV=1;sp|Q9UKS6|PACN3_HUMAN Protein kinase C and casein kinase substrate in neurons protein 3 OS=H
19.6017	19.4034	20.4789	20.8879	21.3247	20.7733	CHMP4A;TM9SF1	0.0345497	1.16729	+	EV-NEF_EV-GFP	0.116018	2	2	2	3.7	3.7	3.7	92.386	0	26.472	7150400	3	E9PSI1;E9PQI5;E9PJC4;E9PQ80;E9PQY7;E9PS99;E9PL78;E9PJM1;E9PMQ9;A4IFE9;Q9BY43;Q9BY43-2;O15321-2;O15321	E9PSI1;E9PQI5;E9PJC4;E9PQ80;E9PQY7;E9PS99;E9PL78;E9PJM1;E9PMQ9;A4IFE9;Q9BY43;Q9BY43-2;O15321-2;O15321	Charged multivesicular body protein 4a;Transmembrane 9 superfamily member 1	407	tr|E9PSI1|E9PSI1_HUMAN Uncharacterized protein OS=Homo sapiens PE=4 SV=1;tr|E9PQI5|E9PQI5_HUMAN Isoform of Q9BY43, Charged multivesicular body protein 4a OS=Homo sapiens GN=CHMP4A PE=1 SV=1;tr|E9PJC4|E9PJC4_HUMAN Isoform of O15321, Transmembrane 9 superfam
21.5749	20.5518	21.8496	20.2416	19.7598	20.0204	GOLGA7	0.0345716	-1.3182	+	EV-NEF_EV-GFP	0.116018	2	2	2	19	19	19	15.824	0	29.223	10371000	4	Q5EA55;Q7Z5G4-3;Q7Z5G4	Q5EA55;Q7Z5G4-3;Q7Z5G4	Golgin subfamily A member 7	1165	sp|Q5EA55|GOGA7_BOVIN Golgin subfamily A member 7 OS=Bos taurus GN=GOLGA7 PE=2 SV=1;sp|Q7Z5G4-3|GOGA7_HUMAN Isoform of Q7Z5G4, Isoform 2 of Golgin subfamily A member 7 OS=Homo sapiens GN=GOLGA7;sp|Q7Z5G4|GOGA7_HUMAN Golgin subfamily A member 7 OS=Homo sapi
21.5074	20.7677	22.4344	19.9164	20.2537	19.8705	ARPC3	0.0351553	-1.55627	+	EV-NEF_EV-GFP	0.117631	3	3	3	40.4	40.4	40.4	11.546	0	66.224	12249000	4	C9JZD1;Q3T035;O15145;F8VR50	C9JZD1;Q3T035;O15145;F8VR50	Actin-related protein 2/3 complex subunit 3	241	tr|C9JZD1|C9JZD1_HUMAN Isoform of O15145, Actin-related protein 2/3 complex subunit 3 (Fragment) OS=Homo sapiens GN=ARPC3 PE=1 SV=1;sp|Q3T035|ARPC3_BOVIN Actin-related protein 2/3 complex subunit 3 OS=Bos taurus GN=ARPC3 PE=1 SV=3;sp|O15145|ARPC3_HUMAN Act
23.523	22.7447	24.0307	22.182	22.2054	22.3741	DSTN	0.0357995	-1.17899	+	EV-NEF_EV-GFP	0.119436	5	5	5	43.6	43.6	43.6	18.506	0	93.687	45784000	9	Q5E9D5;P60981;P60981-2;F6RFD5	Q5E9D5;P60981;P60981-2;F6RFD5	Destrin	937	sp|Q5E9D5|DEST_BOVIN Destrin OS=Bos taurus GN=DSTN PE=2 SV=3;sp|P60981|DEST_HUMAN Destrin OS=Homo sapiens GN=DSTN PE=1 SV=3;sp|P60981-2|DEST_HUMAN Isoform of P60981, Isoform 2 of Destrin OS=Homo sapiens GN=DSTN;tr|F6RFD5|F6RFD5_HUMAN Isoform of P60981, Des
21.8685	21.7754	21.9112	22.312	22.3664	23.0173	CPNE1	0.0361923	0.713555	+	EV-NEF_EV-GFP	0.120326	3	3	3	10.4	10.4	10.4	53.046	0	16.686	23399000	15	A6PVH9;F2Z2V0;B0QZ18;Q99829;Q5JX56;Q5JX58;Q5JX59;Q5JX61;Q5JX60;Q5JX44;Q5JX52;Q5JX45;E7ENH5;Q08DB4;Q5JX53;Q5JX54;Q5JX57;E7EV27;Q5JX55	A6PVH9;F2Z2V0;B0QZ18;Q99829;Q5JX56;Q5JX58;Q5JX59;Q5JX61;Q5JX60;Q5JX44;Q5JX52;Q5JX45;E7ENH5;Q08DB4	Copine-1	152	tr|A6PVH9|A6PVH9_HUMAN Isoform of Q99829, Copine-1 OS=Homo sapiens GN=CPNE1 PE=1 SV=1;tr|F2Z2V0|F2Z2V0_HUMAN Isoform of Q99829, Copine-1 (Fragment) OS=Homo sapiens GN=CPNE1 PE=1 SV=1;tr|B0QZ18|B0QZ18_HUMAN Isoform of Q99829, Copine-1 OS=Homo sapiens GN=CPN
19.6139	19.9742	18.2971	17.5641	17.5508	15.9895	VPS37C	0.0363602	-2.26026	+	EV-NEF_EV-GFP	0.120326	1	1	1	12.8	12.8	12.8	17.143	0	20.627	2222500	3	F5H4Q5;A5D8V6	F5H4Q5;A5D8V6	Vacuolar protein sorting-associated protein 37C	138	tr|F5H4Q5|F5H4Q5_HUMAN Isoform of A5D8V6, Vacuolar protein sorting-associated protein 37C (Fragment) OS=Homo sapiens GN=VPS37C PE=1 SV=1;sp|A5D8V6|VP37C_HUMAN Vacuolar protein sorting-associated protein 37C OS=Homo sapiens GN=VPS37C PE=1 SV=2
22.5939	22.1843	22.3513	21.6672	22.0151	21.9581	VTA1	0.0364545	-0.496345	+	EV-NEF_EV-GFP	0.120326	3	3	3	15.7	15.7	15.7	31.102	0	143.02	24117000	9	A0A087WY55;Q9NP79;Q5TGM0;Q32L63;Q9NP79-2	A0A087WY55;Q9NP79;Q5TGM0;Q32L63;Q9NP79-2	Vacuolar protein sorting-associated protein VTA1 homolog	31	tr|A0A087WY55|A0A087WY55_HUMAN Isoform of Q9NP79, Chromosome 6 open reading frame 55, isoform CRA_b OS=Homo sapiens GN=VTA1 PE=1 SV=1;sp|Q9NP79|VTA1_HUMAN Vacuolar protein sorting-associated protein VTA1 homolog OS=Homo sapiens GN=VTA1 PE=1 SV=1;tr|Q5TGM0|
23.4857	22.9726	22.5406	16.2425	15.523	21.0242	HLA-A	0.0365279	-5.40309	+	EV-NEF_EV-GFP	0.120326	12	1	0	61.7	5.2	0	37.012	0	86.516	28601000	1	Q9GJ45;P30459;P10314	Q9GJ45;P30459;P10314	HLA class I histocompatibility antigen, A-74 alpha chain;HLA class I histocompatibility antigen, A-32 alpha chain	698	tr|Q9GJ45|Q9GJ45_HUMAN Isoform of P01891, HLA class I histocompatibility antigen, A-3 alpha chain OS=Homo sapiens GN=HLA-A PE=1 SV=1;sp|P30459|1A74_HUMAN Isoform of P01891, HLA class I histocompatibility antigen, A-74 alpha chain OS=Homo sapiens GN=HLA-A P
20.0521	18.9229	18.5011	17.9931	15.9842	16.3271	FMNL3	0.0366476	-2.39053	+	EV-NEF_EV-GFP	0.120326	2	1	1	3.2	1.9	1.9	117.08	0.00092507	21.447	1975300	2	F8W1F5;Q8IVF7-2;Q8IVF7-3;Q8IVF7	F8W1F5;Q8IVF7-2;Q8IVF7-3;Q8IVF7	Formin-like protein 3	438	tr|F8W1F5|F8W1F5_HUMAN Isoform of Q8IVF7, Formin-like protein 3 OS=Homo sapiens GN=FMNL3 PE=1 SV=1;sp|Q8IVF7-2|FMNL3_HUMAN Isoform of Q8IVF7, Isoform 2 of Formin-like protein 3 OS=Homo sapiens GN=FMNL3;sp|Q8IVF7-3|FMNL3_HUMAN Isoform of Q8IVF7, Isoform 3 o
19.6442	20.1552	19.9953	21.1129	20.6722	20.3955	ETAA1	0.0367233	0.795294	+	EV-NEF_EV-GFP	0.120326	1	1	1	1.6	1.6	1.6	103.44	0.0035682	19.581	5917300	2	Q9NY74	Q9NY74	Ewings tumor-associated antigen 1	1310	sp|Q9NY74|ETAA1_HUMAN Ewings tumor-associated antigen 1 OS=Homo sapiens GN=ETAA1 PE=1 SV=2
19.3376	19.9062	20.8431	18.8619	17.5074	16.7938	HLA-C	0.0368311	-2.30798	+	EV-NEF_EV-GFP	0.120326	9	3	0	37.2	12.3	0	40.885	0	26.898	3839800	2	P30508;A0A0G2JIF0;A0A0G2JH50;A2BF26;Q29960-2;Q29963;Q29960;Q07000;Q9TNN7;P30505;P30510;Q29865;P30504;P30499	P30508;A0A0G2JIF0;A0A0G2JH50;A2BF26;Q29960-2;Q29963;Q29960;Q07000;Q9TNN7;P30505;P30510;Q29865;P30504	HLA class I histocompatibility antigen, Cw-12 alpha chain;HLA class I histocompatibility antigen, Cw-16 alpha chain;HLA class I histocompatibility antigen, Cw-6 alpha chain;HLA class I histocompatibility antigen, Cw-15 alpha chain;HLA class I histocompatibility antigen, Cw-5 alpha chain;HLA class I histocompatibility antigen, Cw-8 alpha chain;HLA class I histocompatibility antigen, Cw-14 alpha ch…	812	sp|P30508|1C12_HUMAN Isoform of Q95604, HLA class I histocompatibility antigen, Cw-12 alpha chain OS=Homo sapiens GN=HLA-C PE=1 SV=2;tr|A0A0G2JIF0|A0A0G2JIF0_HUMAN Isoform of Q95604, HLA class I histocompatibility antigen, Cw-6 alpha chain OS=Homo sapiens
18.8899	18.3155	19.4113	16.9607	18.0425	16.5301	DAG1	0.0369099	-1.69445	+	EV-NEF_EV-GFP	0.120326	2	2	2	4.7	4.7	4.7	97.44	0	60.977	1692400	3	Q14118;O18738	Q14118;O18738	Dystroglycan;Alpha-dystroglycan;Beta-dystroglycan	1067	sp|Q14118|DAG1_HUMAN Dystroglycan OS=Homo sapiens GN=DAG1 PE=1 SV=2;sp|O18738|DAG1_BOVIN Dystroglycan OS=Bos taurus GN=DAG1 PE=1 SV=1
20.5125	20.5429	21.2862	20.0375	18.9424	19.6184	TSPAN9	0.0374869	-1.24776	+	EV-NEF_EV-GFP	0.121725	2	2	2	12.2	12.2	12.2	29.559	0	93.486	7211300	4	B5MD23;O75954	B5MD23;O75954	Tetraspanin;Tetraspanin-9	200	tr|B5MD23|B5MD23_HUMAN Isoform of O75954, Tetraspanin OS=Homo sapiens GN=TSPAN9 PE=1 SV=1;sp|O75954|TSN9_HUMAN Tetraspanin-9 OS=Homo sapiens GN=TSPAN9 PE=1 SV=1
23.7199	22.7461	23.7065	22.1136	22.526	21.5016	FABP5	0.0375523	-1.34378	+	EV-NEF_EV-GFP	0.121725	6	6	6	60.7	60.7	60.7	15.164	0	20.983	43778000	18	Q01469;I6L8B7;P55052;A8MUU1	Q01469;I6L8B7	Fatty acid-binding protein, epidermal	1022	sp|Q01469|FABP5_HUMAN Fatty acid-binding protein, epidermal OS=Homo sapiens GN=FABP5 PE=1 SV=3;tr|I6L8B7|I6L8B7_HUMAN Isoform of Q01469, Fatty acid-binding protein, epidermal OS=Homo sapiens GN=FABP5 PE=1 SV=1
16.5495	18.5674	15.8721	20.0414	20.9095	19.0068	EIF3C;EIF3CL	0.0378534	2.98954	+	EV-NEF_EV-GFP	0.122293	2	2	2	2.9	2.9	2.9	105.36	0	59.058	2548500	2	Q3SYW6;Q99613-2;Q99613;B5ME19	Q3SYW6;Q99613-2;Q99613;B5ME19	Eukaryotic translation initiation factor 3 subunit C;Eukaryotic translation initiation factor 3 subunit C-like protein	202	sp|Q3SYW6|EIF3C_BOVIN Eukaryotic translation initiation factor 3 subunit C OS=Bos taurus GN=EIF3C PE=2 SV=1;sp|Q99613-2|EIF3C_HUMAN Isoform of Q99613, Isoform 2 of Eukaryotic translation initiation factor 3 subunit C OS=Homo sapiens GN=EIF3C;sp|Q99613|EIF3
18.2705	17.9598	17.4871	18.4452	18.9605	18.8354	ARL6IP5	0.037942	0.841221	+	EV-NEF_EV-GFP	0.122293	1	1	1	10.1	10.1	10.1	21.614	0	28.606	1582400	2	O75915	O75915	PRA1 family protein 3	599	sp|O75915|PRAF3_HUMAN PRA1 family protein 3 OS=Homo sapiens GN=ARL6IP5 PE=1 SV=1
19.6357	18.5456	19.4483	20.0015	20.6571	20.5731	RARS	0.0382736	1.20072	+	EV-NEF_EV-GFP	0.123015	5	5	5	14.5	14.5	14.5	67.14	0	13.136	4363800	8	P54136-2;P54136;E5RJM9;A7YW98	P54136-2;P54136	Arginine--tRNA ligase, cytoplasmic	912	sp|P54136-2|SYRC_HUMAN Isoform of P54136, Isoform Monomeric of Arginine--tRNA ligase, cytoplasmic OS=Homo sapiens GN=RARS;sp|P54136|SYRC_HUMAN Arginine--tRNA ligase, cytoplasmic OS=Homo sapiens GN=RARS PE=1 SV=2
20.4935	20.5023	21.5372	19.5872	19.6421	19.9673	GRB2	0.0385142	-1.11209	+	EV-NEF_EV-GFP	0.123121	3	3	3	20.5	20.5	20.5	20.557	0	37.661	7951100	4	P62993-2;P62993;J3KT38;J3QRL5	P62993-2;P62993	Growth factor receptor-bound protein 2	982	sp|P62993-2|GRB2_HUMAN Isoform of P62993, Isoform 2 of Growth factor receptor-bound protein 2 OS=Homo sapiens GN=GRB2;sp|P62993|GRB2_HUMAN Growth factor receptor-bound protein 2 OS=Homo sapiens GN=GRB2 PE=1 SV=1
19.2372	19.2665	19.1934	19.6411	19.3395	19.609	LYPLA1	0.0385226	0.297508	+	EV-NEF_EV-GFP	0.123121	1	1	1	15.6	15.6	15.6	96.199	0	38.492	3192100	1	E5RJ48;A0A087X1K9;E5RGR0;Q3MHR0;O75608-2;O75608	E5RJ48;A0A087X1K9;E5RGR0;Q3MHR0;O75608-2;O75608	Acyl-protein thioesterase 1	45	tr|E5RJ48|E5RJ48_HUMAN Isoform of O75608, Acyl-protein thioesterase 1 (Fragment) OS=Homo sapiens GN=LYPLA1 PE=1 SV=1;tr|A0A087X1K9|A0A087X1K9_HUMAN Isoform of O75608, Acyl-protein thioesterase 1 OS=Homo sapiens GN=LYPLA1 PE=1 SV=1;tr|E5RGR0|E5RGR0_HUMAN Is
20.804	20.8187	20.617	21.0601	20.9566	21.286	CDK2;CDK3;CDK1	0.0387634	0.354353	+	EV-NEF_EV-GFP	0.123545	3	2	1	13.9	10.5	5.9	27.164	0	35.186	10017000	3	E7ESI2;Q5E9Y0;G3V5T9;P24941-2;P24941;Q00526;K7ELV5;E5RIU6;K7EJ83;G3V317	E7ESI2;Q5E9Y0;G3V5T9;P24941-2;P24941;Q00526;K7ELV5;E5RIU6;K7EJ83	Cyclin-dependent kinase 2;Cyclin-dependent kinase 3	377	tr|E7ESI2|E7ESI2_HUMAN Isoform of P24941, Cyclin-dependent kinase 2 OS=Homo sapiens GN=CDK2 PE=1 SV=1;sp|Q5E9Y0|CDK2_BOVIN Cyclin-dependent kinase 2 OS=Bos taurus GN=CDK2 PE=2 SV=1;tr|G3V5T9|G3V5T9_HUMAN Isoform of P24941, Cyclin-dependent kinase 2 OS=Homo
19.3522	18.3774	19.0691	17.4541	16.3698	17.9693	SLC13A4	0.0393106	-1.66851	+	EV-NEF_EV-GFP	0.12494	1	1	1	11.7	11.7	11.7	8.288	0.0074196	15.244	1559200	1	V9GZ66;V9GYC7;Q9UKG4	V9GZ66;V9GYC7;Q9UKG4	Solute carrier family 13 member 4	1330	tr|V9GZ66|V9GZ66_HUMAN Isoform of Q9UKG4, Solute carrier family 13 member 4 (Fragment) OS=Homo sapiens GN=SLC13A4 PE=4 SV=7;tr|V9GYC7|V9GYC7_HUMAN Isoform of Q9UKG4, Solute carrier family 13 member 4 (Fragment) OS=Homo sapiens GN=SLC13A4 PE=4 SV=7;sp|Q9UKG
19.824	20.3983	20.6028	21.4898	20.8991	21.0693	MBLAC2	0.039644	0.87771	+	EV-NEF_EV-GFP	0.125523	2	2	2	9	9	9	31.257	0	32.467	8338400	4	A5PJT0;Q68D91-2;Q68D91	A5PJT0;Q68D91-2;Q68D91	Metallo-beta-lactamase domain-containing protein 2	139	sp|A5PJT0|MBLC2_BOVIN Metallo-beta-lactamase domain-containing protein 2 OS=Bos taurus GN=MBLAC2 PE=2 SV=1;sp|Q68D91-2|MBLC2_HUMAN Isoform of Q68D91, Isoform 2 of Metallo-beta-lactamase domain-containing protein 2 OS=Homo sapiens GN=MBLAC2;sp|Q68D91|MBLC2_
20.4714	20.43	20.5456	19.4131	16.7623	16.06	SMPDL3B	0.0397142	-3.07055	+	EV-NEF_EV-GFP	0.125523	3	3	3	12.5	12.5	12.5	45.314	0	11.259	5554200	9	F8VWW8;Q92485-2;Q92485;Q5T0Y8	F8VWW8;Q92485-2;Q92485	Acid sphingomyelinase-like phosphodiesterase 3b	433	tr|F8VWW8|F8VWW8_HUMAN Isoform of Q92485, Acid sphingomyelinase-like phosphodiesterase 3b OS=Homo sapiens GN=SMPDL3B PE=1 SV=1;sp|Q92485-2|ASM3B_HUMAN Isoform of Q92485, Isoform 2 of Acid sphingomyelinase-like phosphodiesterase 3b OS=Homo sapiens GN=SMPDL3
20.669	19.9095	21.1878	19.3647	19.5554	19.469	PARD3	0.0399434	-1.12575	+	EV-NEF_EV-GFP	0.125592	3	3	3	4.3	4.3	4.3	110	0.00092678	21.631	6698700	3	Q5VWU8;Q5VWV2;Q8TEW0-9;Q8TEW0-10;Q8TEW0-8;Q8TEW0-5;Q8TEW0-3;Q8TEW0-7;Q8TEW0-6;Q8TEW0-4;Q8TEW0-11;Q8TEW0-2;Q8TEW0;F5GZI3	Q5VWU8;Q5VWV2;Q8TEW0-9;Q8TEW0-10;Q8TEW0-8;Q8TEW0-5;Q8TEW0-3;Q8TEW0-7;Q8TEW0-6;Q8TEW0-4;Q8TEW0-11;Q8TEW0-2;Q8TEW0;F5GZI3	Partitioning defective 3 homolog	1170	tr|Q5VWU8|Q5VWU8_HUMAN Isoform of Q8TEW0, Partitioning defective 3 homolog OS=Homo sapiens GN=PARD3 PE=1 SV=1;tr|Q5VWV2|Q5VWV2_HUMAN Isoform of Q8TEW0, Partitioning defective 3 homolog OS=Homo sapiens GN=PARD3 PE=1 SV=1;sp|Q8TEW0-9|PARD3_HUMAN Isoform of Q
20.7633	20.3946	17.4902	16.7128	16.2657	16.257	RP2	0.0399562	-3.1375	+	EV-NEF_EV-GFP	0.125592	3	3	3	10	10	10	39.641	0	65.381	5477700	2	O75695	O75695	Protein XRP2	596	sp|O75695|XRP2_HUMAN Protein XRP2 OS=Homo sapiens GN=RP2 PE=1 SV=4
20.7846	21.1295	21.005	21.3242	21.2886	21.6265	PRKAR1A	0.0403332	0.440072	+	EV-NEF_EV-GFP	0.126429	3	3	3	26.1	26.1	26.1	17.347	0	23.303	11219000	3	K7EM13;P00514;P10644-2;P10644;K7EPB2	K7EM13;P00514;P10644-2;P10644;K7EPB2	cAMP-dependent protein kinase type I-alpha regulatory subunit;cAMP-dependent protein kinase type I-alpha regulatory subunit, N-terminally processed	529	tr|K7EM13|K7EM13_HUMAN Isoform of P10644, cAMP-dependent protein kinase type I-alpha regulatory subunit (Fragment) OS=Homo sapiens GN=PRKAR1A PE=1 SV=1;sp|P00514|KAP0_BOVIN cAMP-dependent protein kinase type I-alpha regulatory subunit OS=Bos taurus GN=PRKA
21.8046	21.7054	22.9348	20.8987	20.9855	21.0209	RFTN1	0.0407556	-1.17989	+	EV-NEF_EV-GFP	0.127403	6	6	6	18.3	18.3	18.3	63.145	0	15.675	18442000	12	Q14699;C9JHG2;G3XAJ6;C9JWQ9;F8WAR1;C9JRN3	Q14699;C9JHG2;G3XAJ6;C9JWQ9;F8WAR1;C9JRN3	Raftlin	1079	sp|Q14699|RFTN1_HUMAN Raftlin OS=Homo sapiens GN=RFTN1 PE=1 SV=4;tr|C9JHG2|C9JHG2_HUMAN Isoform of Q14699, Raftlin (Fragment) OS=Homo sapiens GN=RFTN1 PE=1 SV=1;tr|G3XAJ6|G3XAJ6_HUMAN Isoform of Q14699, Raft-linking protein, isoform CRA_c OS=Homo sapiens G
19.994	20.9513	20.1044	21.559	22.8154	21.4374	DDX17	0.0410976	1.58736	+	EV-NEF_EV-GFP	0.127579	7	6	4	12.4	10.9	7.5	80.439	0	73.668	11254000	5	H3BLZ8;Q92841-1;Q92841-3;Q92841-2;Q92841;A0A0U1RQJ0	H3BLZ8;Q92841-1;Q92841-3;Q92841-2;Q92841	Probable ATP-dependent RNA helicase DDX17	473	tr|H3BLZ8|H3BLZ8_HUMAN Isoform of Q92841, Probable ATP-dependent RNA helicase DDX17 OS=Homo sapiens GN=DDX17 PE=1 SV=1;sp|Q92841-1|DDX17_HUMAN Isoform of Q92841, Isoform 2 of Probable ATP-dependent RNA helicase DDX17 OS=Homo sapiens GN=DDX17;sp|Q92841-3|DD
21.1889	20.9243	21.1106	21.3586	21.7412	22.0593	GARS	0.0411434	0.645126	+	EV-NEF_EV-GFP	0.127579	6	6	6	13.7	13.7	13.7	83.165	0	16.436	12832000	13	P41250	P41250	Glycine--tRNA ligase	854	sp|P41250|SYG_HUMAN Glycine--tRNA ligase OS=Homo sapiens GN=GARS PE=1 SV=3
18.6337	18.7334	17.0747	19.6182	20.3919	19.6953	MCM6	0.0411472	1.75454	+	EV-NEF_EV-GFP	0.127579	3	3	3	4.6	4.6	4.6	92.929	0	40.719	2588300	3	Q2KIZ8;Q14566	Q2KIZ8;Q14566	DNA replication licensing factor MCM6	1075	sp|Q2KIZ8|MCM6_BOVIN DNA replication licensing factor MCM6 OS=Bos taurus GN=MCM6 PE=2 SV=1;sp|Q14566|MCM6_HUMAN DNA replication licensing factor MCM6 OS=Homo sapiens GN=MCM6 PE=1 SV=1
22.0786	20.8581	22.5399	19.0838	20.4539	20.1619	STK24	0.0418542	-1.92565	+	EV-NEF_EV-GFP	0.129419	5	5	5	20.6	20.6	20.6	45.835	0	16.073	15019000	7	B4DR80;Q9Y6E0-2;H0Y630;Q9Y6E0;Q5JV98;Q5JV99;C9JDH9;C9J6L2;C9JCC0;C9J232;H7C279;Q8NBY1;Q3SWY6;B4E0Y9;O00506-3;Q9P289-2;O00506-2;Q9P289-3;Q9P289;O00506	B4DR80;Q9Y6E0-2;H0Y630;Q9Y6E0;Q5JV98	Serine/threonine-protein kinase 24;Serine/threonine-protein kinase 24 36 kDa subunit;Serine/threonine-protein kinase 24 12 kDa subunit	188	tr|B4DR80|B4DR80_HUMAN Isoform of Q9Y6E0, Serine/threonine-protein kinase 24 OS=Homo sapiens GN=STK24 PE=1 SV=1;sp|Q9Y6E0-2|STK24_HUMAN Isoform of Q9Y6E0, Isoform A of Serine/threonine-protein kinase 24 OS=Homo sapiens GN=STK24;tr|H0Y630|H0Y630_HUMAN Isofo
16.1791	17.3586	16.8938	21.4284	19.2342	18.366	TRPA1	0.042255	2.86568	+	EV-NEF_EV-GFP	0.130305	1	1	1	0.9	0.9	0.9	127.5	0.0096386	14.118	1882300	2	O75762	O75762	Transient receptor potential cation channel subfamily A member 1	597	sp|O75762|TRPA1_HUMAN Transient receptor potential cation channel subfamily A member 1 OS=Homo sapiens GN=TRPA1 PE=1 SV=3
21.2007	21.8921	21.0581	22.485	22.8795	21.9914	RPS3	0.0425242	1.06833	+	EV-NEF_EV-GFP	0.130782	5	5	5	26.3	26.3	26.3	26.688	0	62.954	19331000	5	Q3T169;P23396;F2Z2S8;H0YF32;H0YCJ7;E9PPU1;P23396-2;H0YEU2;E9PL09;E9PQ96;E9PJH4;E9PK82;H0YES8;E9PQX2	Q3T169;P23396;F2Z2S8;H0YF32;H0YCJ7;E9PPU1;P23396-2;H0YEU2;E9PL09	40S ribosomal protein S3	776	sp|Q3T169|RS3_BOVIN 40S ribosomal protein S3 OS=Bos taurus GN=RPS3 PE=2 SV=1;sp|P23396|RS3_HUMAN 40S ribosomal protein S3 OS=Homo sapiens GN=RPS3 PE=1 SV=2;tr|F2Z2S8|F2Z2S8_HUMAN Isoform of P23396, 40S ribosomal protein S3 OS=Homo sapiens GN=RPS3 PE=1 SV=1
18.3163	18.0279	16.2777	19.087	19.6302	19.8569	XPO5	0.0427201	1.98405	+	EV-NEF_EV-GFP	0.131031	3	3	3	4.2	4.2	4.2	136.31	0	89.937	2162500	3	Q9HAV4;H0Y9I3	Q9HAV4	Exportin-5	1294	sp|Q9HAV4|XPO5_HUMAN Exportin-5 OS=Homo sapiens GN=XPO5 PE=1 SV=1
19.881	19.8947	20.0243	20.1533	20.4704	20.1673	RPS12	0.0432005	0.330322	+	EV-NEF_EV-GFP	0.13215	2	2	2	24.2	24.2	24.2	14.515	0	30.448	5099000	3	Q76I81;P25398	Q76I81;P25398	40S ribosomal protein S12	780	sp|Q76I81|RS12_BOVIN 40S ribosomal protein S12 OS=Bos taurus GN=RPS12 PE=2 SV=1;sp|P25398|RS12_HUMAN 40S ribosomal protein S12 OS=Homo sapiens GN=RPS12 PE=1 SV=3
17.974	17.9468	18.3941	15.335	17.285	16.5669	TGFBR1	0.043698	-1.70932	+	EV-NEF_EV-GFP	0.133314	2	2	2	5.3	5.3	5.3	48.875	0.0034722	18.077	850790	2	B4DY26;O46680;P36897-3;P36897;P36897-2;F8VXZ5;F8W1R9	B4DY26;O46680;P36897-3;P36897;P36897-2;F8VXZ5;F8W1R9	Receptor protein serine/threonine kinase;TGF-beta receptor type-1	194	tr|B4DY26|B4DY26_HUMAN Isoform of P36897, Receptor protein serine/threonine kinase OS=Homo sapiens GN=TGFBR1 PE=1 SV=1;sp|O46680|TGFR1_BOVIN TGF-beta receptor type-1 OS=Bos taurus GN=TGFBR1 PE=2 SV=1;sp|P36897-3|TGFR1_HUMAN Isoform of P36897, Isoform 3 of
19.1585	19.6563	19.1351	19.7478	20.704	20.3421	SF3B3	0.0439444	0.948035	+	EV-NEF_EV-GFP	0.133708	5	5	5	5.1	5.1	5.1	135.58	0	68.691	4504200	10	A0JN52;Q15393;H3BMB0;I3L4G7;Q15393-2;Q15393-3	A0JN52;Q15393	Splicing factor 3B subunit 3	119	sp|A0JN52|SF3B3_BOVIN Splicing factor 3B subunit 3 OS=Bos taurus GN=SF3B3 PE=2 SV=1;sp|Q15393|SF3B3_HUMAN Splicing factor 3B subunit 3 OS=Homo sapiens GN=SF3B3 PE=1 SV=4
20.7018	20.8183	22.0393	19.9493	19.5331	20.0852	CAPZA2	0.0441292	-1.33055	+	EV-NEF_EV-GFP	0.133793	4	3	3	19.9	16.4	16.4	32.979	0	94.573	10103000	3	Q5E997;P47755;C9JUG7;F8W9N7;P47755-2;A0A0D9SET8	Q5E997;P47755;C9JUG7;F8W9N7;P47755-2;A0A0D9SET8	F-actin-capping protein subunit alpha-2	871	sp|Q5E997|CAZA2_BOVIN F-actin-capping protein subunit alpha-2 OS=Bos taurus GN=CAPZA2 PE=1 SV=3;sp|P47755|CAZA2_HUMAN F-actin-capping protein subunit alpha-2 OS=Homo sapiens GN=CAPZA2 PE=1 SV=3;tr|C9JUG7|C9JUG7_HUMAN Isoform of P47755, F-actin-capping prot
24.5744	24.0447	24.6344	23.8033	23.9738	23.7324	PPIA	0.0442069	-0.581338	+	EV-NEF_EV-GFP	0.133793	11	3	3	75.2	15.8	15.8	18.012	0	21.293	95968000	9	P62937;P62937-2;F8WE65;C9J5S7	P62937;P62937-2;F8WE65;C9J5S7	Peptidyl-prolyl cis-trans isomerase A;Peptidyl-prolyl cis-trans isomerase A, N-terminally processed;Peptidyl-prolyl cis-trans isomerase	979	sp|P62937|PPIA_HUMAN Peptidyl-prolyl cis-trans isomerase A OS=Homo sapiens GN=PPIA PE=1 SV=2;sp|P62937-2|PPIA_HUMAN Isoform of P62937, Isoform 2 of Peptidyl-prolyl cis-trans isomerase A OS=Homo sapiens GN=PPIA;tr|F8WE65|F8WE65_HUMAN Isoform of P62937, Pept
27.113	26.8548	27.1002	26.4701	26.2222	25.3556	ITGA4	0.0444862	-1.00669	+	EV-NEF_EV-GFP	0.134282	21	21	21	27.7	27.7	27.7	114.9	0	137.54	546700000	53	P13612;E7EP60;P13612-2	P13612;E7EP60	Integrin alpha-4	728	sp|P13612|ITA4_HUMAN Integrin alpha-4 OS=Homo sapiens GN=ITGA4 PE=1 SV=3;tr|E7EP60|E7EP60_HUMAN Isoform of P13612, Integrin alpha-4 (Fragment) OS=Homo sapiens GN=ITGA4 PE=1 SV=1
20.468	20.4853	20.7402	20.17	18.8889	19.2266	MOB1B;MOB1A	0.0446383	-1.13598	+	EV-NEF_EV-GFP	0.134379	4	4	4	19.4	19.4	19.4	25.091	0	32.176	6452200	4	Q7L9L4;Q9H8S9;Q7L9L4-2;D6RCK3;Q9H8S9-2	Q7L9L4;Q9H8S9;Q7L9L4-2;D6RCK3;Q9H8S9-2	MOB kinase activator 1B;MOB kinase activator 1A	1186	sp|Q7L9L4|MOB1B_HUMAN MOB kinase activator 1B OS=Homo sapiens GN=MOB1B PE=1 SV=3;sp|Q9H8S9|MOB1A_HUMAN MOB kinase activator 1A OS=Homo sapiens GN=MOB1A PE=1 SV=4;sp|Q7L9L4-2|MOB1B_HUMAN Isoform of Q7L9L4, Isoform 2 of MOB kinase activator 1B OS=Homo sapien
22.1138	21.9842	22.5067	21.2827	21.4031	21.8659	OSTF1	0.0448023	-0.68431	+	EV-NEF_EV-GFP	0.134379	4	4	2	20.1	20.1	13.1	23.787	0	15.848	21358000	8	Q92882	Q92882	Osteoclast-stimulating factor 1	1234	sp|Q92882|OSTF1_HUMAN Osteoclast-stimulating factor 1 OS=Homo sapiens GN=OSTF1 PE=1 SV=2
20.5985	20.0188	21.2138	18.5878	19.3833	19.7104	CYFIP1	0.0448714	-1.38318	+	EV-NEF_EV-GFP	0.134379	10	5	5	9.7	4.6	4.6	145.18	0	17.738	6571100	9	Q7L576;A0A0G2JR96;A0A0G2JQT1;Q7L576-2;Q7L576-3;A0A0G2JQH3;A0A087WVZ5;A0A0G2JRP0;A0A087WZ89	Q7L576;A0A0G2JR96;A0A0G2JQT1	Cytoplasmic FMR1-interacting protein 1	1184	sp|Q7L576|CYFP1_HUMAN Cytoplasmic FMR1-interacting protein 1 OS=Homo sapiens GN=CYFIP1 PE=1 SV=1;tr|A0A0G2JR96|A0A0G2JR96_HUMAN Isoform of Q7L576, Cytoplasmic FMR1-interacting protein 1 (Fragment) OS=Homo sapiens GN=CYFIP1 PE=1 SV=3;tr|A0A0G2JQT1|A0A0G2JQT
20.0607	20.476	20.8014	19.2893	19.9642	19.5807	PPP1CB;PPP1CA	0.0451416	-0.834582	+	EV-NEF_EV-GFP	0.134834	7	1	1	26.9	3.7	3.7	37.186	0.0096231	14.085	6007500	2	Q3SWW9;P62140;E7ETD8;P62136-2;P62136-3;C9J9S3;C9JP48;F8WE71;H0Y3Y6;F5H1L6;F5H037;F8W1A0	Q3SWW9;P62140;E7ETD8;P62136-2;P62136-3	Serine/threonine-protein phosphatase PP1-beta catalytic subunit;Serine/threonine-protein phosphatase;Serine/threonine-protein phosphatase PP1-alpha catalytic subunit	957	sp|Q3SWW9|PP1B_BOVIN Serine/threonine-protein phosphatase PP1-beta catalytic subunit OS=Bos taurus GN=PPP1CB PE=2 SV=1;sp|P62140|PP1B_HUMAN Serine/threonine-protein phosphatase PP1-beta catalytic subunit OS=Homo sapiens GN=PPP1CB PE=1 SV=3;tr|E7ETD8|E7ETD8
20.624	20.9548	20.6654	20.9746	21.4549	21.4149	PSMD12	0.0453955	0.533394	+	EV-NEF_EV-GFP	0.135073	2	2	2	4.8	4.8	4.8	53.052	0	24.109	9759200	1	Q2KJ25;O00232;O00232-2	Q2KJ25;O00232;O00232-2	26S proteasome non-ATPase regulatory subunit 12	546	sp|Q2KJ25|PSD12_BOVIN 26S proteasome non-ATPase regulatory subunit 12 OS=Bos taurus GN=PSMD12 PE=2 SV=3;sp|O00232|PSD12_HUMAN 26S proteasome non-ATPase regulatory subunit 12 OS=Homo sapiens GN=PSMD12 PE=1 SV=3;sp|O00232-2|PSD12_HUMAN Isoform of O00232, Iso
19.5768	19.1464	19.9859	18.3076	15.2611	17.2012	ITGA2	0.0455657	-2.64641	+	EV-NEF_EV-GFP	0.135073	6	3	3	11.3	6.4	6.4	88.561	0	24.355	2622600	4	E7EMF1;E7ESP4;P17301;E9PB77;D6RG08	E7EMF1;E7ESP4;P17301;E9PB77	Integrin alpha-2	367	tr|E7EMF1|E7EMF1_HUMAN Isoform of P17301, Integrin alpha-2 OS=Homo sapiens GN=ITGA2 PE=1 SV=1;tr|E7ESP4|E7ESP4_HUMAN Isoform of P17301, Integrin alpha-2 OS=Homo sapiens GN=ITGA2 PE=1 SV=1;sp|P17301|ITA2_HUMAN Integrin alpha-2 OS=Homo sapiens GN=ITGA2 PE=1
18.463	18.3221	20.322	17.2878	16.504	17.3169	RASA2	0.0455769	-1.99949	+	EV-NEF_EV-GFP	0.135073	4	4	4	7.2	7.2	7.2	96.999	0	46.311	2086000	3	A0A0A0MSJ9;Q15283-2;Q15283	A0A0A0MSJ9;Q15283-2;Q15283	Ras GTPase-activating protein 2	67	tr|A0A0A0MSJ9|A0A0A0MSJ9_HUMAN Isoform of Q15283, Ras GTPase-activating protein 2 OS=Homo sapiens GN=RASA2 PE=1 SV=1;sp|Q15283-2|RASA2_HUMAN Isoform of Q15283, Isoform 2 of Ras GTPase-activating protein 2 OS=Homo sapiens GN=RASA2;sp|Q15283|RASA2_HUMAN Ras
22.0478	21.6624	21.9877	22.3232	22.3872	22.1622	CDK6	0.046149	0.391591	+	EV-NEF_EV-GFP	0.136401	6	6	5	24.2	24.2	21.8	36.938	0	72.072	20856000	7	Q00534;F8VXD2;F8VYH9;F8VZZ0;F8VTV8;F8VWX7;F8VZ51;H0YAZ9;Q32KY4;Q9BVE2;E7EUK8;Q5EAB2;E5RGN0;A0A087X209;A0A087WZU2;F5H6Z0;J3QSD7;E1BB50;E1BB52;P11802-2;P11802;Q96Q40-2;P50750;Q96Q40-4;Q96Q40-3;O94921-3;Q96Q40-5;Q96Q40;O94921-2;O94921;Q07002;Q07002-2;P50750-2;Q00536;Q00536-3;Q07002-3;Q00537-2;Q00537;Q00536-2;Q9NYV4-3;Q14004-2;Q9NYV4-2;Q9NYV4;Q14004	Q00534	Cyclin-dependent kinase 6	1017	sp|Q00534|CDK6_HUMAN Cyclin-dependent kinase 6 OS=Homo sapiens GN=CDK6 PE=1 SV=1
23.7107	24.262	24.2402	26.7843	25.0491	25.2821	BANF1	0.0462638	1.6342	+	EV-NEF_EV-GFP	0.136401	7	7	7	80.9	80.9	80.9	10.058	0	27.082	174570000	25	P61283;O75531	P61283;O75531	Barrier-to-autointegration factor;Barrier-to-autointegration factor, N-terminally processed	591	sp|P61283|BAF_BOVIN Barrier-to-autointegration factor OS=Bos taurus GN=BANF1 PE=3 SV=1;sp|O75531|BAF_HUMAN Barrier-to-autointegration factor OS=Homo sapiens GN=BANF1 PE=1 SV=1
24.5971	23.7168	24.5917	23.3903	23.178	22.0896	NRAS	0.0466895	-1.4159	+	EV-NEF_EV-GFP	0.137301	12	12	2	69.3	69.3	12.7	21.229	0	35.533	81411000	18	P01111;G3V4K2;G3V5T7	P01111	GTPase NRas	626	sp|P01111|RASN_HUMAN GTPase NRas OS=Homo sapiens GN=NRAS PE=1 SV=1
18.0416	17.2386	17.9591	18.5003	18.5367	18.4001	LNPEP	0.0470345	0.732634	+	EV-NEF_EV-GFP	0.13796	1	1	1	1.1	1.1	1.1	115.06	0.0066834	15.576	1331700	3	Q9UIQ6-3;Q9UIQ6-2;Q9UIQ6	Q9UIQ6-3;Q9UIQ6-2;Q9UIQ6	Leucyl-cystinyl aminopeptidase;Leucyl-cystinyl aminopeptidase, pregnancy serum form	1326	sp|Q9UIQ6-3|LCAP_HUMAN Isoform of Q9UIQ6, Isoform 3 of Leucyl-cystinyl aminopeptidase OS=Homo sapiens GN=LNPEP;sp|Q9UIQ6-2|LCAP_HUMAN Isoform of Q9UIQ6, Isoform 2 of Leucyl-cystinyl aminopeptidase OS=Homo sapiens GN=LNPEP;sp|Q9UIQ6|LCAP_HUMAN Leucyl-cystin
18.8258	18.5616	18.8169	16.5673	18.2637	16.7297	SVIP	0.0474406	-1.54791	+	EV-NEF_EV-GFP	0.138794	1	1	1	18.2	18.2	18.2	84.426	0	32.812	1528300	1	Q8NHG7	Q8NHG7	Small VCP/p97-interacting protein	1217	sp|Q8NHG7|SVIP_HUMAN Small VCP/p97-interacting protein OS=Homo sapiens GN=SVIP PE=1 SV=1
20.6041	21.0022	21.1414	20.4667	19.8686	19.3415	HLA-A	0.047728	-1.02362	+	EV-NEF_EV-GFP	0.139278	12	1	0	53.4	3	0	41.054	0	22.288	7892800	3	P30453;P30457;P30456;P30450;P18462;A0A0G2JPD3	P30453;P30457;P30456;P30450;P18462;A0A0G2JPD3	HLA class I histocompatibility antigen, A-34 alpha chain;HLA class I histocompatibility antigen, A-66 alpha chain;HLA class I histocompatibility antigen, A-43 alpha chain;HLA class I histocompatibility antigen, A-26 alpha chain;HLA class I histocompatibility antigen, A-25 alpha chain	810	sp|P30453|1A34_HUMAN Isoform of P01891, HLA class I histocompatibility antigen, A-34 alpha chain OS=Homo sapiens GN=HLA-A PE=1 SV=1;sp|P30457|1A66_HUMAN Isoform of P01891, HLA class I histocompatibility antigen, A-66 alpha chain OS=Homo sapiens GN=HLA-A PE
19.1368	18.7252	19.2857	17.7074	17.4505	18.6355	HN1	0.0480141	-1.11814	+	EV-NEF_EV-GFP	0.139595	2	2	2	35.1	35.1	35.1	96.032	0	20.549	2139500	5	J3KSH8;J3KT51;Q9UK76-3;Q9UK76;Q9UK76-2	J3KSH8;J3KT51;Q9UK76-3;Q9UK76;Q9UK76-2	Hematological and neurological expressed 1 protein;Hematological and neurological expressed 1 protein, N-terminally processed	508	tr|J3KSH8|J3KSH8_HUMAN Isoform of Q9UK76, Hematological and neurological-expressed 1 protein (Fragment) OS=Homo sapiens GN=HN1 PE=1 SV=7;tr|J3KT51|J3KT51_HUMAN Isoform of Q9UK76, Hematological and neurological-expressed 1 protein OS=Homo sapiens GN=HN1 PE=
16.5535	16.8234	19.0336	19.565	19.6609	19.8527	NDRG3	0.0481682	2.22272	+	EV-NEF_EV-GFP	0.139595	2	2	2	11.1	11.1	11.1	30.723	0	74.397	2026100	6	F8WBF9;A7MB28;Q9UGV2-3;Q9UGV2-2;Q9UGV2;Q5TH30	F8WBF9;A7MB28;Q9UGV2-3;Q9UGV2-2;Q9UGV2;Q5TH30	Protein NDRG3	157	tr|F8WBF9|F8WBF9_HUMAN Isoform of Q9UGV2, Protein NDRG3 OS=Homo sapiens GN=NDRG3 PE=1 SV=1;sp|A7MB28|NDRG3_BOVIN Protein NDRG3 OS=Bos taurus GN=NDRG3 PE=2 SV=1;sp|Q9UGV2-3|NDRG3_HUMAN Isoform of Q9UGV2, Isoform 3 of Protein NDRG3 OS=Homo sapiens GN=NDRG3;s
16.4481	15.5928	16.1476	16.6869	18.518	18.1498	ZC3H13	0.0483004	1.72203	+	EV-NEF_EV-GFP	0.139595	1	1	1	10.3	10.3	10.3	13.291	1	-2	473650	0	A0A087WX14;Q5T200-2;Q5T200	A0A087WX14;Q5T200-2;Q5T200	Zinc finger CCCH domain-containing protein 13	28	tr|A0A087WX14|A0A087WX14_HUMAN Isoform of Q5T200, Zinc finger CCCH domain-containing protein 13 (Fragment) OS=Homo sapiens GN=ZC3H13 PE=1 SV=1;sp|Q5T200-2|ZC3HD_HUMAN Isoform of Q5T200, Isoform 2 of Zinc finger CCCH domain-containing protein 13 OS=Homo sap
15.9887	16.1322	16.8221	17.7742	16.8693	17.3973	SLC4A1AP	0.0483261	1.0326	+	EV-NEF_EV-GFP	0.139595	1	1	1	4.8	4.8	4.8	30.978	1	-2	138440	0	A0A087WWF4;A0A087X0M4;Q9BWU0	A0A087WWF4;A0A087X0M4;Q9BWU0	Kanadaptin	22	tr|A0A087WWF4|A0A087WWF4_HUMAN Isoform of Q9BWU0, Kanadaptin (Fragment) OS=Homo sapiens GN=SLC4A1AP PE=1 SV=1;tr|A0A087X0M4|A0A087X0M4_HUMAN Isoform of Q9BWU0, Kanadaptin OS=Homo sapiens GN=SLC4A1AP PE=1 SV=1;sp|Q9BWU0|NADAP_HUMAN Kanadaptin OS=Homo sapien
20.259	20.923	19.248	17.5136	19.1198	16.9228	UBE2N;UBE2NL	0.0486431	-2.29126	+	EV-NEF_EV-GFP	0.140156	2	2	2	13.8	13.8	13.8	17.138	0	27.739	4761200	1	Q0P5K3;P61088;Q5JXB2;F8VZ29;F8VQQ8;F8VSD4;F8VV71	Q0P5K3;P61088;Q5JXB2;F8VZ29;F8VQQ8;F8VSD4;F8VV71	Ubiquitin-conjugating enzyme E2 N;Putative ubiquitin-conjugating enzyme E2 N-like	942	sp|Q0P5K3|UBE2N_BOVIN Ubiquitin-conjugating enzyme E2 N OS=Bos taurus GN=UBE2N PE=2 SV=1;sp|P61088|UBE2N_HUMAN Ubiquitin-conjugating enzyme E2 N OS=Homo sapiens GN=UBE2N PE=1 SV=1;sp|Q5JXB2|UE2NL_HUMAN Putative ubiquitin-conjugating enzyme E2 N-like OS=Hom
21.3145	22.1097	21.833	21.2575	20.8976	20.652	ITGA3	0.0489406	-0.816689	+	EV-NEF_EV-GFP	0.140658	4	4	4	4.2	4.2	4.2	116.61	0	57.128	14449000	5	P26006;P26006-1;F1MMS9;D6R9X8	P26006;P26006-1;F1MMS9	Integrin alpha-3;Integrin alpha-3 heavy chain;Integrin alpha-3 light chain	783	sp|P26006|ITA3_HUMAN Integrin alpha-3 OS=Homo sapiens GN=ITGA3 PE=1 SV=5;sp|P26006-1|ITA3_HUMAN Isoform of P26006, Isoform 2 of Integrin alpha-3 OS=Homo sapiens GN=ITGA3;sp|F1MMS9|ITA3_BOVIN Integrin alpha-3 OS=Bos taurus GN=ITGA3 PE=3 SV=1
20.7192	20.8677	21.2457	20.0727	20.5733	19.707	UBE2D2;UBE2D3	0.0491947	-0.826518	+	EV-NEF_EV-GFP	0.141033	2	2	2	35.7	35.7	35.7	11.065	0	34.158	8231500	4	D6RFM0;D6RAH7;H9KV45;Q3ZCF7;Q1RMX2;A0A0A0MQU3;A0A087WY85;P62837-2;P62837;P61077;P61077-2;P61077-3;D6RAW0	D6RFM0;D6RAH7;H9KV45;Q3ZCF7;Q1RMX2;A0A0A0MQU3;A0A087WY85;P62837-2;P62837;P61077;P61077-2;P61077-3;D6RAW0	Ubiquitin-conjugating enzyme E2 D2;Ubiquitin-conjugating enzyme E2 D3	34	tr|D6RFM0|D6RFM0_HUMAN Isoform of P62837, Ubiquitin-conjugating enzyme E2 D2 (Fragment) OS=Homo sapiens GN=UBE2D2 PE=3 SV=1;tr|D6RAH7|D6RAH7_HUMAN Isoform of P61077, Ubiquitin-conjugating enzyme E2 D3 OS=Homo sapiens GN=UBE2D3 PE=1 SV=1;tr|H9KV45|H9KV45_HU
24.1072	23.7324	24.5517	23.2171	23.4344	22.3592	EPB41L2	0.0496094	-1.12687	+	EV-NEF_EV-GFP	0.141865	15	15	15	24.2	24.2	24.2	104.36	0	178.15	71562000	31	E9PHY5;O43491;O43491-4;E9PK52;O43491-3;E9PII3;O43491-2;I6L9B1;Q6R5J7;Q6ZSX4;E9PJP4;E9PPC9;E9PQN0;E9PRG1;E9PIG0;E9PQD2;E9PMV8;H0Y5B0;E9PMG5;E9PN54	E9PHY5;O43491;O43491-4;E9PK52;O43491-3;E9PII3;O43491-2;I6L9B1	Band 4.1-like protein 2	391	tr|E9PHY5|E9PHY5_HUMAN Isoform of O43491, Band 4.1-like protein 2 OS=Homo sapiens GN=EPB41L2 PE=1 SV=1;sp|O43491|E41L2_HUMAN Band 4.1-like protein 2 OS=Homo sapiens GN=EPB41L2 PE=1 SV=1;sp|O43491-4|E41L2_HUMAN Isoform of O43491, Isoform 4 of Band 4.1-like
25.2176	24.6432	26.0603	24.339	23.63	24.1059	ANXA1	0.0498775	-1.2821	+	EV-NEF_EV-GFP	0.141924	17	17	15	52.9	52.9	47.1	38.714	0	86.298	172920000	41	P04083;Q5T3N1;Q5T3N0	P04083;Q5T3N1	Annexin A1;Annexin	640	sp|P04083|ANXA1_HUMAN Annexin A1 OS=Homo sapiens GN=ANXA1 PE=1 SV=2;tr|Q5T3N1|Q5T3N1_HUMAN Isoform of P04083, Annexin (Fragment) OS=Homo sapiens GN=ANXA1 PE=1 SV=1
19.6348	19.5648	19.403	19.9843	20.3791	21.1502	UPF1	0.0498788	0.970344	+	EV-NEF_EV-GFP	0.141924	4	4	4	4	4	4	123.03	0	70.771	5217300	7	Q92900-2;Q92900	Q92900-2;Q92900	Regulator of nonsense transcripts 1	1235	sp|Q92900-2|RENT1_HUMAN Isoform of Q92900, Isoform 2 of Regulator of nonsense transcripts 1 OS=Homo sapiens GN=UPF1;sp|Q92900|RENT1_HUMAN Regulator of nonsense transcripts 1 OS=Homo sapiens GN=UPF1 PE=1 SV=2
22.7679	22.9548	22.7157	22.2901	21.7198	22.4652	SLC39A14	0.0504475	-0.654444			0.142842	2	2	2	21.3	21.3	21.3	17	0	55.009	30731000	8	E5RIP4;Q15043-2;Q15043-3;Q15043;E5RFZ8;E5RGA7;E5RJ40;E5RJG5;A5D7L5	E5RIP4;Q15043-2;Q15043-3;Q15043;E5RFZ8;E5RGA7;E5RJ40;E5RJG5;A5D7L5	Zinc transporter ZIP14	364	tr|E5RIP4|E5RIP4_HUMAN Isoform of Q15043, Zinc transporter ZIP14 (Fragment) OS=Homo sapiens GN=SLC39A14 PE=1 SV=2;sp|Q15043-2|S39AE_HUMAN Isoform of Q15043, Isoform 2 of Zinc transporter ZIP14 OS=Homo sapiens GN=SLC39A14;sp|Q15043-3|S39AE_HUMAN Isoform of
22.4714	22.6897	22.7432	22.8618	23.6287	23.5425	DARS	0.0504517	0.709569			0.142842	7	7	7	23.9	23.9	23.9	45.771	0	83.842	37734000	12	P14868-2;P14868;Q3SYZ4;H7BZ35	P14868-2;P14868;Q3SYZ4;H7BZ35	Aspartate--tRNA ligase, cytoplasmic	736	sp|P14868-2|SYDC_HUMAN Isoform of P14868, Isoform 2 of Aspartate--tRNA ligase, cytoplasmic OS=Homo sapiens GN=DARS;sp|P14868|SYDC_HUMAN Aspartate--tRNA ligase, cytoplasmic OS=Homo sapiens GN=DARS PE=1 SV=2;sp|Q3SYZ4|SYDC_BOVIN Aspartate--tRNA ligase, cytop
21.7007	20.84	21.5833	20.3176	17.3273	16.2988	ZDHHC5	0.0515049	-3.39338			0.144681	3	3	3	9.2	9.2	9.2	71.951	0	97.329	9438900	4	Q9C0B5-2;Q9C0B5;H0YEF4	Q9C0B5-2;Q9C0B5	Palmitoyltransferase ZDHHC5	1274	sp|Q9C0B5-2|ZDHC5_HUMAN Isoform of Q9C0B5, Isoform 2 of Palmitoyltransferase ZDHHC5 OS=Homo sapiens GN=ZDHHC5;sp|Q9C0B5|ZDHC5_HUMAN Palmitoyltransferase ZDHHC5 OS=Homo sapiens GN=ZDHHC5 PE=1 SV=2
21.0774	19.9645	20.1909	21.1363	21.6143	21.5352	PSMC2	0.0515071	1.01767			0.144681	5	5	5	19.2	19.2	19.2	48.633	0	13.136	9653800	5	Q5E9F9;P35998;C9JLS9;P35998-2	Q5E9F9;P35998	26S protease regulatory subunit 7	842	sp|Q5E9F9|PRS7_BOVIN 26S protease regulatory subunit 7 OS=Bos taurus GN=PSMC2 PE=2 SV=3;sp|P35998|PRS7_HUMAN 26S protease regulatory subunit 7 OS=Homo sapiens GN=PSMC2 PE=1 SV=3
21.2365	20.9061	22.5851	20.0301	20.1782	20.2534	CHMP6	0.0515462	-1.422			0.144681	3	3	3	34.5	34.5	34.5	12.939	0	64.849	13425000	3	I3L3E4;I3L4G8;I3L4A1;Q96FZ7	I3L3E4;I3L4G8;I3L4A1;Q96FZ7	Charged multivesicular body protein 6	498	tr|I3L3E4|I3L3E4_HUMAN Isoform of Q96FZ7, Charged multivesicular body protein 6 (Fragment) OS=Homo sapiens GN=CHMP6 PE=1 SV=1;tr|I3L4G8|I3L4G8_HUMAN Isoform of Q96FZ7, Charged multivesicular body protein 6 (Fragment) OS=Homo sapiens GN=CHMP6 PE=1 SV=1;tr|I
18.3111	18.2423	18.0094	17.7415	15.9875	16.4343	HYOU1	0.0516083	-1.46648			0.144681	2	2	2	6.1	6.1	6.1	72.976	0.008871	14.219	917820	1	E9PJ21;A0A087WWI4;K7EQK2;A0A087X054;Q9Y4L1-2;Q9Y4L1;J3KTF1	E9PJ21;A0A087WWI4;K7EQK2;A0A087X054;Q9Y4L1-2;Q9Y4L1;J3KTF1	Hypoxia up-regulated protein 1	24	tr|E9PJ21|E9PJ21_HUMAN Isoform of Q9Y4L1, Hypoxia up-regulated protein 1 (Fragment) OS=Homo sapiens GN=HYOU1 PE=1 SV=1;tr|A0A087WWI4|A0A087WWI4_HUMAN Isoform of Q9Y4L1, Hypoxia up-regulated protein 1 OS=Homo sapiens GN=HYOU1 PE=1 SV=1;tr|K7EQK2|K7EQK2_HUMA
18.0316	17.898	19.6088	16.9093	17.0535	15.5156	TWF1	0.0517432	-2.02			0.144703	2	2	2	12.7	12.7	12.7	28.823	0	17.811	1296600	2	Q12792-4;Q12792;Q12792-3;F8VS81;Q56JV6	Q12792-4;Q12792;Q12792-3;F8VS81;Q56JV6	Twinfilin-1	1052	sp|Q12792-4|TWF1_HUMAN Isoform of Q12792, Isoform 4 of Twinfilin-1 OS=Homo sapiens GN=TWF1;sp|Q12792|TWF1_HUMAN Twinfilin-1 OS=Homo sapiens GN=TWF1 PE=1 SV=3;sp|Q12792-3|TWF1_HUMAN Isoform of Q12792, Isoform 3 of Twinfilin-1 OS=Homo sapiens GN=TWF1;tr|F8VS
23.5858	23.5736	24.6038	22.8868	22.9472	23.0871	SPTBN1	0.0522328	-0.947347			0.145715	28	28	27	16.4	16.4	16	274.61	0	323.31	66792000	37	Q01082;A0A087WUZ3;Q01082-3;Q01082-2;F8W6C1;A4QPE4;O15020-2;O15020	Q01082;A0A087WUZ3;Q01082-3;Q01082-2	Spectrin beta chain, non-erythrocytic 1	1021	sp|Q01082|SPTB2_HUMAN Spectrin beta chain, non-erythrocytic 1 OS=Homo sapiens GN=SPTBN1 PE=1 SV=2;tr|A0A087WUZ3|A0A087WUZ3_HUMAN Isoform of Q01082, Spectrin beta chain, non-erythrocytic 1 OS=Homo sapiens GN=SPTBN1 PE=1 SV=1;sp|Q01082-3|SPTB2_HUMAN Isoform
18.473	17.8412	18.4937	16.5251	16.6912	17.8216	hCG_1994888;GNG10	0.0524037	-1.25665			0.145836	1	1	1	11.8	11.8	11.8	16.499	0	26.751	1159700	1	Q9H1X3-3;A0A024R161;P50151	Q9H1X3-3;A0A024R161;P50151	Guanine nucleotide-binding protein subunit gamma;Guanine nucleotide-binding protein G(I)/G(S)/G(O) subunit gamma-10	0	sp|Q9H1X3-3|DJC25_HUMAN Isoform of Q9H1X3, Isoform 3 of DnaJ homolog subfamily C member 25 OS=Homo sapiens GN=DNAJC25;tr|A0A024R161|A0A024R161_HUMAN Guanine nucleotide-binding protein subunit gamma OS=Homo sapiens GN=DNAJC25-GNG10 PE=3 SV=1;sp|P50151|GBG10
20.535	16.7313	15.5408	21.8516	21.6888	21.58	PRPF19	0.0528994	4.10447			0.146552	4	4	4	15.7	15.7	15.7	55.18	0	63.925	8152800	5	Q9UMS4;Q08E38;F5GY56;F5H2I0	Q9UMS4;Q08E38;F5GY56	Pre-mRNA-processing factor 19	1334	sp|Q9UMS4|PRP19_HUMAN Pre-mRNA-processing factor 19 OS=Homo sapiens GN=PRPF19 PE=1 SV=1;sp|Q08E38|PRP19_BOVIN Pre-mRNA-processing factor 19 OS=Bos taurus GN=PRPF19 PE=2 SV=1;tr|F5GY56|F5GY56_HUMAN Isoform of Q9UMS4, Pre-mRNA-processing factor 19 (Fragment)
24.0127	24.774	23.5003	25.4265	24.8321	25.544	HNRNPU	0.0529181	1.17187			0.146552	11	11	11	20.3	20.3	20.3	88.979	0	59.311	138510000	21	Q00839-2;Q00839;Q5RI18	Q00839-2;Q00839	Heterogeneous nuclear ribonucleoprotein U	1020	sp|Q00839-2|HNRPU_HUMAN Isoform of Q00839, Isoform Short of Heterogeneous nuclear ribonucleoprotein U OS=Homo sapiens GN=HNRNPU;sp|Q00839|HNRPU_HUMAN Heterogeneous nuclear ribonucleoprotein U OS=Homo sapiens GN=HNRNPU PE=1 SV=6
23.1709	23.1071	23.3116	23.9833	23.4857	23.5153	PAICS	0.0540276	0.464891			0.149263	9	9	9	29.6	29.6	29.6	47.079	0	34.412	52706000	14	P22234;P22234-2;E9PBS1;D6RF62	P22234;P22234-2;E9PBS1;D6RF62	Multifunctional protein ADE2;Phosphoribosylaminoimidazole-succinocarboxamide synthase;Phosphoribosylaminoimidazole carboxylase	769	sp|P22234|PUR6_HUMAN Multifunctional protein ADE2 OS=Homo sapiens GN=PAICS PE=1 SV=3;sp|P22234-2|PUR6_HUMAN Isoform of P22234, Isoform 2 of Multifunctional protein ADE2 OS=Homo sapiens GN=PAICS;tr|E9PBS1|E9PBS1_HUMAN Isoform of P22234, Multifunctional prot
22.837	22.7994	23.8381	21.7114	21.448	22.5226	ACTR3	0.0544474	-1.26418			0.150019	7	7	7	27.8	27.8	27.8	47.371	0	90.357	38122000	15	P61157;P61158;B4DXW1;F8WEW2;F8WE84;F8WDR7;A0A0A0MTI9;H7C4J1;C9IZN3;Q9C0K3;Q9P1U1-2;Q9P1U1-3;Q9P1U1	P61157;P61158;B4DXW1	Actin-related protein 3	944	sp|P61157|ARP3_BOVIN Actin-related protein 3 OS=Bos taurus GN=ACTR3 PE=1 SV=3;sp|P61158|ARP3_HUMAN Actin-related protein 3 OS=Homo sapiens GN=ACTR3 PE=1 SV=3;tr|B4DXW1|B4DXW1_HUMAN Isoform of P61158, Actin-related protein 3 OS=Homo sapiens GN=ACTR3 PE=1 SV
19.3922	19.6032	19.5868	19.0839	17.5462	18.326	SLC16A7	0.0545642	-1.20871			0.150019	1	1	1	3.1	3.1	3.1	52.2	0	27.087	3003600	1	O60669	O60669	Monocarboxylate transporter 2	579	sp|O60669|MOT2_HUMAN Monocarboxylate transporter 2 OS=Homo sapiens GN=SLC16A7 PE=1 SV=2
20.5327	21.4608	20.6553	21.5776	21.8601	21.6558	RPS5	0.0547013	0.814917			0.150034	2	2	2	23.9	23.9	23.9	14.763	0	23.954	12081000	4	M0QZN2;M0R0F0;Q5E988;M0R0R2;P46782	M0QZN2;M0R0F0;Q5E988;M0R0R2;P46782	40S ribosomal protein S5;40S ribosomal protein S5, N-terminally processed	537	tr|M0QZN2|M0QZN2_HUMAN Isoform of P46782, 40S ribosomal protein S5 OS=Homo sapiens GN=RPS5 PE=1 SV=1;tr|M0R0F0|M0R0F0_HUMAN Isoform of P46782, 40S ribosomal protein S5 (Fragment) OS=Homo sapiens GN=RPS5 PE=1 SV=1;sp|Q5E988|RS5_BOVIN 40S ribosomal protein S
19.033	18.0879	19.0818	18.0226	15.8794	15.4969	PSME2	0.0558954	-2.26793			0.152942	1	1	1	5.4	5.4	5.4	27.379	0	28.245	1608000	3	Q5E9G3;A0A087X1Z3;Q9UL46	Q5E9G3;A0A087X1Z3;Q9UL46	Proteasome activator complex subunit 2	48	sp|Q5E9G3|PSME2_BOVIN Proteasome activator complex subunit 2 OS=Bos taurus GN=PSME2 PE=1 SV=3;tr|A0A087X1Z3|A0A087X1Z3_HUMAN Isoform of Q9UL46, Proteasome activator complex subunit 2 OS=Homo sapiens GN=PSME2 PE=1 SV=1;sp|Q9UL46|PSME2_HUMAN Proteasome activ
24.3859	24.2733	25.0409	24.0532	23.4895	23.8391	TPI1	0.0562698	-0.772756			0.153598	9	9	3	57.4	57.4	16.9	26.669	0	23.442	104650000	14	P60174-1;P60174;P60174-4;U3KQF3;U3KPZ0;U3KPS5	P60174-1;P60174;P60174-4	Triosephosphate isomerase	931	sp|P60174-1|TPIS_HUMAN Isoform of P60174, Isoform 2 of Triosephosphate isomerase OS=Homo sapiens GN=TPI1;sp|P60174|TPIS_HUMAN Triosephosphate isomerase OS=Homo sapiens GN=TPI1 PE=1 SV=3;sp|P60174-4|TPIS_HUMAN Isoform of P60174, Isoform 4 of Triosephosphate
24.4942	25.2361	24.5186	26.8471	25.3075	26.1341	H2AFY	0.0566457	1.34657			0.154255	9	9	9	38.5	38.5	38.5	39.183	0	78.294	229570000	30	O75367-2;O75367-3;O75367;B4DJC3;D6RCF2;Q9P0M6;Q5SQT3	O75367-2;O75367-3;O75367;B4DJC3	Core histone macro-H2A.1;Histone H2A	587	sp|O75367-2|H2AY_HUMAN Isoform of O75367, Isoform 1 of Core histone macro-H2A.1 OS=Homo sapiens GN=H2AFY;sp|O75367-3|H2AY_HUMAN Isoform of O75367, Isoform 3 of Core histone macro-H2A.1 OS=Homo sapiens GN=H2AFY;sp|O75367|H2AY_HUMAN Core histone macro-H2A.1
20.7846	21.0778	21.0898	22.1349	21.2186	22.026	RPS7	0.0571934	0.809083			0.15516	4	4	4	23.7	23.7	23.7	22.127	0	59.034	12510000	5	A6H769;P62081;B5MCP9	A6H769;P62081;B5MCP9	40S ribosomal protein S7	144	sp|A6H769|RS7_BOVIN 40S ribosomal protein S7 OS=Bos taurus GN=RPS7 PE=2 SV=1;sp|P62081|RS7_HUMAN 40S ribosomal protein S7 OS=Homo sapiens GN=RPS7 PE=1 SV=1;tr|B5MCP9|B5MCP9_HUMAN Isoform of P62081, 40S ribosomal protein S7 OS=Homo sapiens GN=RPS7 PE=1 SV=1
18.1025	17.7682	19.5596	16.3933	16.0209	17.4644	RASA3	0.0573078	-1.85056			0.15516	10	2	2	14.7	2.4	2.4	92.227	0	2.709	1485400	1	Q14644-2;Q14644	Q14644-2;Q14644	Ras GTPase-activating protein 3	1077	sp|Q14644-2|RASA3_HUMAN Isoform of Q14644, Isoform 2 of Ras GTPase-activating protein 3 OS=Homo sapiens GN=RASA3;sp|Q14644|RASA3_HUMAN Ras GTPase-activating protein 3 OS=Homo sapiens GN=RASA3 PE=1 SV=3
19.6975	19.5374	18.1812	15.5869	17.5628	17.6745	IGLL1	0.057386	-2.1973			0.15516	1	1	1	9.4	9.4	9.4	19.227	0	12.29	2206800	2	C9JEE0;P15814	C9JEE0;P15814	Immunoglobulin lambda-like polypeptide 1	222	tr|C9JEE0|C9JEE0_HUMAN Isoform of P15814, Immunoglobulin lambda-like polypeptide 1 (Fragment) OS=Homo sapiens GN=IGLL1 PE=1 SV=1;sp|P15814|IGLL1_HUMAN Immunoglobulin lambda-like polypeptide 1 OS=Homo sapiens GN=IGLL1 PE=1 SV=1
20.1158	19.6634	19.9862	19.6551	19.3315	19.4825	PTPRA	0.0576881	-0.432105			0.155243	6	6	6	10.1	10.1	10.1	89.702	0	66.057	4772800	6	P18433-4;P18433-2;P18433-3;P18433	P18433-4;P18433-2;P18433-3;P18433	Receptor-type tyrosine-protein phosphatase alpha	750	sp|P18433-4|PTPRA_HUMAN Isoform of P18433, Isoform 4 of Receptor-type tyrosine-protein phosphatase alpha OS=Homo sapiens GN=PTPRA;sp|P18433-2|PTPRA_HUMAN Isoform of P18433, Isoform 2 of Receptor-type tyrosine-protein phosphatase alpha OS=Homo sapiens GN=PT
19.8313	19.5438	20.3262	19.0017	19.3768	18.3616	LRRC1	0.0577228	-0.987068			0.155243	2	2	1	4.8	4.8	2.3	59.241	0	41.937	3941000	5	Q9BTT6;Q5T0G3;Q9BTT6-2	Q9BTT6;Q5T0G3;Q9BTT6-2	Leucine-rich repeat-containing protein 1	1266	sp|Q9BTT6|LRRC1_HUMAN Leucine-rich repeat-containing protein 1 OS=Homo sapiens GN=LRRC1 PE=1 SV=1;tr|Q5T0G3|Q5T0G3_HUMAN Isoform of Q9BTT6, Leucine-rich repeat-containing protein 1 OS=Homo sapiens GN=LRRC1 PE=1 SV=1;sp|Q9BTT6-2|LRRC1_HUMAN Isoform of Q9BTT
20.0329	20.1321	20.3157	20.3539	20.4642	20.3712	CLEC1B	0.0578768	0.236212			0.155243	1	1	1	11.5	11.5	11.5	11.562	0	38.236	6052500	2	H7BYT7;Q9P126-2;Q9P126	H7BYT7;Q9P126-2;Q9P126	C-type lectin domain family 1 member B	486	tr|H7BYT7|H7BYT7_HUMAN Isoform of Q9P126, C-type lectin domain family 1 member B (Fragment) OS=Homo sapiens GN=CLEC1B PE=1 SV=1;sp|Q9P126-2|CLC1B_HUMAN Isoform of Q9P126, Isoform 2 of C-type lectin domain family 1 member B OS=Homo sapiens GN=CLEC1B;sp|Q9P1
23.1252	21.6117	22.1302	23.2572	23.5187	23.8689	TUBB8	0.057961	1.25926			0.155243	9	2	2	22.7	7.4	7.4	49.775	0	10.569	40749000	7	Q3ZCM7;A0A075B736;Q5SQY0	Q3ZCM7;A0A075B736;Q5SQY0	Tubulin beta-8 chain	1147	sp|Q3ZCM7|TBB8_HUMAN Tubulin beta-8 chain OS=Homo sapiens GN=TUBB8 PE=1 SV=2;tr|A0A075B736|A0A075B736_HUMAN Isoform of Q3ZCM7, Tubulin beta-8 chain OS=Homo sapiens GN=TUBB8 PE=1 SV=1;tr|Q5SQY0|Q5SQY0_HUMAN Isoform of Q3ZCM7, Tubulin beta-8 chain OS=Homo sa
18.4731	18.7462	18.4986	17.7068	15.0093	16.7462	TRIM25	0.0584493	-2.0852			0.156184	2	2	2	5.2	5.2	5.2	70.973	0	41.361	1175800	2	Q14258	Q14258	E3 ubiquitin/ISG15 ligase TRIM25	1072	sp|Q14258|TRI25_HUMAN E3 ubiquitin/ISG15 ligase TRIM25 OS=Homo sapiens GN=TRIM25 PE=1 SV=2
19.9132	18.8791	19.1224	18.2904	18.4308	17.1351	PVRL1	0.0585985	-1.35283			0.156217	2	2	2	9.9	9.9	9.9	57.157	0	40.382	2480100	4	Q15223;Q15223-3;Q15223-2	Q15223;Q15223-3;Q15223-2	Nectin-1	1085	sp|Q15223|PVRL1_HUMAN Nectin-1 OS=Homo sapiens GN=PVRL1 PE=1 SV=3;sp|Q15223-3|PVRL1_HUMAN Isoform of Q15223, Isoform Gamma of Nectin-1 OS=Homo sapiens GN=PVRL1;sp|Q15223-2|PVRL1_HUMAN Isoform of Q15223, Isoform Alpha of Nectin-1 OS=Homo sapiens GN=PVRL1
21.1657	20.7847	20.2642	19.9953	20.1818	19.8617	NOP56	0.0590736	-0.72524			0.157029	4	4	4	10.6	10.6	10.6	66.049	0	36.464	8538000	4	O00567;H0Y653;H0YDU4;Q3SZ63;Q5JXT2	O00567;H0Y653;H0YDU4;Q3SZ63	Nucleolar protein 56	553	sp|O00567|NOP56_HUMAN Nucleolar protein 56 OS=Homo sapiens GN=NOP56 PE=1 SV=4;tr|H0Y653|H0Y653_HUMAN Isoform of O00567, Nucleolar protein 56 (Fragment) OS=Homo sapiens GN=NOP56 PE=1 SV=1;tr|H0YDU4|H0YDU4_HUMAN Isoform of O00567, Nucleolar protein 56 (Fragm
26.3737	26.2548	26.4231	26.5264	26.4922	26.7261	TLN1	0.0592123	0.231038			0.157029	55	55	55	37	37	37	269.76	0	323.31	447350000	148	Q9Y490;Q9Y4G6;H0YMT1	Q9Y490	Talin-1	1344	sp|Q9Y490|TLN1_HUMAN Talin-1 OS=Homo sapiens GN=TLN1 PE=1 SV=3
25.8743	26.1055	25.9871	24.4708	19.7656	17.3523	PCYT1B	0.0593794	-5.45938			0.157029	1	1	1	4	4	4	40.229	1	-2	198880000	3	Q9Y5K3-4	Q9Y5K3-4	Choline-phosphate cytidylyltransferase B	1348	sp|Q9Y5K3-4|PCY1B_HUMAN Isoform of Q9Y5K3, Isoform 4 of Choline-phosphate cytidylyltransferase B OS=Homo sapiens GN=PCYT1B
19.7282	19.9156	19.4517	20.6675	22.2345	20.5596	RBBP4;RBBP7	0.0594537	1.4554			0.157029	2	2	2	5.2	5.2	5.2	47.655	0	8.733	7810100	3	Q3MHL3;Q09028-3;Q09028;E9PNS2;E9PIC4;E9PNS6;H0YEU5;Q5JP02;H0YCT5;H0YF10;H0YDK2;E9PC52;Q3SWX8;Q09028-4;Q09028-2;Q16576;Q16576-2	Q3MHL3;Q09028-3;Q09028;E9PNS2;E9PIC4;E9PNS6;H0YEU5;Q5JP02;H0YCT5;H0YF10;H0YDK2;E9PC52;Q3SWX8;Q09028-4;Q09028-2;Q16576;Q16576-2	Histone-binding protein RBBP4;Histone-binding protein RBBP7	1044	sp|Q3MHL3|RBBP4_BOVIN Histone-binding protein RBBP4 OS=Bos taurus GN=RBBP4 PE=1 SV=3;sp|Q09028-3|RBBP4_HUMAN Isoform of Q09028, Isoform 3 of Histone-binding protein RBBP4 OS=Homo sapiens GN=RBBP4;sp|Q09028|RBBP4_HUMAN Histone-binding protein RBBP4 OS=Homo
20.2268	20.0423	21.0649	19.7111	18.0335	17.0519	TAOK3	0.0599599	-2.17919			0.158001	4	3	3	5.8	4.3	4.3	105.4	0	31.688	5500700	1	Q9H2K8;G3V1Q8;F5GWV8	Q9H2K8;G3V1Q8	Serine/threonine-protein kinase TAO3	1279	sp|Q9H2K8|TAOK3_HUMAN Serine/threonine-protein kinase TAO3 OS=Homo sapiens GN=TAOK3 PE=1 SV=2;tr|G3V1Q8|G3V1Q8_HUMAN Isoform of Q9H2K8, Serine/threonine-protein kinase TAO3 OS=Homo sapiens GN=TAOK3 PE=1 SV=1
21.752	21.0527	22.0515	20.5809	20.7615	21.0205	NCKAP1L	0.0613923	-0.831109			0.161402	6	6	6	7.9	7.9	7.9	128.15	0	14.845	14164000	7	P55160;P55160-2;F8W050	P55160;P55160-2	Nck-associated protein 1-like	921	sp|P55160|NCKPL_HUMAN Nck-associated protein 1-like OS=Homo sapiens GN=NCKAP1L PE=1 SV=3;sp|P55160-2|NCKPL_HUMAN Isoform of P55160, Isoform 2 of Nck-associated protein 1-like OS=Homo sapiens GN=NCKAP1L
18.1163	18.088	17.9358	16.1297	17.7388	16.4256	TGFB1	0.0615761	-1.28203			0.161513	1	1	1	8.7	8.7	8.7	44.409	0.01014	1.323	961340	1	P18341;P01137	P18341;P01137	Transforming growth factor beta-1;Latency-associated peptide	628	sp|P18341|TGFB1_BOVIN Transforming growth factor beta-1 OS=Bos taurus GN=TGFB1 PE=1 SV=2;sp|P01137|TGFB1_HUMAN Transforming growth factor beta-1 OS=Homo sapiens GN=TGFB1 PE=1 SV=2
21.7432	20.7429	20.8941	17.1082	16.6188	20.3392	EFNB1	0.0619666	-3.10462			0.162165	4	4	3	26	26	18.2	38.006	0	6.511	9201700	5	P98172	P98172	Ephrin-B1	1015	sp|P98172|EFNB1_HUMAN Ephrin-B1 OS=Homo sapiens GN=EFNB1 PE=1 SV=1
16.9443	17.0458	17.0732	18.1109	17.5344	19.2105	DAZAP1	0.0624219	1.26417			0.162983	1	1	1	4.9	4.9	4.9	35.02	0	79.634	965530	2	K7EQ02;K7EQ55;K7EK33;Q96EP5-2;Q96EP5	K7EQ02;K7EQ55;K7EK33;Q96EP5-2;Q96EP5	DAZ-associated protein 1	522	tr|K7EQ02|K7EQ02_HUMAN Isoform of Q96EP5, DAZ-associated protein 1 (Fragment) OS=Homo sapiens GN=DAZAP1 PE=1 SV=2;tr|K7EQ55|K7EQ55_HUMAN Isoform of Q96EP5, DAZ-associated protein 1 OS=Homo sapiens GN=DAZAP1 PE=1 SV=2;tr|K7EK33|K7EK33_HUMAN Isoform of Q96EP
17.0199	16.5659	14.2864	17.6406	18.388	19.0109	PSMD10	0.0627565	2.38908			0.163482	1	1	1	4.9	4.9	4.9	20.217	0.0034752	18.108	869170	3	B1AJY5;B1AJY7;O75832	B1AJY5;B1AJY7;O75832	26S proteasome non-ATPase regulatory subunit 10	176	tr|B1AJY5|B1AJY5_HUMAN Isoform of O75832, 26S proteasome non-ATPase regulatory subunit 10 OS=Homo sapiens GN=PSMD10 PE=1 SV=1;tr|B1AJY7|B1AJY7_HUMAN Isoform of O75832, 26S proteasome non-ATPase regulatory subunit 10 OS=Homo sapiens GN=PSMD10 PE=1 SV=1;sp|O
23.0102	23.2006	22.4934	23.7808	23.3574	23.4576	RPL13	0.0630512	0.630538			0.163876	6	6	6	29.9	29.9	29.9	24.261	0	91.989	46245000	12	P26373;J3QSB4;P26373-2;Q56JZ1;H3BTH3	P26373;J3QSB4;P26373-2;Q56JZ1	60S ribosomal protein L13	786	sp|P26373|RL13_HUMAN 60S ribosomal protein L13 OS=Homo sapiens GN=RPL13 PE=1 SV=4;tr|J3QSB4|J3QSB4_HUMAN Isoform of P26373, 60S ribosomal protein L13 (Fragment) OS=Homo sapiens GN=RPL13 PE=1 SV=1;sp|P26373-2|RL13_HUMAN Isoform of P26373, Isoform 2 of 60S r
23.7204	23.663	24.9365	23.0087	23.217	22.8013	WDR1	0.0640394	-1.09761			0.165249	7	7	7	23.3	23.3	23.3	66.193	0	75.929	73922000	14	O75083;Q2KJH4;D6RD66;O75083-3	O75083;Q2KJH4;D6RD66;O75083-3	WD repeat-containing protein 1	582	sp|O75083|WDR1_HUMAN WD repeat-containing protein 1 OS=Homo sapiens GN=WDR1 PE=1 SV=4;sp|Q2KJH4|WDR1_BOVIN WD repeat-containing protein 1 OS=Bos taurus GN=WDR1 PE=2 SV=3;tr|D6RD66|D6RD66_HUMAN Isoform of O75083, WD repeat-containing protein 1 (Fragment) OS
17.4628	17.4635	17.7039	18.4666	19.6935	18.1333	TNIP1	0.0641178	1.22109			0.165249	1	1	1	14.3	14.3	14.3	14.284	0.010309	13.773	1411300	1	E7EWG2;E7EW68;A0A0A0MRZ4;Q15025-7;Q15025-8;Q15025-5;Q15025-6;Q15025-4;Q15025-2;Q15025	E7EWG2;E7EW68;A0A0A0MRZ4;Q15025-7;Q15025-8;Q15025-5;Q15025-6;Q15025-4;Q15025-2;Q15025	TNFAIP3-interacting protein 1	63	tr|E7EWG2|E7EWG2_HUMAN Isoform of Q15025, TNFAIP3-interacting protein 1 (Fragment) OS=Homo sapiens GN=TNIP1 PE=1 SV=1;tr|E7EW68|E7EW68_HUMAN Isoform of Q15025, TNFAIP3-interacting protein 1 (Fragment) OS=Homo sapiens GN=TNIP1 PE=1 SV=7;tr|A0A0A0MRZ4|A0A0A0
21.8013	21.1639	23.0606	20.0889	21.0076	19.3965	FAM49B	0.064147	-1.84428			0.165249	5	5	5	23.5	23.5	23.5	36.748	0	33.477	17907000	12	Q2KJI3;Q9NUQ9-2;Q9NUQ9;A0A087X178	Q2KJI3;Q9NUQ9-2;Q9NUQ9;A0A087X178	Protein FAM49B	1118	sp|Q2KJI3|FA49B_BOVIN Protein FAM49B OS=Bos taurus GN=FAM49B PE=2 SV=1;sp|Q9NUQ9-2|FA49B_HUMAN Isoform of Q9NUQ9, Isoform 2 of Protein FAM49B OS=Homo sapiens GN=FAM49B;sp|Q9NUQ9|FA49B_HUMAN Protein FAM49B OS=Homo sapiens GN=FAM49B PE=1 SV=1;tr|A0A087X178|A
23.5684	22.3772	22.3155	17.7892	21.3302	20.459	TNIK	0.064159	-2.8942			0.165249	20	11	11	19.8	13.6	13.6	144.25	0	29.671	27419000	14	Q9UKE5-8;Q9UKE5-5;Q9UKE5-7;Q9UKE5-3;Q9UKE5-6;Q9UKE5-2;Q9UKE5-4;Q9UKE5;C9J338	Q9UKE5-8;Q9UKE5-5;Q9UKE5-7;Q9UKE5-3;Q9UKE5-6;Q9UKE5-2;Q9UKE5-4;Q9UKE5	TRAF2 and NCK-interacting protein kinase	1329	sp|Q9UKE5-8|TNIK_HUMAN Isoform of Q9UKE5, Isoform 8 of TRAF2 and NCK-interacting protein kinase OS=Homo sapiens GN=TNIK;sp|Q9UKE5-5|TNIK_HUMAN Isoform of Q9UKE5, Isoform 5 of TRAF2 and NCK-interacting protein kinase OS=Homo sapiens GN=TNIK;sp|Q9UKE5-7|TNIK
21.2224	20.5191	21.8485	19.2743	19.3576	20.5953	FAM129B	0.0645269	-1.45429			0.165823	3	3	3	8.7	8.7	8.7	82.682	0	37.827	9689100	7	Q96TA1-2;Q96TA1	Q96TA1-2;Q96TA1	Niban-like protein 1	1252	sp|Q96TA1-2|NIBL1_HUMAN Isoform of Q96TA1, Isoform 2 of Niban-like protein 1 OS=Homo sapiens GN=FAM129B;sp|Q96TA1|NIBL1_HUMAN Niban-like protein 1 OS=Homo sapiens GN=FAM129B PE=1 SV=3
19.8219	19.7548	19.0775	20.4791	19.9587	20.7973	CCAR2	0.0651327	0.860291			0.167003	3	3	3	6	6	6	103.14	0	36.684	4801500	4	Q8N163-2;Q8N163;A0A087X2B6;G3V119;H0YB24;E5RHJ4	Q8N163-2;Q8N163;A0A087X2B6;G3V119;H0YB24	Cell cycle and apoptosis regulator protein 2	1206	sp|Q8N163-2|CCAR2_HUMAN Isoform of Q8N163, Isoform 2 of Cell cycle and apoptosis regulator protein 2 OS=Homo sapiens GN=CCAR2;sp|Q8N163|CCAR2_HUMAN Cell cycle and apoptosis regulator protein 2 OS=Homo sapiens GN=CCAR2 PE=1 SV=2;tr|A0A087X2B6|A0A087X2B6_HUM
24.84	24.1888	25.6986	24.0251	23.3672	23.7318	IQGAP1	0.0654301	-1.20111			0.167389	27	27	25	30.2	30.2	29.3	189.25	0	198.83	130250000	49	P46940;A0A0J9YXZ5;H0YLE8;A0A087WWP1;F2Z2E2;Q86VI3	P46940;A0A0J9YXZ5;H0YLE8	Ras GTPase-activating-like protein IQGAP1	870	sp|P46940|IQGA1_HUMAN Ras GTPase-activating-like protein IQGAP1 OS=Homo sapiens GN=IQGAP1 PE=1 SV=1;tr|A0A0J9YXZ5|A0A0J9YXZ5_HUMAN Isoform of P46940, Ras GTPase-activating-like protein IQGAP1 OS=Homo sapiens GN=IQGAP1 PE=1 SV=1;tr|H0YLE8|H0YLE8_HUMAN Isofo
22.6774	23.2081	23.1487	22.2404	22.739	22.0458	SLC7A5	0.0655896	-0.669663			0.167403	4	4	4	8.5	8.5	8.5	55.01	0	26.049	36653000	12	Q01650;A0A0C4DGL4	Q01650	Large neutral amino acids transporter small subunit 1	1024	sp|Q01650|LAT1_HUMAN Large neutral amino acids transporter small subunit 1 OS=Homo sapiens GN=SLC7A5 PE=1 SV=2
18.4662	17.464	19.1	17.1027	17.0554	17.2518	NAPG	0.0657289	-1.20677			0.167403	1	1	1	8.3	8.3	8.3	34.636	0	35.686	1225000	2	P81127;Q99747-2;Q99747	P81127;Q99747-2;Q99747	Gamma-soluble NSF attachment protein	1008	sp|P81127|SNAG_BOVIN Gamma-soluble NSF attachment protein OS=Bos taurus GN=NAPG PE=1 SV=3;sp|Q99747-2|SNAG_HUMAN Isoform of Q99747, Isoform 2 of Gamma-soluble NSF attachment protein OS=Homo sapiens GN=NAPG;sp|Q99747|SNAG_HUMAN Gamma-soluble NSF attachment
19.87	20.4924	20.7178	20.9725	20.9295	21.4082	EEF1E1;EEF1E1-BLOC1S5	0.0660005	0.743354			0.167721	2	2	2	25.7	25.7	25.7	15.228	0	26.255	8119500	2	H0YAL7;D6RBD7;C9J1V9;O43324-2;O43324;D6RCQ0	H0YAL7;D6RBD7;C9J1V9;O43324-2;O43324;D6RCQ0	Eukaryotic translation elongation factor 1 epsilon-1	216	tr|H0YAL7|H0YAL7_HUMAN Isoform of O43324, Eukaryotic translation elongation factor 1 epsilon-1 (Fragment) OS=Homo sapiens GN=EEF1E1 PE=4 SV=1;tr|D6RBD7|D6RBD7_HUMAN Isoform of O43324, Eukaryotic translation elongation factor 1 epsilon-1 OS=Homo sapiens GN=
16.9695	15.3618	16.7825	17.511	18.7642	17.6693	FARSB	0.0663508	1.61019			0.168236	2	2	2	4.7	4.7	4.7	54.86	0	35.462	738860	2	Q9NSD9-2;Q9NSD9	Q9NSD9-2;Q9NSD9	Phenylalanine--tRNA ligase beta subunit	1306	sp|Q9NSD9-2|SYFB_HUMAN Isoform of Q9NSD9, Isoform 2 of Phenylalanine--tRNA ligase beta subunit OS=Homo sapiens GN=FARSB;sp|Q9NSD9|SYFB_HUMAN Phenylalanine--tRNA ligase beta subunit OS=Homo sapiens GN=FARSB PE=1 SV=3
22.0686	23.3102	22.0446	21.6614	21.3031	21.0569	TSPAN14	0.066634	-1.13404			0.168251	2	2	2	12.2	12.2	12.2	23.918	0	10.322	24764000	4	H7BXY6;A6NEP9;Q8NG11-3;Q8NG11-2;Q8NG11	H7BXY6;A6NEP9;Q8NG11-3;Q8NG11-2;Q8NG11	Tetraspanin;Tetraspanin-14	147	tr|H7BXY6|H7BXY6_HUMAN Isoform of Q8NG11, Tetraspanin OS=Homo sapiens GN=TSPAN14 PE=1 SV=1;tr|A6NEP9|A6NEP9_HUMAN Isoform of Q8NG11, Tetraspanin (Fragment) OS=Homo sapiens GN=TSPAN14 PE=1 SV=2;sp|Q8NG11-3|TSN14_HUMAN Isoform of Q8NG11, Isoform 3 of Tetrasp
17.4931	16.8583	18.7508	16.0144	16.685	15.6482	AKAP2	0.0666515	-1.58489			0.168251	2	2	2	5.8	5.8	5.8	85.282	0	23.422	428020	1	C9JVY5;Q9Y2D5;Q9Y2D5-5;Q9Y2D5-7;Q9Y2D5-6;Q9Y2D5-4	C9JVY5;Q9Y2D5;Q9Y2D5-5;Q9Y2D5-7;Q9Y2D5-6;Q9Y2D5-4	A-kinase anchor protein 2	239	tr|C9JVY5|C9JVY5_HUMAN Isoform of Q9Y2D5, A-kinase anchor protein 2 (Fragment) OS=Homo sapiens GN=AKAP2 PE=1 SV=1;sp|Q9Y2D5|AKAP2_HUMAN A-kinase anchor protein 2 OS=Homo sapiens GN=AKAP2 PE=1 SV=3;sp|Q9Y2D5-5|AKAP2_HUMAN Isoform of Q9Y2D5, Isoform 3 of A-k
20.1505	19.6793	19.0324	19.0442	16.4117	16.7875	EDC4	0.0669961	-2.20628			0.168584	3	3	3	3.8	3.8	3.8	151.66	0	11.629	3123100	2	Q6P2E9;Q6P2E9-2;I3L2F4	Q6P2E9;Q6P2E9-2	Enhancer of mRNA-decapping protein 4	1173	sp|Q6P2E9|EDC4_HUMAN Enhancer of mRNA-decapping protein 4 OS=Homo sapiens GN=EDC4 PE=1 SV=1;sp|Q6P2E9-2|EDC4_HUMAN Isoform of Q6P2E9, Isoform 2 of Enhancer of mRNA-decapping protein 4 OS=Homo sapiens GN=EDC4
21.2209	21.4044	21.914	17.8392	20.4493	15.558	GNG5	0.067079	-3.56424			0.168584	4	4	4	32.4	32.4	32.4	73.184	0	65.368	10160000	4	P63217;P63218	P63217;P63218	Guanine nucleotide-binding protein G(I)/G(S)/G(O) subunit gamma-5	986	sp|P63217|GBG5_BOVIN Guanine nucleotide-binding protein G(I)/G(S)/G(O) subunit gamma-5 OS=Bos taurus GN=GNG5 PE=1 SV=1;sp|P63218|GBG5_HUMAN Guanine nucleotide-binding protein G(I)/G(S)/G(O) subunit gamma-5 OS=Homo sapiens GN=GNG5 PE=1 SV=3
20.954	20.8894	21.1999	15.8618	16.9356	20.2986	RASA1	0.0685842	-3.31581			0.171636	5	5	5	7.3	7.3	7.3	101.79	0	48.704	7868200	6	E9PGC0;P20936-2;P20936-4;P20936;P09851	E9PGC0;P20936-2;P20936-4;P20936;P09851	Ras GTPase-activating protein 1	389	tr|E9PGC0|E9PGC0_HUMAN Isoform of P20936, Ras GTPase-activating protein 1 OS=Homo sapiens GN=RASA1 PE=1 SV=1;sp|P20936-2|RASA1_HUMAN Isoform of P20936, Isoform 2 of Ras GTPase-activating protein 1 OS=Homo sapiens GN=RASA1;sp|P20936-4|RASA1_HUMAN Isoform of
22.6962	22.9648	23.1586	22.3466	22.4983	22.7095	PPP1CA	0.068594	-0.421742			0.171636	7	7	1	26.4	26.4	3.3	37.512	0	20.89	35998000	11	Q3T0E7;P62136;E9PMD7	Q3T0E7;P62136;E9PMD7	Serine/threonine-protein phosphatase PP1-alpha catalytic subunit;Serine/threonine-protein phosphatase	956	sp|Q3T0E7|PP1A_BOVIN Serine/threonine-protein phosphatase PP1-alpha catalytic subunit OS=Bos taurus GN=PPP1CA PE=2 SV=1;sp|P62136|PP1A_HUMAN Serine/threonine-protein phosphatase PP1-alpha catalytic subunit OS=Homo sapiens GN=PPP1CA PE=1 SV=1;tr|E9PMD7|E9PM
21.8015	20.9071	22.6238	20.9073	20.1313	20.1644	SLC39A10	0.0687577	-1.37646			0.171669	2	2	2	15.9	15.9	15.9	14.828	0	33.646	14587000	4	E7ENT5;E7EV45;Q9ULF5	E7ENT5;E7EV45;Q9ULF5	Zinc transporter ZIP10	371	tr|E7ENT5|E7ENT5_HUMAN Isoform of Q9ULF5, Zinc transporter ZIP10 (Fragment) OS=Homo sapiens GN=SLC39A10 PE=1 SV=1;tr|E7EV45|E7EV45_HUMAN Isoform of Q9ULF5, Zinc transporter ZIP10 (Fragment) OS=Homo sapiens GN=SLC39A10 PE=1 SV=1;sp|Q9ULF5|S39AA_HUMAN Zinc t
24.6204	24.2509	24.1327	25.0607	25.5902	24.6408	CLTA	0.0705828	0.762554			0.17584	6	6	6	23.4	23.4	23.4	23.662	0	71.229	128870000	24	P09496-2;F8WF69;P09496-4;P09496-3;P09496;P04973-2;P04973-3;P04973;P09496-5;C9J8P9	P09496-2;F8WF69;P09496-4;P09496-3;P09496;P04973-2;P04973-3;P04973;P09496-5	Clathrin light chain A	689	sp|P09496-2|CLCA_HUMAN Isoform of P09496, Isoform Non-brain of Clathrin light chain A OS=Homo sapiens GN=CLTA;tr|F8WF69|F8WF69_HUMAN Isoform of P09496, Clathrin light chain A OS=Homo sapiens GN=CLTA PE=1 SV=1;sp|P09496-4|CLCA_HUMAN Isoform of P09496, Isofo
20.4311	19.6483	19.0342	20.295	21.4919	21.5125	SF3B1	0.0707436	1.39531			0.175857	4	4	4	6.4	6.4	6.4	145.83	0	10.767	7250400	7	O75533;H7C341	O75533	Splicing factor 3B subunit 1	592	sp|O75533|SF3B1_HUMAN Splicing factor 3B subunit 1 OS=Homo sapiens GN=SF3B1 PE=1 SV=3
26.5595	26.2507	26.3328	26.5931	26.7858	26.5905	HSP90AA1	0.0709484	0.275449			0.175983	29	22	22	43.8	33.7	33.7	84.73	0	203	470310000	78	Q76LV2;P07900;P07900-2;G3V2J8;Q14568;Q58FG0	Q76LV2;P07900;P07900-2	Heat shock protein HSP 90-alpha	673	sp|Q76LV2|HS90A_BOVIN Heat shock protein HSP 90-alpha OS=Bos taurus GN=HSP90AA1 PE=1 SV=3;sp|P07900|HS90A_HUMAN Heat shock protein HSP 90-alpha OS=Homo sapiens GN=HSP90AA1 PE=1 SV=5;sp|P07900-2|HS90A_HUMAN Isoform of P07900, Isoform 2 of Heat shock protein
20.9411	21.5082	20.2585	21.4855	22.1124	22.5175	PSMC4	0.0729125	1.13586			0.180462	4	4	4	22.7	22.7	22.7	47.366	0	16.552	15260000	12	Q3T030;P43686-2;P43686	Q3T030;P43686-2;P43686	26S protease regulatory subunit 6B	862	sp|Q3T030|PRS6B_BOVIN 26S protease regulatory subunit 6B OS=Bos taurus GN=PSMC4 PE=2 SV=1;sp|P43686-2|PRS6B_HUMAN Isoform of P43686, Isoform 2 of 26S protease regulatory subunit 6B OS=Homo sapiens GN=PSMC4;sp|P43686|PRS6B_HUMAN 26S protease regulatory subu
22.1291	20.6198	21.6921	23.8316	22.5338	22.5586	KRT6B	0.073609	1.49433			0.181792	9	5	0	20.2	12.9	0	60.066	0	14.263	25794000	17	P04259	P04259	Keratin, type II cytoskeletal 6B	641	sp|P04259|K2C6B_HUMAN Keratin, type II cytoskeletal 6B OS=Homo sapiens GN=KRT6B PE=1 SV=5
30.8264	30.2392	31.1825	30.1574	29.6681	30.1304	ACTG1	0.0738619	-0.764067			0.182022	29	29	1	80.8	80.8	4.5	41.792	0	323.31	8124400000	390	P63258;P63261;I3L3I0;I3L1U9;I3L4N8;K7EM38;I3L3R2;J3KT65	P63258;P63261	Actin, cytoplasmic 2;Actin, cytoplasmic 2, N-terminally processed	989	sp|P63258|ACTG_BOVIN Actin, cytoplasmic 2 OS=Bos taurus GN=ACTG1 PE=1 SV=1;sp|P63261|ACTG_HUMAN Actin, cytoplasmic 2 OS=Homo sapiens GN=ACTG1 PE=1 SV=1
16.7003	15.8683	16.3208	18.2983	17.9821	16.644	EIF2AK2	0.0746124	1.34501			0.1833	1	1	1	2.4	2.4	2.4	57.39	0	39.507	831530	1	P19525-2;P19525	P19525-2;P19525	Interferon-induced, double-stranded RNA-activated protein kinase	754	sp|P19525-2|E2AK2_HUMAN Isoform of P19525, Isoform 2 of Interferon-induced, double-stranded RNA-activated protein kinase OS=Homo sapiens GN=EIF2AK2;sp|P19525|E2AK2_HUMAN Interferon-induced, double-stranded RNA-activated protein kinase OS=Homo sapiens GN=EI
16.7136	19.0476	17.961	20.156	19.4298	19.331	MASP1	0.0747015	1.73146			0.1833	1	1	1	5.4	5.4	5.4	23.828	0.00092851	21.751	2263600	2	C9JMA2;F8W876;P48740-3;P48740-4;P48740;P48740-2	C9JMA2;F8W876;P48740-3;P48740-4;P48740;P48740-2	Mannan-binding lectin serine protease 1;Mannan-binding lectin serine protease 1 heavy chain;Mannan-binding lectin serine protease 1 light chain	234	tr|C9JMA2|C9JMA2_HUMAN Isoform of P48740, Mannan-binding lectin serine protease 1 (Fragment) OS=Homo sapiens GN=MASP1 PE=1 SV=7;tr|F8W876|F8W876_HUMAN Isoform of P48740, Mannan-binding lectin serine protease 1 OS=Homo sapiens GN=MASP1 PE=1 SV=1;sp|P48740-3
22.1862	21.5889	22.7176	20.3192	20.1588	16.2965	TRAT1	0.0750817	-3.23939			0.183837	3	3	3	49.7	49.7	49.7	17.111	0	37.376	16559000	5	C9JF66;Q6PIZ9	C9JF66;Q6PIZ9	T-cell receptor-associated transmembrane adapter 1	223	tr|C9JF66|C9JF66_HUMAN Isoform of Q6PIZ9, T-cell receptor-associated transmembrane adapter 1 OS=Homo sapiens GN=TRAT1 PE=1 SV=1;sp|Q6PIZ9|TRAT1_HUMAN T-cell receptor-associated transmembrane adapter 1 OS=Homo sapiens GN=TRAT1 PE=1 SV=1
21.3407	20.885	22.3143	19.9855	20.8108	20.263	RASAL3	0.0755025	-1.16021			0.184294	6	6	6	8.8	8.8	8.8	104.24	0	12.893	12651000	6	Q86YV0-2;Q86YV0;A6QQ91;V9GYD1;M0QX12	Q86YV0-2;Q86YV0	RAS protein activator like-3	1198	sp|Q86YV0-2|RASL3_HUMAN Isoform of Q86YV0, Isoform 2 of RAS protein activator like-3 OS=Homo sapiens GN=RASAL3;sp|Q86YV0|RASL3_HUMAN RAS protein activator like-3 OS=Homo sapiens GN=RASAL3 PE=1 SV=2
17.8317	17.4825	19.118	16.8146	16.0915	17.2377	CD6	0.0755912	-1.42946			0.184294	1	1	1	3.6	3.6	3.6	49.8	0	12.342	980010	2	G5E973;P30203-5;P30203-3;P30203-4;P30203-2;P30203	G5E973;P30203-5;P30203-3;P30203-4;P30203-2;P30203	T-cell differentiation antigen CD6	451	tr|G5E973|G5E973_HUMAN Isoform of P30203, CD6 antigen, isoform CRA_d OS=Homo sapiens GN=CD6 PE=1 SV=1;sp|P30203-5|CD6_HUMAN Isoform of P30203, Isoform CD6E of T-cell differentiation antigen CD6 OS=Homo sapiens GN=CD6;sp|P30203-3|CD6_HUMAN Isoform of P30203
15.5847	16.407	16.8246	17.0341	17.0875	17.4199	ARHGAP30	0.0770376	0.908394			0.187117	1	1	1	1.6	1.6	1.6	95.527	0.010326	13.849	208920	0	A0A0A0MRJ9;A0A0A0MRJ8;Q7Z6I6-2;Q7Z6I6-3;Q7Z6I6	A0A0A0MRJ9;A0A0A0MRJ8;Q7Z6I6-2;Q7Z6I6-3;Q7Z6I6	Rho GTPase-activating protein 30	61	tr|A0A0A0MRJ9|A0A0A0MRJ9_HUMAN Isoform of Q7Z6I6, Rho GTPase-activating protein 30 OS=Homo sapiens GN=ARHGAP30 PE=1 SV=1;tr|A0A0A0MRJ8|A0A0A0MRJ8_HUMAN Isoform of Q7Z6I6, Rho GTPase-activating protein 30 OS=Homo sapiens GN=ARHGAP30 PE=1 SV=1;sp|Q7Z6I6-2|RH
18.6066	18.3009	18.4453	17.2755	18.3007	17.3855	MINK1	0.077077	-0.79703			0.187117	11	2	2	8.7	1.9	1.9	143.64	0	32.536	1218100	5	Q8N4C8-5;Q8N4C8-2;Q8N4C8-3;Q8N4C8-4;Q8N4C8;I3L2I2;E7ETN6	Q8N4C8-5;Q8N4C8-2;Q8N4C8-3;Q8N4C8-4;Q8N4C8	Misshapen-like kinase 1	1208	sp|Q8N4C8-5|MINK1_HUMAN Isoform of Q8N4C8, Isoform 5 of Misshapen-like kinase 1 OS=Homo sapiens GN=MINK1;sp|Q8N4C8-2|MINK1_HUMAN Isoform of Q8N4C8, Isoform 1 of Misshapen-like kinase 1 OS=Homo sapiens GN=MINK1;sp|Q8N4C8-3|MINK1_HUMAN Isoform of Q8N4C8, Iso
24.5253	24.047	25.4021	23.4405	23.6344	23.9221	LCP1	0.0777423	-0.99247			0.188331	17	17	13	39.1	39.1	33.7	70.288	0	58.666	117380000	45	P13796;P13796-2;Q5TBN3;Q5TBN5;U3KQI3	P13796	Plastin-2	731	sp|P13796|PLSL_HUMAN Plastin-2 OS=Homo sapiens GN=LCP1 PE=1 SV=6
19.4318	18.6282	16.922	19.5293	20.5758	20.7764	TTLL12	0.07805	1.9665			0.188676	3	3	3	11.5	11.5	11.5	74.403	0	53.835	4349200	3	Q14166;V9GY16	Q14166	Tubulin--tyrosine ligase-like protein 12	1070	sp|Q14166|TTL12_HUMAN Tubulin--tyrosine ligase-like protein 12 OS=Homo sapiens GN=TTLL12 PE=1 SV=2
18.1378	17.2648	18.3447	16.5618	16.2944	17.4684	CHP1	0.0785262	-1.1409			0.189426	1	1	1	17.6	17.6	17.6	10.632	0.010156	13.268	778820	2	H0YLY7;H0YKE7;F5GX29;H0YNG9;Q3SYS6;Q99653	H0YLY7;H0YKE7;F5GX29;H0YNG9;Q3SYS6;Q99653	Calcineurin B homologous protein 1	411	tr|H0YLY7|H0YLY7_HUMAN Isoform of Q99653, Calcineurin B homologous protein 1 (Fragment) OS=Homo sapiens GN=CHP1 PE=1 SV=1;tr|H0YKE7|H0YKE7_HUMAN Isoform of Q99653, Calcineurin B homologous protein 1 OS=Homo sapiens GN=CHP1 PE=1 SV=1;tr|F5GX29|F5GX29_HUMAN
25.0765	24.681	25.1806	24.2146	24.7885	24.2252	GNB2	0.0789836	-0.569959			0.190127	14	8	6	53.8	32.6	24.7	37.331	0	26.873	143600000	25	P11017;P62879;E7EP32;C9JIS1;C9JXA5;C9JZN1;P62879-2	P11017;P62879;E7EP32;C9JIS1;C9JXA5;C9JZN1	Guanine nucleotide-binding protein G(I)/G(S)/G(T) subunit beta-2	704	sp|P11017|GBB2_BOVIN Guanine nucleotide-binding protein G(I)/G(S)/G(T) subunit beta-2 OS=Bos taurus GN=GNB2 PE=2 SV=3;sp|P62879|GBB2_HUMAN Guanine nucleotide-binding protein G(I)/G(S)/G(T) subunit beta-2 OS=Homo sapiens GN=GNB2 PE=1 SV=3;tr|E7EP32|E7EP32_H
17.7482	17.9177	17.9261	17.6825	17.0786	17.5067	UBE2C	0.0792026	-0.441369			0.190253	1	1	1	32	32	32	51.169	0	39.603	823960	2	K4DI81;A0A0A0MSE8;A0A087WVK1;O00762-3;O00762-4;O00762	K4DI81;A0A0A0MSE8;A0A087WVK1;O00762-3;O00762-4;O00762	Ubiquitin-conjugating enzyme E2 C	17	tr|K4DI81|K4DI81_HUMAN Isoform of O00762, Ubiquitin-conjugating enzyme E2 C OS=Homo sapiens GN=UBE2C PE=1 SV=1;tr|A0A0A0MSE8|A0A0A0MSE8_HUMAN Isoform of O00762, Ubiquitin-conjugating enzyme E2 C OS=Homo sapiens GN=UBE2C PE=1 SV=1;tr|A0A087WVK1|A0A087WVK1_H
21.333	21.5278	20.3694	21.6155	22.3944	23.0513	SND1	0.080279	1.27696			0.192433	7	7	7	15.4	15.4	15.4	102	0	10.763	18019000	14	Q7KZF4;Q863B3;H7C597	Q7KZF4	Staphylococcal nuclease domain-containing protein 1	1183	sp|Q7KZF4|SND1_HUMAN Staphylococcal nuclease domain-containing protein 1 OS=Homo sapiens GN=SND1 PE=1 SV=1
21.3389	21.4376	21.735	21.9962	22.0762	23.138	SRI	0.0806043	0.899654			0.19279	5	5	5	48.4	48.4	48.4	17.605	0	12.619	20826000	10	C9J0K6;P30626-2;P30626;P30626-3;B4DHQ6	C9J0K6;P30626-2;P30626;P30626-3;B4DHQ6	Sorcin	215	tr|C9J0K6|C9J0K6_HUMAN Isoform of P30626, Sorcin OS=Homo sapiens GN=SRI PE=1 SV=1;sp|P30626-2|SORCN_HUMAN Isoform of P30626, Isoform 2 of Sorcin OS=Homo sapiens GN=SRI;sp|P30626|SORCN_HUMAN Sorcin OS=Homo sapiens GN=SRI PE=1 SV=1;sp|P30626-3|SORCN_HUMAN Is
13.7223	14.554	15.7377	17.0472	16.2938	15.6394	HMHA1	0.0807655	1.65547			0.19279	1	1	1	2.3	2.3	2.3	84.622	0	34.785	92103	3	K7ES92;F5H1R4;K7ES98;K7EM85;Q92619;Q92619-2	K7ES92;F5H1R4;K7ES98;K7EM85;Q92619;Q92619-2	Minor histocompatibility protein HA-1;Minor histocompatibility antigen HA-1	417	tr|K7ES92|K7ES92_HUMAN Isoform of Q92619, Minor histocompatibility protein HA-1 OS=Homo sapiens GN=HMHA1 PE=1 SV=1;tr|F5H1R4|F5H1R4_HUMAN Isoform of Q92619, Minor histocompatibility protein HA-1 OS=Homo sapiens GN=HMHA1 PE=1 SV=1;tr|K7ES98|K7ES98_HUMAN Iso
20.7403	19.9398	20.3344	19.7168	19.8533	19.8114	PTPRK	0.0811378	-0.544287			0.193274	1	1	1	4.6	4.6	4.6	30.334	0.0042772	16.788	5854900	1	H0Y6V4;A0A0G2JQF6;H0Y6P5;Q5TG12;E9PGC5;Q15262;Q15262-2;Q15262-3;Q15262-4	H0Y6V4;A0A0G2JQF6;H0Y6P5;Q5TG12;E9PGC5;Q15262;Q15262-2;Q15262-3;Q15262-4	Protein-tyrosine-phosphatase;Receptor-type tyrosine-protein phosphatase kappa	107	tr|H0Y6V4|H0Y6V4_HUMAN Isoform of Q15262, Receptor-type tyrosine-protein phosphatase kappa (Fragment) OS=Homo sapiens GN=PTPRK PE=1 SV=1;tr|A0A0G2JQF6|A0A0G2JQF6_HUMAN Isoform of Q15262, Receptor-type tyrosine-protein phosphatase kappa (Fragment) OS=Homo s
18.9554	18.9574	18.5239	20.209	19.3483	19.2368	EIF5B	0.0815199	0.785751			0.19378	1	1	1	1.7	1.7	1.7	138.68	0.0026882	1.982	2844500	1	A0A087WUT6;O60841	A0A087WUT6;O60841	Eukaryotic translation initiation factor 5B	14	tr|A0A087WUT6|A0A087WUT6_HUMAN Isoform of O60841, Eukaryotic translation initiation factor 5B OS=Homo sapiens GN=EIF5B PE=1 SV=1;sp|O60841|IF2P_HUMAN Eukaryotic translation initiation factor 5B OS=Homo sapiens GN=EIF5B PE=1 SV=4
21.1589	21.1255	20.5889	20.7176	20.1087	20.2322	SCAMP3	0.0821134	-0.604982			0.194785	2	2	2	12.7	12.7	12.7	38.287	0	89.109	9319800	4	O14828;Q58DR5;O14828-2	O14828;Q58DR5;O14828-2	Secretory carrier-associated membrane protein 3	558	sp|O14828|SCAM3_HUMAN Secretory carrier-associated membrane protein 3 OS=Homo sapiens GN=SCAMP3 PE=1 SV=3;sp|Q58DR5|SCAM3_BOVIN Secretory carrier-associated membrane protein 3 OS=Bos taurus GN=SCAMP3 PE=2 SV=1;sp|O14828-2|SCAM3_HUMAN Isoform of O14828, Iso
19.978	18.7411	19.6805	20.1211	20.4005	20.6649	CTPS1	0.0832295	0.928961			0.196604	3	3	3	7.8	7.8	7.8	66.69	0	76.461	4982500	4	P17812;P17812-2	P17812;P17812-2	CTP synthase 1	745	sp|P17812|PYRG1_HUMAN CTP synthase 1 OS=Homo sapiens GN=CTPS1 PE=1 SV=2;sp|P17812-2|PYRG1_HUMAN Isoform of P17812, Isoform 2 of CTP synthase 1 OS=Homo sapiens GN=CTPS1
17.313	16.3781	19.3734	19.1225	20.3111	20.3082	PARVB	0.0832648	2.22577			0.196604	2	2	2	14.4	14.4	14.4	21.561	0	52.758	2570900	3	B0QYP8;A0A087WZB5;Q9HBI1-3;Q9HBI1;Q9HBI1-2	B0QYP8;A0A087WZB5;Q9HBI1-3;Q9HBI1;Q9HBI1-2	Beta-parvin	41	tr|B0QYP8|B0QYP8_HUMAN Isoform of Q9HBI1, Beta-parvin (Fragment) OS=Homo sapiens GN=PARVB PE=1 SV=1;tr|A0A087WZB5|A0A087WZB5_HUMAN Isoform of Q9HBI1, Beta-parvin OS=Homo sapiens GN=PARVB PE=1 SV=1;sp|Q9HBI1-3|PARVB_HUMAN Isoform of Q9HBI1, Isoform 3 of Bet
16.8441	18.819	15.4144	19.1676	20.3312	18.9742	EXOC4	0.0833972	2.46519			0.196604	1	1	1	1.4	1.4	1.4	110.5	0.0099388	12.681	1908400	1	Q96A65	Q96A65	Exocyst complex component 4	1241	sp|Q96A65|EXOC4_HUMAN Exocyst complex component 4 OS=Homo sapiens GN=EXOC4 PE=1 SV=1
20.292	20.8162	20.5636	17.1585	19.6139	19.3997	SCAMP1	0.0836288	-1.83323			0.196743	2	2	2	17.5	17.5	17.5	22.911	0	91.769	5818600	6	A0A087WU14;A0A087WXB0;O15126	A0A087WU14;A0A087WXB0;O15126	Secretory carrier-associated membrane protein 1	9	tr|A0A087WU14|A0A087WU14_HUMAN Isoform of O15126, Secretory carrier-associated membrane protein 1 (Fragment) OS=Homo sapiens GN=SCAMP1 PE=1 SV=1;tr|A0A087WXB0|A0A087WXB0_HUMAN Isoform of O15126, Secretory carrier-associated membrane protein 1 OS=Homo sapie
16.4539	15.125	15.7043	19.8459	16.235	19.6763	ZFP36L1	0.0845794	2.82468			0.19857	1	1	1	7	7	7	23.297	1	-2	1091200	1	A0A096LNU8	A0A096LNU8	RNA decay activator protein ZFP36L1	56	tr|A0A096LNU8|A0A096LNU8_HUMAN Uncharacterized protein OS=Homo sapiens PE=4 SV=1
20.8454	19.5526	20.2567	21.1894	20.9745	22.3333	CCT7	0.0854239	1.28084			0.199882	4	4	4	13.3	13.3	13.3	59.442	0	9.426	9581100	5	Q2NKZ1;Q99832-3;Q99832;Q99832-2;Q99832-4;F8WAM2	Q2NKZ1;Q99832-3;Q99832;Q99832-2;Q99832-4	T-complex protein 1 subunit eta	1120	sp|Q2NKZ1|TCPH_BOVIN T-complex protein 1 subunit eta OS=Bos taurus GN=CCT7 PE=1 SV=1;sp|Q99832-3|TCPH_HUMAN Isoform of Q99832, Isoform 3 of T-complex protein 1 subunit eta OS=Homo sapiens GN=CCT7;sp|Q99832|TCPH_HUMAN T-complex protein 1 subunit eta OS=Homo
17.5493	17.5919	17.7096	16.8132	16.8965	15.0713	EFHD2	0.0854886	-1.35657			0.199882	1	1	1	6.2	6.2	6.2	26.918	0	27.867	417980	1	A5D7A0;Q96C19	A5D7A0;Q96C19	EF-hand domain-containing protein D2	135	sp|A5D7A0|EFHD2_BOVIN EF-hand domain-containing protein D2 OS=Bos taurus GN=EFHD2 PE=2 SV=1;sp|Q96C19|EFHD2_HUMAN EF-hand domain-containing protein D2 OS=Homo sapiens GN=EFHD2 PE=1 SV=1
18.8454	19.2144	19.2973	19.4141	19.4933	19.9953	ACO1	0.0875736	0.515255			0.204338	2	2	2	4.4	4.4	4.4	98.203	0	36.498	3272300	3	Q0VCU1;P21399	Q0VCU1;P21399	Cytoplasmic aconitate hydratase	765	sp|Q0VCU1|ACOC_BOVIN Cytoplasmic aconitate hydratase OS=Bos taurus GN=ACO1 PE=2 SV=1;sp|P21399|ACOC_HUMAN Cytoplasmic aconitate hydratase OS=Homo sapiens GN=ACO1 PE=1 SV=3
18.1354	18.0068	18.3396	17.3882	17.7816	16.3411	CALR	0.0879096	-0.990317			0.204704	1	1	1	3.4	3.4	3.4	48.141	0.010062	13.032	1013700	1	P27797	P27797	Calreticulin	796	sp|P27797|CALR_HUMAN Calreticulin OS=Homo sapiens GN=CALR PE=1 SV=1
17.7831	16.6015	18.9956	15.8099	16.7365	15.6511	EFNB2	0.0881525	-1.72752			0.204851	2	1	1	12.6	4.5	4.5	36.923	1	-2	1587900	0	P52799	P52799	Ephrin-B2	904	sp|P52799|EFNB2_HUMAN Ephrin-B2 OS=Homo sapiens GN=EFNB2 PE=1 SV=1
20.8132	20.6267	20.8796	19.5764	16.4809	19.4443	NOTCH2	0.0883676	-2.27262			0.204934	5	5	5	2.8	2.8	2.8	265.4	0	8.837	6767300	5	Q04721;D2WEZ3	Q04721	Neurogenic locus notch homolog protein 2;Notch 2 extracellular truncation;Notch 2 intracellular domain	1030	sp|Q04721|NOTC2_HUMAN Neurogenic locus notch homolog protein 2 OS=Homo sapiens GN=NOTCH2 PE=1 SV=3
19.4882	19.2779	20.8174	18.5026	18.2551	19.1386	TRIM23	0.0887946	-1.22904			0.205506	1	1	1	1.8	1.8	1.8	61.068	0	25.651	4058900	2	P36406-3;P36406-2;P36406	P36406-3;P36406-2;P36406	E3 ubiquitin-protein ligase TRIM23	843	sp|P36406-3|TRI23_HUMAN Isoform of P36406, Isoform Gamma of E3 ubiquitin-protein ligase TRIM23 OS=Homo sapiens GN=TRIM23;sp|P36406-2|TRI23_HUMAN Isoform of P36406, Isoform Beta of E3 ubiquitin-protein ligase TRIM23 OS=Homo sapiens GN=TRIM23;sp|P36406|TRI23
24.2031	24.1906	24.7529	23.6841	24.0507	23.9642	TAGLN2	0.0890996	-0.482526			0.205795	9	9	1	59.9	59.9	11.8	21.086	0	299.07	96678000	15	X6RJP6;P37802;P37802-2	X6RJP6;P37802;P37802-2	Transgelin-2	847	tr|X6RJP6|X6RJP6_HUMAN Isoform of P37802, Transgelin-2 (Fragment) OS=Homo sapiens GN=TAGLN2 PE=1 SV=1;sp|P37802|TAGL2_HUMAN Transgelin-2 OS=Homo sapiens GN=TAGLN2 PE=1 SV=3;sp|P37802-2|TAGL2_HUMAN Isoform of P37802, Isoform 2 of Transgelin-2 OS=Homo sapien
20.6625	20.7029	21.1763	20.6281	20.1442	19.7408	PI4KA	0.0908858	-0.676212			0.20915	5	5	5	3.4	3.4	3.4	236.83	0	25.012	8589700	9	J3KN10;P42356;O02811;A8MTF1;P42356-2;A4QPH2-2;A4QPH2-4;A4QPH2	J3KN10;P42356;O02811	Phosphatidylinositol 4-kinase alpha	500	tr|J3KN10|J3KN10_HUMAN Isoform of P42356, Phosphatidylinositol 4-kinase alpha OS=Homo sapiens GN=PI4KA PE=1 SV=1;sp|P42356|PI4KA_HUMAN Phosphatidylinositol 4-kinase alpha OS=Homo sapiens GN=PI4KA PE=1 SV=4;sp|O02811|PI4KA_BOVIN Phosphatidylinositol 4-kinas
18.0529	19.1913	17.7346	17.7609	16.6633	16.8473	HHIP	0.0909188	-1.23576			0.20915	1	1	1	2.1	2.1	2.1	78.851	0	40.439	1119900	3	Q96QV1	Q96QV1	Hedgehog-interacting protein	1248	sp|Q96QV1|HHIP_HUMAN Hedgehog-interacting protein OS=Homo sapiens GN=HHIP PE=1 SV=3
23.3621	22.5016	22.2831	23.3713	23.3944	24.1466	PCBP2;PCBP3	0.0911997	0.921827			0.209374	6	4	4	65.6	46.2	46.2	16.997	0	80.236	46713000	7	F8VXH9;H3BRU6;F8VZX2;Q15366-7;Q15366-8;Q15366-4;Q15366-5;Q15366-6;Q15366-3;Q15366;Q15366-2;F8W0G4;F8W1G6;J3QT27;E9PFP8;P57721-2;P57721-3;P57721-5;P57721-4;P57721;H3BND9;F8VTZ0;F8VRH0	F8VXH9;H3BRU6;F8VZX2;Q15366-7;Q15366-8;Q15366-4;Q15366-5;Q15366-6;Q15366-3;Q15366;Q15366-2;F8W0G4;F8W1G6;J3QT27;E9PFP8;P57721-2;P57721-3;P57721-5;P57721-4;P57721	Poly(rC)-binding protein 2;Poly(rC)-binding protein 3	434	tr|F8VXH9|F8VXH9_HUMAN Isoform of Q15366, Poly(rC)-binding protein 2 (Fragment) OS=Homo sapiens GN=PCBP2 PE=1 SV=1;tr|H3BRU6|H3BRU6_HUMAN Isoform of Q15366, Poly(rC)-binding protein 2 (Fragment) OS=Homo sapiens GN=PCBP2 PE=1 SV=1;tr|F8VZX2|F8VZX2_HUMAN Iso
19.0803	18.5202	19.4719	18.5947	17.5541	16.478	TMC6	0.091648	-1.48184			0.209393	3	3	3	5.5	5.5	5.5	90.044	0	51.395	1938500	4	Q7Z403;Q7Z403-3;K7ENM6;K7ENC4;K7ERH0;Q7Z403-4;Q7Z403-2	Q7Z403;Q7Z403-3	Transmembrane channel-like protein 6	1191	sp|Q7Z403|TMC6_HUMAN Transmembrane channel-like protein 6 OS=Homo sapiens GN=TMC6 PE=2 SV=2;sp|Q7Z403-3|TMC6_HUMAN Isoform of Q7Z403, Isoform 3 of Transmembrane channel-like protein 6 OS=Homo sapiens GN=TMC6
22.5899	22.7716	22.0325	22.9141	22.9766	23.6489	RPL21	0.0916552	0.715221			0.209393	3	3	3	27.5	27.5	27.5	18.565	0	11.668	35437000	7	P46778;G3V1B3;M0R181	P46778;G3V1B3;M0R181	60S ribosomal protein L21	867	sp|P46778|RL21_HUMAN 60S ribosomal protein L21 OS=Homo sapiens GN=RPL21 PE=1 SV=2;tr|G3V1B3|G3V1B3_HUMAN Isoform of P46778, 60S ribosomal protein L21 OS=Homo sapiens GN=RPL21 PE=1 SV=1;tr|M0R181|M0R181_HUMAN Isoform of P46778, 60S ribosomal protein L21 (Fr
16.9865	15.0714	16.6506	17.1485	17.7715	18.6514	CXXC4	0.0917717	1.62091			0.209393	1	1	1	2.2	2.2	2.2	36.514	0.0042845	16.834	330190	1	J9JIF5;Q9H2H0	J9JIF5;Q9H2H0	CXXC-type zinc finger protein 4	518	tr|J9JIF5|J9JIF5_HUMAN Isoform of Q9H2H0, CXXC-type zinc finger protein 4 OS=Homo sapiens GN=CXXC4 PE=1 SV=1;sp|Q9H2H0|CXXC4_HUMAN CXXC-type zinc finger protein 4 OS=Homo sapiens GN=CXXC4 PE=2 SV=1
19.1457	19.1385	19.4983	19.4522	19.5745	19.8221	SEPT1	0.0919422	0.355452			0.209393	2	2	2	7.4	7.4	7.4	41.982	0	6.107	3394000	5	A5PJU9;J3KNL2;Q8WYJ6;I3L2M1;Q8WYJ6-2	A5PJU9;J3KNL2;Q8WYJ6;I3L2M1;Q8WYJ6-2	Septin-1	140	sp|A5PJU9|SEPT1_BOVIN Septin-1 OS=Bos taurus GN=SEPT1 PE=2 SV=1;tr|J3KNL2|J3KNL2_HUMAN Isoform of Q8WYJ6, Septin-1 OS=Homo sapiens GN=SEPT1 PE=1 SV=2;sp|Q8WYJ6|SEPT1_HUMAN Septin-1 OS=Homo sapiens GN=SEPT1 PE=1 SV=2;tr|I3L2M1|I3L2M1_HUMAN Isoform of Q8WYJ6
19.5027	19.1981	19.4146	19.5735	20.1153	19.6755	RPA3	0.0927126	0.416285			0.210267	2	2	2	29.8	29.8	29.8	13.569	0	35.981	3770100	2	P35244;B5MC59	P35244;B5MC59	Replication protein A 14 kDa subunit	835	sp|P35244|RFA3_HUMAN Replication protein A 14 kDa subunit OS=Homo sapiens GN=RPA3 PE=1 SV=1;tr|B5MC59|B5MC59_HUMAN Isoform of P35244, Replication protein A 14 kDa subunit OS=Homo sapiens GN=RPA3 PE=1 SV=1
18.9198	19.7489	18.4273	17.485	17.9624	14.9234	DMBT1	0.0927244	-2.24175			0.210267	1	1	1	2.5	2.5	2.5	124.45	0	31.054	1774500	2	Q9UGM3-9;Q9UGM3-4;Q9UGM3-8;Q9UGM3-2;Q9UGM3-5;Q9UGM3-3;Q9UGM3;Q9UGM3-7;Q9UGM3-6	Q9UGM3-9;Q9UGM3-4;Q9UGM3-8;Q9UGM3-2;Q9UGM3-5;Q9UGM3-3;Q9UGM3;Q9UGM3-7;Q9UGM3-6	Deleted in malignant brain tumors 1 protein	1323	sp|Q9UGM3-9|DMBT1_HUMAN Isoform of Q9UGM3, Isoform 9 of Deleted in malignant brain tumors 1 protein OS=Homo sapiens GN=DMBT1;sp|Q9UGM3-4|DMBT1_HUMAN Isoform of Q9UGM3, Isoform 4 of Deleted in malignant brain tumors 1 protein OS=Homo sapiens GN=DMBT1;sp|Q9U
21.6864	20.8939	21.6428	20.7079	20.9629	20.7864	PSAT1	0.0930372	-0.588655			0.210267	5	5	5	18.9	18.9	18.9	40.422	0	47.206	11661000	4	Q9Y617;Q9Y617-2	Q9Y617;Q9Y617-2	Phosphoserine aminotransferase	1351	sp|Q9Y617|SERC_HUMAN Phosphoserine aminotransferase OS=Homo sapiens GN=PSAT1 PE=1 SV=2;sp|Q9Y617-2|SERC_HUMAN Isoform of Q9Y617, Isoform 2 of Phosphoserine aminotransferase OS=Homo sapiens GN=PSAT1
21.1405	22.238	21.9414	22.3908	23.3155	22.5028	RPL11	0.0930628	0.963093			0.210267	3	3	3	19.2	19.2	19.2	20.124	0	41.622	24942000	3	P62913-2;Q3T087;P62913;Q5VVC9;Q5VVC8	P62913-2;Q3T087;P62913	60S ribosomal protein L11	977	sp|P62913-2|RL11_HUMAN Isoform of P62913, Isoform 2 of 60S ribosomal protein L11 OS=Homo sapiens GN=RPL11;sp|Q3T087|RL11_BOVIN 60S ribosomal protein L11 OS=Bos taurus GN=RPL11 PE=2 SV=3;sp|P62913|RL11_HUMAN 60S ribosomal protein L11 OS=Homo sapiens GN=RPL1
21.7157	21.3626	22.1987	20.9546	18.3786	20.4903	PACSIN2	0.0933805	-1.81783			0.210568	5	5	5	17.1	17.1	17.1	51.353	0	96.524	13653000	4	Q9UNF0-2;Q9UNF0;A0A0U1RR22;B0QYG7;B0QYG8	Q9UNF0-2;Q9UNF0;A0A0U1RR22	Protein kinase C and casein kinase substrate in neurons protein 2	1335	sp|Q9UNF0-2|PACN2_HUMAN Isoform of Q9UNF0, Isoform 2 of Protein kinase C and casein kinase substrate in neurons protein 2 OS=Homo sapiens GN=PACSIN2;sp|Q9UNF0|PACN2_HUMAN Protein kinase C and casein kinase substrate in neurons protein 2 OS=Homo sapiens GN=
22.2389	21.8661	21.8254	16.5332	20.2558	20.5761	ALCAM	0.0937806	-2.85506			0.211053	8	8	8	26.5	26.5	26.5	59.528	0	27.109	15067000	10	F5GXJ9;Q13740-2;Q13740;H7C543;Q9BH13;Q13740-3;Q13740-4	F5GXJ9;Q13740-2;Q13740;H7C543	CD166 antigen	412	tr|F5GXJ9|F5GXJ9_HUMAN Isoform of Q13740, CD166 antigen OS=Homo sapiens GN=ALCAM PE=1 SV=1;sp|Q13740-2|CD166_HUMAN Isoform of Q13740, Isoform 2 of CD166 antigen OS=Homo sapiens GN=ALCAM;sp|Q13740|CD166_HUMAN CD166 antigen OS=Homo sapiens GN=ALCAM PE=1 SV=2
20.9164	20.8336	21.4204	20.8232	20.4887	20.3119	MME	0.0951034	-0.515556			0.213608	6	6	6	14	14	14	85.513	0	50.576	10444000	10	P08473;C9JR96;C9J9X7;C9JDZ3;C9IYX7	P08473;C9JR96	Neprilysin	679	sp|P08473|NEP_HUMAN Neprilysin OS=Homo sapiens GN=MME PE=1 SV=2;tr|C9JR96|C9JR96_HUMAN Isoform of P08473, Neprilysin (Fragment) OS=Homo sapiens GN=MME PE=1 SV=1
21.6459	22.3896	22.2833	21.8151	21.3577	21.2805	RAB5C	0.0953114	-0.621808			0.213655	4	4	3	23.6	23.6	18.5	23.482	0	58.506	18386000	2	P51148;P51148-2;Q58DS9;K7ERI8;K7ERQ8;K7ENY4	P51148;P51148-2;Q58DS9;K7ERI8;K7ERQ8	Ras-related protein Rab-5C	894	sp|P51148|RAB5C_HUMAN Ras-related protein Rab-5C OS=Homo sapiens GN=RAB5C PE=1 SV=2;sp|P51148-2|RAB5C_HUMAN Isoform of P51148, Isoform 2 of Ras-related protein Rab-5C OS=Homo sapiens GN=RAB5C;sp|Q58DS9|RAB5C_BOVIN Ras-related protein Rab-5C OS=Bos taurus G
18.5381	18.4583	18.0289	18.4879	19.8823	20.1303	PSMD13	0.0963521	1.15841			0.215564	2	2	2	8	8	8	42.866	0	39.844	2694100	5	Q5E964;A0A087WUL9;Q9UNM6;Q9UNM6-2;H0YD73;E9PL38;J3KNQ3	Q5E964;A0A087WUL9;Q9UNM6;Q9UNM6-2;H0YD73;E9PL38;J3KNQ3	26S proteasome non-ATPase regulatory subunit 13	12	sp|Q5E964|PSD13_BOVIN 26S proteasome non-ATPase regulatory subunit 13 OS=Bos taurus GN=PSMD13 PE=2 SV=1;tr|A0A087WUL9|A0A087WUL9_HUMAN Isoform of Q9UNM6, 26S proteasome non-ATPase regulatory subunit 13 OS=Homo sapiens GN=PSMD13 PE=1 SV=1;sp|Q9UNM6|PSD13_HU
15.4009	19.2988	15.1086	19.3145	21.6873	19.0923	SRRM2	0.0966266	3.42859			0.215676	2	2	2	3.2	3.2	3.2	99.657	0	27.179	3372700	3	I3L182;I3L4D8;Q9UQ35-2;Q9UQ35;I3L1I8;Q9UQ35-3	I3L182;I3L4D8;Q9UQ35-2;Q9UQ35;I3L1I8;Q9UQ35-3	Serine/arginine repetitive matrix protein 2	496	tr|I3L182|I3L182_HUMAN Isoform of Q9UQ35, Serine/arginine repetitive matrix protein 2 (Fragment) OS=Homo sapiens GN=SRRM2 PE=1 SV=1;tr|I3L4D8|I3L4D8_HUMAN Isoform of Q9UQ35, Serine/arginine repetitive matrix protein 2 (Fragment) OS=Homo sapiens GN=SRRM2 PE
15.489	18.8579	15.7844	19.0901	19.3596	18.7552	PSMA4	0.0968066	2.35784			0.215676	1	1	1	8	8	8	13.948	0.010204	13.454	1458100	1	H0YLS6;H0YLC2;H0YKT8;H0YMI6;H0YMA1;H0YMZ1;H0YN18;H0YL69;Q3ZCK9;P25789	H0YLS6;H0YLC2;H0YKT8;H0YMI6;H0YMA1;H0YMZ1;H0YN18;H0YL69;Q3ZCK9;P25789	Proteasome subunit alpha type;Proteasome subunit beta type;Proteasome subunit alpha type-4	469	tr|H0YLS6|H0YLS6_HUMAN Isoform of P25789, Proteasome subunit alpha type OS=Homo sapiens GN=PSMA4 PE=1 SV=1;tr|H0YLC2|H0YLC2_HUMAN Isoform of P25789, Proteasome subunit alpha type OS=Homo sapiens GN=PSMA4 PE=1 SV=1;tr|H0YKT8|H0YKT8_HUMAN Isoform of P25789,
25.0783	24.8899	25.3436	24.6146	24.1685	24.9031	YWHAG	0.0969693	-0.541859			0.215676	12	9	7	55.1	51.8	45.3	28.252	0	106.59	165830000	20	P68252;P61981	P68252;P61981	14-3-3 protein gamma;14-3-3 protein gamma, N-terminally processed	955	sp|P68252|1433G_BOVIN 14-3-3 protein gamma OS=Bos taurus GN=YWHAG PE=1 SV=2;sp|P61981|1433G_HUMAN 14-3-3 protein gamma OS=Homo sapiens GN=YWHAG PE=1 SV=2
20.3474	19.6281	22.1345	19.061	18.8876	15.7548	TBC1D10A	0.0987227	-2.80219			0.219149	3	3	3	10.4	10.4	10.4	57.117	0	41.971	7468400	4	Q9BXI6;B5MD46;Q9BXI6-2;F8W9Y7;H7C471;H0Y5R9;F8WCD1;H7C1Q1	Q9BXI6;B5MD46;Q9BXI6-2	TBC1 domain family member 10A	1271	sp|Q9BXI6|TB10A_HUMAN TBC1 domain family member 10A OS=Homo sapiens GN=TBC1D10A PE=1 SV=1;tr|B5MD46|B5MD46_HUMAN Isoform of Q9BXI6, TBC1 domain family member 10A OS=Homo sapiens GN=TBC1D10A PE=1 SV=1;sp|Q9BXI6-2|TB10A_HUMAN Isoform of Q9BXI6, Isoform 2 of
16.1537	16.3099	21.0734	21.3796	22.4622	20.615	PTGES3	0.0991137	3.63994			0.219272	3	3	3	27.5	27.5	27.5	18.697	0	62.385	10111000	3	Q3ZBF7;A0A087WYT3;Q15185-4;Q15185;Q15185-3;B4DDC6;Q15185-2	Q3ZBF7;A0A087WYT3;Q15185-4;Q15185;Q15185-3	Prostaglandin E synthase 3	38	sp|Q3ZBF7|TEBP_BOVIN Prostaglandin E synthase 3 OS=Bos taurus GN=PTGES3 PE=1 SV=1;tr|A0A087WYT3|A0A087WYT3_HUMAN Isoform of Q15185, Prostaglandin E synthase 3 OS=Homo sapiens GN=PTGES3 PE=1 SV=1;sp|Q15185-4|TEBP_HUMAN Isoform of Q15185, Isoform 4 of Prosta
20.6244	20.7316	20.2765	20.3512	20.1875	20.0519	CADPS2	0.0991624	-0.347297			0.219272	3	3	3	2.9	2.9	2.9	147.58	0	36.484	6795500	3	C9IYE1;Q86UW7-3;Q86UW7-2;Q86UW7;H7BYR4;A0A087X1P3;H0Y8B5;F8W8P5	C9IYE1;Q86UW7-3;Q86UW7-2;Q86UW7;H7BYR4;A0A087X1P3	Calcium-dependent secretion activator 2	210	tr|C9IYE1|C9IYE1_HUMAN Isoform of Q86UW7, Calcium-dependent secretion activator 2 OS=Homo sapiens GN=CADPS2 PE=1 SV=1;sp|Q86UW7-3|CAPS2_HUMAN Isoform of Q86UW7, Isoform 3 of Calcium-dependent secretion activator 2 OS=Homo sapiens GN=CADPS2;sp|Q86UW7-2|CAPS
20.5426	21.1629	19.5815	21.429	21.9634	21.1802	PSMD14	0.100497	1.09516			0.221073	3	3	3	23.5	23.5	23.5	34.577	0	5.932	9783700	5	O00487;C9JW37	O00487	26S proteasome non-ATPase regulatory subunit 14	550	sp|O00487|PSDE_HUMAN 26S proteasome non-ATPase regulatory subunit 14 OS=Homo sapiens GN=PSMD14 PE=1 SV=1
15.5501	14.4353	16.947	19.8672	21.1369	16.2867	PPP2CA;PPP2CB	0.100612	3.45282			0.221073	3	3	2	12.3	12.3	8.1	35.594	0	10.057	7183500	2	P67774;P67775-2;P67775;Q0P594;P62714;H0YBN9;H0YC23	P67774;P67775-2;P67775;Q0P594;P62714	Serine/threonine-protein phosphatase 2A catalytic subunit alpha isoform;Serine/threonine-protein phosphatase 2A catalytic subunit beta isoform	990	sp|P67774|PP2AA_BOVIN Serine/threonine-protein phosphatase 2A catalytic subunit alpha isoform OS=Bos taurus GN=PPP2CA PE=1 SV=1;sp|P67775-2|PP2AA_HUMAN Isoform of P67775, Isoform 2 of Serine/threonine-protein phosphatase 2A catalytic subunit alpha isoform
18.6582	19.3728	18.9815	18.3813	16.0951	17.9041	RNF149	0.100677	-1.54401			0.221073	1	1	1	6.3	6.3	6.3	43.061	0.007371	14.911	2009200	1	F8WCD0;Q8NC42	F8WCD0;Q8NC42	E3 ubiquitin-protein ligase RNF149	442	tr|F8WCD0|F8WCD0_HUMAN Isoform of Q8NC42, E3 ubiquitin-protein ligase RNF149 OS=Homo sapiens GN=RNF149 PE=1 SV=1;sp|Q8NC42|RN149_HUMAN E3 ubiquitin-protein ligase RNF149 OS=Homo sapiens GN=RNF149 PE=2 SV=2
16.6262	18.7493	17.2869	18.9604	19.1155	18.6673	CEP192	0.101071	1.36023			0.221073	2	2	2	1.7	1.7	1.7	211.99	0.0099923	12.818	2538000	1	H0Y966;A0A0A0MR42;K7ENP4;Q8TEP8;Q8TEP8-3;K7ERF9;K7EPA2;K7ELX0;Q8TEP8-2	H0Y966;A0A0A0MR42;K7ENP4;Q8TEP8;Q8TEP8-3;K7ERF9;K7EPA2;K7ELX0;Q8TEP8-2	Centrosomal protein of 192 kDa	57	tr|H0Y966|H0Y966_HUMAN Isoform of Q8TEP8, Centrosomal protein of 192 kDa (Fragment) OS=Homo sapiens GN=CEP192 PE=1 SV=1;tr|A0A0A0MR42|A0A0A0MR42_HUMAN Isoform of Q8TEP8, Centrosomal protein of 192 kDa OS=Homo sapiens GN=CEP192 PE=1 SV=1;tr|K7ENP4|K7ENP4_HU
20.0659	20.1323	19.2847	20.3494	20.735	21.9825	GALNT2	0.10111	1.19463			0.221073	7	7	7	19.1	19.1	19.1	64.732	0	11.845	7892300	10	Q10471;Q10471-2	Q10471;Q10471-2	Polypeptide N-acetylgalactosaminyltransferase 2;Polypeptide N-acetylgalactosaminyltransferase 2 soluble form	1051	sp|Q10471|GALT2_HUMAN Polypeptide N-acetylgalactosaminyltransferase 2 OS=Homo sapiens GN=GALNT2 PE=1 SV=1;sp|Q10471-2|GALT2_HUMAN Isoform of Q10471, Isoform 2 of Polypeptide N-acetylgalactosaminyltransferase 2 OS=Homo sapiens GN=GALNT2
20.6087	20.5751	20.5732	20.1894	17.4218	15.518	TRBC2;TRBV28;TRBC1	0.101284	-2.87592			0.221073	1	1	1	5.6	5.6	5.6	19.769	0	38.607	5423200	1	A0A0J9YYE9;A0A0G2JMB4;A0A075B6S1;A0A0G2JN66;A0A087WZV8;A0A0G2JPF7;A0A0G2JM62;A0A0G2JMA8;A0A0G2JP24;A0A0G2JMG7;A0A0G2JNG9;P01850;A0A5B9	A0A0J9YYE9;A0A0G2JMB4;A0A075B6S1;A0A0G2JN66;A0A087WZV8;A0A0G2JPF7;A0A0G2JM62;A0A0G2JMA8;A0A0G2JP24;A0A0G2JMG7;A0A0G2JNG9;P01850;A0A5B9	T-cell receptor beta-1 chain C region;T-cell receptor beta-2 chain C region	6	tr|A0A0J9YYE9|A0A0J9YYE9_HUMAN Isoform of P01850, T-cell receptor beta-1 chain C region (Fragment) OS=Homo sapiens GN=TRBC1 PE=1 SV=1;tr|A0A0G2JMB4|A0A0G2JMB4_HUMAN Isoform of A0A5B9, T-cell receptor beta-2 chain C region (Fragment) OS=Homo sapiens GN=TRBC
15.6918	18.0921	16.2745	17.9646	18.2197	18.6364	CASC4	0.101366	1.58743			0.221073	1	1	1	11.5	11.5	11.5	13.467	0	2.95	919700	2	H0YMR0;Q6P4E1-2;Q6P4E1-5;Q6P4E1;Q6P4E1-4	H0YMR0;Q6P4E1-2;Q6P4E1-5;Q6P4E1;Q6P4E1-4	Protein CASC4	472	tr|H0YMR0|H0YMR0_HUMAN Isoform of Q6P4E1, Protein CASC4 (Fragment) OS=Homo sapiens GN=CASC4 PE=1 SV=7;sp|Q6P4E1-2|CASC4_HUMAN Isoform of Q6P4E1, Isoform 2 of Protein CASC4 OS=Homo sapiens GN=CASC4;sp|Q6P4E1-5|CASC4_HUMAN Isoform of Q6P4E1, Isoform 5 of Pro
21.7336	22.1587	22.0941	21.3815	21.6307	21.8151	PIP4K2A	0.101527	-0.386384			0.221073	2	2	2	6.9	6.9	6.9	39.802	0	11.545	18625000	5	P48426-2;P48426;H7BXS3	P48426-2;P48426;H7BXS3	Phosphatidylinositol 5-phosphate 4-kinase type-2 alpha	876	sp|P48426-2|PI42A_HUMAN Isoform of P48426, Isoform 2 of Phosphatidylinositol 5-phosphate 4-kinase type-2 alpha OS=Homo sapiens GN=PIP4K2A;sp|P48426|PI42A_HUMAN Phosphatidylinositol 5-phosphate 4-kinase type-2 alpha OS=Homo sapiens GN=PIP4K2A PE=1 SV=2;tr|H
24.903	24.4031	25.1399	24.2378	24.4676	24.299	YWHAE	0.10251	-0.480541			0.222788	12	9	9	45.9	42.7	42.7	29.174	0	101.21	135140000	32	P62261;P62258;P62258-2;K7EM20;B4DJF2;I3L3T1;K7EIT4	P62261;P62258;P62258-2;K7EM20	14-3-3 protein epsilon	961	sp|P62261|1433E_BOVIN 14-3-3 protein epsilon OS=Bos taurus GN=YWHAE PE=2 SV=1;sp|P62258|1433E_HUMAN 14-3-3 protein epsilon OS=Homo sapiens GN=YWHAE PE=1 SV=1;sp|P62258-2|1433E_HUMAN Isoform of P62258, Isoform SV of 14-3-3 protein epsilon OS=Homo sapiens GN
22.7104	23.2582	22.2514	22.0888	22.2357	22.012	RPL13A;RPL13a	0.103115	-0.627874			0.223274	3	3	3	14.8	14.8	14.8	23.577	0	47.908	30212000	6	P40429;Q8J015;Q3SZ90;M0QYS1;M0QZU1;A0A096LPE0;Q6NVV1	P40429;Q8J015;Q3SZ90;M0QYS1	60S ribosomal protein L13a	852	sp|P40429|RL13A_HUMAN 60S ribosomal protein L13a OS=Homo sapiens GN=RPL13A PE=1 SV=2;tr|Q8J015|Q8J015_HUMAN Isoform of P40429, 60S ribosomal protein L13a OS=Homo sapiens GN=RPL13a PE=1 SV=1;sp|Q3SZ90|RL13A_BOVIN 60S ribosomal protein L13a OS=Bos taurus GN=
22.4393	24.1667	20.9676	20.1167	19.7356	21.2336	H2AFV;H2AFZ	0.103214	-2.16258			0.223274	4	2	2	45.1	32	32	13.163	0	73.408	29815000	7	C9J0D1;Q32LA7;P0C0S4;Q71UI9-2;Q71UI9;P0C0S5;Q71UI9-4;C9J386;Q71UI9-3	C9J0D1;Q32LA7;P0C0S4;Q71UI9-2;Q71UI9;P0C0S5;Q71UI9-4;C9J386;Q71UI9-3	Histone H2A;Histone H2A.V;Histone H2A.Z	214	tr|C9J0D1|C9J0D1_HUMAN Isoform of Q71UI9, Histone H2A OS=Homo sapiens GN=H2AFV PE=1 SV=1;sp|Q32LA7|H2AV_BOVIN Histone H2A.V OS=Bos taurus GN=H2AFV PE=2 SV=3;sp|P0C0S4|H2AZ_BOVIN Histone H2A.Z OS=Bos taurus GN=H2AFZ PE=1 SV=2;sp|Q71UI9-2|H2AV_HUMAN Isoform
27.1466	26.8039	27.6537	27.7161	27.7883	27.6716	GAPDH	0.10332	0.523966			0.223274	14	14	11	70.7	70.7	60.3	36.053	0	96.206	887760000	63	P04406;P04406-2;E7EUT5	P04406;P04406-2;E7EUT5	Glyceraldehyde-3-phosphate dehydrogenase	644	sp|P04406|G3P_HUMAN Glyceraldehyde-3-phosphate dehydrogenase OS=Homo sapiens GN=GAPDH PE=1 SV=3;sp|P04406-2|G3P_HUMAN Isoform of P04406, Isoform 2 of Glyceraldehyde-3-phosphate dehydrogenase OS=Homo sapiens GN=GAPDH;tr|E7EUT5|E7EUT5_HUMAN Isoform of P04406
17.7915	17.4006	17.8588	17.9532	19.2868	18.4174	GNL1	0.105089	0.868851			0.226666	1	1	1	2.3	2.3	2.3	47.306	0.0042735	16.757	1408000	4	P36915-2;P36915	P36915-2;P36915	Guanine nucleotide-binding protein-like 1	846	sp|P36915-2|GNL1_HUMAN Isoform of P36915, Isoform 2 of Guanine nucleotide-binding protein-like 1 OS=Homo sapiens GN=GNL1;sp|P36915|GNL1_HUMAN Guanine nucleotide-binding protein-like 1 OS=Homo sapiens GN=GNL1 PE=1 SV=2
17.957	17.5984	18.1264	18.1618	18.3786	18.1995	CMPK1	0.105804	0.352678			0.227778	2	2	2	12.4	12.4	12.4	18.979	0.0018002	20.068	1304300	3	Q5T0D2;Q2KIW9;P30085;P30085-2	Q5T0D2;Q2KIW9;P30085;P30085-2	UMP-CMP kinase	807	tr|Q5T0D2|Q5T0D2_HUMAN Isoform of P30085, UMP-CMP kinase OS=Homo sapiens GN=CMPK1 PE=1 SV=1;sp|Q2KIW9|KCY_BOVIN UMP-CMP kinase OS=Bos taurus GN=CMPK1 PE=2 SV=2;sp|P30085|KCY_HUMAN UMP-CMP kinase OS=Homo sapiens GN=CMPK1 PE=1 SV=3;sp|P30085-2|KCY_HUMAN Isof
24.4809	24.1163	24.9619	24.1569	23.8437	23.9217	GDI2	0.106062	-0.545577			0.227904	10	10	2	29.7	29.7	8.8	50.663	0	72.269	104350000	25	P50395;Q5SX87;P50395-2;Q5SX91;P31150;V9GYF8;Q5SX90;Q5SX86;V9GYJ7;G5E9U5	P50395;Q5SX87;P50395-2;Q5SX91	Rab GDP dissociation inhibitor beta	887	sp|P50395|GDIB_HUMAN Rab GDP dissociation inhibitor beta OS=Homo sapiens GN=GDI2 PE=1 SV=2;tr|Q5SX87|Q5SX87_HUMAN Isoform of P50395, Rab GDP dissociation inhibitor beta (Fragment) OS=Homo sapiens GN=GDI2 PE=1 SV=1;sp|P50395-2|GDIB_HUMAN Isoform of P50395,
20.46	18.9213	18.9314	17.5478	18.7438	15.774	GNG2	0.106438	-2.08238			0.228282	2	2	2	39.4	39.4	39.4	78.501	0	41.764	2700400	1	P63212;P59768;G3V2C9;G3V3J9;G3V2N0	P63212;P59768;G3V2C9;G3V3J9;G3V2N0	Guanine nucleotide-binding protein G(I)/G(S)/G(O) subunit gamma-2;Guanine nucleotide-binding protein subunit gamma	930	sp|P63212|GBG2_BOVIN Guanine nucleotide-binding protein G(I)/G(S)/G(O) subunit gamma-2 OS=Bos taurus GN=GNG2 PE=1 SV=2;sp|P59768|GBG2_HUMAN Guanine nucleotide-binding protein G(I)/G(S)/G(O) subunit gamma-2 OS=Homo sapiens GN=GNG2 PE=1 SV=2;tr|G3V2C9|G3V2C9
20.9209	20.8953	21.1751	19.9139	20.2842	17.6569	RHOF	0.106862	-1.71205			0.228603	4	4	4	27.5	27.5	27.5	23.625	0	26.277	8345000	6	Q9HBH0;V9GY67;Q3SZA1;V9GYQ1;F5GXB1;Q9HBH0-2	Q9HBH0;V9GY67;Q3SZA1	Rho-related GTP-binding protein RhoF	1295	sp|Q9HBH0|RHOF_HUMAN Rho-related GTP-binding protein RhoF OS=Homo sapiens GN=RHOF PE=1 SV=1;tr|V9GY67|V9GY67_HUMAN Isoform of Q9HBH0, Rho-related GTP-binding protein RhoF OS=Homo sapiens GN=RHOF PE=1 SV=1;sp|Q3SZA1|RHOF_BOVIN Rho-related GTP-binding protei
20.0723	19.5889	19.7483	18.8531	18.8236	16.205	SH3BGRL	0.106988	-1.84262			0.228603	2	2	2	27.2	27.2	27.2	12.774	0	64.475	3463800	3	O75368;Q58DU7	O75368;Q58DU7	SH3 domain-binding glutamic acid-rich-like protein	588	sp|O75368|SH3L1_HUMAN SH3 domain-binding glutamic acid-rich-like protein OS=Homo sapiens GN=SH3BGRL PE=1 SV=1;sp|Q58DU7|SH3L1_BOVIN SH3 domain-binding glutamic acid-rich-like protein OS=Bos taurus GN=SH3BGRL PE=3 SV=1
19.6852	16.0675	15.9391	20.2693	19.4848	19.699	SMC2	0.107261	2.58713			0.228757	2	2	2	2.7	2.7	2.7	124.92	0.010293	13.724	3478600	1	O95347-2;O95347	O95347-2;O95347	Structural maintenance of chromosomes protein 2	609	sp|O95347-2|SMC2_HUMAN Isoform of O95347, Isoform 2 of Structural maintenance of chromosomes protein 2 OS=Homo sapiens GN=SMC2;sp|O95347|SMC2_HUMAN Structural maintenance of chromosomes protein 2 OS=Homo sapiens GN=SMC2 PE=1 SV=2
15.8634	14.4448	15.8652	15.6386	21.5935	21.9342	MCMDC2;C8orf45	0.107946	4.33089			0.229394	1	1	1	21.4	21.4	21.4	48.366	0.0018116	20.292	5709100	3	F8WCM6;F8WDR8;G3XAN3;B4DXX4;Q4G0Z9-2;Q4G0Z9	F8WCM6;F8WDR8;G3XAN3;B4DXX4;Q4G0Z9-2;Q4G0Z9	MCM domain-containing protein 2	191	tr|F8WCM6|F8WCM6_HUMAN Isoform of Q4G0Z9, MCM domain-containing protein 2 OS=Homo sapiens GN=MCMDC2 PE=4 SV=1;tr|F8WDR8|F8WDR8_HUMAN Isoform of Q4G0Z9, MCM domain-containing protein 2 OS=Homo sapiens GN=MCMDC2 PE=4 SV=1;tr|G3XAN3|G3XAN3_HUMAN Isoform of Q4
28.0214	27.7239	28.0593	28.2879	28.0539	28.2652	FLNA	0.107962	0.267487			0.229394	70	70	70	37.7	37.7	37.7	278.22	0	320.59	1382500000	212	Q60FE5;P21333-2;P21333;Q5HY54;A0A087WWY3;F8WE98;H0Y5F3;H7C2E7;H0Y5C6;Q14315-2;Q14315;O75369-5;O75369-4;O75369-6;O75369-3;O75369-2;O75369-9;O75369;O75369-8	Q60FE5;P21333-2;P21333;Q5HY54;A0A087WWY3	Filamin-A	764	tr|Q60FE5|Q60FE5_HUMAN Isoform of P21333, Filamin A OS=Homo sapiens GN=FLNA PE=1 SV=1;sp|P21333-2|FLNA_HUMAN Isoform of P21333, Isoform 2 of Filamin-A OS=Homo sapiens GN=FLNA;sp|P21333|FLNA_HUMAN Filamin-A OS=Homo sapiens GN=FLNA PE=1 SV=4;tr|Q5HY54|Q5HY54
20.8556	21.2182	20.8545	22.6389	21.439	21.4341	RPL23	0.108817	0.86121			0.230781	1	1	1	22	22	22	96.694	0	14.7	13868000	2	C9JD32;B9ZVP7;J3KT29;Q3T057;P62829	C9JD32;B9ZVP7;J3KT29;Q3T057;P62829	60S ribosomal protein L23	209	tr|C9JD32|C9JD32_HUMAN Isoform of P62829, 60S ribosomal protein L23 (Fragment) OS=Homo sapiens GN=RPL23 PE=1 SV=1;tr|B9ZVP7|B9ZVP7_HUMAN Isoform of P62829, 60S ribosomal protein L23 OS=Homo sapiens GN=RPL23 PE=1 SV=1;tr|J3KT29|J3KT29_HUMAN Isoform of P6282
15.2877	15.6555	16.3241	18.0429	16.4047	20.6698	RPL22L1	0.110143	2.61671			0.233161	1	1	1	19.8	19.8	19.8	14.478	0	22.952	3973700	0	C9JYQ9;H0Y8C2;Q6P5R6	C9JYQ9;H0Y8C2;Q6P5R6	60S ribosomal protein L22-like 1	240	tr|C9JYQ9|C9JYQ9_HUMAN Isoform of Q6P5R6, 60S ribosomal protein L22-like 1 OS=Homo sapiens GN=RPL22L1 PE=1 SV=1;tr|H0Y8C2|H0Y8C2_HUMAN Isoform of Q6P5R6, 60S ribosomal protein L22-like 1 (Fragment) OS=Homo sapiens GN=RPL22L1 PE=1 SV=1;sp|Q6P5R6|RL22L_HUMAN
18.5359	18.6726	18.392	16.9899	16.4756	18.4602	PROSC	0.110809	-1.22496			0.234136	1	1	1	9.5	9.5	9.5	15.34	0.0026906	19.979	1446700	1	E5RFX7;E5RG77;Q3T0G5;O94903	E5RFX7;E5RG77;Q3T0G5;O94903	Proline synthase co-transcribed bacterial homolog protein	356	tr|E5RFX7|E5RFX7_HUMAN Isoform of O94903, Proline synthase co-transcribed bacterial homolog protein (Fragment) OS=Homo sapiens GN=PROSC PE=1 SV=1;tr|E5RG77|E5RG77_HUMAN Isoform of O94903, Proline synthase co-transcribed bacterial homolog protein (Fragment)
20.9129	20.3182	21.3204	20.6022	19.7409	19.5155	IQGAP2	0.111426	-0.897593			0.235003	8	6	6	7.9	6.8	6.8	174.45	0	38.947	8218200	5	F5H7S7;Q13576;E7EWC2;Q13576-3;Q13576-2;D6R939;E9PDT6;D6RDK8	F5H7S7;Q13576;E7EWC2;Q13576-3;Q13576-2;D6R939	Ras GTPase-activating-like protein IQGAP2	422	tr|F5H7S7|F5H7S7_HUMAN Isoform of Q13576, Ras GTPase-activating-like protein IQGAP2 OS=Homo sapiens GN=IQGAP2 PE=1 SV=2;sp|Q13576|IQGA2_HUMAN Ras GTPase-activating-like protein IQGAP2 OS=Homo sapiens GN=IQGAP2 PE=1 SV=4;tr|E7EWC2|E7EWC2_HUMAN Isoform of Q1
18.5304	17.84	16.277	18.6224	18.8482	19.9655	AP2A1	0.111883	1.59623			0.235533	4	2	2	6.3	4	4	105.36	0	31.886	1783900	4	O95782-2;O95782	O95782-2;O95782	AP-2 complex subunit alpha-1	614	sp|O95782-2|AP2A1_HUMAN Isoform of O95782, Isoform B of AP-2 complex subunit alpha-1 OS=Homo sapiens GN=AP2A1;sp|O95782|AP2A1_HUMAN AP-2 complex subunit alpha-1 OS=Homo sapiens GN=AP2A1 PE=1 SV=3
15.8978	17.5462	16.2685	17.2088	17.8611	18.8743	MAGED2	0.112532	1.4106			0.236462	2	2	2	4.1	4.1	4.1	63.138	0.00093197	21.914	713990	2	Q5H909;Q9UNF1-2;Q9UNF1;Q5H907	Q5H909;Q9UNF1-2;Q9UNF1;Q5H907	Melanoma-associated antigen D2	1166	tr|Q5H909|Q5H909_HUMAN Isoform of Q9UNF1, Melanoma-associated antigen D2 OS=Homo sapiens GN=MAGED2 PE=1 SV=2;sp|Q9UNF1-2|MAGD2_HUMAN Isoform of Q9UNF1, Isoform 2 of Melanoma-associated antigen D2 OS=Homo sapiens GN=MAGED2;sp|Q9UNF1|MAGD2_HUMAN Melanoma-ass
19.3823	19.2725	19.7316	18.9883	19.2704	19.1517	OXSR1	0.11304	-0.32532			0.237092	2	2	2	4.7	4.7	4.7	51.856	0	31.498	3175400	3	C9JIG9;O95747	C9JIG9;O95747	Serine/threonine-protein kinase OSR1	230	tr|C9JIG9|C9JIG9_HUMAN Isoform of O95747, Serine/threonine-protein kinase OSR1 OS=Homo sapiens GN=OXSR1 PE=1 SV=1;sp|O95747|OXSR1_HUMAN Serine/threonine-protein kinase OSR1 OS=Homo sapiens GN=OXSR1 PE=1 SV=1
21.8885	21.0911	21.9822	20.8747	21.3041	20.865	CAPG	0.114432	-0.639331			0.23955	4	4	4	18.6	18.6	18.6	36.856	0	56.359	13898000	10	P40121-2;P40121;B8ZZL6;E7ENU9;Q865V6;H7C0X8	P40121-2;P40121;B8ZZL6;E7ENU9;Q865V6	Macrophage-capping protein	850	sp|P40121-2|CAPG_HUMAN Isoform of P40121, Isoform 2 of Macrophage-capping protein OS=Homo sapiens GN=CAPG;sp|P40121|CAPG_HUMAN Macrophage-capping protein OS=Homo sapiens GN=CAPG PE=1 SV=2;tr|B8ZZL6|B8ZZL6_HUMAN Isoform of P40121, Macrophage-capping protein
20.0795	19.6704	20.203	17.0198	16.5864	19.9329	NUDC	0.114631	-2.13794			0.23955	2	2	2	9.3	9.3	9.3	38.242	0.0042265	16.265	3961300	2	Q17QG2;Q9Y266	Q17QG2;Q9Y266	Nuclear migration protein nudC	1103	sp|Q17QG2|NUDC_BOVIN Nuclear migration protein nudC OS=Bos taurus GN=NUDC PE=2 SV=1;sp|Q9Y266|NUDC_HUMAN Nuclear migration protein nudC OS=Homo sapiens GN=NUDC PE=1 SV=1
21.6213	22.2228	21.553	23.0723	22.3956	22.0934	RPL24	0.115026	0.721418			0.239936	3	3	3	20.7	20.7	20.7	14.369	0	55.534	22314000	7	C9JXB8;C9JNW5;Q862I1;P83731	C9JXB8;C9JNW5;Q862I1;P83731	60S ribosomal protein L24	236	tr|C9JXB8|C9JXB8_HUMAN Isoform of P83731, 60S ribosomal protein L24 OS=Homo sapiens GN=RPL24 PE=1 SV=1;tr|C9JNW5|C9JNW5_HUMAN Isoform of P83731, 60S ribosomal protein L24 OS=Homo sapiens GN=RPL24 PE=1 SV=1;sp|Q862I1|RL24_BOVIN 60S ribosomal protein L24 OS=
25.0175	24.8257	25.7819	24.5843	24.3206	24.7861	LDHB	0.115545	-0.644702			0.24043	14	14	6	49.4	49.4	17.1	36.638	0	45.454	161960000	39	P07195;A8MW50;F5H793;C9J7H8;F5H5G7;F5H155;A0A087WUM2;G3XAP5;F5H245;Q6ZMR3;P07864	P07195	L-lactate dehydrogenase B chain	664	sp|P07195|LDHB_HUMAN L-lactate dehydrogenase B chain OS=Homo sapiens GN=LDHB PE=1 SV=2
22.4218	22.7139	22.3181	22.5616	23.0486	23.1819	PLEK	0.115685	0.446082			0.24043	3	3	3	13.7	13.7	13.7	40.124	0	63.739	33774000	4	P08567	P08567	Pleckstrin	681	sp|P08567|PLEK_HUMAN Pleckstrin OS=Homo sapiens GN=PLEK PE=1 SV=3
16.9204	18.6359	16.489	19.02	18.9988	18.2289	SF3B5	0.118035	1.40075			0.244869	1	1	1	17.4	17.4	17.4	10.135	0.0089141	14.452	1424300	2	Q56K13;Q9BWJ5	Q56K13;Q9BWJ5	Splicing factor 3B subunit 5	1153	sp|Q56K13|SF3B5_BOVIN Splicing factor 3B subunit 5 OS=Bos taurus GN=SF3B5 PE=3 SV=1;sp|Q9BWJ5|SF3B5_HUMAN Splicing factor 3B subunit 5 OS=Homo sapiens GN=SF3B5 PE=1 SV=1
20.5136	19.0898	20.2606	18.8997	19.1871	19.1267	PCMT1	0.119399	-0.883535			0.246845	1	1	1	13.6	13.6	13.6	26.626	0.0059072	1.609	4263300	2	F6S8N6;A0A0A0MRJ6;H7BY58;P22061;P22061-2	F6S8N6;A0A0A0MRJ6;H7BY58;P22061;P22061-2	Protein-L-isoaspartate O-methyltransferase;Protein-L-isoaspartate(D-aspartate) O-methyltransferase	60	tr|F6S8N6|F6S8N6_HUMAN Isoform of P22061, Protein-L-isoaspartate O-methyltransferase OS=Homo sapiens GN=PCMT1 PE=1 SV=1;tr|A0A0A0MRJ6|A0A0A0MRJ6_HUMAN Isoform of P22061, Protein-L-isoaspartate O-methyltransferase OS=Homo sapiens GN=PCMT1 PE=1 SV=1;tr|H7BY5
18.7582	18.4257	19.0004	18.6023	17.0239	17.6704	PKN1	0.119541	-0.962555			0.246845	2	2	2	2.1	2.1	2.1	103.93	0	25.602	1858400	1	Q16512;Q16512-2;K7EKY9;K7EM57;Q16512-3	Q16512;Q16512-2;K7EKY9;K7EM57;Q16512-3	Serine/threonine-protein kinase N1	1098	sp|Q16512|PKN1_HUMAN Serine/threonine-protein kinase N1 OS=Homo sapiens GN=PKN1 PE=1 SV=2;sp|Q16512-2|PKN1_HUMAN Isoform of Q16512, Isoform 2 of Serine/threonine-protein kinase N1 OS=Homo sapiens GN=PKN1;tr|K7EKY9|K7EKY9_HUMAN Isoform of Q16512, Serine/thr
22.9872	22.1445	22.3143	22.6911	23.3798	23.5925	KPNB1	0.119637	0.739128			0.246845	8	8	8	14.2	14.2	14.2	97.169	0	142.79	37114000	22	Q14974;Q14974-2;J3KTM9;J3QR48;J3QRG4	Q14974;Q14974-2;J3KTM9	Importin subunit beta-1	1081	sp|Q14974|IMB1_HUMAN Importin subunit beta-1 OS=Homo sapiens GN=KPNB1 PE=1 SV=2;sp|Q14974-2|IMB1_HUMAN Isoform of Q14974, Isoform 2 of Importin subunit beta-1 OS=Homo sapiens GN=KPNB1;tr|J3KTM9|J3KTM9_HUMAN Isoform of Q14974, Importin subunit beta-1 (Fragm
19.16	19.0485	19.382	19.5725	19.7292	19.2711	ACOT7	0.120437	0.327415			0.247412	1	1	1	3.9	3.9	3.9	30.849	0.0035026	18.561	3044900	1	K7EKP8;O00154-2;O00154-3;O00154-6;O00154-4;O00154-5;O00154-7;O00154	K7EKP8;O00154-2;O00154-3;O00154-6;O00154-4;O00154-5;O00154-7;O00154	Cytosolic acyl coenzyme A thioester hydrolase	524	tr|K7EKP8|K7EKP8_HUMAN Isoform of O00154, Cytosolic acyl coenzyme A thioester hydrolase (Fragment) OS=Homo sapiens GN=ACOT7 PE=1 SV=7;sp|O00154-2|BACH_HUMAN Isoform of O00154, Isoform 2 of Cytosolic acyl coenzyme A thioester hydrolase OS=Homo sapiens GN=AC
21.75	21.4003	22.6339	21.301	21.305	20.7774	RAB8A	0.120493	-0.800291			0.247412	5	1	1	28.5	6.8	6.8	23.668	0.0074875	15.435	17373000	2	P61006	P61006	Ras-related protein Rab-8A	938	sp|P61006|RAB8A_HUMAN Ras-related protein Rab-8A OS=Homo sapiens GN=RAB8A PE=1 SV=1
19.6312	19.6564	20.9898	19.248	19.0947	19.2671	ARPC1B	0.120562	-0.889224			0.247412	3	3	2	13.4	13.4	9.9	40.949	0	16.326	4970500	3	O15143	O15143	Actin-related protein 2/3 complex subunit 1B	563	sp|O15143|ARC1B_HUMAN Actin-related protein 2/3 complex subunit 1B OS=Homo sapiens GN=ARPC1B PE=1 SV=3
17.1537	17.2392	17.0339	17.2815	17.7296	18.459	KIAA0368;ECM29	0.12216	0.681096			0.249994	1	1	1	0.6	0.6	0.6	223.69	0.0035587	1.933	686550	1	J3KN16;Q5VYK3	J3KN16;Q5VYK3	Proteasome-associated protein ECM29 homolog	501	tr|J3KN16|J3KN16_HUMAN Isoform of Q5VYK3, Proteasome-associated protein ECM29 homolog OS=Homo sapiens GN=KIAA0368 PE=1 SV=1;sp|Q5VYK3|ECM29_HUMAN Proteasome-associated protein ECM29 homolog OS=Homo sapiens GN=ECM29 PE=1 SV=2
23.1842	22.2357	23.2953	22.5658	21.4293	21.9641	SLC43A3	0.122258	-0.918654			0.249994	4	4	4	10.8	10.8	10.8	54.528	0	21.521	37695000	7	Q8NBI5;Q8NBI5-2;H0YD64;E9PS74	Q8NBI5;Q8NBI5-2;H0YD64;E9PS74	Solute carrier family 43 member 3	1211	sp|Q8NBI5|S43A3_HUMAN Solute carrier family 43 member 3 OS=Homo sapiens GN=SLC43A3 PE=1 SV=2;sp|Q8NBI5-2|S43A3_HUMAN Isoform of Q8NBI5, Isoform 2 of Solute carrier family 43 member 3 OS=Homo sapiens GN=SLC43A3;tr|H0YD64|H0YD64_HUMAN Isoform of Q8NBI5, Solu
20.7872	19.8902	20.7375	20.1526	19.2631	19.7276	ERBB2IP	0.122893	-0.757174			0.250221	4	4	4	4.5	4.5	4.5	146.08	0	58.776	6274300	6	Q96RT1-7;Q96RT1-6;Q96RT1-4;Q96RT1-5;Q96RT1-3;Q96RT1-9;Q96RT1-2;Q96RT1;Q96RT1-8;B4DIP2;B1AKT2;A0A075B6E9;F1MCA7;Q96NW7-3;Q96NW7-2;Q96NW7	Q96RT1-7;Q96RT1-6;Q96RT1-4;Q96RT1-5;Q96RT1-3;Q96RT1-9;Q96RT1-2;Q96RT1;Q96RT1-8;B4DIP2	Protein LAP2	1250	sp|Q96RT1-7|LAP2_HUMAN Isoform of Q96RT1, Isoform 7 of Protein LAP2 OS=Homo sapiens GN=ERBB2IP;sp|Q96RT1-6|LAP2_HUMAN Isoform of Q96RT1, Isoform 6 of Protein LAP2 OS=Homo sapiens GN=ERBB2IP;sp|Q96RT1-4|LAP2_HUMAN Isoform of Q96RT1, Isoform 4 of Protein LAP
17.7101	17.7576	18.2525	17.1351	16.9558	17.8064	CAPN6	0.122929	-0.607686			0.250221	1	1	1	2.8	2.8	2.8	74.576	0	38.913	753000	2	Q9Y6Q1	Q9Y6Q1	Calpain-6	1358	sp|Q9Y6Q1|CAN6_HUMAN Calpain-6 OS=Homo sapiens GN=CAPN6 PE=1 SV=2
26.3406	26.3948	26.5104	25.6602	26.0097	24.0672	CD47	0.123027	-1.16956			0.250221	4	4	3	9.6	9.6	6.5	31.742	0	12.138	359420000	11	Q08722-2;Q08722-3;Q08722-4;Q08722	Q08722-2;Q08722-3;Q08722-4;Q08722	Leukocyte surface antigen CD47	1037	sp|Q08722-2|CD47_HUMAN Isoform of Q08722, Isoform OA3-293 of Leukocyte surface antigen CD47 OS=Homo sapiens GN=CD47;sp|Q08722-3|CD47_HUMAN Isoform of Q08722, Isoform OA3-305 of Leukocyte surface antigen CD47 OS=Homo sapiens GN=CD47;sp|Q08722-4|CD47_HUMAN I
24.1086	24.045	24.3102	23.8873	23.8004	24.0922	GNAQ	0.124983	-0.227994			0.253747	11	11	9	32	32	25.6	42.142	0	59.83	85554000	27	P50148;B1AM21	P50148;B1AM21	Guanine nucleotide-binding protein G(q) subunit alpha	886	sp|P50148|GNAQ_HUMAN Guanine nucleotide-binding protein G(q) subunit alpha OS=Homo sapiens GN=GNAQ PE=1 SV=4;tr|B1AM21|B1AM21_HUMAN Isoform of P50148, Guanine nucleotide-binding protein G(q) subunit alpha (Fragment) OS=Homo sapiens GN=GNAQ PE=1 SV=1
17.4748	18.039	15.8229	18.3335	18.8275	18.1877	KIF11	0.125662	1.33734			0.254606	2	2	2	2.6	2.6	2.6	119.16	0.00093023	21.902	1098000	2	P52732	P52732	Kinesin-like protein KIF11	903	sp|P52732|KIF11_HUMAN Kinesin-like protein KIF11 OS=Homo sapiens GN=KIF11 PE=1 SV=2
21.7005	21.3046	20.7995	21.5849	22.6702	21.9366	TRIM28	0.126007	0.795676			0.254606	8	8	8	18.2	18.2	18.2	79.473	0	10.096	16633000	9	Q13263-2;Q13263;M0R0K9;M0R3C0	Q13263-2;Q13263;M0R0K9	Transcription intermediary factor 1-beta	1060	sp|Q13263-2|TIF1B_HUMAN Isoform of Q13263, Isoform 2 of Transcription intermediary factor 1-beta OS=Homo sapiens GN=TRIM28;sp|Q13263|TIF1B_HUMAN Transcription intermediary factor 1-beta OS=Homo sapiens GN=TRIM28 PE=1 SV=5;tr|M0R0K9|M0R0K9_HUMAN Isoform of
19.9282	19.3288	19.7925	18.9567	19.5695	18.7066	MPP6	0.126076	-0.605571			0.254606	3	3	3	10.7	10.7	10.7	48.757	0	11.103	3403500	4	B8ZZG1;Q9NZW5;C9J4Q3	B8ZZG1;Q9NZW5;C9J4Q3	MAGUK p55 subfamily member 6	206	tr|B8ZZG1|B8ZZG1_HUMAN Isoform of Q9NZW5, MAGUK p55 subfamily member 6 OS=Homo sapiens GN=MPP6 PE=1 SV=1;sp|Q9NZW5|MPP6_HUMAN MAGUK p55 subfamily member 6 OS=Homo sapiens GN=MPP6 PE=1 SV=2;tr|C9J4Q3|C9J4Q3_HUMAN Isoform of Q9NZW5, MAGUK p55 subfamily membe
14.2824	18.8318	18.2168	19.7395	19.8223	19.9818	ALDH16A1	0.127477	2.73755			0.256413	2	2	2	3.3	3.3	3.3	79.917	0	3.786	3355300	3	Q8IZ83-3;Q8IZ83;F5H4B6;A6QR56;Q8IZ83-2	Q8IZ83-3;Q8IZ83;F5H4B6;A6QR56;Q8IZ83-2	Aldehyde dehydrogenase family 16 member A1	1203	sp|Q8IZ83-3|A16A1_HUMAN Isoform of Q8IZ83, Isoform 3 of Aldehyde dehydrogenase family 16 member A1 OS=Homo sapiens GN=ALDH16A1;sp|Q8IZ83|A16A1_HUMAN Aldehyde dehydrogenase family 16 member A1 OS=Homo sapiens GN=ALDH16A1 PE=1 SV=2;tr|F5H4B6|F5H4B6_HUMAN Iso
21.134	20.3675	19.2104	20.6489	22.1455	22.4975	THOC2	0.127618	1.52662			0.256413	4	4	4	3.4	3.4	3.4	182.77	0	46.056	10495000	7	Q8NI27;A0A0C4DG98;F2Z2V2;H0Y815	Q8NI27;A0A0C4DG98	THO complex subunit 2	1218	sp|Q8NI27|THOC2_HUMAN THO complex subunit 2 OS=Homo sapiens GN=THOC2 PE=1 SV=2;tr|A0A0C4DG98|A0A0C4DG98_HUMAN Isoform of Q8NI27, THO complex subunit 2 OS=Homo sapiens GN=THOC2 PE=1 SV=1
18.7696	18.4093	18.4516	18.8575	20.2873	19.1058	COPS3	0.127645	0.873363			0.256413	1	1	1	60	60	60	21.494	0	2.824	2611300	2	J3QL22;J3QS85;J3KTQ1;J3QKR0;C9JLV5;A6H7B5;Q9UNS2	J3QL22;J3QS85;J3KTQ1;J3QKR0;C9JLV5;A6H7B5;Q9UNS2	COP9 signalosome complex subunit 3	145	tr|J3QL22|J3QL22_HUMAN Isoform of Q9UNS2, COP9 signalosome complex subunit 3 OS=Homo sapiens GN=COPS3 PE=1 SV=1;tr|J3QS85|J3QS85_HUMAN Isoform of Q9UNS2, COP9 signalosome complex subunit 3 OS=Homo sapiens GN=COPS3 PE=1 SV=1;tr|J3KTQ1|J3KTQ1_HUMAN Isoform o
20.9203	23.1639	20.0813	22.3405	24.2495	23.7969	PRKDC	0.128675	2.07382			0.258029	22	22	22	7.6	7.6	7.6	469.08	0	38.612	37790000	26	P78527;P78527-2	P78527;P78527-2	DNA-dependent protein kinase catalytic subunit	1004	sp|P78527|PRKDC_HUMAN DNA-dependent protein kinase catalytic subunit OS=Homo sapiens GN=PRKDC PE=1 SV=3;sp|P78527-2|PRKDC_HUMAN Isoform of P78527, Isoform 2 of DNA-dependent protein kinase catalytic subunit OS=Homo sapiens GN=PRKDC
21.3883	20.5409	21.71	20.4214	20.508	20.6753	PLXNA1	0.12993	-0.678162			0.260087	5	5	5	3.1	3.1	3.1	211.06	0	62.196	11193000	6	Q9UIW2	Q9UIW2	Plexin-A1	1327	sp|Q9UIW2|PLXA1_HUMAN Plexin-A1 OS=Homo sapiens GN=PLXNA1 PE=1 SV=3
21.1718	21.0332	21.9667	17.0769	20.3599	20.3271	ARPC4;ARPC4-TTLL3	0.130976	-2.13595			0.261723	2	2	2	20.4	20.4	20.4	13.057	0.0043029	17.177	10998000	1	F8WDD7;Q148J6;F8WCF6;A0A0A6YYG9;P59998;P59998-2;F8WDW3;F8WE39;H7C0A3;P59998-3	F8WDD7;Q148J6;F8WCF6;A0A0A6YYG9;P59998;P59998-2;F8WDW3;F8WE39;H7C0A3;P59998-3	Actin-related protein 2/3 complex subunit 4	74	tr|F8WDD7|F8WDD7_HUMAN Isoform of P59998, Actin-related protein 2/3 complex subunit 4 OS=Homo sapiens GN=ARPC4 PE=4 SV=1;sp|Q148J6|ARPC4_BOVIN Actin-related protein 2/3 complex subunit 4 OS=Bos taurus GN=ARPC4 PE=1 SV=3;tr|F8WCF6|F8WCF6_HUMAN Isoform of A0
20.5388	20.5893	20.3502	18.185	20.0312	19.878	ADGB	0.131335	-1.12803			0.261982	1	1	1	7.1	7.1	7.1	13.423	0.010109	13.125	6132900	1	H0Y333;H0Y334;Q8N7X0-2;Q8N7X0	H0Y333;H0Y334;Q8N7X0-2;Q8N7X0	Androglobin	454	tr|H0Y333|H0Y333_HUMAN Isoform of Q8N7X0, Androglobin (Fragment) OS=Homo sapiens GN=ADGB PE=4 SV=1;tr|H0Y334|H0Y334_HUMAN Isoform of Q8N7X0, Androglobin (Fragment) OS=Homo sapiens GN=ADGB PE=4 SV=1;sp|Q8N7X0-2|ADGB_HUMAN Isoform of Q8N7X0, Isoform 2 of And
18.6433	18.8624	18.9992	18.6054	18.7033	18.5658	UBE2M	0.132317	-0.210117			0.26348	1	1	1	8.7	8.7	8.7	20.9	0	12.494	2172700	2	A3KN22;P61081	A3KN22;P61081	NEDD8-conjugating enzyme Ubc12	128	sp|A3KN22|UBC12_BOVIN NEDD8-conjugating enzyme Ubc12 OS=Bos taurus GN=UBE2M PE=2 SV=1;sp|P61081|UBC12_HUMAN NEDD8-conjugating enzyme Ubc12 OS=Homo sapiens GN=UBE2M PE=1 SV=1
16.3175	18.4729	17.4374	18.3675	18.4468	19.377	RFC4	0.132854	1.32113			0.263521	2	2	2	23.6	23.6	23.6	13.34	0	10.911	1474900	4	C9JXZ7;C9JTT7;C9J8M3;C9JZI1;P35249-2;P35249;C9JGY5;F8WE44	C9JXZ7;C9JTT7;C9J8M3;C9JZI1;P35249-2;P35249;C9JGY5;F8WE44	Replication factor C subunit 4	219	tr|C9JXZ7|C9JXZ7_HUMAN Isoform of P35249, Replication factor C subunit 4 (Fragment) OS=Homo sapiens GN=RFC4 PE=1 SV=1;tr|C9JTT7|C9JTT7_HUMAN Isoform of P35249, Replication factor C subunit 4 (Fragment) OS=Homo sapiens GN=RFC4 PE=1 SV=1;tr|C9J8M3|C9J8M3_HUM
23.6342	25.4587	23.6336	15.497	22.126	22.1447	CD53	0.132932	-4.31957			0.263521	1	1	1	3.7	3.7	3.7	24.341	0.0034874	18.401	80502000	2	P19397	P19397	Leukocyte surface antigen CD53	753	sp|P19397|CD53_HUMAN Leukocyte surface antigen CD53 OS=Homo sapiens GN=CD53 PE=1 SV=1
16.8633	16.4559	16.7098	17.3332	16.9631	18.5894	INF2	0.133155	0.952226			0.263521	1	1	1	1.2	1.2	1.2	134.62	0	30.354	613220	4	Q27J81-2;Q27J81	Q27J81-2;Q27J81	Inverted formin-2	1107	sp|Q27J81-2|INF2_HUMAN Isoform of Q27J81, Isoform 2 of Inverted formin-2 OS=Homo sapiens GN=INF2;sp|Q27J81|INF2_HUMAN Inverted formin-2 OS=Homo sapiens GN=INF2 PE=1 SV=2
24.9052	24.7332	25.8573	24.7572	24.2015	24.3552	MIF	0.133262	-0.727273			0.263521	3	3	3	35.7	35.7	35.7	12.476	0	21.69	161920000	9	P14174	P14174	Macrophage migration inhibitory factor	733	sp|P14174|MIF_HUMAN Macrophage migration inhibitory factor OS=Homo sapiens GN=MIF PE=1 SV=4
27.5764	27.3002	27.5051	27.1751	26.7519	27.3508	RAP1B	0.133818	-0.36794			0.264163	17	17	5	85.9	85.9	32.6	20.825	0	125.19	827580000	65	P61223;P61224;E7ESV4;F5H7Y6;F5GX62;P61224-3;A0A0J9YXB3;A6NIZ1;F5H6R7;F5H004;P61224-2;F5GYB5;P61224-4;F5H0B7;F5H500;F5H823;B7ZB78;F5GZG1;F5H077;F5GWU8;F5H491;F5H4H0;F5GYH7;F8WBC0	P61223;P61224;E7ESV4;F5H7Y6;F5GX62;P61224-3;A0A0J9YXB3;A6NIZ1;F5H6R7;F5H004;P61224-2;F5GYB5;P61224-4;F5H0B7;F5H500;F5H823;B7ZB78;F5GZG1	Ras-related protein Rap-1b;Ras-related protein Rap-1b-like protein	946	sp|P61223|RAP1B_BOVIN Ras-related protein Rap-1b OS=Bos taurus GN=RAP1B PE=2 SV=1;sp|P61224|RAP1B_HUMAN Ras-related protein Rap-1b OS=Homo sapiens GN=RAP1B PE=1 SV=1;tr|E7ESV4|E7ESV4_HUMAN Isoform of P61224, Ras-related protein Rap-1b (Fragment) OS=Homo sa
17.4746	17.955	17.2665	18.5224	18.8132	17.6334	ABCF1	0.13779	0.757669			0.271318	1	1	1	1.7	1.7	1.7	67.55	0.0042301	16.299	1242000	2	H0YGW7;Q8NE71-2;Q8NE71	H0YGW7;Q8NE71-2;Q8NE71	ATP-binding cassette sub-family F member 1	467	tr|H0YGW7|H0YGW7_HUMAN Isoform of Q8NE71, ATP-binding cassette sub-family F member 1 (Fragment) OS=Homo sapiens GN=ABCF1 PE=1 SV=1;sp|Q8NE71-2|ABCF1_HUMAN Isoform of Q8NE71, Isoform 2 of ATP-binding cassette sub-family F member 1 OS=Homo sapiens GN=ABCF1;s
23.3941	23.3799	23.0979	23.5311	23.4339	23.9743	PABPC1	0.137918	0.355785			0.271318	8	8	3	23	23	7.1	58.535	0	67.297	56356000	13	A0A087WTT1;P61286;P11940-2;P11940;E7EQV3;E7ERJ7;E5RJB9;E5RGH3;E5RH24;B1ANR1;H0YB86;H0YBN4;H0YAR2;Q9H361;E5RHG7;H0YEQ8;Q4VXU2;E5RGC4;E5RFD8;H0YER0;H0YAP2;H0YAS7;H0YAS6;H0YB75;H0Y6X6;Q5JQF8;Q4VXU2-2	A0A087WTT1;P61286;P11940-2;P11940;E7EQV3;E7ERJ7;E5RJB9	Polyadenylate-binding protein;Polyadenylate-binding protein 1	8	tr|A0A087WTT1|A0A087WTT1_HUMAN Isoform of P11940, Polyadenylate-binding protein OS=Homo sapiens GN=PABPC1 PE=1 SV=1;sp|P61286|PABP1_BOVIN Polyadenylate-binding protein 1 OS=Bos taurus GN=PABPC1 PE=2 SV=1;sp|P11940-2|PABP1_HUMAN Isoform of P11940, Isoform 2
19.4069	19.1754	19.6616	18.7089	15.9074	18.5415	EFR3A	0.138516	-1.69533			0.271518	1	1	1	1.8	1.8	1.8	87.579	0.0035336	1.889	2646000	3	Q14156-3;Q14156-2;Q14156	Q14156-3;Q14156-2;Q14156	Protein EFR3 homolog A	1069	sp|Q14156-3|EFR3A_HUMAN Isoform of Q14156, Isoform 3 of Protein EFR3 homolog A OS=Homo sapiens GN=EFR3A;sp|Q14156-2|EFR3A_HUMAN Isoform of Q14156, Isoform 2 of Protein EFR3 homolog A OS=Homo sapiens GN=EFR3A;sp|Q14156|EFR3A_HUMAN Protein EFR3 homolog A OS=
19.2045	18.3895	18.9234	18.3675	16.2324	18.0216	PAK2;PAK1;PAK3	0.138639	-1.29861			0.271518	2	2	2	6.3	6.3	6.3	58.042	0	48.549	1799900	4	Q13177;H7C1X3;H0YCG5;E9PM17;B3KNX7;A0A087X294;Q08E52;O75914-2;Q13153;Q13153-2;O75914;O75914-4;O75914-3	Q13177;H7C1X3;H0YCG5;E9PM17;B3KNX7;A0A087X294;Q08E52;O75914-2;Q13153;Q13153-2;O75914;O75914-4;O75914-3	Serine/threonine-protein kinase PAK 2;PAK-2p27;PAK-2p34;Non-specific serine/threonine protein kinase;Serine/threonine-protein kinase PAK 3;Serine/threonine-protein kinase PAK 1	1058	sp|Q13177|PAK2_HUMAN Serine/threonine-protein kinase PAK 2 OS=Homo sapiens GN=PAK2 PE=1 SV=3;tr|H7C1X3|H7C1X3_HUMAN Isoform of Q13177, Serine/threonine-protein kinase PAK 2 (Fragment) OS=Homo sapiens GN=PAK2 PE=1 SV=1;tr|H0YCG5|H0YCG5_HUMAN Isoform of Q131
21.536	21.2561	16.1794	16.7367	16.3129	16.2476	CD63	0.138734	-3.22478			0.271518	2	2	2	22.1	22.1	22.1	16.021	0	11.832	8362000	1	F8VV56;F8W022;F8VWK8;P08962-3;P08962-2;P08962;F8VNT9	F8VV56;F8W022;F8VWK8;P08962-3;P08962-2;P08962;F8VNT9	Tetraspanin;CD63 antigen	432	tr|F8VV56|F8VV56_HUMAN Isoform of P08962, CD63 antigen OS=Homo sapiens GN=CD63 PE=1 SV=1;tr|F8W022|F8W022_HUMAN Isoform of P08962, Tetraspanin (Fragment) OS=Homo sapiens GN=CD63 PE=1 SV=1;tr|F8VWK8|F8VWK8_HUMAN Isoform of P08962, Tetraspanin (Fragment) OS=
23.0942	22.6912	22.3379	23.5443	23.0224	23.0699	HNRNPA2B1	0.140246	0.504438			0.274008	4	4	4	22.3	22.3	22.3	36.006	0	23.837	37478000	14	Q2HJ60;P22626-2;P22626;A0A087WUI2	Q2HJ60;P22626-2;P22626;A0A087WUI2	Heterogeneous nuclear ribonucleoproteins A2/B1	772	sp|Q2HJ60|ROA2_BOVIN Heterogeneous nuclear ribonucleoproteins A2/B1 OS=Bos taurus GN=HNRNPA2B1 PE=2 SV=1;sp|P22626-2|ROA2_HUMAN Isoform of P22626, Isoform A2 of Heterogeneous nuclear ribonucleoproteins A2/B1 OS=Homo sapiens GN=HNRNPA2B1;sp|P22626|ROA2_HUMA
25.7604	24.9359	25.9407	24.8954	24.4154	25.2065	ARHGDIB	0.140774	-0.706557			0.274231	8	8	7	60.2	60.2	47.8	22.988	0	79.282	230400000	27	P52566;F5H6Q0;F5H3P3;H0YGX7;F5H2R5	P52566;F5H6Q0;F5H3P3;H0YGX7;F5H2R5	Rho GDP-dissociation inhibitor 2	901	sp|P52566|GDIR2_HUMAN Rho GDP-dissociation inhibitor 2 OS=Homo sapiens GN=ARHGDIB PE=1 SV=3;tr|F5H6Q0|F5H6Q0_HUMAN Isoform of P52566, Rho GDP-dissociation inhibitor 2 (Fragment) OS=Homo sapiens GN=ARHGDIB PE=1 SV=1;tr|F5H3P3|F5H3P3_HUMAN Isoform of P52566,
16.0846	16.3011	15.6789	17.208	16.0316	17.1779	CACNA1A	0.140841	0.784265			0.274231	1	1	1	0.4	0.4	0.4	283.13	1	-2	511990	0	A0A087WW63;O00555-5;O00555-3;O00555-2;O00555-6;O00555-4;O00555;O00555-8	A0A087WW63;O00555-5;O00555-3;O00555-2;O00555-6;O00555-4;O00555;O00555-8	Voltage-dependent P/Q-type calcium channel subunit alpha-1A	20	tr|A0A087WW63|A0A087WW63_HUMAN Isoform of O00555, Voltage-dependent P/Q-type calcium channel subunit alpha-1A OS=Homo sapiens GN=CACNA1A PE=1 SV=1;sp|O00555-5|CAC1A_HUMAN Isoform of O00555, Isoform 5 of Voltage-dependent P/Q-type calcium channel subunit al
18.046	18.2222	20.0628	15.3229	15.6056	18.6207	TXN	0.141577	-2.2606			0.275196	2	2	2	12.9	12.9	12.9	94.519	0	24.174	1864800	4	P10599-2;P10599	P10599-2;P10599	Thioredoxin	701	sp|P10599-2|THIO_HUMAN Isoform of P10599, Isoform 2 of Thioredoxin OS=Homo sapiens GN=TXN;sp|P10599|THIO_HUMAN Thioredoxin OS=Homo sapiens GN=TXN PE=1 SV=3
16.676	16.4466	15.3558	16.5233	17.1591	17.9025	MSH6	0.143351	1.03549			0.278169	1	1	1	1.1	1.1	1.1	121.12	0	24.171	458430	5	A0A087WWJ1;P52701-4;P52701-2;P52701-3;P52701	A0A087WWJ1;P52701-4;P52701-2;P52701-3;P52701	DNA mismatch repair protein Msh6	25	tr|A0A087WWJ1|A0A087WWJ1_HUMAN Isoform of P52701, DNA mismatch repair protein Msh6 OS=Homo sapiens GN=MSH6 PE=1 SV=1;sp|P52701-4|MSH6_HUMAN Isoform of P52701, Isoform 4 of DNA mismatch repair protein Msh6 OS=Homo sapiens GN=MSH6;sp|P52701-2|MSH6_HUMAN Isof
21.3696	21.1435	21.7973	21.1992	20.8458	19.8836	STX4	0.143654	-0.793942			0.278285	3	3	3	17.1	17.1	17.1	19.782	0	10.999	11640000	5	C9JFM5;Q3SWZ3;Q12846;Q12846-2;H3BMK2;A0A087WWW0	C9JFM5;Q3SWZ3;Q12846;Q12846-2	Syntaxin-4	225	tr|C9JFM5|C9JFM5_HUMAN Isoform of Q12846, Syntaxin-4 (Fragment) OS=Homo sapiens GN=STX4 PE=1 SV=1;sp|Q3SWZ3|STX4_BOVIN Syntaxin-4 OS=Bos taurus GN=STX4 PE=2 SV=1;sp|Q12846|STX4_HUMAN Syntaxin-4 OS=Homo sapiens GN=STX4 PE=1 SV=2;sp|Q12846-2|STX4_HUMAN Isofo
19.6605	19.3508	18.8597	19.5654	19.8148	19.8492	FN1	0.143949	0.452834			0.278382	30	1	1	18.6	1.1	1.1	239.62	0.01007	13.039	3615700	1	P02751-10;P02751-6;P02751-5;P02751-9;P02751-14;P02751-8;P02751-17;P02751-3;P02751;P02751-12;P02751-13;P02751-11;P02751-7;P02751-15;P02751-4;H0Y7Z1;P02751-16;P02751-2;H0Y4K8	P02751-10;P02751-6;P02751-5;P02751-9;P02751-14;P02751-8;P02751-17;P02751-3;P02751;P02751-12;P02751-13;P02751-11;P02751-7;P02751-15;P02751-4	Fibronectin;Anastellin;Ugl-Y1;Ugl-Y2;Ugl-Y3	637	sp|P02751-10|FINC_HUMAN Isoform of P02751, Isoform 10 of Fibronectin OS=Homo sapiens GN=FN1;sp|P02751-6|FINC_HUMAN Isoform of P02751, Isoform 6 of Fibronectin OS=Homo sapiens GN=FN1;sp|P02751-5|FINC_HUMAN Isoform of P02751, Isoform 5 of Fibronectin OS=Homo
18.398	18.234	18.1353	19.324	18.7976	18.3022	PURA;PURB	0.144261	0.552179			0.278514	2	2	2	10.9	10.9	10.9	34.91	0	31.672	1854000	2	Q00577;Q96QR8	Q00577;Q96QR8	Transcriptional activator protein Pur-alpha;Transcriptional activator protein Pur-beta	1019	sp|Q00577|PURA_HUMAN Transcriptional activator protein Pur-alpha OS=Homo sapiens GN=PURA PE=1 SV=2;sp|Q96QR8|PURB_HUMAN Transcriptional activator protein Pur-beta OS=Homo sapiens GN=PURB PE=1 SV=3
20.308	20.7453	20.0211	20.5607	20.9203	21.5926	PDHA1	0.144793	0.666451			0.279068	1	1	1	9.1	9.1	9.1	13.814	0.0099541	12.702	8397300	1	Q5JPU2;Q5JPU0;Q5JPT9;Q5JPU1;A7MB35;P08559-3;P08559;P08559-2;P08559-4	Q5JPU2;Q5JPU0;Q5JPT9;Q5JPU1;A7MB35;P08559-3;P08559;P08559-2;P08559-4	Pyruvate dehydrogenase E1 component subunit alpha, somatic form, mitochondrial	158	tr|Q5JPU2|Q5JPU2_HUMAN Isoform of P08559, Pyruvate dehydrogenase E1 component subunit alpha, somatic form, mitochondrial (Fragment) OS=Homo sapiens GN=PDHA1 PE=1 SV=1;tr|Q5JPU0|Q5JPU0_HUMAN Isoform of P08559, Pyruvate dehydrogenase E1 component subunit alp
16.0512	15.0122	16.3499	16.6575	16.6091	19.0787	HRAS	0.145289	1.64398			0.279519	10	1	0	58.2	7.9	0	21.298	0	27.908	5489000	0	P01112;P01112-2	P01112;P01112-2	GTPase HRas;GTPase HRas, N-terminally processed	627	sp|P01112|RASH_HUMAN GTPase HRas OS=Homo sapiens GN=HRAS PE=1 SV=1;sp|P01112-2|RASH_HUMAN Isoform of P01112, Isoform 2 of GTPase HRas OS=Homo sapiens GN=HRAS
18.923	18.7715	18.9407	19.0422	18.959	19.3658	EVC	0.145517	0.243916			0.279519	1	1	1	2.8	2.8	2.8	60	1	-2	2536000	1	E9PCN4;P57679	E9PCN4;P57679	Ellis-van Creveld syndrome protein	382	tr|E9PCN4|E9PCN4_HUMAN Isoform of P57679, Ellis-van Creveld syndrome protein OS=Homo sapiens GN=EVC PE=1 SV=1;sp|P57679|EVC_HUMAN Ellis-van Creveld syndrome protein OS=Homo sapiens GN=EVC PE=1 SV=1
19.6692	19.3638	20.144	18.5436	15.9488	19.201	TKT	0.147134	-1.82782			0.282151	2	2	2	10.8	10.8	10.8	36.449	0	13.391	3522800	3	E9PFF2;A0A0B4J1R6;P29401;P29401-2	E9PFF2;A0A0B4J1R6;P29401;P29401-2	Transketolase	75	tr|E9PFF2|E9PFF2_HUMAN Isoform of P29401, Transketolase OS=Homo sapiens GN=TKT PE=1 SV=1;tr|A0A0B4J1R6|A0A0B4J1R6_HUMAN Isoform of P29401, Transketolase OS=Homo sapiens GN=TKT PE=1 SV=1;sp|P29401|TKT_HUMAN Transketolase OS=Homo sapiens GN=TKT PE=1 SV=3;sp|
19.8792	19.445	19.9816	16.2862	18.982	19.0607	AHNAK	0.147932	-1.65895			0.283205	1	1	1	1.8	1.8	1.8	629.09	0.0042517	16.497	3495800	2	Q09666	Q09666	Neuroblast differentiation-associated protein AHNAK	1045	sp|Q09666|AHNK_HUMAN Neuroblast differentiation-associated protein AHNAK OS=Homo sapiens GN=AHNAK PE=1 SV=2
22.0028	21.4475	21.8783	21.0257	20.5364	17.1203	DNAJA2	0.148506	-2.21537			0.283829	2	2	2	10.2	10.2	10.2	45.761	0.0095618	13.935	13247000	2	Q2HJ94;O60884	Q2HJ94;O60884	DnaJ homolog subfamily A member 2	580	sp|Q2HJ94|DNJA2_BOVIN DnaJ homolog subfamily A member 2 OS=Bos taurus GN=DNAJA2 PE=2 SV=1;sp|O60884|DNJA2_HUMAN DnaJ homolog subfamily A member 2 OS=Homo sapiens GN=DNAJA2 PE=1 SV=1
15.3413	18.7491	18.4562	19.3173	19.079	20.2954	TM9SF4	0.150064	2.04832			0.286325	1	1	1	25	25	25	77.817	0	33.427	2409800	2	F8WCN2;F2Z2L1;A0A0C4DFM1;A5D7E2;Q92544	F8WCN2;F2Z2L1;A0A0C4DFM1;A5D7E2;Q92544	Transmembrane 9 superfamily member 4	79	tr|F8WCN2|F8WCN2_HUMAN Isoform of Q92544, Transmembrane 9 superfamily member 4 OS=Homo sapiens GN=TM9SF4 PE=1 SV=1;tr|F2Z2L1|F2Z2L1_HUMAN Isoform of Q92544, Transmembrane 9 superfamily member 4 OS=Homo sapiens GN=TM9SF4 PE=1 SV=1;tr|A0A0C4DFM1|A0A0C4DFM1_H
23.434	22.9994	23.6924	23.163	22.9776	22.6606	SLC4A7	0.151853	-0.441551			0.288723	11	11	11	16.2	16.2	16.2	127.36	0	34.611	48372000	27	Q9Y6M7-6;Q9Y6M7-13;Q9Y6M7-9;Q9Y6M7-8;Q9Y6M7-7;Q9Y6M7-3;Q9Y6M7-12;A0A0A0MST8;E9PFN4;Q9Y6M7-11;Q9Y6M7-4;Q9Y6M7-2;H7C3C4;C9JRP1;Q9Y6M7-14;Q9Y6M7-10;Q9Y6M7-5;Q9Y6M7;Q32LP4	Q9Y6M7-6;Q9Y6M7-13;Q9Y6M7-9;Q9Y6M7-8;Q9Y6M7-7;Q9Y6M7-3;Q9Y6M7-12;A0A0A0MST8;E9PFN4;Q9Y6M7-11;Q9Y6M7-4;Q9Y6M7-2;H7C3C4;C9JRP1;Q9Y6M7-14;Q9Y6M7-10;Q9Y6M7-5;Q9Y6M7	Sodium bicarbonate cotransporter 3;Anion exchange protein	1357	sp|Q9Y6M7-6|S4A7_HUMAN Isoform of Q9Y6M7, Isoform 6 of Sodium bicarbonate cotransporter 3 OS=Homo sapiens GN=SLC4A7;sp|Q9Y6M7-13|S4A7_HUMAN Isoform of Q9Y6M7, Isoform 13 of Sodium bicarbonate cotransporter 3 OS=Homo sapiens GN=SLC4A7;sp|Q9Y6M7-9|S4A7_HUMAN
19.0036	18.0791	18.588	19.3749	18.8215	20.599	DGCR8	0.151881	1.04155			0.288723	1	1	1	5.6	5.6	5.6	13.223	0.0074319	15.277	2890600	1	C9JSD5;A6QR44;Q8WYQ5-2;Q8WYQ5-3;Q8WYQ5	C9JSD5;A6QR44;Q8WYQ5-2;Q8WYQ5-3;Q8WYQ5	Microprocessor complex subunit DGCR8	155	tr|C9JSD5|C9JSD5_HUMAN Isoform of Q8WYQ5, Microprocessor complex subunit DGCR8 (Fragment) OS=Homo sapiens GN=DGCR8 PE=1 SV=1;sp|A6QR44|DGCR8_BOVIN Microprocessor complex subunit DGCR8 OS=Bos taurus GN=DGCR8 PE=2 SV=1;sp|Q8WYQ5-2|DGCR8_HUMAN Isoform of Q8WY
23.9931	24.3902	23.2233	24.9061	24.1645	24.6949	CSNK2A2	0.15208	0.719652			0.288723	11	11	11	39.4	39.4	39.4	41.213	0	39.221	89599000	26	P19784;P20427;H3BSA1;H3BV19;H3BNI9	P19784;P20427;H3BSA1	Casein kinase II subunit alpha	755	sp|P19784|CSK22_HUMAN Casein kinase II subunit alpha OS=Homo sapiens GN=CSNK2A2 PE=1 SV=1;sp|P20427|CSK22_BOVIN Casein kinase II subunit alpha OS=Bos taurus GN=CSNK2A2 PE=1 SV=3;tr|H3BSA1|H3BSA1_HUMAN Isoform of P19784, Casein kinase II subunit alpha (F
21.7619	21.3595	22.4598	21.5362	21.12	21.0427	MARCKSL1	0.152859	-0.627399			0.289721	3	3	3	19.2	19.2	19.2	19.825	0	19.778	16465000	8	Q0VBZ9;P49006	Q0VBZ9;P49006	MARCKS-related protein	880	sp|Q0VBZ9|MRP_BOVIN MARCKS-related protein OS=Bos taurus GN=MARCKSL1 PE=2 SV=1;sp|P49006|MRP_HUMAN MARCKS-related protein OS=Homo sapiens GN=MARCKSL1 PE=1 SV=2
19.936	18.4343	18.3099	19.1295	20.6234	21.433	CSE1L	0.153221	1.50189			0.289925	5	5	5	10	10	10	110.37	0	43.411	4859000	10	A5D785;P55060-4;P55060-3;P55060;P55060-2	A5D785;P55060-4;P55060-3;P55060	Exportin-2	134	sp|A5D785|XPO2_BOVIN Exportin-2 OS=Bos taurus GN=CSE1L PE=2 SV=1;sp|P55060-4|XPO2_HUMAN Isoform of P55060, Isoform 4 of Exportin-2 OS=Homo sapiens GN=CSE1L;sp|P55060-3|XPO2_HUMAN Isoform of P55060, Isoform 3 of Exportin-2 OS=Homo sapiens GN=CSE1L;sp|P55060
20.4734	20.3295	19.4323	20.6571	20.4801	20.9718	RPS10;RPS10-NUDT3	0.154224	0.624625			0.291341	2	2	2	14.5	14.5	14.5	18.898	0	23.847	6771300	6	Q3T0F4;F6U211;S4R435;P46783	Q3T0F4;F6U211;S4R435;P46783	40S ribosomal protein S10	425	sp|Q3T0F4|RS10_BOVIN 40S ribosomal protein S10 OS=Bos taurus GN=RPS10 PE=2 SV=1;tr|F6U211|F6U211_HUMAN Isoform of P46783, 40S ribosomal protein S10 OS=Homo sapiens GN=RPS10 PE=4 SV=1;tr|S4R435|S4R435_HUMAN Protein RPS10-NUDT3 (Fragment) OS=Homo sapiens GN=
22.5718	22.3091	22.1628	22.402	22.7416	22.8319	GART	0.154692	0.310631			0.291742	8	8	8	13.9	13.9	13.9	107.77	0	13.339	29226000	19	P22102;P22102-2;C9JBJ1;C9JTV6;F8WD69;C9JZG2;C9JKQ7;Q59A32;H7C366	P22102;P22102-2	Trifunctional purine biosynthetic protein adenosine-3;Phosphoribosylamine--glycine ligase;Phosphoribosylformylglycinamidine cyclo-ligase;Phosphoribosylglycinamide formyltransferase	767	sp|P22102|PUR2_HUMAN Trifunctional purine biosynthetic protein adenosine-3 OS=Homo sapiens GN=GART PE=1 SV=1;sp|P22102-2|PUR2_HUMAN Isoform of P22102, Isoform Short of Trifunctional purine biosynthetic protein adenosine-3 OS=Homo sapiens GN=GART
22.9431	23.0868	23.1034	22.9649	22.7081	22.1182	ATP2B4	0.155141	-0.447388			0.292106	12	12	9	13.7	13.7	10.8	132.59	0	15.651	39871000	15	P23634-7;P23634-6;P23634-8;P23634;P23634-5;P23634-4;P23634-3;P23634-2;E7ERY9;H0Y7S3;D3K0R6-2;D3K0R6;Q16720-8;Q16720-7;Q16720-6;Q01814-4;Q16720-3;Q16720-5;Q01814-7;Q16720-2;Q01814-3;Q01814-6;Q01814-2;Q16720-4;Q01814-8;Q16720;Q01814-5;Q01814;H0YDG5;H7BZS8;H7BY13;H0YHH6;A0A0U1RQU3	P23634-7;P23634-6;P23634-8;P23634;P23634-5;P23634-4;P23634-3;P23634-2	Plasma membrane calcium-transporting ATPase 4	779	sp|P23634-7|AT2B4_HUMAN Isoform of P23634, Isoform ZB of Plasma membrane calcium-transporting ATPase 4 OS=Homo sapiens GN=ATP2B4;sp|P23634-6|AT2B4_HUMAN Isoform of P23634, Isoform XB of Plasma membrane calcium-transporting ATPase 4 OS=Homo sapiens GN=ATP2B
19.7062	19.6756	20.5798	19.3545	19.0453	16.3527	CTNNB1	0.156956	-1.73634			0.294691	3	3	2	8.2	8.2	6.9	85.51	0	43.468	4446900	2	Q0VCX4;P35222;B4DGU4;E9PDF9;E7EV28;E7EMJ5;P35222-2	Q0VCX4;P35222;B4DGU4	Catenin beta-1	832	sp|Q0VCX4|CTNB1_BOVIN Catenin beta-1 OS=Bos taurus GN=CTNNB1 PE=1 SV=1;sp|P35222|CTNB1_HUMAN Catenin beta-1 OS=Homo sapiens GN=CTNNB1 PE=1 SV=1;tr|B4DGU4|B4DGU4_HUMAN Isoform of P35222, Catenin beta-1 OS=Homo sapiens GN=CTNNB1 PE=1 SV=1
20.8172	19.9708	21.5157	20.1106	19.9002	19.9386	PNP	0.157031	-0.784793			0.294691	4	4	4	20.4	20.4	20.4	32.118	0	12.124	7796600	7	P00491;G3V2H3;G3V5M2;P55859	P00491;G3V2H3	Purine nucleoside phosphorylase	619	sp|P00491|PNPH_HUMAN Purine nucleoside phosphorylase OS=Homo sapiens GN=PNP PE=1 SV=2;tr|G3V2H3|G3V2H3_HUMAN Isoform of P00491, Purine nucleoside phosphorylase (Fragment) OS=Homo sapiens GN=PNP PE=1 SV=1
19.0024	18.482	18.3568	16.2708	18.6991	16.9823	PRKAA1;PRKAA2	0.157843	-1.29631			0.294923	3	3	3	9.8	9.8	9.8	64.009	0	45.476	1585300	3	Q13131;Q13131-2;Q96E92;A0A087WXX9;P54646	Q13131;Q13131-2;Q96E92;A0A087WXX9;P54646	5-AMP-activated protein kinase catalytic subunit alpha-1;5-AMP-activated protein kinase catalytic subunit alpha-2	1056	sp|Q13131|AAPK1_HUMAN 5-AMP-activated protein kinase catalytic subunit alpha-1 OS=Homo sapiens GN=PRKAA1 PE=1 SV=4;sp|Q13131-2|AAPK1_HUMAN Isoform of Q13131, Isoform 2 of 5-AMP-activated protein kinase catalytic subunit alpha-1 OS=Homo sapiens GN=PRKAA1;
17.8001	18.4271	18.9288	19.072	21.2154	19.0077	ATP5B	0.157892	1.37967			0.294923	2	2	2	10	10	10	28.392	0	62.568	2972800	1	F8W0P7;H0YH81;P00829;P06576;H0YI37;F8W079	F8W0P7;H0YH81;P00829;P06576;H0YI37;F8W079	ATP synthase subunit beta;ATP synthase subunit beta, mitochondrial	437	tr|F8W0P7|F8W0P7_HUMAN Isoform of P06576, ATP synthase subunit beta, mitochondrial (Fragment) OS=Homo sapiens GN=ATP5B PE=1 SV=2;tr|H0YH81|H0YH81_HUMAN Isoform of P06576, ATP synthase subunit beta (Fragment) OS=Homo sapiens GN=ATP5B PE=1 SV=1;sp|P00829|ATP
19.4449	19.0982	19.8256	19.5928	15.515	16.9564	PLXND1	0.158018	-2.1015			0.294923	3	3	3	3.2	3.2	3.2	195.56	0	98.023	2623300	4	Q9Y4D7-2;Q9Y4D7	Q9Y4D7-2;Q9Y4D7	Plexin-D1	1346	sp|Q9Y4D7-2|PLXD1_HUMAN Isoform of Q9Y4D7, Isoform 2 of Plexin-D1 OS=Homo sapiens GN=PLXND1;sp|Q9Y4D7|PLXD1_HUMAN Plexin-D1 OS=Homo sapiens GN=PLXND1 PE=1 SV=3
18.3511	17.9394	21.1625	16.969	17.3863	17.7151	ARPC5L	0.158188	-1.79418			0.294923	1	1	1	7.8	7.8	7.8	16.941	0	24.103	3224100	1	Q5E963;Q9BPX5	Q5E963;Q9BPX5	Actin-related protein 2/3 complex subunit 5-like protein	1160	sp|Q5E963|ARP5L_BOVIN Actin-related protein 2/3 complex subunit 5-like protein OS=Bos taurus GN=ARPC5L PE=2 SV=1;sp|Q9BPX5|ARP5L_HUMAN Actin-related protein 2/3 complex subunit 5-like protein OS=Homo sapiens GN=ARPC5L PE=1 SV=1
18.6324	19.8485	20.1636	16.5357	18.7382	18.8252	PZP	0.161199	-1.51513			0.300046	7	4	1	5.6	3.3	0.5	163.86	0	10.435	3254300	4	P20742;P20742-2	P20742;P20742-2	Pregnancy zone protein	762	sp|P20742|PZP_HUMAN Pregnancy zone protein OS=Homo sapiens GN=PZP PE=1 SV=4;sp|P20742-2|PZP_HUMAN Isoform of P20742, Isoform 2 of Pregnancy zone protein OS=Homo sapiens GN=PZP
23.8545	23.6251	23.5334	23.6551	23.0711	23.285	CHMP4B	0.162823	-0.333915			0.302574	5	5	5	27.2	27.2	27.2	24.95	0	70.587	58608000	10	Q9H444	Q9H444	Charged multivesicular body protein 4b	1283	sp|Q9H444|CHM4B_HUMAN Charged multivesicular body protein 4b OS=Homo sapiens GN=CHMP4B PE=1 SV=1
20.6566	20.429	15.7776	16.5993	16.4487	15.5128	TOR3A	0.163901	-2.76748			0.304083	3	3	3	18.8	18.8	18.8	21.18	0	57.442	3143900	3	Q9H497-3;Q9H497;Q5W0C6;Q9H497-2	Q9H497-3;Q9H497	Torsin-3A	1284	sp|Q9H497-3|TOR3A_HUMAN Isoform of Q9H497, Isoform 3 of Torsin-3A OS=Homo sapiens GN=TOR3A;sp|Q9H497|TOR3A_HUMAN Torsin-3A OS=Homo sapiens GN=TOR3A PE=1 SV=1
22.292	22.0472	22.5742	22.4576	22.5955	23.0346	ATIC	0.165632	0.39146			0.306795	9	9	9	32.8	32.8	32.8	64.615	0	49.008	29141000	23	P31939;P31939-2;Q0VCK0;F8WEF0;C9JLK0;H7C1S2	P31939;P31939-2	Bifunctional purine biosynthesis protein PURH;Phosphoribosylaminoimidazolecarboxamide formyltransferase;IMP cyclohydrolase	819	sp|P31939|PUR9_HUMAN Bifunctional purine biosynthesis protein PURH OS=Homo sapiens GN=ATIC PE=1 SV=3;sp|P31939-2|PUR9_HUMAN Isoform of P31939, Isoform 2 of Bifunctional purine biosynthesis protein PURH OS=Homo sapiens GN=ATIC
27.5958	26.8357	27.8528	26.9565	26.5797	27.0406	ACTA1;ACTC1;ACTG2;ACTA2	0.166153	-0.569122			0.307263	20	4	4	34.7	8.8	8.8	42.019	0	25.669	810410000	29	Q3ZC07;P68138;P68133;P68032;A6NL76;Q5E9B5;P62739;P63267;P62736;F8WB63;B8ZZJ2;C9JFL5;F6UVQ4;F6QUT6	Q3ZC07;P68138;P68133;P68032;A6NL76;Q5E9B5;P62739;P63267;P62736	Actin, alpha skeletal muscle;Actin, alpha cardiac muscle 1;Actin, gamma-enteric smooth muscle;Actin, aortic smooth muscle	993	sp|Q3ZC07|ACTC_BOVIN Actin, alpha cardiac muscle 1 OS=Bos taurus GN=ACTC1 PE=2 SV=1;sp|P68138|ACTS_BOVIN Actin, alpha skeletal muscle OS=Bos taurus GN=ACTA1 PE=1 SV=1;sp|P68133|ACTS_HUMAN Actin, alpha skeletal muscle OS=Homo sapiens GN=ACTA1 PE=1 SV=1;sp|P
14.8849	19.5033	18.2918	19.2336	21.5135	19.7581	EIF3F	0.166598	2.6084			0.307587	2	2	2	30	30	30	10.807	0.00091912	21.296	4289900	1	H0YDT6;O00303	H0YDT6;O00303	Eukaryotic translation initiation factor 3 subunit F	465	tr|H0YDT6|H0YDT6_HUMAN Isoform of O00303, Eukaryotic translation initiation factor 3 subunit F (Fragment) OS=Homo sapiens GN=EIF3F PE=1 SV=1;sp|O00303|EIF3F_HUMAN Eukaryotic translation initiation factor 3 subunit F OS=Homo sapiens GN=EIF3F PE=1 SV=1
15.8838	16.2617	16.787	16.5758	17.1607	18.7739	ATXN10	0.16714	1.19265			0.308004	2	2	2	5.1	5.1	5.1	53.102	0	25.597	1607700	1	Q2TBW0;Q9UBB4;Q9UBB4-2	Q2TBW0;Q9UBB4;Q9UBB4-2	Ataxin-10	1125	sp|Q2TBW0|ATX10_BOVIN Ataxin-10 OS=Bos taurus GN=ATXN10 PE=2 SV=1;sp|Q9UBB4|ATX10_HUMAN Ataxin-10 OS=Homo sapiens GN=ATXN10 PE=1 SV=1;sp|Q9UBB4-2|ATX10_HUMAN Isoform of Q9UBB4, Isoform 2 of Ataxin-10 OS=Homo sapiens GN=ATXN10
21.4687	16.3635	21.7779	18.1309	15.5468	16.2403	RAB21	0.167364	-3.23071			0.308004	2	2	2	9	9	9	24.146	0	35.359	8185300	1	Q17R06;Q9UL25	Q17R06;Q9UL25	Ras-related protein Rab-21	1104	sp|Q17R06|RAB21_BOVIN Ras-related protein Rab-21 OS=Bos taurus GN=RAB21 PE=2 SV=1;sp|Q9UL25|RAB21_HUMAN Ras-related protein Rab-21 OS=Homo sapiens GN=RAB21 PE=1 SV=3
19.236	18.8864	19.2304	19.8812	19.158	19.5129	CAPN5	0.169253	0.399756			0.310978	1	1	1	1.6	1.6	1.6	72.984	0.0043103	17.438	3071400	3	A0A087X0C8;E7EV01;O15484	A0A087X0C8;E7EV01;O15484	Calpain-5	42	tr|A0A087X0C8|A0A087X0C8_HUMAN Isoform of O15484, Calpain-5 OS=Homo sapiens GN=CAPN5 PE=1 SV=1;tr|E7EV01|E7EV01_HUMAN Isoform of O15484, Calpain-5 OS=Homo sapiens GN=CAPN5 PE=1 SV=2;sp|O15484|CAN5_HUMAN Calpain-5 OS=Homo sapiens GN=CAPN5 PE=1 SV=2
17.0475	17.2426	16.1599	17.3888	17.9852	21.1472	HLA-G	0.170533	2.02371			0.312827	2	1	1	7.7	3.8	3.8	38.254	0	29.647	10296000	0	Q8MH48;Q5RJ85;A0A0G2JPQ3;P17693	Q8MH48;Q5RJ85;A0A0G2JPQ3;P17693	HLA class I histocompatibility antigen, alpha chain G	106	tr|Q8MH48|Q8MH48_HUMAN Isoform of P17693, HLA class I histocompatibility antigen, alpha chain G OS=Homo sapiens GN=HLA-G PE=1 SV=1;tr|Q5RJ85|Q5RJ85_HUMAN Isoform of P17693, HLA class I histocompatibility antigen, alpha chain G OS=Homo sapiens GN=HLA-G PE=1
18.4646	17.9343	19.0702	18.0096	15.9937	17.8456	TBC1D10C	0.1713	-1.20672			0.313729	1	1	1	3.1	3.1	3.1	49.712	0.0018067	20.142	1478000	1	Q8IV04	Q8IV04	Carabin	1201	sp|Q8IV04|TB10C_HUMAN Carabin OS=Homo sapiens GN=TBC1D10C PE=1 SV=1
25.5788	25.4021	26.2393	25.2358	25.2004	25.4548	ANXA2;ANXA2P2	0.172253	-0.443041			0.314652	19	19	19	68.7	68.7	68.7	38.604	0	169.55	255530000	57	P07355;P07355-2;H0YN42;P04272;H0YMD0;H0YMU9;H0YKS4;H0YM50;A6NMY6;H0YMM1;H0YKZ7;H0YLV6;H0YMT9;H0YKX9;H0YKL9;H0YKV8;H0YMW4;H0YNP5;H0YN28;H0YL33;H0YMD9;H0YNA0;H0YNB8;H0YN52;H0YKN4;H0YLE2	P07355;P07355-2;H0YN42;P04272;H0YMD0;H0YMU9;H0YKS4;H0YM50;A6NMY6;H0YMM1	Annexin A2;Annexin;Putative annexin A2-like protein	666	sp|P07355|ANXA2_HUMAN Annexin A2 OS=Homo sapiens GN=ANXA2 PE=1 SV=2;sp|P07355-2|ANXA2_HUMAN Isoform of P07355, Isoform 2 of Annexin A2 OS=Homo sapiens GN=ANXA2;tr|H0YN42|H0YN42_HUMAN Isoform of P07355, Annexin (Fragment) OS=Homo sapiens GN=ANXA2 PE=1 SV=1;
19.2651	16.6417	18.4496	19.3724	19.282	19.5873	UCHL3	0.172355	1.29512			0.314652	2	2	2	12.6	12.6	12.6	26.182	0	22.251	2160200	4	P15374;A0A087WTB8;Q5TBK7;Q2TBG8	P15374;A0A087WTB8;Q5TBK7;Q2TBG8	Ubiquitin carboxyl-terminal hydrolase isozyme L3;Ubiquitin carboxyl-terminal hydrolase	739	sp|P15374|UCHL3_HUMAN Ubiquitin carboxyl-terminal hydrolase isozyme L3 OS=Homo sapiens GN=UCHL3 PE=1 SV=1;tr|A0A087WTB8|A0A087WTB8_HUMAN Isoform of P15374, Ubiquitin carboxyl-terminal hydrolase OS=Homo sapiens GN=UCHL3 PE=1 SV=1;tr|Q5TBK7|Q5TBK7_HUMAN Isof
17.696	17.3318	16.3152	17.476	17.9748	18.2091	PEPD	0.173022	0.772275			0.315363	1	1	1	3.7	3.7	3.7	47.261	0.01018	13.387	845270	1	P12955-3;P12955-2;P12955	P12955-3;P12955-2;P12955	Xaa-Pro dipeptidase	720	sp|P12955-3|PEPD_HUMAN Isoform of P12955, Isoform 3 of Xaa-Pro dipeptidase OS=Homo sapiens GN=PEPD;sp|P12955-2|PEPD_HUMAN Isoform of P12955, Isoform 2 of Xaa-Pro dipeptidase OS=Homo sapiens GN=PEPD;sp|P12955|PEPD_HUMAN Xaa-Pro dipeptidase OS=Homo sapiens G
18.6257	18.4648	18.4589	18.2283	17.1649	18.3114	SCAMP2	0.1747	-0.61489			0.317111	1	1	1	6.1	6.1	6.1	36.648	0	40.873	1563500	1	O15127	O15127	Secretory carrier-associated membrane protein 2	562	sp|O15127|SCAM2_HUMAN Secretory carrier-associated membrane protein 2 OS=Homo sapiens GN=SCAMP2 PE=1 SV=2
18.7363	18.8246	19.7447	18.6803	16.5741	18.4122	BCR;ABR	0.174794	-1.21305			0.317111	2	2	1	1.5	1.5	0.7	137.73	0	29.424	2354500	1	P11274-2;P11274;I3L1U8;I3L2P5;H0Y554	P11274-2;P11274;I3L1U8;I3L2P5;H0Y554	Breakpoint cluster region protein	711	sp|P11274-2|BCR_HUMAN Isoform of P11274, Isoform 2 of Breakpoint cluster region protein OS=Homo sapiens GN=BCR;sp|P11274|BCR_HUMAN Breakpoint cluster region protein OS=Homo sapiens GN=BCR PE=1 SV=2;tr|I3L1U8|I3L1U8_HUMAN Isoform of Q12979, Active breakpoin
26.3302	25.6804	26.7803	25.5627	25.9859	25.4882	PFN1	0.174814	-0.584691			0.317111	11	11	6	84.3	84.3	50.7	15.054	0	218.49	357080000	29	P07737;K7EJ44;I3L3D5	P07737;K7EJ44	Profilin-1	670	sp|P07737|PROF1_HUMAN Profilin-1 OS=Homo sapiens GN=PFN1 PE=1 SV=2;tr|K7EJ44|K7EJ44_HUMAN Isoform of P07737, Profilin 1, isoform CRA_b OS=Homo sapiens GN=PFN1 PE=1 SV=1
19.8843	19.3182	19.4744	19.3944	18.8815	19.2735	BAG2	0.176144	-0.375844			0.318819	3	3	3	33.7	33.7	33.7	20.189	0	36.029	3617200	4	O95816-2;O95816	O95816-2;O95816	BAG family molecular chaperone regulator 2	615	sp|O95816-2|BAG2_HUMAN Isoform of O95816, Isoform 2 of BAG family molecular chaperone regulator 2 OS=Homo sapiens GN=BAG2;sp|O95816|BAG2_HUMAN BAG family molecular chaperone regulator 2 OS=Homo sapiens GN=BAG2 PE=1 SV=1
22.9044	22.1655	23.1888	21.5213	21.7524	22.6826	RAB8A	0.176314	-0.767474			0.318819	5	4	1	28.5	23.2	6.8	23.684	0	15.806	30740000	5	A4FV54;P61006-2;H0YLJ8;H0YL94;H0YMN7;Q58DS5;Q1RMR4;P51153;P59190-2;P59190	A4FV54;P61006-2	Ras-related protein Rab-8A	132	sp|A4FV54|RAB8A_BOVIN Ras-related protein Rab-8A OS=Bos taurus GN=RAB8A PE=2 SV=1;sp|P61006-2|RAB8A_HUMAN Isoform of P61006, Isoform 2 of Ras-related protein Rab-8A OS=Homo sapiens GN=RAB8A
19.1392	19.6827	19.1648	19.3292	20.2404	20.0234	VPS35	0.176777	0.535411			0.319149	3	3	3	5	5	5	91.75	0	28.762	3684800	5	Q2HJG5;Q96QK1	Q2HJG5;Q96QK1	Vacuolar protein sorting-associated protein 35	1115	sp|Q2HJG5|VPS35_BOVIN Vacuolar protein sorting-associated protein 35 OS=Bos taurus GN=VPS35 PE=2 SV=1;sp|Q96QK1|VPS35_HUMAN Vacuolar protein sorting-associated protein 35 OS=Homo sapiens GN=VPS35 PE=1 SV=2
22.4141	23.9457	23.2153	24.671	23.5517	24.0266	RETN	0.17943	0.89141			0.323127	2	2	2	29.4	29.4	29.4	11.469	0	63.767	61781000	7	Q762I5;Q9HD89-2;Q9HD89	Q762I5;Q9HD89-2;Q9HD89	Resistin	1181	sp|Q762I5|RETN_BOVIN Resistin OS=Bos taurus GN=RETN PE=3 SV=1;sp|Q9HD89-2|RETN_HUMAN Isoform of Q9HD89, Isoform 2 of Resistin OS=Homo sapiens GN=RETN;sp|Q9HD89|RETN_HUMAN Resistin OS=Homo sapiens GN=RETN PE=1 SV=1
18.0909	17.6072	17.4037	18.0612	17.8791	18.4807	EXOC2	0.179547	0.439763			0.323127	2	2	2	2.8	2.8	2.8	104.07	0	53.118	1255900	3	Q96KP1	Q96KP1	Exocyst complex component 2	1244	sp|Q96KP1|EXOC2_HUMAN Exocyst complex component 2 OS=Homo sapiens GN=EXOC2 PE=1 SV=1
15.4407	15.124	16.7711	17.5258	17.0228	16.0374	RAB11FIP1;RAB11FIP2	0.179946	1.08339			0.323336	1	1	1	2.4	2.4	2.4	54.832	0.0066611	15.513	283630	0	E7EX40;Q7L804;Q7L804-2;Q6WKZ4-1;Q6WKZ4-3;Q6WKZ4	E7EX40;Q7L804;Q7L804-2;Q6WKZ4-1;Q6WKZ4-3;Q6WKZ4	Rab11 family-interacting protein 2;Rab11 family-interacting protein 1	381	tr|E7EX40|E7EX40_HUMAN Isoform of Q6WKZ4, Rab11 family-interacting protein 1 OS=Homo sapiens GN=RAB11FIP1 PE=1 SV=1;sp|Q7L804|RFIP2_HUMAN Rab11 family-interacting protein 2 OS=Homo sapiens GN=RAB11FIP2 PE=1 SV=1;sp|Q7L804-2|RFIP2_HUMAN Isoform of Q7L804, I
16.1315	15.2011	15.2502	16.2518	17.1072	21.9346	KDM5A	0.180987	2.90359			0.324696	1	1	1	0.7	0.7	0.7	195.74	1	-2	3214400	1	F5H1F7;P29375-2;P29375	F5H1F7;P29375-2;P29375	Lysine-specific demethylase 5A	416	tr|F5H1F7|F5H1F7_HUMAN Isoform of P29375, Lysine-specific demethylase 5A OS=Homo sapiens GN=KDM5A PE=1 SV=2;sp|P29375-2|KDM5A_HUMAN Isoform of P29375, Isoform 2 of Lysine-specific demethylase 5A OS=Homo sapiens GN=KDM5A;sp|P29375|KDM5A_HUMAN Lysine-specifi
21.9104	21.5992	21.7874	20.5276	21.2315	21.7566	NAPA	0.18134	-0.59373			0.324817	6	6	6	24.1	24.1	24.1	33.224	0	27.588	15270000	8	P81125;P54920;M0R0Y2;M0R2M1;M0QZM9;M0QZN5;M0R031;M0R213;M0R058;M0R0I4;P81126;A0A087WZQ7;Q9H115-3;Q9H115-2;Q9H115	P81125;P54920;M0R0Y2;M0R2M1	Alpha-soluble NSF attachment protein	918	sp|P81125|SNAA_BOVIN Alpha-soluble NSF attachment protein OS=Bos taurus GN=NAPA PE=1 SV=1;sp|P54920|SNAA_HUMAN Alpha-soluble NSF attachment protein OS=Homo sapiens GN=NAPA PE=1 SV=3;tr|M0R0Y2|M0R0Y2_HUMAN Isoform of P54920, Alpha-soluble NSF attachment pro
17.3037	17.5633	18.1256	18.206	17.9072	18.1314	PDIA6	0.181891	0.417363			0.32507	1	1	1	3.2	3.2	3.2	47.837	0.0099693	12.754	1021400	3	Q15084-3;Q15084;Q15084-4;Q15084-5;Q15084-2	Q15084-3;Q15084;Q15084-4;Q15084-5;Q15084-2	Protein disulfide-isomerase A6	1082	sp|Q15084-3|PDIA6_HUMAN Isoform of Q15084, Isoform 3 of Protein disulfide-isomerase A6 OS=Homo sapiens GN=PDIA6;sp|Q15084|PDIA6_HUMAN Protein disulfide-isomerase A6 OS=Homo sapiens GN=PDIA6 PE=1 SV=1;sp|Q15084-4|PDIA6_HUMAN Isoform of Q15084, Isoform 4 of
20.4571	20.355	19.3891	20.6603	20.6301	20.5619	SORT1	0.182362	0.550339			0.32507	3	3	3	6.6	6.6	6.6	92.067	0	75.827	6373900	6	Q99523;Q99523-2;A0A0J9YVX1;A0A0J9YX61	Q99523;Q99523-2	Sortilin	1254	sp|Q99523|SORT_HUMAN Sortilin OS=Homo sapiens GN=SORT1 PE=1 SV=3;sp|Q99523-2|SORT_HUMAN Isoform of Q99523, Isoform 2 of Sortilin OS=Homo sapiens GN=SORT1
19.7418	18.9173	20.0316	19.1223	19.0693	18.8272	ITFG3	0.182457	-0.557282			0.32507	2	2	2	18.2	18.2	18.2	20.934	0	32.493	3449000	3	H7C2U8;Q9H0X4-2;Q9H0X4;B4DGG1	H7C2U8;Q9H0X4-2;Q9H0X4;B4DGG1	Protein ITFG3	490	tr|H7C2U8|H7C2U8_HUMAN Isoform of Q9H0X4, Protein FAM234A (Fragment) OS=Homo sapiens GN=FAM234A PE=1 SV=1;sp|Q9H0X4-2|F234A_HUMAN Isoform of Q9H0X4, Isoform 2 of Protein FAM234A OS=Homo sapiens GN=FAM234A;sp|Q9H0X4|F234A_HUMAN Protein FAM234A OS=Homo sapie
20.48	20.3249	21.0499	20.5221	20.0572	19.8027	DLG1	0.18262	-0.490929			0.32507	3	3	3	4.9	4.9	4.9	99.813	0.00092764	21.656	7531200	3	A0A0C4DFT3;Q12959-5;Q12959-3;Q12959-6;Q12959-4;Q12959;Q12959-7;Q12959-2;E7EQD7;Q12959-8;Q12959-9;C9J110;F2Z2L0;C9JUA9;C9JN61;C9JCP6;A8MUT6;B4E2H8	A0A0C4DFT3;Q12959-5;Q12959-3;Q12959-6;Q12959-4;Q12959;Q12959-7;Q12959-2;E7EQD7;Q12959-8;Q12959-9	Disks large homolog 1	80	tr|A0A0C4DFT3|A0A0C4DFT3_HUMAN Isoform of Q12959, Disks large homolog 1 OS=Homo sapiens GN=DLG1 PE=1 SV=1;sp|Q12959-5|DLG1_HUMAN Isoform of Q12959, Isoform 5 of Disks large homolog 1 OS=Homo sapiens GN=DLG1;sp|Q12959-3|DLG1_HUMAN Isoform of Q12959, Isoform
18.1737	18.4222	15.0158	18.5639	19.6622	18.9018	USP14	0.183117	1.83874			0.325447	2	2	2	8.5	8.5	8.5	56.012	0.010285	1.367	1683000	2	Q0IIF7;P54578-2;P54578;A6NJA2;P54578-3	Q0IIF7;P54578-2;P54578;A6NJA2;P54578-3	Ubiquitin carboxyl-terminal hydrolase 14;Ubiquitin carboxyl-terminal hydrolase	914	sp|Q0IIF7|UBP14_BOVIN Ubiquitin carboxyl-terminal hydrolase 14 OS=Bos taurus GN=USP14 PE=2 SV=3;sp|P54578-2|UBP14_HUMAN Isoform of P54578, Isoform 2 of Ubiquitin carboxyl-terminal hydrolase 14 OS=Homo sapiens GN=USP14;sp|P54578|UBP14_HUMAN Ubiquitin carbox
19.902	19.9433	18.9779	19.8822	20.2888	20.3046	COPG1	0.184723	0.550817			0.327644	3	3	1	5	5	1.7	97.717	0	66.612	4735200	9	Q9Y678;H0Y8X7	Q9Y678	Coatomer subunit gamma-1	1353	sp|Q9Y678|COPG1_HUMAN Coatomer subunit gamma-1 OS=Homo sapiens GN=COPG1 PE=1 SV=1
19.204	20.2709	19.5612	19.5858	21.1482	21.5125	PPP2R1A	0.184928	1.07016			0.327644	7	7	7	20.2	20.2	20.2	65.308	0	16.593	6888700	10	P30153;Q32PI5;B3KQV6;C9J9C1;P30154-4;P30154;P30154-3;P30154-2;H0YDG7;P30154-5	P30153;Q32PI5;B3KQV6;C9J9C1	Serine/threonine-protein phosphatase 2A 65 kDa regulatory subunit A alpha isoform	809	sp|P30153|2AAA_HUMAN Serine/threonine-protein phosphatase 2A 65 kDa regulatory subunit A alpha isoform OS=Homo sapiens GN=PPP2R1A PE=1 SV=4;sp|Q32PI5|2AAA_BOVIN Serine/threonine-protein phosphatase 2A 65 kDa regulatory subunit A alpha isoform OS=Bos taurus
18.5092	18.4495	18.4811	16.4329	15.9345	18.8141	PPP2R2A;PPP2R2B;PPP2R2D	0.185463	-1.41942			0.328083	1	1	1	7.1	7.1	7.1	23.007	0	29.649	1462800	1	E5RFR9;Q5E9Q7;Q00005-6;Q00005;Q00005-2;P63151;Q00005-3;Q66LE6;P63151-2;Q00005-4;Q00005-5;Q00005-7	E5RFR9;Q5E9Q7;Q00005-6;Q00005;Q00005-2;P63151;Q00005-3;Q66LE6;P63151-2;Q00005-4;Q00005-5;Q00005-7	Serine/threonine-protein phosphatase 2A 55 kDa regulatory subunit B beta isoform;Serine/threonine-protein phosphatase 2A 55 kDa regulatory subunit B alpha isoform;Serine/threonine-protein phosphatase 2A 55 kDa regulatory subunit B delta isoform	355	tr|E5RFR9|E5RFR9_HUMAN Isoform of P63151, Serine/threonine-protein phosphatase 2A 55 kDa regulatory subunit B alpha isoform (Fragment) OS=Homo sapiens GN=PPP2R2A PE=1 SV=1;sp|Q5E9Q7|2ABB_BOVIN Serine/threonine-protein phosphatase 2A 55 kDa regulatory subun
20.2572	19.9196	20.5364	19.5196	19.7656	20.1763	CDC37	0.186115	-0.417228			0.328497	1	1	1	20.2	20.2	20.2	11.545	0	40.734	5473600	6	K7EIU0;K7EQA9;Q5EAC6;Q16543	K7EIU0;K7EQA9;Q5EAC6;Q16543	Hsp90 co-chaperone Cdc37;Hsp90 co-chaperone Cdc37, N-terminally processed	519	tr|K7EIU0|K7EIU0_HUMAN Isoform of Q16543, Hsp90 co-chaperone Cdc37 (Fragment) OS=Homo sapiens GN=CDC37 PE=1 SV=1;tr|K7EQA9|K7EQA9_HUMAN Isoform of Q16543, Hsp90 co-chaperone Cdc37 (Fragment) OS=Homo sapiens GN=CDC37 PE=1 SV=1;sp|Q5EAC6|CDC37_BOVIN Hsp90 co
18.4973	18.4502	18.6566	18.4638	19.5835	19.1407	PSMD5	0.186467	0.527971			0.328497	1	1	1	12.5	12.5	12.5	82.207	0.010023	1.29	2252900	1	F2Z3J2;Q0P5A6;Q16401-2;Q16401	F2Z3J2;Q0P5A6;Q16401-2;Q16401	26S proteasome non-ATPase regulatory subunit 5	409	tr|F2Z3J2|F2Z3J2_HUMAN Isoform of Q16401, 26S proteasome non-ATPase regulatory subunit 5 OS=Homo sapiens GN=PSMD5 PE=1 SV=1;sp|Q0P5A6|PSMD5_BOVIN 26S proteasome non-ATPase regulatory subunit 5 OS=Bos taurus GN=PSMD5 PE=2 SV=1;sp|Q16401-2|PSMD5_HUMAN Isofor
19.3149	18.8171	19.9448	19.036	17.4954	18.7855	TPM4	0.186765	-0.91997			0.328497	3	3	2	14.9	14.9	9.7	28.521	0	14.237	2786800	3	P67936;H0YL80;K7EP68;H0YKX5;H0YKP3;K7ERG3;K7ENT6;H0YNC7;F5H7S3;H7BYY1;H0YK48;H0YL52;B7Z596;Q5TCU3;Q5KR49;Q5KR48-2;Q5KR48;Q5KR47;CON__Q3SX28;J3KN67;Q5TCU8;Q6ZN40;P09493-2;P09493-5;P07951-3;P67936-2;P09493-9;P09493-8;P09493-7;P09493-6;P09493-4;P09493-3;P09493-10;P09493;P07951-2;P07951;P06753	P67936	Tropomyosin alpha-4 chain	992	sp|P67936|TPM4_HUMAN Tropomyosin alpha-4 chain OS=Homo sapiens GN=TPM4 PE=1 SV=3
17.4965	17.1418	16.4296	18.0511	17.8451	17.1518	TOM1	0.187085	0.660063			0.328497	1	1	1	10.4	10.4	10.4	14.16	0	2.692	543620	2	V9GZ68;V9GYF4;B0QY02;Q6UW50;B0QY01;O60784-4;O60784;O60784-2	V9GZ68;V9GYF4;B0QY02;Q6UW50;B0QY01;O60784-4;O60784;O60784-2	Target of Myb protein 1	169	tr|V9GZ68|V9GZ68_HUMAN Isoform of O60784, Target of Myb protein 1 (Fragment) OS=Homo sapiens GN=TOM1 PE=1 SV=1;tr|V9GYF4|V9GYF4_HUMAN Isoform of O60784, Target of Myb protein 1 (Fragment) OS=Homo sapiens GN=TOM1 PE=1 SV=1;tr|B0QY02|B0QY02_HUMAN Isoform of
21.2414	21.3319	20.897	21.0712	22.231	21.9478	USP5	0.187343	0.593191			0.328497	6	6	6	13.9	13.9	13.9	93.307	0	33.952	14665000	11	P45974-2;P45974;F5H571	P45974-2;P45974	Ubiquitin carboxyl-terminal hydrolase 5	863	sp|P45974-2|UBP5_HUMAN Isoform of P45974, Isoform Short of Ubiquitin carboxyl-terminal hydrolase 5 OS=Homo sapiens GN=USP5;sp|P45974|UBP5_HUMAN Ubiquitin carboxyl-terminal hydrolase 5 OS=Homo sapiens GN=USP5 PE=1 SV=2
19.3332	18.8778	19.526	20.4822	19.1101	20.6019	NCL	0.187425	0.819054			0.328497	2	2	2	10.8	10.8	10.8	32.446	0	4.239	3826200	4	H7BY16;P19338	H7BY16;P19338	Nucleolin	485	tr|H7BY16|H7BY16_HUMAN Isoform of P19338, Nucleolin (Fragment) OS=Homo sapiens GN=NCL PE=1 SV=7;sp|P19338|NUCL_HUMAN Nucleolin OS=Homo sapiens GN=NCL PE=1 SV=3
19.392	19.6063	18.5651	19.9474	19.503	19.7361	DNAJC13	0.18922	0.541015			0.330788	3	3	3	1.7	1.7	1.7	254.41	0	79.651	3640400	4	O75165;H0YA63	O75165	DnaJ homolog subfamily C member 13	584	sp|O75165|DJC13_HUMAN DnaJ homolog subfamily C member 13 OS=Homo sapiens GN=DNAJC13 PE=1 SV=5
16.9402	17.1828	17.1677	16.6838	15.471	16.9484	HEBP1	0.189311	-0.72915			0.330788	1	1	1	12.8	12.8	12.8	14.72	0	24.806	530660	1	F5GWX2;Q148C9;Q9NRV9	F5GWX2;Q148C9;Q9NRV9	Heme-binding protein 1	410	tr|F5GWX2|F5GWX2_HUMAN Isoform of Q9NRV9, Heme-binding protein 1 OS=Homo sapiens GN=HEBP1 PE=1 SV=1;sp|Q148C9|HEBP1_BOVIN Heme-binding protein 1 OS=Bos taurus GN=HEBP1 PE=2 SV=1;sp|Q9NRV9|HEBP1_HUMAN Heme-binding protein 1 OS=Homo sapiens GN=HEBP1 PE=1 SV=
18.6194	20.7371	16.9124	17.2004	15.9035	17.4675	SUPT16H	0.190749	-1.89913			0.332578	5	5	5	6.5	6.5	6.5	119.91	0	57.388	4502400	5	Q9Y5B9	Q9Y5B9	FACT complex subunit SPT16	1347	sp|Q9Y5B9|SP16H_HUMAN FACT complex subunit SPT16 OS=Homo sapiens GN=SUPT16H PE=1 SV=1
20.9712	21.5757	20.4105	21.5338	21.5062	21.5051	IGF2R	0.190919	0.529277			0.332578	5	5	4	4	4	3.6	274.37	0	14.072	12081000	14	P11717;S4R328	P11717	Cation-independent mannose-6-phosphate receptor	715	sp|P11717|MPRI_HUMAN Cation-independent mannose-6-phosphate receptor OS=Homo sapiens GN=IGF2R PE=1 SV=3
18.5033	19.0076	18.7994	18.6932	19.9751	19.5419	SRP72	0.191998	0.633248			0.333947	2	2	2	6.2	6.2	6.2	39.554	0	32.687	3071500	3	D6RDY6;O76094;O76094-2	D6RDY6;O76094;O76094-2	Signal recognition particle subunit SRP72	348	tr|D6RDY6|D6RDY6_HUMAN Isoform of O76094, Signal recognition particle subunit SRP72 (Fragment) OS=Homo sapiens GN=SRP72 PE=1 SV=2;sp|O76094|SRP72_HUMAN Signal recognition particle subunit SRP72 OS=Homo sapiens GN=SRP72 PE=1 SV=3;sp|O76094-2|SRP72_HUMAN Iso
24.7994	24.4052	25.0204	24.2034	24.1779	24.6926	MYL6	0.193541	-0.383698			0.336119	5	5	5	51.7	51.7	51.7	16.29	0	23.446	142190000	24	F8W1R7;P60661-2;P60661;G3V1V0;P60660-2;P60660;F8VPF3;J3KND3;G8JLA2;B7Z6Z4;G3V1Y7;F8VZU9;F8W1I5;F8W180;P14649	F8W1R7;P60661-2;P60661;G3V1V0;P60660-2;P60660;F8VPF3;J3KND3;G8JLA2;B7Z6Z4;G3V1Y7	Myosin light polypeptide 6	439	tr|F8W1R7|F8W1R7_HUMAN Isoform of P60660, Myosin light polypeptide 6 OS=Homo sapiens GN=MYL6 PE=1 SV=1;sp|P60661-2|MYL6_BOVIN Isoform Smooth muscle of Myosin light polypeptide 6 OS=Bos taurus GN=MYL6;sp|P60661|MYL6_BOVIN Myosin light polypeptide 6 OS=Bos t
21.9868	22.1763	21.6225	22.2441	22.0441	22.3877	COL1A1	0.194456	0.296762			0.337195	2	2	2	2.7	2.7	2.7	138.94	0	3.376	20961000	3	P02453;P02452	P02453;P02452	Collagen alpha-1(I) chain	633	sp|P02453|CO1A1_BOVIN Collagen alpha-1(I) chain OS=Bos taurus GN=COL1A1 PE=1 SV=3;sp|P02452|CO1A1_HUMAN Collagen alpha-1(I) chain OS=Homo sapiens GN=COL1A1 PE=1 SV=5
18.4611	18.6803	19.1425	18.9478	19.0732	19.3532	ANK1	0.195159	0.363436			0.337901	2	2	2	3.1	3.1	3.1	115.76	0	9.184	2531400	6	H0YBS0;P16157-2;P16157-11;P16157-9;P16157-6;P16157-7;P16157-4;P16157-13;P16157-10;P16157-15;P16157-8;P16157-5;P16157-16;P16157-3;P16157;P16157-21;P16157-12;P16157-14	H0YBS0;P16157-2;P16157-11;P16157-9;P16157-6;P16157-7;P16157-4;P16157-13;P16157-10;P16157-15;P16157-8;P16157-5;P16157-16;P16157-3;P16157;P16157-21;P16157-12;P16157-14	Ankyrin-1	463	tr|H0YBS0|H0YBS0_HUMAN Isoform of P16157, Ankyrin-1 (Fragment) OS=Homo sapiens GN=ANK1 PE=1 SV=1;sp|P16157-2|ANK1_HUMAN Isoform of P16157, Isoform Er16 of Ankyrin-1 OS=Homo sapiens GN=ANK1;sp|P16157-11|ANK1_HUMAN Isoform of P16157, Isoform Er10 of Ankyrin-
16.7002	19.2971	20.0556	16.7765	16.1636	17.8616	GOT1	0.196527	-1.75042			0.339754	2	2	2	9.7	9.7	9.7	46.247	0.0095923	14.014	2228100	2	P17174;P17174-2	P17174;P17174-2	Aspartate aminotransferase, cytoplasmic	744	sp|P17174|AATC_HUMAN Aspartate aminotransferase, cytoplasmic OS=Homo sapiens GN=GOT1 PE=1 SV=3;sp|P17174-2|AATC_HUMAN Isoform of P17174, Isoform 2 of Aspartate aminotransferase, cytoplasmic OS=Homo sapiens GN=GOT1
21.0797	20.805	21.2945	20.1755	16.1757	20.4167	FMNL1	0.197044	-2.1371			0.340133	4	4	4	5.9	5.9	5.9	121.85	0	78.173	8477800	6	O95466;O95466-2;O95466-3;K7EJE6;K7EK60;A0A0A0MR62	O95466;O95466-2;O95466-3;K7EJE6;K7EK60;A0A0A0MR62	Formin-like protein 1	611	sp|O95466|FMNL1_HUMAN Formin-like protein 1 OS=Homo sapiens GN=FMNL1 PE=1 SV=3;sp|O95466-2|FMNL1_HUMAN Isoform of O95466, Isoform 2 of Formin-like protein 1 OS=Homo sapiens GN=FMNL1;sp|O95466-3|FMNL1_HUMAN Isoform of O95466, Isoform 3 of Formin-like protei
20.5551	20.5495	20.4744	20.5443	19.9181	20.27	KIDINS220	0.19816	-0.282152			0.340923	2	2	2	2.3	2.3	2.3	118.38	0	3.344	6869500	1	H0Y8E4;E9PH70;Q9ULH0-3;Q9ULH0-2;Q9ULH0-4;Q9ULH0	H0Y8E4;E9PH70;Q9ULH0-3;Q9ULH0-2;Q9ULH0-4;Q9ULH0	Kinase D-interacting substrate of 220 kDa	390	tr|H0Y8E4|H0Y8E4_HUMAN Isoform of Q9ULH0, Kinase D-interacting substrate of 220 kDa (Fragment) OS=Homo sapiens GN=KIDINS220 PE=1 SV=1;tr|E9PH70|E9PH70_HUMAN Isoform of Q9ULH0, Kinase D-interacting substrate of 220 kDa (Fragment) OS=Homo sapiens GN=KIDINS22
17.5622	17.2989	16.6402	17.3656	18.4833	17.6535	WDR82	0.198263	0.667007			0.340923	1	1	1	6.4	6.4	6.4	35.079	0	25.206	584730	1	Q6UXN9	Q6UXN9	WD repeat-containing protein 82	1178	sp|Q6UXN9|WDR82_HUMAN WD repeat-containing protein 82 OS=Homo sapiens GN=WDR82 PE=1 SV=1
16.3625	16.3848	15.4495	16.5368	16.4064	17.975	MDN1	0.198658	0.907153			0.340923	1	1	1	1.2	1.2	1.2	133.23	0	29.917	90952	1	Q5T795;Q9NU22	Q5T795;Q9NU22	Midasin	1168	tr|Q5T795|Q5T795_HUMAN Isoform of Q9NU22, Midasin (Fragment) OS=Homo sapiens GN=MDN1 PE=1 SV=1;sp|Q9NU22|MDN1_HUMAN Midasin OS=Homo sapiens GN=MDN1 PE=1 SV=2
20.6491	20.417	20.0217	20.5135	20.7505	21.7051	EFTUD2	0.198813	0.627047			0.340923	5	5	5	9.4	9.4	9.4	109.38	0	6.672	8795300	4	A4FUD3;Q15029-2;Q15029;Q15029-3;K7EP67;K7EJ74	A4FUD3;Q15029-2;Q15029;Q15029-3;K7EP67	116 kDa U5 small nuclear ribonucleoprotein component	130	sp|A4FUD3|U5S1_BOVIN 116 kDa U5 small nuclear ribonucleoprotein component OS=Bos taurus GN=EFTUD2 PE=2 SV=1;sp|Q15029-2|U5S1_HUMAN Isoform of Q15029, Isoform 2 of 116 kDa U5 small nuclear ribonucleoprotein component OS=Homo sapiens GN=EFTUD2;sp|Q15029|U5S1
16.6041	14.264	15.1176	16.1592	18.887	16.1763	NLRC4	0.198996	1.7456			0.340923	1	1	1	0.9	0.9	0.9	116.16	1	-2	1254800	0	Q9NPP4	Q9NPP4	NLR family CARD domain-containing protein 4	1300	sp|Q9NPP4|NLRC4_HUMAN NLR family CARD domain-containing protein 4 OS=Homo sapiens GN=NLRC4 PE=1 SV=2
18.7682	16.0845	19.2835	20.1299	19.6534	19.0871	EEF1D	0.202522	1.5781			0.346203	3	3	3	16.5	16.5	16.5	28.821	0	76.879	2590100	5	E9PK01;A0A087X1X7;E9PRY8;P29692-3;P29692;P29692-2;E9PN91;E9PMW7;E9PIZ1;E9PPR1;E9PL12;E9PL71;E9PQ49;E9PI39;H0YCK7;E9PQZ1;P29692-4;E9PQC9;E9PKK3;E9PK72;H0YE58;E9PK06;H0YE72	E9PK01;A0A087X1X7;E9PRY8;P29692-3;P29692;P29692-2;E9PN91;E9PMW7;E9PIZ1;E9PPR1;E9PL12;E9PL71;E9PQ49;E9PI39;H0YCK7;E9PQZ1;P29692-4	Elongation factor 1-delta	47	tr|E9PK01|E9PK01_HUMAN Isoform of P29692, Elongation factor 1-delta (Fragment) OS=Homo sapiens GN=EEF1D PE=1 SV=1;tr|A0A087X1X7|A0A087X1X7_HUMAN Isoform of P29692, Elongation factor 1-delta OS=Homo sapiens GN=EEF1D PE=1 SV=1;tr|E9PRY8|E9PRY8_HUMAN Isoform
16.135	15.7716	14.4987	16.8776	16.9149	24.6926	SERPINA12	0.202685	4.02659			0.346203	1	1	1	2.7	2.7	2.7	47.174	0.010125	13.182	21745000	1	Q8IW75	Q8IW75	Serpin A12	1202	sp|Q8IW75|SPA12_HUMAN Serpin A12 OS=Homo sapiens GN=SERPINA12 PE=1 SV=1
27.1238	26.6157	27.4722	26.7054	26.4696	26.8127	GNB1	0.203338	-0.40797			0.346799	17	17	10	71.5	71.5	41.2	37.377	0	229.75	643930000	90	P62871;P62873;P62873-2;F6UT28;B1AKQ8;F6X3N5;B3KVK2;F5H8J8;F5H100;F5H0S8;E9PCP0;P16520-2;P16520	P62871;P62873;P62873-2;F6UT28	Guanine nucleotide-binding protein G(I)/G(S)/G(T) subunit beta-1	975	sp|P62871|GBB1_BOVIN Guanine nucleotide-binding protein G(I)/G(S)/G(T) subunit beta-1 OS=Bos taurus GN=GNB1 PE=1 SV=3;sp|P62873|GBB1_HUMAN Guanine nucleotide-binding protein G(I)/G(S)/G(T) subunit beta-1 OS=Homo sapiens GN=GNB1 PE=1 SV=3;sp|P62873-2|GBB1_H
20.9562	20.5624	21.3575	16.8078	20.5214	20.1042	ELMO1	0.204108	-1.81425			0.347593	5	5	5	10.9	10.9	10.9	83.829	0	32.083	7864800	7	Q92556;H7C0S6;H7C3P3;H7C0N5;C9JIW2;C9IZR8;C9J5X3;C9JB20;Q5JVZ8;Q5JVZ4;H0YCM7;Q5JVZ5;A4FUD6;Q96JJ3-3;Q96JJ3	Q92556;H7C0S6;H7C3P3	Engulfment and cell motility protein 1	1230	sp|Q92556|ELMO1_HUMAN Engulfment and cell motility protein 1 OS=Homo sapiens GN=ELMO1 PE=1 SV=2;tr|H7C0S6|H7C0S6_HUMAN Isoform of Q92556, Engulfment and cell motility protein 1 (Fragment) OS=Homo sapiens GN=ELMO1 PE=1 SV=1;tr|H7C3P3|H7C3P3_HUMAN Isoform of
25.118	24.6309	25.1643	24.2546	24.4463	24.9704	RAB7A	0.204889	-0.413958			0.348403	11	11	11	59.4	59.4	59.4	23.489	0	131.99	148290000	26	P51149;Q3T0F5;C9J592;C9J8S3;C9IZZ0;C9J4V0;C9J4S4;C9J7D1	P51149;Q3T0F5;C9J592;C9J8S3	Ras-related protein Rab-7a	895	sp|P51149|RAB7A_HUMAN Ras-related protein Rab-7a OS=Homo sapiens GN=RAB7A PE=1 SV=1;sp|Q3T0F5|RAB7A_BOVIN Ras-related protein Rab-7a OS=Bos taurus GN=RAB7A PE=2 SV=1;tr|C9J592|C9J592_HUMAN Isoform of P51149, Ras-related protein Rab-7a (Fragment) OS=Homo sa
21.8379	22.3341	20.9655	21.8235	22.6869	23.1592	MARS	0.205859	0.844025			0.349531	7	7	7	12.8	12.8	12.8	101.11	0	14.42	22843000	10	P56192;P56192-2;F5H2V6;H0YHV5;Q2T9L8;F8VPL7;F8VS26;H0YHL6;F8W0M7;F8W0S4;F8VZZ9;H0YI94;H0YI27;H0YIP0	P56192;P56192-2	Methionine--tRNA ligase, cytoplasmic	926	sp|P56192|SYMC_HUMAN Methionine--tRNA ligase, cytoplasmic OS=Homo sapiens GN=MARS PE=1 SV=2;sp|P56192-2|SYMC_HUMAN Isoform of P56192, Isoform 2 of Methionine--tRNA ligase, cytoplasmic OS=Homo sapiens GN=MARS
16.643	18.0501	14.699	17.8571	17.6451	18.3833	NOP58	0.207064	1.49778			0.350837	1	1	1	3.4	3.4	3.4	59.578	0	47.921	802350	1	Q9Y2X3	Q9Y2X3	Nucleolar protein 58	1342	sp|Q9Y2X3|NOP58_HUMAN Nucleolar protein 58 OS=Homo sapiens GN=NOP58 PE=1 SV=1
15.9715	16.0454	15.9553	16.1413	16.3484	17.7212	ITPR1;ITPR2	0.20729	0.746219			0.350837	1	1	1	0.5	0.5	0.5	307.82	1	-2	967220	0	Q8WN96;Q9TU34;Q14643-4;Q14571;Q14643-3;Q14643-8;Q14643-7;Q14643-5;Q14643-6;Q14643-2;Q14643	Q8WN96;Q9TU34;Q14643-4;Q14571;Q14643-3;Q14643-8;Q14643-7;Q14643-5;Q14643-6;Q14643-2;Q14643	Inositol 1,4,5-trisphosphate receptor type 1;Inositol 1,4,5-trisphosphate receptor type 2	1076	sp|Q8WN96|ITPR2_BOVIN Inositol 1,4,5-trisphosphate receptor type 2 OS=Bos taurus GN=ITPR2 PE=2 SV=1;sp|Q9TU34|ITPR1_BOVIN Inositol 1,4,5-trisphosphate receptor type 1 OS=Bos taurus GN=ITPR1 PE=1 SV=1;sp|Q14643-4|ITPR1_HUMAN Isoform of Q14643, Isoform 4 of
16.3851	14.8278	15.0668	15.9027	18.6783	16.2153	HELZ2	0.207551	1.50553			0.350837	1	1	1	0.5	0.5	0.5	294.65	1	-2	403550	0	Q9BYK8	Q9BYK8	Helicase with zinc finger domain 2	1272	sp|Q9BYK8|HELZ2_HUMAN Helicase with zinc finger domain 2 OS=Homo sapiens GN=HELZ2 PE=1 SV=6
20.0716	19.758	20.2934	18.7875	19.192	20.1722	CNN2	0.209159	-0.657104			0.353033	2	2	1	22.3	22.3	11.5	16.498	0	34.389	4809900	1	K7ES69;A0A087X271;B4DDF4;B4DUT8;Q99439-2;Q99439;A0A087WV51;H3BQH0;A0A087X1X5;H3BVI6	K7ES69;A0A087X271;B4DDF4;B4DUT8;Q99439-2;Q99439;A0A087WV51;H3BQH0;A0A087X1X5;H3BVI6	Calponin;Calponin-2	50	tr|K7ES69|K7ES69_HUMAN Isoform of Q99439, Calponin-2 OS=Homo sapiens GN=CNN2 PE=1 SV=1;tr|A0A087X271|A0A087X271_HUMAN Isoform of Q99439, Calponin (Fragment) OS=Homo sapiens GN=CNN2 PE=1 SV=1;tr|B4DDF4|B4DDF4_HUMAN Isoform of Q99439, Calponin OS=Homo sapien
22.1445	22.0544	22.3196	22.0752	22.9075	22.7151	TAF7L	0.209784	0.393108			0.353565	1	1	1	6.3	6.3	6.3	34.726	1	-2	25629000	1	Q5H9L4-3;Q5H9L4-2	Q5H9L4-3;Q5H9L4-2	Transcription initiation factor TFIID subunit 7-like	1167	sp|Q5H9L4-3|TAF7L_HUMAN Isoform of Q5H9L4, Isoform 3 of Transcription initiation factor TFIID subunit 7-like OS=Homo sapiens GN=TAF7L;sp|Q5H9L4-2|TAF7L_HUMAN Isoform of Q5H9L4, Isoform 2 of Transcription initiation factor TFIID subunit 7-like OS=Homo sapie
20.3625	20.3305	20.0985	20.3923	20.8603	20.3554	SARS	0.210249	0.272157			0.353825	3	3	3	5.8	5.8	5.8	61.312	0	49.332	6486400	9	Q5T5C7;P49591;Q9GMB8	Q5T5C7;P49591;Q9GMB8	Serine--tRNA ligase, cytoplasmic	883	tr|Q5T5C7|Q5T5C7_HUMAN Isoform of P49591, Serine--tRNA ligase, cytoplasmic OS=Homo sapiens GN=SARS PE=1 SV=1;sp|P49591|SYSC_HUMAN Serine--tRNA ligase, cytoplasmic OS=Homo sapiens GN=SARS PE=1 SV=3;sp|Q9GMB8|SYSC_BOVIN Serine--tRNA ligase, cytoplasmic OS=Bo
16.9267	17.926	17.7767	17.7547	14.9802	16.0198	NOTCH1	0.210581	-1.29154			0.353863	1	1	1	0.6	0.6	0.6	272.5	0	24.822	685230	2	P46531	P46531	Neurogenic locus notch homolog protein 1;Notch 1 extracellular truncation;Notch 1 intracellular domain	865	sp|P46531|NOTC1_HUMAN Neurogenic locus notch homolog protein 1 OS=Homo sapiens GN=NOTCH1 PE=1 SV=4
20.6882	19.6094	21.9752	16.699	20.8428	18.5805	CCNY	0.211392	-2.05015			0.354703	2	2	2	11.1	11.1	11.1	33.245	0	59.845	8483100	5	Q8ND76-3;Q8ND76-2;Q8ND76	Q8ND76-3;Q8ND76-2;Q8ND76	Cyclin-Y	1213	sp|Q8ND76-3|CCNY_HUMAN Isoform of Q8ND76, Isoform 3 of Cyclin-Y OS=Homo sapiens GN=CCNY;sp|Q8ND76-2|CCNY_HUMAN Isoform of Q8ND76, Isoform 2 of Cyclin-Y OS=Homo sapiens GN=CCNY;sp|Q8ND76|CCNY_HUMAN Cyclin-Y OS=Homo sapiens GN=CCNY PE=1 SV=2
15.72	16.1542	16.5349	16.7073	16.2007	16.9061	ADAM15	0.211873	0.468307			0.354988	2	2	2	3.9	3.9	3.9	68.255	0	37.496	606300	1	Q13444-13;Q13444-10;Q13444-9;Q13444-8;Q13444-2;Q13444-7;Q13444-6;Q13444-12;Q13444-5;Q13444-4;Q13444-3;Q13444;Q13444-11	Q13444-13;Q13444-10;Q13444-9;Q13444-8;Q13444-2;Q13444-7;Q13444-6;Q13444-12;Q13444-5;Q13444-4;Q13444-3;Q13444;Q13444-11	Disintegrin and metalloproteinase domain-containing protein 15	1062	sp|Q13444-13|ADA15_HUMAN Isoform of Q13444, Isoform 13 of Disintegrin and metalloproteinase domain-containing protein 15 OS=Homo sapiens GN=ADAM15;sp|Q13444-10|ADA15_HUMAN Isoform of Q13444, Isoform 10 of Disintegrin and metalloproteinase domain-containing
21.4906	20.9391	21.6647	21.6289	22.5184	21.5967	DPYSL2	0.214293	0.549918			0.358496	6	6	6	15.9	15.9	15.9	58.162	0	38.024	15099000	12	Q16555-2;Q16555;O02675;E5RFU4;H0YBT4;Q14195;Q14195-2	Q16555-2;Q16555;O02675	Dihydropyrimidinase-related protein 2	1099	sp|Q16555-2|DPYL2_HUMAN Isoform of Q16555, Isoform 2 of Dihydropyrimidinase-related protein 2 OS=Homo sapiens GN=DPYSL2;sp|Q16555|DPYL2_HUMAN Dihydropyrimidinase-related protein 2 OS=Homo sapiens GN=DPYSL2 PE=1 SV=1;sp|O02675|DPYL2_BOVIN Dihydropyrimidinas
21.1858	21.995	21.4882	22.1549	22.0806	21.671	RPL8	0.214595	0.412502			0.358496	3	3	3	20.4	20.4	20.4	25.594	0	37.707	16824000	3	E9PKU4;Q3T0S6;P62917;E9PP36;E9PKZ0;G3V1A1	E9PKU4;Q3T0S6;P62917;E9PP36;E9PKZ0	60S ribosomal protein L8	395	tr|E9PKU4|E9PKU4_HUMAN Isoform of P62917, 60S ribosomal protein L8 (Fragment) OS=Homo sapiens GN=RPL8 PE=1 SV=1;sp|Q3T0S6|RL8_BOVIN 60S ribosomal protein L8 OS=Bos taurus GN=RPL8 PE=2 SV=3;sp|P62917|RL8_HUMAN 60S ribosomal protein L8 OS=Homo sapiens GN=RPL
20.8981	20.7756	20.7364	19.6244	20.3489	20.8506	PEF1	0.215041	-0.528735			0.358716	2	2	2	8.5	8.5	8.5	30.381	0	28.001	8255900	2	Q9UBV8	Q9UBV8	Peflin	1320	sp|Q9UBV8|PEF1_HUMAN Peflin OS=Homo sapiens GN=PEF1 PE=1 SV=1
20.2405	19.0911	18.9906	19.8352	21.3339	19.922	RPL9	0.216686	0.922956			0.360933	3	3	3	23.6	23.6	23.6	20.874	0	18.739	5132500	2	D6RAN4;P32969;E7ESE0;H0Y9V9;Q3SYR7;H0Y9R4	D6RAN4;P32969;E7ESE0;H0Y9V9;Q3SYR7	60S ribosomal protein L9	341	tr|D6RAN4|D6RAN4_HUMAN Isoform of P32969, 60S ribosomal protein L9 (Fragment) OS=Homo sapiens GN=RPL9 PE=1 SV=7;sp|P32969|RL9_HUMAN 60S ribosomal protein L9 OS=Homo sapiens GN=RPL9 PE=1 SV=1;tr|E7ESE0|E7ESE0_HUMAN Isoform of P32969, 60S ribosomal protein L
19.428	19.6212	19.3599	19.4712	19.229	18.8777	FLVCR1	0.217017	-0.277075			0.360958	2	2	2	5.8	5.8	5.8	59.862	0	22.612	3322000	2	Q9Y5Y0;H7C3Z2;Q9Y5Y0-2	Q9Y5Y0;H7C3Z2;Q9Y5Y0-2	Feline leukemia virus subgroup C receptor-related protein 1	1350	sp|Q9Y5Y0|FLVC1_HUMAN Feline leukemia virus subgroup C receptor-related protein 1 OS=Homo sapiens GN=FLVCR1 PE=1 SV=1;tr|H7C3Z2|H7C3Z2_HUMAN Isoform of Q9Y5Y0, Feline leukemia virus subgroup C receptor-related protein 1 (Fragment) OS=Homo sapiens GN=FLVCR1
19.2776	19.6833	16.4565	19.3428	20.8564	20.0622	DKC1	0.217715	1.61468			0.361591	2	2	2	13.5	13.5	13.5	25.722	0.0018232	20.697	3983500	2	H7C0M1;C9IYT0;O60832-2;O60832;H7BZF2;H7C2Q9	H7C0M1;C9IYT0;O60832-2;O60832;H7BZF2;H7C2Q9	H/ACA ribonucleoprotein complex subunit 4	211	tr|H7C0M1|H7C0M1_HUMAN Isoform of O60832, H/ACA ribonucleoprotein complex subunit 4 (Fragment) OS=Homo sapiens GN=DKC1 PE=1 SV=1;tr|C9IYT0|C9IYT0_HUMAN Isoform of O60832, H/ACA ribonucleoprotein complex subunit 4 (Fragment) OS=Homo sapiens GN=DKC1 PE=1 SV=
18.922	17.9685	18.3047	18.8363	18.594	19.213	COPB2	0.219898	0.482741			0.363669	1	1	1	2.1	2.1	2.1	102.39	0	3.975	1997200	3	P35605;P35606-2;P35606	P35605;P35606-2;P35606	Coatomer subunit beta	839	sp|P35605|COPB2_BOVIN Coatomer subunit beta OS=Bos taurus GN=COPB2 PE=1 SV=3;sp|P35606-2|COPB2_HUMAN Isoform of P35606, Isoform 2 of Coatomer subunit beta OS=Homo sapiens GN=COPB2;sp|P35606|COPB2_HUMAN Coatomer subunit beta OS=Homo sapiens GN=COPB2 PE=1
15.4743	17.9365	16.9087	17.3555	17.7344	19.122	FXR1	0.220044	1.29748			0.363669	2	2	2	5.3	5.3	5.3	50.99	0	27.784	1401300	1	E7EU85;E9PFF5;B4DXZ6;Q2TBT7;P51114-3;P51114-2;P51114;C9JZE0;C9JY20	E7EU85;E9PFF5;B4DXZ6;Q2TBT7;P51114-3;P51114-2;P51114;C9JZE0;C9JY20	Fragile X mental retardation syndrome-related protein 1	192	tr|E7EU85|E7EU85_HUMAN Isoform of P51114, Fragile X mental retardation syndrome-related protein 1 OS=Homo sapiens GN=FXR1 PE=1 SV=1;tr|E9PFF5|E9PFF5_HUMAN Isoform of P51114, Fragile X mental retardation syndrome-related protein 1 OS=Homo sapiens GN=FXR1 PE
18.4931	18.5352	15.5046	18.5744	18.9782	19.5038	FMOD	0.220237	1.50782			0.363669	2	2	2	8	8	8	43.037	0	42.224	1855900	3	P13605;Q06828	P13605;Q06828	Fibromodulin	726	sp|P13605|FMOD_BOVIN Fibromodulin OS=Bos taurus GN=FMOD PE=1 SV=2;sp|Q06828|FMOD_HUMAN Fibromodulin OS=Homo sapiens GN=FMOD PE=1 SV=2
20.1866	19.9823	20.295	20.4671	20.4128	20.1589	ANP32E	0.220241	0.191616			0.363669	1	1	1	12.3	12.3	12.3	13.128	0.0073111	1.46	5844100	1	E9PPH5;Q9BTT0-3;Q9BTT0	E9PPH5;Q9BTT0-3;Q9BTT0	Acidic leucine-rich nuclear phosphoprotein 32 family member E	402	tr|E9PPH5|E9PPH5_HUMAN Isoform of Q9BTT0, Acidic leucine-rich nuclear phosphoprotein 32 family member E (Fragment) OS=Homo sapiens GN=ANP32E PE=1 SV=1;sp|Q9BTT0-3|AN32E_HUMAN Isoform of Q9BTT0, Isoform 3 of Acidic leucine-rich nuclear phosphoprotein 32 fam
20.4411	20.5417	19.6517	20.3791	20.6486	21.3781	AP2M1	0.22342	0.590411			0.368385	2	2	2	8.3	8.3	8.3	49.526	0	4.769	7663400	3	A0A087WY71;Q3ZC13;E9PFW3;Q96CW1-2;Q96CW1;H7C4C3	A0A087WY71;Q3ZC13;E9PFW3;Q96CW1-2;Q96CW1;H7C4C3	AP-2 complex subunit mu	33	tr|A0A087WY71|A0A087WY71_HUMAN Isoform of Q96CW1, AP-2 complex subunit mu OS=Homo sapiens GN=AP2M1 PE=1 SV=1;sp|Q3ZC13|AP2M1_BOVIN AP-2 complex subunit mu OS=Bos taurus GN=AP2M1 PE=2 SV=1;tr|E9PFW3|E9PFW3_HUMAN Isoform of Q96CW1, AP-2 complex subunit mu OS
16.2152	15.9106	15.8452	13.6879	16.5325	13.4722	PACS1	0.22417	-1.42615			0.368531	1	1	1	13	13	13	88.193	1	-2	6379900	0	E9PSE1;E9PSG7	E9PSE1;E9PSG7		405	tr|E9PSE1|E9PSE1_HUMAN Isoform of Q6VY07, Phosphofurin acidic cluster sorting protein 1 (Fragment) OS=Homo sapiens GN=PACS1 PE=1 SV=7;tr|E9PSG7|E9PSG7_HUMAN Isoform of Q6VY07, Phosphofurin acidic cluster sorting protein 1 OS=Homo sapiens GN=PACS1 PE=1 SV=1
15.3417	17.4037	16.0731	17.2521	16.6695	17.9386	RAB11A	0.224469	1.01389			0.368531	4	1	1	31.5	15.7	15.7	24.393	0.0074751	1.541	184320	1	P62491;H3BMH2;H3BSC1;Q2TA29;P62491-2;H3BN38;B4DQU5	P62491;H3BMH2;H3BSC1;Q2TA29;P62491-2	Ras-related protein Rab-11A	968	sp|P62491|RB11A_HUMAN Ras-related protein Rab-11A OS=Homo sapiens GN=RAB11A PE=1 SV=3;tr|H3BMH2|H3BMH2_HUMAN Isoform of P62491, Ras-related protein Rab-11A (Fragment) OS=Homo sapiens GN=RAB11A PE=3 SV=1;tr|H3BSC1|H3BSC1_HUMAN Isoform of P62491, Ras-related
20.2668	20.8104	19.9898	21.0046	22.1173	20.3722	RPL5	0.224866	0.809031			0.368531	3	3	3	32.3	32.3	32.3	14.114	0	79.259	9030900	2	Q5T7N0;Q58DW5;P46777	Q5T7N0;Q58DW5;P46777	60S ribosomal protein L5	866	tr|Q5T7N0|Q5T7N0_HUMAN Isoform of P46777, 60S ribosomal protein L5 (Fragment) OS=Homo sapiens GN=RPL5 PE=1 SV=2;sp|Q58DW5|RL5_BOVIN 60S ribosomal protein L5 OS=Bos taurus GN=RPL5 PE=2 SV=3;sp|P46777|RL5_HUMAN 60S ribosomal protein L5 OS=Homo sapiens GN=RPL
18.4373	19.1241	19.8378	19.6923	19.5217	20.0465	CNDP2	0.225004	0.620485			0.368531	2	2	2	29.2	29.2	29.2	98.624	0.0074442	15.289	3498700	3	J3QQN6;J3QR27;J3QLU1;J3QKQ0;J3QRD0;J3QL02;J3KSV5;A0A087WYZ1;J3QKT2;Q96KP4;J3KSS4;J3KRD5;J3QRP4;A0A087WVS2;J3QRA8;Q96KP4-2	J3QQN6;J3QR27;J3QLU1;J3QKQ0;J3QRD0;J3QL02;J3KSV5;A0A087WYZ1;J3QKT2;Q96KP4;J3KSS4;J3KRD5;J3QRP4;A0A087WVS2;J3QRA8;Q96KP4-2	Cytosolic non-specific dipeptidase	40	tr|J3QQN6|J3QQN6_HUMAN Isoform of Q96KP4, Cytosolic non-specific dipeptidase (Fragment) OS=Homo sapiens GN=CNDP2 PE=1 SV=1;tr|J3QR27|J3QR27_HUMAN Isoform of Q96KP4, Cytosolic non-specific dipeptidase (Fragment) OS=Homo sapiens GN=CNDP2 PE=1 SV=1;tr|J3QLU1|
18.3779	18.3141	18.4374	15.9944	18.1621	17.9827	FKBP4	0.225124	-0.996713			0.368531	1	1	1	3.7	3.7	3.7	51.804	0.00092166	21.357	1422400	1	Q02790	Q02790	Peptidyl-prolyl cis-trans isomerase FKBP4;Peptidyl-prolyl cis-trans isomerase FKBP4, N-terminally processed	1028	sp|Q02790|FKBP4_HUMAN Peptidyl-prolyl cis-trans isomerase FKBP4 OS=Homo sapiens GN=FKBP4 PE=1 SV=3
18.5855	18.6437	19.7828	19.3133	19.9934	19.5787	ADH5	0.226311	0.624484			0.369601	1	1	1	14.8	14.8	14.8	12.215	0	35.405	3223700	6	D6RFE4;Q3ZC42;P11766	D6RFE4;Q3ZC42;P11766	Alcohol dehydrogenase class-3	352	tr|D6RFE4|D6RFE4_HUMAN Isoform of P11766, Alcohol dehydrogenase class-3 OS=Homo sapiens GN=ADH5 PE=1 SV=1;sp|Q3ZC42|ADHX_BOVIN Alcohol dehydrogenase class-3 OS=Bos taurus GN=ADH5 PE=2 SV=1;sp|P11766|ADHX_HUMAN Alcohol dehydrogenase class-3 OS=Homo sapiens
15.8685	15.8171	16.9889	17.1559	17.1742	16.3518	MYO18A	0.226591	0.669115			0.369601	1	1	1	0.9	0.9	0.9	231.1	0.007329	14.746	838770	0	A0A0D9SFK2;Q92614-5;Q92614-2;Q92614-3;Q92614-4;Q92614	A0A0D9SFK2;Q92614-5;Q92614-2;Q92614-3;Q92614-4;Q92614	Unconventional myosin-XVIIIa	98	tr|A0A0D9SFK2|A0A0D9SFK2_HUMAN Isoform of Q92614, Unconventional myosin-XVIIIa OS=Homo sapiens GN=MYO18A PE=1 SV=1;sp|Q92614-5|MY18A_HUMAN Isoform of Q92614, Isoform 5 of Unconventional myosin-XVIIIa OS=Homo sapiens GN=MYO18A;sp|Q92614-2|MY18A_HUMAN Isofor
22.8131	22.0583	22.4485	20.6174	21.4329	22.6162	ARF6	0.226749	-0.884475			0.369601	4	4	4	36.6	36.6	36.6	20.082	0	19.615	25317000	8	P62330	P62330	ADP-ribosylation factor 6	966	sp|P62330|ARF6_HUMAN ADP-ribosylation factor 6 OS=Homo sapiens GN=ARF6 PE=1 SV=2
16.496	16.1484	15.8239	16.0706	17.0986	18.7953	TMPO	0.227268	1.16536			0.369918	2	2	2	3.6	3.6	3.6	75.491	0.003518	18.731	1583500	1	P42166	P42166	Lamina-associated polypeptide 2, isoform alpha;Thymopoietin;Thymopentin	857	sp|P42166|LAP2A_HUMAN Lamina-associated polypeptide 2, isoform alpha OS=Homo sapiens GN=TMPO PE=1 SV=2
20.9782	20.2904	21.7885	19.6144	20.484	20.6676	CAP1	0.231086	-0.763676			0.375102	9	3	3	32.8	12.2	12.2	51.901	0	80.123	9655300	8	Q01518;Q01518-2;Q5T0R7;Q5T0R6;Q5T0R5;Q5T0R4;Q5T0R3;Q5T0R2;Q5T0R1;Q5T0R9	Q01518;Q01518-2;Q5T0R7;Q5T0R6;Q5T0R5;Q5T0R4;Q5T0R3;Q5T0R2;Q5T0R1	Adenylyl cyclase-associated protein 1;Adenylyl cyclase-associated protein	1023	sp|Q01518|CAP1_HUMAN Adenylyl cyclase-associated protein 1 OS=Homo sapiens GN=CAP1 PE=1 SV=5;sp|Q01518-2|CAP1_HUMAN Isoform of Q01518, Isoform 2 of Adenylyl cyclase-associated protein 1 OS=Homo sapiens GN=CAP1;tr|Q5T0R7|Q5T0R7_HUMAN Isoform of Q01518, Aden
15.6801	18.5603	18.2403	19.7315	19.7902	17.749	LIMD1	0.23111	1.59665			0.375102	1	1	1	2.6	2.6	2.6	65.534	0.0058577	15.631	1499500	1	C9JRJ5;Q9UGP4	C9JRJ5;Q9UGP4	LIM domain-containing protein 1	237	tr|C9JRJ5|C9JRJ5_HUMAN Isoform of Q9UGP4, LIM domain-containing protein 1 OS=Homo sapiens GN=LIMD1 PE=1 SV=1;sp|Q9UGP4|LIMD1_HUMAN LIM domain-containing protein 1 OS=Homo sapiens GN=LIMD1 PE=1 SV=1
18.6105	17.8581	19.9211	18.0032	17.9449	17.889	NF2	0.231463	-0.850901			0.375142	2	2	2	10	10	10	30.454	0.010228	13.509	2104000	2	P35240-7;P35240-4;P35240-6;P35240-5;P35240-8;P35240-3;P35240;P35240-2	P35240-7;P35240-4;P35240-6;P35240-5;P35240-8;P35240-3;P35240;P35240-2	Merlin	833	sp|P35240-7|MERL_HUMAN Isoform of P35240, Isoform 7 of Merlin OS=Homo sapiens GN=NF2;sp|P35240-4|MERL_HUMAN Isoform of P35240, Isoform 4 of Merlin OS=Homo sapiens GN=NF2;sp|P35240-6|MERL_HUMAN Isoform of P35240, Isoform 6 of Merlin OS=Homo sapiens GN=NF2;s
24.2073	24.1053	23.9577	24.2372	24.1359	24.2338	PRKCB	0.231968	0.112201			0.375426	15	15	14	33.1	33.1	30	76.932	0	37.144	89959000	31	P05126-2;P05126;P05771-2;P05771;P04409;P17252;I3L1Z0;A0A0C4DGL5;I3L148;H3BV73	P05126-2;P05126;P05771-2;P05771	Protein kinase C beta type	652	sp|P05126-2|KPCB_BOVIN Isoform Beta-II of Protein kinase C beta type OS=Bos taurus GN=PRKCB;sp|P05126|KPCB_BOVIN Protein kinase C beta type OS=Bos taurus GN=PRKCB PE=2 SV=4;sp|P05771-2|KPCB_HUMAN Isoform of P05771, Isoform Beta-II of Protein kinase C beta
23.9459	23.4467	23.9429	23.8111	23.3083	22.9964	RALA;RALB	0.232954	-0.406597			0.376471	6	6	6	38.3	38.3	38.3	23.567	0	14.208	64581000	11	P11233;H7C3P7;P11234;P11234-2;C9JPE8;C9JYR1;C9J6B1;C9JQB3;P11234-3;F8WEQ6	P11233;H7C3P7;P11234;P11234-2	Ras-related protein Ral-A;Ras-related protein Ral-B	710	sp|P11233|RALA_HUMAN Ras-related protein Ral-A OS=Homo sapiens GN=RALA PE=1 SV=1;tr|H7C3P7|H7C3P7_HUMAN Isoform of P11233, Ras-related protein Ral-A (Fragment) OS=Homo sapiens GN=RALA PE=1 SV=1;sp|P11234|RALB_HUMAN Ras-related protein Ral-B OS=Homo sapiens
15.2276	16.3195	16.7242	16.4181	17.2364	16.7475	GRWD1	0.233274	0.710225			0.376471	1	1	1	7	7	7	25.477	0	22.588	175990	2	M0QX71;Q1JQD2;Q9BQ67	M0QX71;Q1JQD2;Q9BQ67	Glutamate-rich WD repeat-containing protein 1	535	tr|M0QX71|M0QX71_HUMAN Isoform of Q9BQ67, Glutamate-rich WD repeat-containing protein 1 (Fragment) OS=Homo sapiens GN=GRWD1 PE=1 SV=1;sp|Q1JQD2|GRWD1_BOVIN Glutamate-rich WD repeat-containing protein 1 OS=Bos taurus GN=GRWD1 PE=2 SV=1;sp|Q9BQ67|GRWD1_HUMAN
20.32	20.3561	21.3052	20.4573	20.1422	19.8273	MDH1	0.234294	-0.518155			0.377544	1	1	1	14.2	14.2	14.2	13.044	0	12.864	7303900	6	C9JRL4;B9A041;C9JF79;Q3T145;P40925-2;P40925;P40925-3	C9JRL4;B9A041;C9JF79;Q3T145;P40925-2;P40925;P40925-3	Malate dehydrogenase;Malate dehydrogenase, cytoplasmic	208	tr|C9JRL4|C9JRL4_HUMAN Isoform of P40925, Malate dehydrogenase, cytoplasmic (Fragment) OS=Homo sapiens GN=MDH1 PE=1 SV=7;tr|B9A041|B9A041_HUMAN Isoform of P40925, Malate dehydrogenase, cytoplasmic OS=Homo sapiens GN=MDH1 PE=1 SV=1;tr|C9JF79|C9JF79_HUMAN Is
15.7247	18.2082	17.3416	17.8713	18.4059	18.1149	SNRPD3	0.234995	1.0392			0.377544	1	1	1	7.5	7.5	7.5	13.291	1	-2	855370	1	P62318-2;P62318	P62318-2;P62318	Small nuclear ribonucleoprotein Sm D3	964	sp|P62318-2|SMD3_HUMAN Isoform of P62318, Isoform 2 of Small nuclear ribonucleoprotein Sm D3 OS=Homo sapiens GN=SNRPD3;sp|P62318|SMD3_HUMAN Small nuclear ribonucleoprotein Sm D3 OS=Homo sapiens GN=SNRPD3 PE=1 SV=1
18.343	18.6428	17.8784	16.5698	16.4603	18.6751	KPNA2	0.235168	-1.05305			0.377544	2	2	2	5.9	5.9	5.9	57.861	0.0042337	16.344	1669700	1	P52292;J3QLL0;J3KS65	P52292;J3QLL0;J3KS65	Importin subunit alpha-1	900	sp|P52292|IMA1_HUMAN Importin subunit alpha-1 OS=Homo sapiens GN=KPNA2 PE=1 SV=1;tr|J3QLL0|J3QLL0_HUMAN Isoform of P52292, Importin subunit alpha-1 (Fragment) OS=Homo sapiens GN=KPNA2 PE=1 SV=1;tr|J3KS65|J3KS65_HUMAN Isoform of P52292, Importin subunit alp
20.1978	19.4664	19.7597	19.6992	20.8642	20.5752	NAP1L4	0.235444	0.571549			0.377544	6	5	5	22.4	19.5	19.5	42.823	0	22.827	5751500	11	Q99733;Q99733-2;C9JZI7;A8MXH2;C9J6D1;Q2TA40;E9PNW0;E9PJJ2;E9PS34;E9PNJ7;E9PKT8;H0YCI4;E9PKI2;C9J1B1;E9PP22	Q99733;Q99733-2;C9JZI7;A8MXH2;C9J6D1;Q2TA40;E9PNW0;E9PJJ2;E9PS34;E9PNJ7;E9PKT8;H0YCI4	Nucleosome assembly protein 1-like 4	1257	sp|Q99733|NP1L4_HUMAN Nucleosome assembly protein 1-like 4 OS=Homo sapiens GN=NAP1L4 PE=1 SV=1;sp|Q99733-2|NP1L4_HUMAN Isoform of Q99733, Isoform 2 of Nucleosome assembly protein 1-like 4 OS=Homo sapiens GN=NAP1L4;tr|C9JZI7|C9JZI7_HUMAN Isoform of Q99733,
20.87	20.5351	22.6304	20.6205	19.7216	20.6807	ACTN4	0.235593	-1.00423			0.377544	10	4	4	15.1	7.6	7.6	104.93	0	21.544	12039000	9	A5D7D1;O43707;O43707-2;H7C144;F5GXS2;O43707-3;K7EJH8;M0QZQ3;C9JY79;Q9H254-2;Q9H254-4;Q9H254	A5D7D1;O43707;O43707-2;H7C144;F5GXS2;O43707-3	Alpha-actinin-4	136	sp|A5D7D1|ACTN4_BOVIN Alpha-actinin-4 OS=Bos taurus GN=ACTN4 PE=2 SV=1;sp|O43707|ACTN4_HUMAN Alpha-actinin-4 OS=Homo sapiens GN=ACTN4 PE=1 SV=2;sp|O43707-2|ACTN4_HUMAN Isoform of O43707, Isoform ACTN4ISO of Alpha-actinin-4 OS=Homo sapiens GN=ACTN4;tr|H7C14
18.9801	19.0307	19.4121	18.9039	19.0765	18.7497	CSRP1	0.23609	-0.230968			0.377811	2	2	2	20	20	20	16.94	0	10.952	2743300	4	E9PP21;Q3MHY1;P21291;E9PND2	E9PP21;Q3MHY1;P21291;E9PND2	Cysteine and glycine-rich protein 1	401	tr|E9PP21|E9PP21_HUMAN Isoform of P21291, Cysteine and glycine-rich protein 1 OS=Homo sapiens GN=CSRP1 PE=1 SV=1;sp|Q3MHY1|CSRP1_BOVIN Cysteine and glycine-rich protein 1 OS=Bos taurus GN=CSRP1 PE=2 SV=3;sp|P21291|CSRP1_HUMAN Cysteine and glycine-rich prot
24.797	23.3707	24.3277	22.854	23.6025	23.8774	ARF1;ARF3	0.237584	-0.720523			0.379156	9	9	5	74.6	74.6	45.9	20.697	0	79.406	94278000	30	P84080;P84077;Q5E9I6;P61204;F5H423;P84081;F5H0C7;P61204-2;F5H1V1;F5H6T5;F8WDB3;H0YGG7	P84080;P84077;Q5E9I6;P61204;F5H423;P84081	ADP-ribosylation factor 1;ADP-ribosylation factor 3	1010	sp|P84080|ARF1_BOVIN ADP-ribosylation factor 1 OS=Bos taurus GN=ARF1 PE=1 SV=2;sp|P84077|ARF1_HUMAN ADP-ribosylation factor 1 OS=Homo sapiens GN=ARF1 PE=1 SV=2;sp|Q5E9I6|ARF3_BOVIN ADP-ribosylation factor 3 OS=Bos taurus GN=ARF3 PE=2 SV=3;sp|P61204|ARF3_HU
18.9422	19.3549	18.1133	19.0674	19.3236	19.7504	ACP1	0.237596	0.576984			0.379156	2	2	2	23.8	23.8	23.8	89.711	0.00181	2.022	2900400	3	G5E9R5;P24666-4;P24666;F2Z2Q9;D3YTI2;P11064;P24666-3;P24666-2	G5E9R5;P24666-4;P24666;F2Z2Q9;D3YTI2;P11064;P24666-3;P24666-2	Low molecular weight phosphotyrosine protein phosphatase	453	tr|G5E9R5|G5E9R5_HUMAN Isoform of P24666, Acid phosphatase 1, soluble, isoform CRA_d OS=Homo sapiens GN=ACP1 PE=1 SV=1;sp|P24666-4|PPAC_HUMAN Isoform of P24666, Isoform 4 of Low molecular weight phosphotyrosine protein phosphatase OS=Homo sapiens GN=ACP1;s
16.2564	17.8674	17.6156	15.1502	16.9665	16.5374	SMG7	0.238066	-1.02844			0.379376	1	1	1	2.4	2.4	2.4	130.86	1	-2	254170	0	E9PD50;Q92540-2;Q92540;Q92540-5	E9PD50;Q92540-2;Q92540;Q92540-5	Protein SMG7	385	tr|E9PD50|E9PD50_HUMAN Isoform of Q92540, Protein SMG7 OS=Homo sapiens GN=SMG7 PE=1 SV=1;sp|Q92540-2|SMG7_HUMAN Isoform of Q92540, Isoform 2 of Protein SMG7 OS=Homo sapiens GN=SMG7;sp|Q92540|SMG7_HUMAN Protein SMG7 OS=Homo sapiens GN=SMG7 PE=1 SV=2;sp|Q925
20.7912	20.4501	20.6638	21.6321	20.6988	20.8453	PRDX5	0.238906	0.42369			0.380083	3	3	3	39.5	39.5	39.5	17.031	0	53.715	9722200	7	P30044-2;P30044-4;P30044-3;P30044	P30044-2;P30044-4;P30044-3;P30044	Peroxiredoxin-5, mitochondrial	805	sp|P30044-2|PRDX5_HUMAN Isoform of P30044, Isoform Cytoplasmic+peroxisomal of Peroxiredoxin-5, mitochondrial OS=Homo sapiens GN=PRDX5;sp|P30044-4|PRDX5_HUMAN Isoform of P30044, Isoform 4 of Peroxiredoxin-5, mitochondrial OS=Homo sapiens GN=PRDX5;sp|P30044-
27.4019	27.6069	27.4668	28.0892	27.6584	27.4998	ITGB3	0.239176	0.257267			0.380083	16	16	16	28.8	28.8	28.8	87.057	0	105.43	974040000	60	P05106;H3BM21;P05106-2;P05106-3;I3L4X8	P05106;H3BM21;P05106-2;P05106-3	Integrin beta-3;Integrin beta	651	sp|P05106|ITB3_HUMAN Integrin beta-3 OS=Homo sapiens GN=ITGB3 PE=1 SV=2;tr|H3BM21|H3BM21_HUMAN Integrin beta (Fragment) OS=Homo sapiens PE=3 SV=1;sp|P05106-2|ITB3_HUMAN Isoform of P05106, Isoform Beta-3B of Integrin beta-3 OS=Homo sapiens GN=ITGB3;sp|P0510
23.6791	23.0158	24.0999	23.7797	24.4163	24.107	HSP90AB2P	0.240639	0.502748			0.381677	9	2	2	22	4.5	4.5	44.348	0	72.598	72631000	10	Q58FF8	Q58FF8	Putative heat shock protein HSP 90-beta 2	1158	sp|Q58FF8|H90B2_HUMAN Putative heat shock protein HSP 90-beta 2 OS=Homo sapiens GN=HSP90AB2P PE=1 SV=2
20.8139	22.1781	20.7607	22.0683	22.0588	21.6309	SSRP1	0.240848	0.668423			0.381677	6	6	6	12	12	12	81.074	0	19.031	15458000	9	Q08945;E9PMD4	Q08945	FACT complex subunit SSRP1	1039	sp|Q08945|SSRP1_HUMAN FACT complex subunit SSRP1 OS=Homo sapiens GN=SSRP1 PE=1 SV=1
21.8407	21.7273	22.6378	21.6372	21.7751	21.5972	LGALS1	0.243139	-0.398743			0.384774	2	2	2	22.2	22.2	22.2	14.716	0	57.901	19896000	2	P09382;F8WEI7;P11116	P09382;F8WEI7;P11116	Galectin-1	687	sp|P09382|LEG1_HUMAN Galectin-1 OS=Homo sapiens GN=LGALS1 PE=1 SV=2;tr|F8WEI7|F8WEI7_HUMAN Isoform of P09382, Galectin-1 OS=Homo sapiens GN=LGALS1 PE=1 SV=1;sp|P11116|LEG1_BOVIN Galectin-1 OS=Bos taurus GN=LGALS1 PE=1 SV=2
24.2177	24.3492	23.4896	24.3736	24.2109	24.7405	CAD	0.24403	0.422869			0.385648	25	25	25	20.4	20.4	20.4	236.02	0	101.4	96864000	38	F8VPD4;P27708;H7BZB3;H7C2E4;H7C3Z5	F8VPD4;P27708	CAD protein;Glutamine-dependent carbamoyl-phosphate synthase;Aspartate carbamoyltransferase;Dihydroorotase	426	tr|F8VPD4|F8VPD4_HUMAN Isoform of P27708, CAD protein OS=Homo sapiens GN=CAD PE=1 SV=1;sp|P27708|PYR1_HUMAN CAD protein OS=Homo sapiens GN=CAD PE=1 SV=3
21.116	21.0781	21.1547	21.045	21.9708	21.4346	IPO5	0.244377	0.367193			0.385663	8	8	7	9.3	9.3	8.7	123.63	0	14.23	12266000	16	O00410;H0Y8C6;O00410-3;O00410-2;E7ETV3;C9JZD8;E7EQT5;C9JMV5;C9J875;C9JZ53;C9JQT6;E7ESA1;E7ESZ1;E7EWK4;E7EX05;E7ETV8;E7EV12;H0Y3V4	O00410;H0Y8C6;O00410-3;O00410-2;E7ETV3	Importin-5	548	sp|O00410|IPO5_HUMAN Importin-5 OS=Homo sapiens GN=IPO5 PE=1 SV=4;tr|H0Y8C6|H0Y8C6_HUMAN Isoform of O00410, Importin-5 (Fragment) OS=Homo sapiens GN=IPO5 PE=1 SV=1;sp|O00410-3|IPO5_HUMAN Isoform of O00410, Isoform 3 of Importin-5 OS=Homo sapiens GN=IPO5;sp
25.3379	24.7031	25.4476	24.837	24.6064	24.9921	LDHA	0.244777	-0.351048			0.38576	9	8	6	44.3	40.7	31.6	36.688	0	77.871	169720000	25	P00338;P00338-3;P00338-5;P00338-2;P00338-4;F5GXY2;F5GYU2;F5GXH2;F5H8H6;F5GXC7;F5GWW2;F5GXU1;F5GZQ4;F5H5J4;F5H6W8	P00338;P00338-3;P00338-5;P00338-2;P00338-4	L-lactate dehydrogenase A chain	618	sp|P00338|LDHA_HUMAN L-lactate dehydrogenase A chain OS=Homo sapiens GN=LDHA PE=1 SV=2;sp|P00338-3|LDHA_HUMAN Isoform of P00338, Isoform 3 of L-lactate dehydrogenase A chain OS=Homo sapiens GN=LDHA;sp|P00338-5|LDHA_HUMAN Isoform of P00338, Isoform 5 of L-l
16.2664	15.9269	16.7333	16.031	17.4823	18.6523	LRBA;NBEA	0.245189	1.07967			0.385877	1	1	1	0.8	0.8	0.8	166.8	0.0096	14.054	809650	0	H0YAC6;E9PEM5;Q5T321;A0A0D9SF28;F5GXV7;P50851-2;P50851;Q8NFP9	H0YAC6;E9PEM5;Q5T321;A0A0D9SF28;F5GXV7;P50851-2;P50851;Q8NFP9	Lipopolysaccharide-responsive and beige-like anchor protein;Neurobeachin	95	tr|H0YAC6|H0YAC6_HUMAN Isoform of P50851, Lipopolysaccharide-responsive and beige-like anchor protein (Fragment) OS=Homo sapiens GN=LRBA PE=1 SV=1;tr|E9PEM5|E9PEM5_HUMAN Isoform of P50851, Lipopolysaccharide-responsive and beige-like anchor protein OS=Homo
14.6897	16.3733	16.8528	16.6293	16.5276	19.0439	NHP2L1	0.246034	1.42838			0.386673	1	1	1	9.4	9.4	9.4	14.173	0.0074257	15.253	2009600	0	Q3B8S0;B1AHD1;P55769	Q3B8S0;B1AHD1;P55769	NHP2-like protein 1;NHP2-like protein 1, N-terminally processed	175	sp|Q3B8S0|NH2L1_BOVIN NHP2-like protein 1 OS=Bos taurus GN=SNU13 PE=2 SV=3;tr|B1AHD1|B1AHD1_HUMAN Isoform of P55769, NHP2-like protein 1 OS=Homo sapiens GN=SNU13 PE=1 SV=1;sp|P55769|NH2L1_HUMAN NHP2-like protein 1 OS=Homo sapiens GN=SNU13 PE=1 SV=3
22.1488	22.5724	22.3909	22.7224	22.5199	22.46	RAB2A	0.249539	0.196725			0.391417	5	5	5	34	34	34	20.847	0	26.689	28589000	12	P61019-2;P61019;E9PKL7;H7C125;Q5HYI5;Q8WUD1	P61019-2;P61019;E9PKL7	Ras-related protein Rab-2A	939	sp|P61019-2|RAB2A_HUMAN Isoform of P61019, Isoform 2 of Ras-related protein Rab-2A OS=Homo sapiens GN=RAB2A;sp|P61019|RAB2A_HUMAN Ras-related protein Rab-2A OS=Homo sapiens GN=RAB2A PE=1 SV=1;tr|E9PKL7|E9PKL7_HUMAN Isoform of P61019, Ras-related protein Ra
18.6696	19.0583	19.4033	16.5357	18.8261	18.6689	STMN2	0.249848	-1.03353			0.391417	2	1	1	11.3	6	6	19.574	0.00093371	21.991	2293200	2	E5RGX5;Q93045;Q93045-2	E5RGX5;Q93045;Q93045-2	Stathmin;Stathmin-2	358	tr|E5RGX5|E5RGX5_HUMAN Isoform of Q93045, Stathmin OS=Homo sapiens GN=STMN2 PE=1 SV=1;sp|Q93045|STMN2_HUMAN Stathmin-2 OS=Homo sapiens GN=STMN2 PE=1 SV=3;sp|Q93045-2|STMN2_HUMAN Isoform of Q93045, Isoform 2 of Stathmin-2 OS=Homo sapiens GN=STMN2
20.8055	21.2619	16.0527	20.8418	21.7858	22.4743	NONO	0.250082	2.3273			0.391417	3	3	3	18.6	18.6	18.6	43.866	0	65.064	11660000	8	Q15233-2;Q15233;C9IZL7;C9J4X2;H7C367;C9JYS8	Q15233-2;Q15233;C9IZL7	Non-POU domain-containing octamer-binding protein	1086	sp|Q15233-2|NONO_HUMAN Isoform of Q15233, Isoform 2 of Non-POU domain-containing octamer-binding protein OS=Homo sapiens GN=NONO;sp|Q15233|NONO_HUMAN Non-POU domain-containing octamer-binding protein OS=Homo sapiens GN=NONO PE=1 SV=4;tr|C9IZL7|C9IZL7_HUMAN
16.2434	15.5897	16.1951	16.4945	16.6134	21.1743	HLA-C	0.251064	2.08465			0.392417	5	1	0	20.8	3.3	0	41.094	0	10.975	13697000	0	P30501	P30501	HLA class I histocompatibility antigen, Cw-2 alpha chain	811	sp|P30501|1C02_HUMAN Isoform of Q95604, HLA class I histocompatibility antigen, Cw-2 alpha chain OS=Homo sapiens GN=HLA-C PE=1 SV=1
19.4989	19.3102	20.0148	19.3249	18.8413	19.502	PPP1CC	0.25294	-0.385242			0.394808	7	1	1	31.9	3.7	3.7	30.987	0.0074627	15.313	3645300	1	F8VR82;F8VYE8;P61287;F8W0W8;P36873;P36873-2;A0A087WYY5	F8VR82;F8VYE8;P61287;F8W0W8;P36873;P36873-2;A0A087WYY5	Serine/threonine-protein phosphatase;Serine/threonine-protein phosphatase PP1-gamma catalytic subunit	428	tr|F8VR82|F8VR82_HUMAN Isoform of P36873, Serine/threonine-protein phosphatase OS=Homo sapiens GN=PPP1CC PE=1 SV=1;tr|F8VYE8|F8VYE8_HUMAN Isoform of P36873, Serine/threonine-protein phosphatase OS=Homo sapiens GN=PPP1CC PE=1 SV=1;sp|P61287|PP1G_BOVIN Serin
19.4924	18.8937	19.0005	16.899	18.9284	18.8236	CC2D1A	0.253898	-0.911884			0.395762	4	4	4	6	6	6	104.06	0	54.232	2427200	3	Q6P1N0;K7EJY5;Q6P1N0-2	Q6P1N0;K7EJY5;Q6P1N0-2	Coiled-coil and C2 domain-containing protein 1A	1172	sp|Q6P1N0|C2D1A_HUMAN Coiled-coil and C2 domain-containing protein 1A OS=Homo sapiens GN=CC2D1A PE=1 SV=1;tr|K7EJY5|K7EJY5_HUMAN Isoform of Q6P1N0, Coiled-coil and C2 domain-containing protein 1A (Fragment) OS=Homo sapiens GN=CC2D1A PE=1 SV=1;sp|Q6P1N0-2|C
21.0289	20.4358	21.4317	21.6039	21.0395	21.636	PRDX2	0.256007	0.460977			0.398007	2	1	1	14.6	9.1	9.1	21.892	0.0088997	14.313	11449000	2	P32119;A6NIW5;Q9BGI3	P32119;A6NIW5;Q9BGI3	Peroxiredoxin-2	826	sp|P32119|PRDX2_HUMAN Peroxiredoxin-2 OS=Homo sapiens GN=PRDX2 PE=1 SV=5;tr|A6NIW5|A6NIW5_HUMAN Isoform of P32119, Peroxiredoxin 2, isoform CRA_a OS=Homo sapiens GN=PRDX2 PE=1 SV=2;sp|Q9BGI3|PRDX2_BOVIN Peroxiredoxin-2 OS=Bos taurus GN=PRDX2 PE=2 SV=1
16.9297	15.2529	15.9428	16.4496	16.9407	21.8431	GSDMB	0.256036	2.36934			0.398007	1	1	1	8	8	8	18.159	1	-2	6645500	0	Q8TAX9-5	Q8TAX9-5	Gasdermin-B	1221	sp|Q8TAX9-5|GSDMB_HUMAN Isoform of Q8TAX9, Isoform 5 of Gasdermin-B OS=Homo sapiens GN=GSDMB
19.2143	19.0805	15.7718	19.9359	19.8251	18.935	RPS14	0.257498	1.54311			0.399735	2	2	2	15.9	15.9	15.9	16.273	0	26.454	2467500	4	P62263;H0YB22;E5RH77	P62263;H0YB22;E5RH77	40S ribosomal protein S14	962	sp|P62263|RS14_HUMAN 40S ribosomal protein S14 OS=Homo sapiens GN=RPS14 PE=1 SV=3;tr|H0YB22|H0YB22_HUMAN Isoform of P62263, 40S ribosomal protein S14 (Fragment) OS=Homo sapiens GN=RPS14 PE=1 SV=1;tr|E5RH77|E5RH77_HUMAN Isoform of P62263, 40S ribosomal prot
22.1124	21.8905	20.8231	21.8812	22.0874	22.7123	GCN1L1	0.258585	0.618284			0.400876	12	12	12	7.5	7.5	7.5	292.75	0	21.369	19776000	17	Q92616	Q92616	Translational activator GCN1	1233	sp|Q92616|GCN1_HUMAN eIF-2-alpha kinase activator GCN1 OS=Homo sapiens GN=GCN1 PE=1 SV=6
18.9974	17.7103	17.319	17.2276	17.1583	17.5798	DCP1A	0.25963	-0.687061			0.401427	1	1	1	2.2	2.2	2.2	59.361	0.0018149	20.357	1225100	1	Q9NPI6-2;Q9NPI6	Q9NPI6-2;Q9NPI6	mRNA-decapping enzyme 1A	1299	sp|Q9NPI6-2|DCP1A_HUMAN Isoform of Q9NPI6, Isoform 2 of mRNA-decapping enzyme 1A OS=Homo sapiens GN=DCP1A;sp|Q9NPI6|DCP1A_HUMAN mRNA-decapping enzyme 1A OS=Homo sapiens GN=DCP1A PE=1 SV=2
17.8718	18.1645	17.1447	18.6194	17.7006	18.5132	PELP1	0.259643	0.550732			0.401427	1	1	1	9.5	9.5	9.5	14.955	0.0035305	18.837	1259400	1	I3L1P4;I3L4M7;I3L445;C9JFV4;Q8IZL8	I3L1P4;I3L4M7;I3L445;C9JFV4;Q8IZL8	Proline-, glutamic acid- and leucine-rich protein 1	226	tr|I3L1P4|I3L1P4_HUMAN Isoform of Q8IZL8, Proline-, glutamic acid- and leucine-rich protein 1 (Fragment) OS=Homo sapiens GN=PELP1 PE=1 SV=1;tr|I3L4M7|I3L4M7_HUMAN Isoform of Q8IZL8, Proline-, glutamic acid- and leucine-rich protein 1 (Fragment) OS=Homo sap
20.0077	19.6507	19.9147	19.2736	18.9268	20.0277	RAD23B	0.260187	-0.448346			0.401589	1	1	1	4.7	4.7	4.7	43.117	0	35.173	4335600	5	Q29RK4;P54727-2;P54727	Q29RK4;P54727-2;P54727	UV excision repair protein RAD23 homolog B	917	sp|Q29RK4|RD23B_BOVIN UV excision repair protein RAD23 homolog B OS=Bos taurus GN=RAD23B PE=2 SV=1;sp|P54727-2|RD23B_HUMAN Isoform of P54727, Isoform 2 of UV excision repair protein RAD23 homolog B OS=Homo sapiens GN=RAD23B;sp|P54727|RD23B_HUMAN UV excisio
15.7422	15.526	18.8073	17.0034	18.7321	19.3188	PREP	0.260452	1.6596			0.401589	2	2	2	4.2	4.2	4.2	80.699	0	63.082	1224900	2	P48147;Q9XTA2	P48147;Q9XTA2	Prolyl endopeptidase	875	sp|P48147|PPCE_HUMAN Prolyl endopeptidase OS=Homo sapiens GN=PREP PE=1 SV=2;sp|Q9XTA2|PPCE_BOVIN Prolyl endopeptidase OS=Bos taurus GN=PREP PE=2 SV=1
19.7532	19.646	19.8983	18.6736	19.1543	19.9665	CSK	0.262268	-0.501085			0.403843	1	1	1	19.1	19.1	19.1	8.061	0.0088781	14.228	4160000	1	H3BU69;H3BUM9;P41240	H3BU69;H3BUM9;P41240	Tyrosine-protein kinase CSK	483	tr|H3BU69|H3BU69_HUMAN Isoform of P41240, Tyrosine-protein kinase CSK (Fragment) OS=Homo sapiens GN=CSK PE=1 SV=1;tr|H3BUM9|H3BUM9_HUMAN Isoform of P41240, Tyrosine-protein kinase CSK (Fragment) OS=Homo sapiens GN=CSK PE=1 SV=1;sp|P41240|CSK_HUMAN Tyrosine
22.2037	21.9006	22.2402	22.121	21.6367	21.8987	VPS4B	0.263686	-0.22941			0.405479	5	5	5	15.5	15.5	15.5	49.264	0	61.115	21117000	8	Q0VD48;O75351;K7EL71;K7EKZ3;I3L4J1;Q9UN37;Q6PIW4-2;Q6PIW4	Q0VD48;O75351	Vacuolar protein sorting-associated protein 4B	586	sp|Q0VD48|VPS4B_BOVIN Vacuolar protein sorting-associated protein 4B OS=Bos taurus GN=VPS4B PE=2 SV=1;sp|O75351|VPS4B_HUMAN Vacuolar protein sorting-associated protein 4B OS=Homo sapiens GN=VPS4B PE=1 SV=2
24.5016	23.749	24.8715	24.9137	24.8117	24.7008	PRDX1	0.265328	0.434709			0.406917	7	7	6	44.4	44.4	38	18.976	0	19.195	121270000	15	A0A0A0MSI0;Q06830;Q5E947;A0A0A0MRQ5;H7C3T4;Q9BGI2;Q13162	A0A0A0MSI0;Q06830;Q5E947	Peroxiredoxin-1	66	tr|A0A0A0MSI0|A0A0A0MSI0_HUMAN Isoform of Q06830, Peroxiredoxin-1 (Fragment) OS=Homo sapiens GN=PRDX1 PE=1 SV=1;sp|Q06830|PRDX1_HUMAN Peroxiredoxin-1 OS=Homo sapiens GN=PRDX1 PE=1 SV=1;sp|Q5E947|PRDX1_BOVIN Peroxiredoxin-1 OS=Bos taurus GN=PRDX1 PE=2 SV=1
20.1348	20.5927	20.6326	20.6481	20.5304	21.3308	LAMP2	0.26562	0.383065			0.406917	2	2	2	4.1	4.1	4.1	44.955	0.0026858	19.772	7611500	5	P13473-2;P13473;P13473-3;H0YCG2	P13473-2;P13473;P13473-3;H0YCG2	Lysosome-associated membrane glycoprotein 2	724	sp|P13473-2|LAMP2_HUMAN Isoform of P13473, Isoform LAMP-2B of Lysosome-associated membrane glycoprotein 2 OS=Homo sapiens GN=LAMP2;sp|P13473|LAMP2_HUMAN Lysosome-associated membrane glycoprotein 2 OS=Homo sapiens GN=LAMP2 PE=1 SV=2;sp|P13473-3|LAMP2_HUMAN
18.3389	18.6535	18.5881	18.7107	18.5271	19.1486	DPP6	0.265691	0.2686			0.406917	1	1	1	2.2	2.2	2.2	86.326	0.010317	13.836	2011100	1	E9PDL2;E9PF59;P42658-2;P42658	E9PDL2;E9PF59;P42658-2;P42658	Dipeptidyl aminopeptidase-like protein 6	386	tr|E9PDL2|E9PDL2_HUMAN Isoform of P42658, Dipeptidyl aminopeptidase-like protein 6 OS=Homo sapiens GN=DPP6 PE=1 SV=1;tr|E9PF59|E9PF59_HUMAN Isoform of P42658, Dipeptidyl aminopeptidase-like protein 6 OS=Homo sapiens GN=DPP6 PE=1 SV=1;sp|P42658-2|DPP6_HUMAN
18.4683	17.8503	18.6465	18.265	16.1724	17.8754	ARHGAP31	0.267176	-0.884049			0.408643	1	1	1	7.3	7.3	7.3	18.79	0	45.038	1218000	1	C9J652;Q2M1Z3	C9J652;Q2M1Z3	Rho GTPase-activating protein 31	217	tr|C9J652|C9J652_HUMAN Isoform of Q2M1Z3, Rho GTPase-activating protein 31 (Fragment) OS=Homo sapiens GN=ARHGAP31 PE=1 SV=1;sp|Q2M1Z3|RHG31_HUMAN Rho GTPase-activating protein 31 OS=Homo sapiens GN=ARHGAP31 PE=1 SV=2
15.8629	16.8907	15.0645	16.2837	16.8012	21.9305	TTLL5	0.270571	2.39909			0.413281	1	1	1	2.2	2.2	2.2	86.437	1	-2	11965000	0	G3V4R8	G3V4R8		446	tr|G3V4R8|G3V4R8_HUMAN Isoform of Q6EMB2, Tubulin polyglutamylase TTLL5 OS=Homo sapiens GN=TTLL5 PE=1 SV=1
18.8273	19.2351	19.7197	15.7865	18.704	19.1446	ARPC2	0.271557	-1.38232			0.414233	2	2	2	13.3	13.3	13.3	34.333	0	59.645	2860700	1	O15144;Q3MHR7	O15144;Q3MHR7	Actin-related protein 2/3 complex subunit 2	564	sp|O15144|ARPC2_HUMAN Actin-related protein 2/3 complex subunit 2 OS=Homo sapiens GN=ARPC2 PE=1 SV=1;sp|Q3MHR7|ARPC2_BOVIN Actin-related protein 2/3 complex subunit 2 OS=Bos taurus GN=ARPC2 PE=1 SV=1
19.618	19.4851	19.1274	19.5173	18.8215	18.8759	STX6	0.273754	-0.338636			0.416582	2	2	2	14.1	14.1	14.1	29.176	0	71.925	3232100	4	O43752;O43752-2	O43752;O43752-2	Syntaxin-6	573	sp|O43752|STX6_HUMAN Syntaxin-6 OS=Homo sapiens GN=STX6 PE=1 SV=1;sp|O43752-2|STX6_HUMAN Isoform of O43752, Isoform 2 of Syntaxin-6 OS=Homo sapiens GN=STX6
20.3667	16.2292	20.1934	20.5468	21.1255	20.3322	RANBP1	0.273827	1.7384			0.416582	2	2	2	30.3	30.3	30.3	16.9	0	42.738	4992200	2	C9JXG8;C9JJ34;C9JGV6;F6WQW2;P43487-2;P43487;Q3T0M7	C9JXG8;C9JJ34;C9JGV6;F6WQW2;P43487-2;P43487;Q3T0M7	Ran-specific GTPase-activating protein	227	tr|C9JXG8|C9JXG8_HUMAN Isoform of P43487, Ran-specific GTPase-activating protein (Fragment) OS=Homo sapiens GN=RANBP1 PE=1 SV=2;tr|C9JJ34|C9JJ34_HUMAN Isoform of P43487, Ran-specific GTPase-activating protein (Fragment) OS=Homo sapiens GN=RANBP1 PE=1 SV=1;
17.3864	17.544	17.9435	17.2969	16.9495	17.6436	ADAM9	0.27585	-0.327944			0.418956	1	1	1	3.8	3.8	3.8	69.323	0.0034904	18.434	653360	1	F8WC54;A0AVL1;Q13443-2;Q13443	F8WC54;A0AVL1;Q13443-2;Q13443	Disintegrin and metalloproteinase domain-containing protein 9	117	tr|F8WC54|F8WC54_HUMAN Isoform of Q13443, Disintegrin and metalloproteinase domain-containing protein 9 OS=Homo sapiens GN=ADAM9 PE=1 SV=1;tr|A0AVL1|A0AVL1_HUMAN Isoform of Q13443, ADAM9 protein OS=Homo sapiens GN=ADAM9 PE=1 SV=1;sp|Q13443-2|ADAM9_HUMAN Is
22.3361	21.7758	23.3221	22.3758	21.7612	21.0756	PEBP1	0.276122	-0.740499			0.418956	5	5	5	56.7	56.7	56.7	21.057	0	69.721	25297000	13	P30086;P13696	P30086	Phosphatidylethanolamine-binding protein 1;Hippocampal cholinergic neurostimulating peptide	808	sp|P30086|PEBP1_HUMAN Phosphatidylethanolamine-binding protein 1 OS=Homo sapiens GN=PEBP1 PE=1 SV=3
20.3893	20.2921	20.6835	21.2489	21.472	20.1936	CD38	0.277621	0.516542			0.420671	4	4	4	13.7	13.7	13.7	34.328	0	40.359	8442600	5	P28907;H0Y950;P28907-2	P28907;H0Y950;P28907-2	ADP-ribosyl cyclase/cyclic ADP-ribose hydrolase 1	799	sp|P28907|CD38_HUMAN ADP-ribosyl cyclase/cyclic ADP-ribose hydrolase 1 OS=Homo sapiens GN=CD38 PE=1 SV=2;tr|H0Y950|H0Y950_HUMAN Isoform of P28907, ADP-ribosyl cyclase/cyclic ADP-ribose hydrolase 1 (Fragment) OS=Homo sapiens GN=CD38 PE=1 SV=7;sp|P28907-2|CD
19.1321	19.6462	20.0207	18.9057	19.6985	16.8	LIME1	0.278131	-1.13161			0.420885	2	2	2	19	19	19	20.84	0.00092593	21.546	3309500	2	Q9H400-2;Q9H400;A0A087WT57;A0A087WUJ1	Q9H400-2;Q9H400;A0A087WT57;A0A087WUJ1	Lck-interacting transmembrane adapter 1	1282	sp|Q9H400-2|LIME1_HUMAN Isoform of Q9H400, Isoform 2 of Lck-interacting transmembrane adapter 1 OS=Homo sapiens GN=LIME1;sp|Q9H400|LIME1_HUMAN Lck-interacting transmembrane adapter 1 OS=Homo sapiens GN=LIME1 PE=1 SV=1;tr|A0A087WT57|A0A087WT57_HUMAN Isoform
25.1025	24.4434	25.7066	24.9484	24.4092	24.3594	ALDOA	0.280648	-0.511799			0.424131	12	12	12	43.5	43.5	43.5	39.817	0	33.304	162700000	28	J3KPS3;P04075;P04075-2;H3BQN4;H3BUH7;H3BPS8;H3BR04;H3BMQ8;H3BU78;H3BR68	J3KPS3;P04075;P04075-2;H3BQN4;H3BUH7;H3BPS8;H3BR04;H3BMQ8	Fructose-bisphosphate aldolase;Fructose-bisphosphate aldolase A	504	tr|J3KPS3|J3KPS3_HUMAN Isoform of P04075, Fructose-bisphosphate aldolase OS=Homo sapiens GN=ALDOA PE=1 SV=1;sp|P04075|ALDOA_HUMAN Fructose-bisphosphate aldolase A OS=Homo sapiens GN=ALDOA PE=1 SV=2;sp|P04075-2|ALDOA_HUMAN Isoform of P04075, Isoform 2 of Fr
18.5054	17.9433	19.9987	18.3186	16.5596	18.3816	SCRIB	0.282297	-1.06255			0.426059	2	1	1	2.1	1.3	1.3	174.91	0	32.759	1929900	2	A0A0G2JNZ2;A0A0G2JPP5;Q14160;Q14160-3;H0YCG0;A0A0G2JMS7;Q14160-2	A0A0G2JNZ2;A0A0G2JPP5;Q14160;Q14160-3;H0YCG0;A0A0G2JMS7;Q14160-2	Protein scribble homolog	105	tr|A0A0G2JNZ2|A0A0G2JNZ2_HUMAN Isoform of Q14160, Protein scribble homolog OS=Homo sapiens GN=SCRIB PE=1 SV=1;tr|A0A0G2JPP5|A0A0G2JPP5_HUMAN Isoform of Q14160, Protein scribble homolog OS=Homo sapiens GN=SCRIB PE=1 SV=1;sp|Q14160|SCRIB_HUMAN Protein scribb
18.3569	17.707	15.4241	18.158	18.2257	18.4237	MAP2K1;MAP2K2	0.282997	1.10649			0.426551	1	1	1	10.1	10.1	10.1	23.947	0	31.459	1195600	2	H3BRW9;G5E9C7;Q02750-2;Q02750;P36507	H3BRW9;G5E9C7;Q02750-2;Q02750;P36507	Dual specificity mitogen-activated protein kinase kinase 1;Dual specificity mitogen-activated protein kinase kinase 2	452	tr|H3BRW9|H3BRW9_HUMAN Isoform of Q02750, Dual-specificity mitogen-activated protein kinase kinase 1 OS=Homo sapiens GN=MAP2K1 PE=1 SV=1;tr|G5E9C7|G5E9C7_HUMAN Isoform of P36507, Dual-specificity mitogen-activated protein kinase kinase 2 OS=Homo sapiens GN
18.059	19.2091	16.4323	18.2131	19.3173	19.5167	DDX46	0.283706	1.11558			0.427056	1	1	1	2.1	2.1	2.1	53.964	0	29.315	2116600	5	D6RJA6;A0A0C4DG89;Q7L014	D6RJA6;A0A0C4DG89;Q7L014	Probable ATP-dependent RNA helicase DDX46	86	tr|D6RJA6|D6RJA6_HUMAN Isoform of Q7L014, DEAD (Asp-Glu-Ala-Asp) box polypeptide 46, isoform CRA_b OS=Homo sapiens GN=DDX46 PE=1 SV=1;tr|A0A0C4DG89|A0A0C4DG89_HUMAN Isoform of Q7L014, Probable ATP-dependent RNA helicase DDX46 OS=Homo sapiens GN=DDX46 PE=1
18.701	18.5234	18.4739	19.3919	19.2086	18.3332	BUB3	0.28487	0.411849			0.428011	1	1	1	5	5	5	31.703	0.0059022	16.072	2043500	2	J3QT28;Q1JQB2;O43684-2;O43684	J3QT28;Q1JQB2;O43684-2;O43684	Mitotic checkpoint protein BUB3	517	tr|J3QT28|J3QT28_HUMAN Isoform of O43684, Mitotic checkpoint protein BUB3 (Fragment) OS=Homo sapiens GN=BUB3 PE=1 SV=1;sp|Q1JQB2|BUB3_BOVIN Mitotic checkpoint protein BUB3 OS=Bos taurus GN=BUB3 PE=2 SV=1;sp|O43684-2|BUB3_HUMAN Isoform of O43684, Isoform 2
23.6184	23.1418	24.3149	23.0944	23.1743	23.4754	ACTN1	0.285091	-0.443658			0.428011	11	11	5	18.5	18.5	10.1	94.825	0	71.507	63163000	17	H9KV75;Q3B7N2;P12814-2;P12814;P12814-3;P12814-4;H0YJW3;G3V2W4;H7C5W8;H0YJ11;G3V2N5;Q3ZC55;Q0III9;A0A087WSZ2;P35609-2;P35609;Q08043;G3V2X9;F6THM6	H9KV75;Q3B7N2;P12814-2;P12814;P12814-3;P12814-4	Alpha-actinin-1	492	tr|H9KV75|H9KV75_HUMAN Isoform of P12814, Alpha-actinin-1 OS=Homo sapiens GN=ACTN1 PE=1 SV=1;sp|Q3B7N2|ACTN1_BOVIN Alpha-actinin-1 OS=Bos taurus GN=ACTN1 PE=2 SV=1;sp|P12814-2|ACTN1_HUMAN Isoform of P12814, Isoform 2 of Alpha-actinin-1 OS=Homo sapiens GN=A
16.8777	16.0308	18.5936	15.6787	15.1502	17.1461	MPZL1	0.288594	-1.17571			0.432702	1	1	1	10.3	10.3	10.3	15.947	0	27.063	500160	1	O95297-4;O95297-2;O95297	O95297-4;O95297-2;O95297	Myelin protein zero-like protein 1	608	sp|O95297-4|MPZL1_HUMAN Isoform of O95297, Isoform 4 of Myelin protein zero-like protein 1 OS=Homo sapiens GN=MPZL1;sp|O95297-2|MPZL1_HUMAN Isoform of O95297, Isoform 2 of Myelin protein zero-like protein 1 OS=Homo sapiens GN=MPZL1;sp|O95297|MPZL1_HUMAN My
20.0391	19.9525	19.7984	19.8274	16.8885	19.604	SRP9	0.289071	-1.15674			0.432848	2	2	2	25.6	25.6	25.6	10.112	0.0035619	19.466	4561300	1	P49458;E9PE20;P49458-2	P49458;E9PE20;P49458-2	Signal recognition particle 9 kDa protein	881	sp|P49458|SRP09_HUMAN Signal recognition particle 9 kDa protein OS=Homo sapiens GN=SRP9 PE=1 SV=2;tr|E9PE20|E9PE20_HUMAN Isoform of P49458, Signal recognition particle 9 kDa protein OS=Homo sapiens GN=SRP9 PE=1 SV=1;sp|P49458-2|SRP09_HUMAN Isoform of P4945
21.2949	20.8441	22.0226	20.7439	20.2857	21.4043	STXBP3	0.2899	-0.57588			0.433195	4	4	4	9.3	9.3	9.3	67.764	0	73.616	12355000	8	O00186	O00186	Syntaxin-binding protein 3	544	sp|O00186|STXB3_HUMAN Syntaxin-binding protein 3 OS=Homo sapiens GN=STXBP3 PE=1 SV=2
22.4301	22.5728	21.3569	22.7107	22.1699	23.37	HNRNPM	0.290062	0.630284			0.433195	8	8	8	16.4	16.4	16.4	77.569	0	28.436	27922000	12	A0A087X0X3;P52272-2;P52272;M0R019;M0R2T0;M0QZM1;M0QY96;M0R2I7;M0R0N3;M0R0Y6;M0QYL3;M0QYQ7	A0A087X0X3;P52272-2;P52272;M0R019	Heterogeneous nuclear ribonucleoprotein M	44	tr|A0A087X0X3|A0A087X0X3_HUMAN Isoform of P52272, Heterogeneous nuclear ribonucleoprotein M OS=Homo sapiens GN=HNRNPM PE=1 SV=1;sp|P52272-2|HNRPM_HUMAN Isoform of P52272, Isoform 2 of Heterogeneous nuclear ribonucleoprotein M OS=Homo sapiens GN=HNRNPM;sp|P
19.9005	19.9499	19.9493	19.4697	19.5879	20.0697	TMED10	0.290645	-0.22414			0.433499	2	2	2	9.1	9.1	9.1	24.827	0.002681	19.658	4489900	2	Q5E971;P49755;G3V2K7	Q5E971;P49755;G3V2K7	Transmembrane emp24 domain-containing protein 10	884	sp|Q5E971|TMEDA_BOVIN Transmembrane emp24 domain-containing protein 10 OS=Bos taurus GN=TMED10 PE=2 SV=1;sp|P49755|TMEDA_HUMAN Transmembrane emp24 domain-containing protein 10 OS=Homo sapiens GN=TMED10 PE=1 SV=2;tr|G3V2K7|G3V2K7_HUMAN Isoform of P49755, Tr
26.7804	26.2555	27.1193	26.6443	26.0185	26.3702	GNAI2	0.293656	-0.374112			0.437418	17	17	14	61.1	61.1	54.4	40.45	0	190.47	512090000	57	P04899;P04899-6;P04899-3;P04899-5;P04899-2;P04899-4;P63097;P63096;P63096-2;P09471-2;A0A087WTB6;A2A2R6;Q5JWD1;H0Y7E8;A0A087WZE5;F8WE78;P04695;P0C7Q4;P08239;P04696;P11488;P19087;P09471;A8MTJ3;P38405;P38405-2	P04899;P04899-6;P04899-3;P04899-5;P04899-2;P04899-4	Guanine nucleotide-binding protein G(i) subunit alpha-2	646	sp|P04899|GNAI2_HUMAN Guanine nucleotide-binding protein G(i) subunit alpha-2 OS=Homo sapiens GN=GNAI2 PE=1 SV=3;sp|P04899-6|GNAI2_HUMAN Isoform of P04899, Isoform 6 of Guanine nucleotide-binding protein G(i) subunit alpha-2 OS=Homo sapiens GN=GNAI2;sp|P04
29.6172	30.443	29.4693	31.0205	29.8003	30.3791	HIST2H2AC;HIST2H2AA3	0.297009	0.55678			0.441834	9	9	2	62	62	25.6	13.988	0	196.54	5797400000	187	A1A4R1;Q16777;Q6FI13	A1A4R1;Q16777;Q6FI13	Histone H2A type 2-C;Histone H2A type 2-A	121	sp|A1A4R1|H2A2C_BOVIN Histone H2A type 2-C OS=Bos taurus GN=HIST2H2AC PE=2 SV=1;sp|Q16777|H2A2C_HUMAN Histone H2A type 2-C OS=Homo sapiens GN=HIST2H2AC PE=1 SV=4;sp|Q6FI13|H2A2A_HUMAN Histone H2A type 2-A OS=Homo sapiens GN=HIST2H2AA3 PE=1 SV=3
16.1647	19.439	18.8649	19.1871	19.5201	19.3985	CAPN1	0.297927	1.21238			0.442624	2	2	2	5.4	5.4	5.4	82.206	0	43.705	2414400	2	Q27970;P07384	Q27970;P07384	Calpain-1 catalytic subunit	667	sp|Q27970|CAN1_BOVIN Calpain-1 catalytic subunit OS=Bos taurus GN=CAPN1 PE=1 SV=3;sp|P07384|CAN1_HUMAN Calpain-1 catalytic subunit OS=Homo sapiens GN=CAPN1 PE=1 SV=1
20.1684	20.8341	16.4643	21.2496	20.3984	20.7604	PABPC4	0.299016	1.64724			0.443663	7	2	2	18.7	5.2	5.2	67.97	0	26.513	6618300	3	B1ANR0;Q13310-2;Q13310;Q13310-3;H0Y5F5;H0YEU6;H0YCC8	B1ANR0;Q13310-2;Q13310;Q13310-3;H0Y5F5	Polyadenylate-binding protein;Polyadenylate-binding protein 4	180	tr|B1ANR0|B1ANR0_HUMAN Isoform of Q13310, Polyadenylate-binding protein OS=Homo sapiens GN=PABPC4 PE=1 SV=1;sp|Q13310-2|PABP4_HUMAN Isoform of Q13310, Isoform 2 of Polyadenylate-binding protein 4 OS=Homo sapiens GN=PABPC4;sp|Q13310|PABP4_HUMAN Polyadenylat
25.7038	25.9197	25.0264	25.4291	24.9199	25.2054	RPL7	0.299821	-0.365146			0.444055	9	9	9	40.3	40.3	40.3	29.225	0	40.765	231200000	25	P18124;A8MUD9;Q58DT1;C9JZ88;C9JIJ5	P18124;A8MUD9;Q58DT1	60S ribosomal protein L7	748	sp|P18124|RL7_HUMAN 60S ribosomal protein L7 OS=Homo sapiens GN=RPL7 PE=1 SV=1;tr|A8MUD9|A8MUD9_HUMAN Isoform of P18124, 60S ribosomal protein L7 OS=Homo sapiens GN=RPL7 PE=1 SV=1;sp|Q58DT1|RL7_BOVIN 60S ribosomal protein L7 OS=Bos taurus GN=RPL7 PE=2 SV=1
27.0637	26.6676	27.2434	26.5024	26.496	27.0677	YWHAZ	0.300058	-0.302877			0.444055	16	16	12	60	60	53.1	27.745	0	217.25	622540000	55	P63103;P63104;E7EX29;B0AZS6;E7ESK7;P63104-2;B7Z2E6;H0YB80;E5RGE1;E5RIR4;E9PD24;E7EVZ2	P63103;P63104;E7EX29;B0AZS6;E7ESK7;P63104-2	14-3-3 protein zeta/delta	985	sp|P63103|1433Z_BOVIN 14-3-3 protein zeta/delta OS=Bos taurus GN=YWHAZ PE=1 SV=1;sp|P63104|1433Z_HUMAN 14-3-3 protein zeta/delta OS=Homo sapiens GN=YWHAZ PE=1 SV=1;tr|E7EX29|E7EX29_HUMAN Isoform of P63104, 14-3-3 protein zeta/delta (Fragment) OS=Homo sapie
17.6521	17.4259	18.8989	17.4358	17.3565	17.5444	PGLS	0.301435	-0.546743			0.445514	1	1	1	7.5	7.5	7.5	16.364	0.0042882	1.69	1323600	1	M0R1L2;Q2TBQ8;O95336	M0R1L2;Q2TBQ8;O95336	6-phosphogluconolactonase	540	tr|M0R1L2|M0R1L2_HUMAN Isoform of O95336, 6-phosphogluconolactonase (Fragment) OS=Homo sapiens GN=PGLS PE=1 SV=1;sp|Q2TBQ8|6PGL_BOVIN 6-phosphogluconolactonase OS=Bos taurus GN=PGLS PE=2 SV=1;sp|O95336|6PGL_HUMAN 6-phosphogluconolactonase OS=Homo sapiens G
19.8792	19.7652	20.4207	19.7831	19.8186	19.7439	PTP4A2	0.303518	-0.239854			0.448013	2	2	2	31	31	31	16.367	0	59.262	5158300	2	Q12974-4;Q12974;E9PL34;E9PMY3;E9PML8;E9PJC0;E9PRR9;Q12974-2;Q12974-3	Q12974-4;Q12974;E9PL34;E9PMY3;E9PML8;E9PJC0;E9PRR9;Q12974-2;Q12974-3	Protein tyrosine phosphatase type IVA 2	1054	sp|Q12974-4|TP4A2_HUMAN Isoform of Q12974, Isoform 4 of Protein tyrosine phosphatase type IVA 2 OS=Homo sapiens GN=PTP4A2;sp|Q12974|TP4A2_HUMAN Protein tyrosine phosphatase type IVA 2 OS=Homo sapiens GN=PTP4A2 PE=1 SV=1;tr|E9PL34|E9PL34_HUMAN Isoform of Q1
19.2676	19.1933	19.5674	19.2798	17.2433	19.1458	SLC12A2	0.30403	-0.786453			0.448189	4	4	4	7.4	7.4	7.4	124.59	0	62.537	3107500	5	G3XAL9;P55011-3;P55011	G3XAL9;P55011-3;P55011	Solute carrier family 12 member 2	449	tr|G3XAL9|G3XAL9_HUMAN Isoform of P55011, Solute carrier family 12 (Sodium/potassium/chloride transporters), member 2, isoform CRA_a OS=Homo sapiens GN=SLC12A2 PE=1 SV=1;sp|P55011-3|S12A2_HUMAN Isoform of P55011, Isoform 2 of Solute carrier family 12 membe
16.1743	18.8278	17.0641	17.3759	19.35	18.7836	U2SURP	0.304775	1.14773			0.448259	2	2	2	2.2	2.2	2.2	118.25	0	3.441	1207500	2	E7ET15;O15042-3;O15042-2;O15042	E7ET15;O15042-3;O15042-2;O15042	U2 snRNP-associated SURP motif-containing protein	378	tr|E7ET15|E7ET15_HUMAN Isoform of O15042, U2 snRNP-associated SURP motif-containing protein OS=Homo sapiens GN=U2SURP PE=1 SV=1;sp|O15042-3|SR140_HUMAN Isoform of O15042, Isoform 3 of U2 snRNP-associated SURP motif-containing protein OS=Homo sapiens GN=U2S
23.1971	22.7999	23.4196	22.2275	23.1904	15.8559	CROCC	0.304863	-2.71423			0.448259	1	1	1	0.6	0.6	0.6	149.06	0.0073171	14.661	36035000	2	B1AKD8;Q5TZA2-2;Q5TZA2	B1AKD8;Q5TZA2-2;Q5TZA2	Rootletin	177	tr|B1AKD8|B1AKD8_HUMAN Isoform of Q5TZA2, Rootletin (Fragment) OS=Homo sapiens GN=CROCC PE=1 SV=2;sp|Q5TZA2-2|CROCC_HUMAN Isoform of Q5TZA2, Isoform 2 of Rootletin OS=Homo sapiens GN=CROCC;sp|Q5TZA2|CROCC_HUMAN Rootletin OS=Homo sapiens GN=CROCC PE=1 SV=1
23.3376	23.6618	23.5482	23.729	23.4679	24.6206	ANXA5	0.306773	0.423338			0.450486	13	3	3	50	16.2	16.2	35.936	0	85.035	76291000	8	P08758;D6RBL5;D6RBE9;E9PHT9	P08758;D6RBL5;D6RBE9	Annexin A5;Annexin	685	sp|P08758|ANXA5_HUMAN Annexin A5 OS=Homo sapiens GN=ANXA5 PE=1 SV=2;tr|D6RBL5|D6RBL5_HUMAN Isoform of P08758, Annexin OS=Homo sapiens GN=ANXA5 PE=1 SV=1;tr|D6RBE9|D6RBE9_HUMAN Isoform of P08758, Annexin OS=Homo sapiens GN=ANXA5 PE=1 SV=1
19.4367	19.8604	20.5108	20.03	16.3374	19.339	CLTB	0.309501	-1.36719			0.453908	2	2	2	13.8	13.8	13.8	23.073	0	36.367	4152700	4	P04975-2;P09497-2;P04975;P09497	P04975-2;P09497-2;P04975;P09497	Clathrin light chain B	648	sp|P04975-2|CLCB_BOVIN Isoform Non-brain of Clathrin light chain B OS=Bos taurus GN=CLTB;sp|P09497-2|CLCB_HUMAN Isoform of P09497, Isoform Non-brain of Clathrin light chain B OS=Homo sapiens GN=CLTB;sp|P04975|CLCB_BOVIN Clathrin light chain B OS=Bos taurus
16.7265	20.6732	20.2405	20.7603	20.4702	20.7628	TARDBP	0.311448	1.45103			0.456178	2	2	2	12.3	12.3	12.3	26.743	0	81.612	6628400	1	A0A087WX29;Q13148;A0A087WXQ5;K7EJM5;A0A087WV68;K7EN94;B1AKP7;G3V162;A0A087X260;A0A087WYY0;Q13148-4	A0A087WX29;Q13148;A0A087WXQ5;K7EJM5;A0A087WV68;K7EN94;B1AKP7;G3V162;A0A087X260;A0A087WYY0;Q13148-4	TAR DNA-binding protein 43	29	tr|A0A087WX29|A0A087WX29_HUMAN Isoform of Q13148, TAR DNA-binding protein 43 (Fragment) OS=Homo sapiens GN=TARDBP PE=1 SV=1;sp|Q13148|TADBP_HUMAN TAR DNA-binding protein 43 OS=Homo sapiens GN=TARDBP PE=1 SV=1;tr|A0A087WXQ5|A0A087WXQ5_HUMAN Isoform of Q1314
19.5556	19.0759	19.8163	16.87	19.3151	19.3308	DBNL	0.31228	-0.977322			0.456809	4	4	4	14.5	14.5	14.5	45.746	0	23.025	3175500	5	B4DDD6;Q9UJU6;Q9UJU6-2;Q9UJU6-3;H0Y5J4;Q9UJU6-5;Q9UJU6-4;Q9UJU6-6;F8WC20;F8WBB2;F8WFE1;F8WBG8;A6H7G2	B4DDD6;Q9UJU6;Q9UJU6-2;Q9UJU6-3;H0Y5J4;Q9UJU6-5;Q9UJU6-4;Q9UJU6-6	Drebrin-like protein	184	tr|B4DDD6|B4DDD6_HUMAN Isoform of Q9UJU6, Drebrin-like protein OS=Homo sapiens GN=DBNL PE=1 SV=1;sp|Q9UJU6|DBNL_HUMAN Drebrin-like protein OS=Homo sapiens GN=DBNL PE=1 SV=1;sp|Q9UJU6-2|DBNL_HUMAN Isoform of Q9UJU6, Isoform 2 of Drebrin-like protein OS=Homo
20.6628	20.7925	20.0046	20.5566	21.0623	20.8241	AIMP1	0.313299	0.32768			0.457714	2	2	2	10.3	10.3	10.3	34.352	0	27.012	7435600	4	Q12904;Q12904-2;D6R937	Q12904;Q12904-2;D6R937	Aminoacyl tRNA synthase complex-interacting multifunctional protein 1;Endothelial monocyte-activating polypeptide 2	1053	sp|Q12904|AIMP1_HUMAN Aminoacyl tRNA synthase complex-interacting multifunctional protein 1 OS=Homo sapiens GN=AIMP1 PE=1 SV=2;sp|Q12904-2|AIMP1_HUMAN Isoform of Q12904, Isoform 2 of Aminoacyl tRNA synthase complex-interacting multifunctional protein 1 OS=
21.3502	21.0207	21.6101	15.8767	21.1388	20.9956	STIP1	0.31632	-1.99			0.461535	4	4	4	10.7	10.7	10.7	62.639	0	52.101	11459000	3	P31948;P31948-2;Q3ZBZ8;P31948-3;F5H783;F5GXD8	P31948;P31948-2;Q3ZBZ8;P31948-3;F5H783	Stress-induced-phosphoprotein 1	823	sp|P31948|STIP1_HUMAN Stress-induced-phosphoprotein 1 OS=Homo sapiens GN=STIP1 PE=1 SV=1;sp|P31948-2|STIP1_HUMAN Isoform of P31948, Isoform 2 of Stress-induced-phosphoprotein 1 OS=Homo sapiens GN=STIP1;sp|Q3ZBZ8|STIP1_BOVIN Stress-induced-phosphoprotein 1
23.9942	23.6597	23.8348	26.9838	26.6487	22.6317	TSPAN7	0.319481	1.59184			0.465553	3	3	3	12.8	12.8	12.8	29.351	0	172.31	185120000	18	B4DDG0;B4E171;P41732	B4DDG0;B4E171;P41732	Tetraspanin;Tetraspanin-7	185	tr|B4DDG0|B4DDG0_HUMAN Isoform of P41732, Tetraspanin OS=Homo sapiens GN=TSPAN7 PE=2 SV=1;tr|B4E171|B4E171_HUMAN Tetraspanin OS=Homo sapiens PE=2 SV=1;sp|P41732|TSN7_HUMAN Tetraspanin-7 OS=Homo sapiens GN=TSPAN7 PE=1 SV=2
26.0512	25.3198	26.5096	25.8964	25.5438	24.8969	TMSB4X	0.320015	-0.514491			0.465736	4	4	4	86.4	86.4	86.4	50.526	0	27.881	291750000	12	P62326;P62328	P62326;P62328	Thymosin beta-4;Hematopoietic system regulatory peptide	965	sp|P62326|TYB4_BOVIN Thymosin beta-4 OS=Bos taurus GN=TMSB4 PE=1 SV=2;sp|P62328|TYB4_HUMAN Thymosin beta-4 OS=Homo sapiens GN=TMSB4X PE=1 SV=2
19.0888	18.1661	19.3911	18.9249	16.5581	18.4294	PTTG1IP	0.323216	-0.911238			0.469795	1	1	1	16.8	16.8	16.8	11.598	0	35.606	2041900	5	A8MZH8;A8MXQ1;P53801	A8MZH8;A8MXQ1;P53801	Pituitary tumor-transforming gene 1 protein-interacting protein	167	tr|A8MZH8|A8MZH8_HUMAN Isoform of P53801, Pituitary tumor-transforming gene 1 protein-interacting protein OS=Homo sapiens GN=PTTG1IP PE=1 SV=1;tr|A8MXQ1|A8MXQ1_HUMAN Isoform of P53801, Pituitary tumor-transforming gene 1 protein-interacting protein OS=Homo
16.4108	16.2729	19.0911	15.9647	16.2355	16.4528	IGLC3;IGLC2;IGLC1;IGLL5	0.324964	-1.04057			0.471088	1	1	1	18.9	18.9	18.9	11.208	0	12.831	541870	1	A0A075B6L0;A0A075B6K9;A0A075B6K8;A0A0B4J231;P0CG06;P0CG05;P0CG04;B9A064	A0A075B6L0;A0A075B6K9;A0A075B6K8;A0A0B4J231;P0CG06;P0CG05;P0CG04;B9A064	Ig lambda-3 chain C regions;Ig lambda-2 chain C regions;Ig lambda-1 chain C regions;Immunoglobulin lambda-like polypeptide 5	4	tr|A0A075B6L0|A0A075B6L0_HUMAN Isoform of P0CG06, Ig lambda-3 chain C regions (Fragment) OS=Homo sapiens GN=IGLC3 PE=1 SV=2;tr|A0A075B6K9|A0A075B6K9_HUMAN Isoform of P0CG05, Ig lambda-2 chain C regions (Fragment) OS=Homo sapiens GN=IGLC2 PE=4 SV=1;tr|A0A07
23.3259	25.1514	22.7325	23.8319	25.5688	24.7824	SYNCRIP	0.325101	0.99111			0.471088	10	10	6	23.5	23.5	17.1	62.656	0	37.22	111890000	18	O60506-3;B7Z645;O60506-4;O60506;O60506-5;O60506-2;F6UXX1;H0YAA0	O60506-3;B7Z645;O60506-4;O60506;O60506-5;O60506-2	Heterogeneous nuclear ribonucleoprotein Q	578	sp|O60506-3|HNRPQ_HUMAN Isoform of O60506, Isoform 3 of Heterogeneous nuclear ribonucleoprotein Q OS=Homo sapiens GN=SYNCRIP;tr|B7Z645|B7Z645_HUMAN Isoform of O60506, Heterogeneous nuclear ribonucleoprotein Q OS=Homo sapiens GN=SYNCRIP PE=1 SV=1;sp|O60506-
21.5494	23.5318	21.7953	22.362	23.8198	23.2262	SRSF6	0.325682	0.843834			0.471088	4	4	3	11.6	11.6	9	38.418	0	40.673	39365000	4	Q13247-3;Q13247;Q3B7L6;B4DJK0;B4DUA4;Q13247-2;Q13243-3;Q13243	Q13247-3;Q13247;Q3B7L6	Serine/arginine-rich splicing factor 6	1059	sp|Q13247-3|SRSF6_HUMAN Isoform of Q13247, Isoform SRP55-3 of Serine/arginine-rich splicing factor 6 OS=Homo sapiens GN=SRSF6;sp|Q13247|SRSF6_HUMAN Serine/arginine-rich splicing factor 6 OS=Homo sapiens GN=SRSF6 PE=1 SV=2;sp|Q3B7L6|SRSF6_BOVIN Serine/argin
15.1624	18.7301	17.7871	15.2946	15.8287	16.7131	DEK	0.325757	-1.28106			0.471088	1	1	1	6.6	6.6	6.6	17.255	0.010046	12.977	462200	1	D6R9L5;P35659	D6R9L5;P35659	Protein DEK	339	tr|D6R9L5|D6R9L5_HUMAN Isoform of P35659, Protein DEK (Fragment) OS=Homo sapiens GN=DEK PE=1 SV=1;sp|P35659|DEK_HUMAN Protein DEK OS=Homo sapiens GN=DEK PE=1 SV=1
19.5578	18.5764	18.3527	19.3327	19.0348	19.4114	PCNA	0.328655	0.430652			0.474678	3	3	3	15.7	15.7	15.7	28.748	0	43.813	2732500	8	Q3ZBW4;P12004	Q3ZBW4;P12004	Proliferating cell nuclear antigen	716	sp|Q3ZBW4|PCNA_BOVIN Proliferating cell nuclear antigen OS=Bos taurus GN=PCNA PE=2 SV=1;sp|P12004|PCNA_HUMAN Proliferating cell nuclear antigen OS=Homo sapiens GN=PCNA PE=1 SV=1
21.8703	20.9656	22.4444	21.8311	22.7707	22.3731	PPA1	0.329619	0.564835			0.475293	5	5	5	26.3	26.3	26.3	32.66	0	8.526	21763000	6	Q15181;P37980;Q5SQT6	Q15181;P37980	Inorganic pyrophosphatase	1084	sp|Q15181|IPYR_HUMAN Inorganic pyrophosphatase OS=Homo sapiens GN=PPA1 PE=1 SV=2;sp|P37980|IPYR_BOVIN Inorganic pyrophosphatase OS=Bos taurus GN=PPA1 PE=1 SV=2
20.7633	22.1839	23.1429	23.3745	21.8932	23.8343	HIST1H2AJ;HIST1H2AH;H2AFJ;HIST1H2AD;HIST1H2AG	0.329914	1.004			0.475293	9	2	0	62	25.6	0	14.019	0	19.883	35269000	15	Q3ZBX9;P0C0S9;A0A0U1RR32;A0A0U1RRH7;Q99878;Q96KK5;Q9BTM1;P20671;P0C0S8;H0YFX9;Q9BTM1-2;Q71UI9-5	Q3ZBX9;P0C0S9;A0A0U1RR32;A0A0U1RRH7;Q99878;Q96KK5;Q9BTM1;P20671;P0C0S8;H0YFX9;Q9BTM1-2	Histone H2A type 1-J;Histone H2A type 1-H;Histone H2A.J;Histone H2A type 1-D;Histone H2A type 1;Histone H2A	115	sp|Q3ZBX9|H2AJ_BOVIN Histone H2A.J OS=Bos taurus GN=H2AFJ PE=2 SV=1;sp|P0C0S9|H2A1_BOVIN Histone H2A type 1 OS=Bos taurus PE=1 SV=2;tr|A0A0U1RR32|A0A0U1RR32_HUMAN Isoform of A0A0U1RRH7, Histone H2A OS=Homo sapiens GN=hCG_2039566 PE=3 SV=1;tr|A0A0U1RRH7|A0A
16.1147	16.0811	16.5186	17.2322	15.7024	21.317	YWHAB	0.334037	1.84573			0.480626	12	1	1	47.5	3.7	3.7	27.849	1	-2	23670000	0	P68250-2;P31946-2	P68250-2;P31946-2	14-3-3 protein beta/alpha;14-3-3 protein beta/alpha, N-terminally processed	822	sp|P68250-2|1433B_BOVIN Isoform Short of 14-3-3 protein beta/alpha OS=Bos taurus GN=YWHAB;sp|P31946-2|1433B_HUMAN Isoform of P31946, Isoform Short of 14-3-3 protein beta/alpha OS=Homo sapiens GN=YWHAB
20.7874	21.2903	20.7959	21.1551	22.0737	20.923	RPLP0;RPLP0P6	0.334603	0.426031			0.480833	3	3	3	26.5	26.5	26.5	18.27	0	94.167	11808000	9	G3V210;F8VU65;F8VWS0;Q95140;P05388-2;Q8NHW5;P05388;F8VQY6;F8VPE8;F8VRK7;F8VW21;F8VS58;F8VZS0	G3V210;F8VU65;F8VWS0;Q95140;P05388-2;Q8NHW5;P05388;F8VQY6;F8VPE8;F8VRK7;F8VW21	60S acidic ribosomal protein P0;60S acidic ribosomal protein P0-like	430	tr|G3V210|G3V210_HUMAN Isoform of P05388, 60S acidic ribosomal protein P0 OS=Homo sapiens GN=RPLP0 PE=1 SV=1;tr|F8VU65|F8VU65_HUMAN Isoform of P05388, 60S acidic ribosomal protein P0 (Fragment) OS=Homo sapiens GN=RPLP0 PE=1 SV=1;tr|F8VWS0|F8VWS0_HUMAN Isof
22.1508	22.4033	21.3098	17.503	21.0655	22.3881	RSU1	0.335566	-1.63579			0.481611	3	3	3	24.2	24.2	24.2	31.537	0	26.891	18596000	3	Q5E9C0;Q15404-2;Q15404	Q5E9C0;Q15404-2;Q15404	Ras suppressor protein 1	1088	sp|Q5E9C0|RSU1_BOVIN Ras suppressor protein 1 OS=Bos taurus GN=RSU1 PE=2 SV=1;sp|Q15404-2|RSU1_HUMAN Isoform of Q15404, Isoform 2 of Ras suppressor protein 1 OS=Homo sapiens GN=RSU1;sp|Q15404|RSU1_HUMAN Ras suppressor protein 1 OS=Homo sapiens GN=RSU1 PE=1
19.7617	18.5815	18.2812	19.3493	19.2663	19.5035	DPY30	0.337033	0.498242			0.482795	2	2	2	36.4	36.4	36.4	11.25	0	70.726	2801200	3	Q2NKU6;Q9C005	Q2NKU6;Q9C005	Protein dpy-30 homolog	1119	sp|Q2NKU6|DPY30_BOVIN Protein dpy-30 homolog OS=Bos taurus GN=DPY30 PE=3 SV=1;sp|Q9C005|DPY30_HUMAN Protein dpy-30 homolog OS=Homo sapiens GN=DPY30 PE=1 SV=1
17.7718	17.4256	17.7365	15.6463	17.0167	18.0062	DCUN1D1	0.337237	-0.754889			0.482795	1	1	1	22.7	22.7	22.7	87.797	0	23.002	643040	1	C9JRU6;C9J0B2;C9JUW4;C9J8R4;C9JVE2;Q96GG9	C9JRU6;C9J0B2;C9JUW4;C9J8R4;C9JVE2;Q96GG9	DCN1-like protein;DCN1-like protein 1	213	tr|C9JRU6|C9JRU6_HUMAN Isoform of Q96GG9, DCN1-like protein (Fragment) OS=Homo sapiens GN=DCUN1D1 PE=1 SV=1;tr|C9J0B2|C9J0B2_HUMAN Isoform of Q96GG9, DCN1-like protein (Fragment) OS=Homo sapiens GN=DCUN1D1 PE=1 SV=1;tr|C9JUW4|C9JUW4_HUMAN Isoform of Q96GG9
21.2256	14.5767	20.4148	20.5782	20.799	21.7704	MITD1	0.338319	2.31015			0.483537	2	2	2	20.8	20.8	20.8	27.5	0	42.964	8353800	6	H7C3Q6;Q8WV92;F8WED5;B8ZZL5	H7C3Q6;Q8WV92;F8WED5;B8ZZL5	MIT domain-containing protein 1	491	tr|H7C3Q6|H7C3Q6_HUMAN Isoform of Q8WV92, MIT domain-containing protein 1 (Fragment) OS=Homo sapiens GN=MITD1 PE=1 SV=1;sp|Q8WV92|MITD1_HUMAN MIT domain-containing protein 1 OS=Homo sapiens GN=MITD1 PE=1 SV=1;tr|F8WED5|F8WED5_HUMAN Isoform of Q8WV92, MIT d
17.6898	18.2989	14.6546	17.7557	18.4489	18.1683	PRKACB;KIN27;PRKACA;PRKACG	0.338603	1.24319			0.483537	2	2	2	14.8	14.8	14.8	24.324	0.0035556	19.318	1420600	1	B1APG2;B1APF8;B1APF9;B1APG3;A0A087WVC4;P05131;A0A0A0MS54;P05131-2;P22694-8;P22694-4;P22694-3;P22694;P22694-5;P22694-7;P22694-6;P22694-9;P22694-2;B1APF7;B1APG1;B1APG0;Q15136;K7ERP6;P00517;P22694-10;P17612-2;P22612;P17612	B1APG2;B1APF8;B1APF9;B1APG3;A0A087WVC4;P05131;A0A0A0MS54;P05131-2;P22694-8;P22694-4;P22694-3;P22694;P22694-5;P22694-7;P22694-6;P22694-9;P22694-2;B1APF7;B1APG1;B1APG0;Q15136;K7ERP6;P00517;P22694-10;P17612-2;P22612;P17612	cAMP-dependent protein kinase catalytic subunit beta;cAMP-dependent protein kinase catalytic subunit alpha;cAMP-dependent protein kinase catalytic subunit gamma	16	tr|B1APG2|B1APG2_HUMAN Isoform of P22694, cAMP-dependent protein kinase catalytic subunit beta (Fragment) OS=Homo sapiens GN=PRKACB PE=1 SV=1;tr|B1APF8|B1APF8_HUMAN Isoform of P22694, cAMP-dependent protein kinase catalytic subunit beta (Fragment) OS=Homo
18.2954	16.0591	18.6989	17.9064	16.1607	15.403	PARK7	0.340956	-1.19444			0.486288	1	1	1	15	15	15	17.002	0	57.019	734610	1	K7EN27;K7ELW0;Q5E946;Q99497	K7EN27;K7ELW0;Q5E946;Q99497	Protein deglycase DJ-1	528	tr|K7EN27|K7EN27_HUMAN Isoform of Q99497, Protein deglycase DJ-1 (Fragment) OS=Homo sapiens GN=PARK7 PE=1 SV=1;tr|K7ELW0|K7ELW0_HUMAN Isoform of Q99497, Protein deglycase DJ-1 OS=Homo sapiens GN=PARK7 PE=1 SV=1;sp|Q5E946|PARK7_BOVIN Protein deglycase DJ-1
21.0443	21.082	20.4713	21.1781	20.9264	21.19	RPL28	0.341616	0.232312			0.486621	2	2	2	25.8	25.8	25.8	9.657	0	23.401	10097000	1	H0YLP6;H0YMF4;Q3T0L7;H0YKD8;P46779-4;P46779-5;P46779;P46779-2;P46779-3	H0YLP6;H0YMF4;Q3T0L7;H0YKD8;P46779-4;P46779-5;P46779;P46779-2;P46779-3	60S ribosomal protein L28	468	tr|H0YLP6|H0YLP6_HUMAN Isoform of P46779, 60S ribosomal protein L28 OS=Homo sapiens GN=RPL28 PE=1 SV=1;tr|H0YMF4|H0YMF4_HUMAN Isoform of P46779, 60S ribosomal protein L28 OS=Homo sapiens GN=RPL28 PE=1 SV=1;sp|Q3T0L7|RL28_BOVIN 60S ribosomal protein L28 OS=
16.4591	17.5053	18.1528	18.0687	17.366	18.7101	F2RL3	0.342245	0.675915			0.48691	1	1	1	2.6	2.6	2.6	41.133	0.0073831	14.986	961540	1	Q96RI0	Q96RI0	Proteinase-activated receptor 4	1249	sp|Q96RI0|PAR4_HUMAN Proteinase-activated receptor 4 OS=Homo sapiens GN=F2RL3 PE=1 SV=3
16.2558	17.3265	17.2962	16.7628	18.4526	17.6024	GSPT1	0.343051	0.646418			0.487265	1	1	1	5.5	5.5	5.5	52.832	0.0018198	2.068	206900	1	H3BR35;P15170;P15170-2;P15170-3	H3BR35;P15170;P15170-2;P15170-3	Eukaryotic peptide chain release factor GTP-binding subunit ERF3A	481	tr|H3BR35|H3BR35_HUMAN Isoform of P15170, Eukaryotic peptide chain release factor GTP-binding subunit ERF3A (Fragment) OS=Homo sapiens GN=GSPT1 PE=1 SV=1;sp|P15170|ERF3A_HUMAN Eukaryotic peptide chain release factor GTP-binding subunit ERF3A OS=Homo sapien
19.6189	18.4955	19.2528	14.9618	17.6997	19.9441	TM9SF2	0.34336	-1.58723			0.487265	2	2	2	5.1	5.1	5.1	75.775	0	27.119	2548300	2	Q99805	Q99805	Transmembrane 9 superfamily member 2	1259	sp|Q99805|TM9S2_HUMAN Transmembrane 9 superfamily member 2 OS=Homo sapiens GN=TM9SF2 PE=1 SV=1
20.4617	20.426	20.994	20.7033	21.0688	20.798	SEPT7	0.343776	0.229416			0.487265	3	3	3	10.3	10.3	10.3	48.715	0	61.678	13174000	9	E7ES33;Q6Q137;E7EPK1;Q16181-2;Q16181;G3V1Q4;A0A0U1RQK0;A0A0U1RRD1;A0A0U1RRH9;A0A0U1RRE1;Q6ZU15	E7ES33;Q6Q137;E7EPK1;Q16181-2;Q16181;G3V1Q4	Septin-7	373	tr|E7ES33|E7ES33_HUMAN Isoform of Q16181, Septin-7 OS=Homo sapiens GN=SEPT7 PE=1 SV=3;sp|Q6Q137|SEPT7_BOVIN Septin-7 OS=Bos taurus GN=SEPT7 PE=2 SV=2;tr|E7EPK1|E7EPK1_HUMAN Isoform of Q16181, Septin-7 OS=Homo sapiens GN=SEPT7 PE=1 SV=2;sp|Q16181-2|SEPT7_HU
20.0493	21.0281	20.0274	20.5253	21.2742	20.6088	RPL32	0.345061	0.434511			0.48848	2	2	2	17.3	17.3	17.3	15.616	0	33.732	8159400	6	D3YTB1;Q3SZQ6;F8W727;P62910	D3YTB1;Q3SZQ6;F8W727;P62910	60S ribosomal protein L32	337	tr|D3YTB1|D3YTB1_HUMAN Isoform of P62910, 60S ribosomal protein L32 (Fragment) OS=Homo sapiens GN=RPL32 PE=1 SV=1;sp|Q3SZQ6|RL32_BOVIN 60S ribosomal protein L32 OS=Bos taurus GN=RPL32 PE=2 SV=3;tr|F8W727|F8W727_HUMAN Isoform of P62910, 60S ribosomal protei
18.29	19.9246	17.1342	18.8696	18.9494	20.8255	POLR2H	0.346812	1.09857			0.49035	3	3	3	21.5	21.5	21.5	16.996	0	13.136	3429900	5	C9JLU1;P52434;P52434-4;P52434-2;P52434-3	C9JLU1;P52434;P52434-4;P52434-2	DNA-directed RNA polymerases I, II, and III subunit RPABC3	233	tr|C9JLU1|C9JLU1_HUMAN Isoform of P52434, DNA-directed RNA polymerases I, II, and III subunit RPABC3 (Fragment) OS=Homo sapiens GN=POLR2H PE=1 SV=7;sp|P52434|RPAB3_HUMAN DNA-directed RNA polymerases I, II, and III subunit RPABC3 OS=Homo sapiens GN=POLR2H P
23.2373	23.2894	23.662	22.9215	22.2117	23.6584	YWHAQ	0.348127	-0.465702			0.4916	9	5	5	36.3	29	29	27.764	0	32.685	54343000	15	Q3SZI4;P27348;E9PG15	Q3SZI4;P27348;E9PG15	14-3-3 protein theta	792	sp|Q3SZI4|1433T_BOVIN 14-3-3 protein theta OS=Bos taurus GN=YWHAQ PE=2 SV=1;sp|P27348|1433T_HUMAN 14-3-3 protein theta OS=Homo sapiens GN=YWHAQ PE=1 SV=1;tr|E9PG15|E9PG15_HUMAN Isoform of P27348, 14-3-3 protein theta (Fragment) OS=Homo sapiens GN=YWHAQ PE=
19.8683	20.1001	21.2646	20.094	19.8653	19.8827	RPL12	0.349709	-0.463654			0.492654	2	2	2	18.8	18.8	18.8	17.818	0	40.856	6241300	2	P61284;P30050;P30050-2	P61284;P30050;P30050-2	60S ribosomal protein L12	806	sp|P61284|RL12_BOVIN 60S ribosomal protein L12 OS=Bos taurus GN=RPL12 PE=2 SV=1;sp|P30050|RL12_HUMAN 60S ribosomal protein L12 OS=Homo sapiens GN=RPL12 PE=1 SV=1;sp|P30050-2|RL12_HUMAN Isoform of P30050, Isoform 2 of 60S ribosomal protein L12 OS=Homo sapie
20.833	20.4287	20.0446	20.9547	20.4955	20.6928	GNG11	0.349737	0.278892			0.492654	2	2	2	34.2	34.2	34.2	85.938	0	43.611	7391400	2	Q5E9F0;P61952	Q5E9F0;P61952	Guanine nucleotide-binding protein G(I)/G(S)/G(O) subunit gamma-11	951	sp|Q5E9F0|GBG11_BOVIN Guanine nucleotide-binding protein G(I)/G(S)/G(O) subunit gamma-11 OS=Bos taurus GN=GNG11 PE=3 SV=1;sp|P61952|GBG11_HUMAN Guanine nucleotide-binding protein G(I)/G(S)/G(O) subunit gamma-11 OS=Homo sapiens GN=GNG11 PE=1 SV=1
17.525	15.2446	15.1138	16.3212	17.0506	17.1189	GORASP2	0.350741	0.869079			0.492925	1	1	1	5.5	5.5	5.5	39.768	0.010031	12.922	438500	0	Q9H8Y8-2;Q9H8Y8;Q9H8Y8-3	Q9H8Y8-2;Q9H8Y8;Q9H8Y8-3	Golgi reassembly-stacking protein 2	1290	sp|Q9H8Y8-2|GORS2_HUMAN Isoform of Q9H8Y8, Isoform 2 of Golgi reassembly-stacking protein 2 OS=Homo sapiens GN=GORASP2;sp|Q9H8Y8|GORS2_HUMAN Golgi reassembly-stacking protein 2 OS=Homo sapiens GN=GORASP2 PE=1 SV=3;sp|Q9H8Y8-3|GORS2_HUMAN Isoform of Q9H8Y8,
19.0292	17.8485	19.1024	18.9882	19.3457	18.9849	BCAT1	0.351578	0.446198			0.492925	2	2	2	8.6	8.6	8.6	36.297	0	40.583	2370700	4	P54687-2;P54687-3;P54687-4;P54687;P54687-5	P54687-2;P54687-3;P54687-4;P54687;P54687-5	Branched-chain-amino-acid aminotransferase, cytosolic	915	sp|P54687-2|BCAT1_HUMAN Isoform of P54687, Isoform 2 of Branched-chain-amino-acid aminotransferase, cytosolic OS=Homo sapiens GN=BCAT1;sp|P54687-3|BCAT1_HUMAN Isoform of P54687, Isoform 3 of Branched-chain-amino-acid aminotransferase, cytosolic OS=Homo sap
30.1797	31.0022	30.3337	32.0394	30.4693	30.7351	HIST1H4A	0.351623	0.576054			0.492925	15	15	15	67	67	67	11.367	0	155.22	9241400000	164	P62803;P62805	P62803;P62805	Histone H4	971	sp|P62803|H4_BOVIN Histone H4 OS=Bos taurus PE=1 SV=2;sp|P62805|H4_HUMAN Histone H4 OS=Homo sapiens GN=HIST1H4A PE=1 SV=2
18.4141	18.3503	17.9106	18.57	18.0425	19.4835	HNRNPH3	0.351657	0.473617			0.492925	1	1	1	12.2	12.2	12.2	15.413	0	87.483	1839300	1	P31942-6;P31942-5;P31942-4;P31942-3;P31942-2;P31942	P31942-6;P31942-5;P31942-4;P31942-3;P31942-2;P31942	Heterogeneous nuclear ribonucleoprotein H3	820	sp|P31942-6|HNRH3_HUMAN Isoform of P31942, Isoform 6 of Heterogeneous nuclear ribonucleoprotein H3 OS=Homo sapiens GN=HNRNPH3;sp|P31942-5|HNRH3_HUMAN Isoform of P31942, Isoform 5 of Heterogeneous nuclear ribonucleoprotein H3 OS=Homo sapiens GN=HNRNPH3;sp|P
16.2953	17.5915	16.2731	16.7179	17.9212	17.2709	P3H1;LEPRE1	0.35449	0.583349			0.496286	1	1	1	4.8	4.8	4.8	23.085	0	29.971	209930	1	E2QRI1;Q32P28-2;Q32P28-4;Q32P28;Q32P28-3	E2QRI1;Q32P28-2;Q32P28-4;Q32P28;Q32P28-3	Prolyl 3-hydroxylase 1	354	tr|E2QRI1|E2QRI1_HUMAN Isoform of Q32P28, Prolyl 3-hydroxylase 1 (Fragment) OS=Homo sapiens GN=P3H1 PE=1 SV=1;sp|Q32P28-2|P3H1_HUMAN Isoform of Q32P28, Isoform 2 of Prolyl 3-hydroxylase 1 OS=Homo sapiens GN=P3H1;sp|Q32P28-4|P3H1_HUMAN Isoform of Q32P28, Is
19.6157	19.2487	15.084	19.4325	19.6982	19.3772	PGM1	0.355672	1.51984			0.496762	1	1	1	5.3	5.3	5.3	61.589	0	3.005	2809800	2	Q08DP0;P36871-3;P36871;P36871-2	Q08DP0;P36871-3;P36871;P36871-2	Phosphoglucomutase-1	845	sp|Q08DP0|PGM1_BOVIN Phosphoglucomutase-1 OS=Bos taurus GN=PGM1 PE=2 SV=1;sp|P36871-3|PGM1_HUMAN Isoform of P36871, Isoform 3 of Phosphoglucomutase-1 OS=Homo sapiens GN=PGM1;sp|P36871|PGM1_HUMAN Phosphoglucomutase-1 OS=Homo sapiens GN=PGM1 PE=1 SV=3;sp|P36
17.1265	16.2203	19.3404	17.3487	16.3484	15.739	HN1L	0.355701	-1.08372			0.496762	2	2	2	27	27	27	12.23	0	30.728	980400	1	H3BMT0;H3BTV5;H3BU16;A6NGP5;H3BMV3;Q9H910-2;Q9H910;Q9H910-3;H3BMM8;B4E1P3	H3BMT0;H3BTV5;H3BU16;A6NGP5;H3BMV3;Q9H910-2;Q9H910;Q9H910-3;H3BMM8;B4E1P3	Hematological and neurological expressed 1-like protein	148	tr|H3BMT0|H3BMT0_HUMAN Isoform of Q9H910, Hematological and neurological-expressed 1-like protein (Fragment) OS=Homo sapiens GN=HN1L PE=1 SV=1;tr|H3BTV5|H3BTV5_HUMAN Isoform of Q9H910, Hematological and neurological-expressed 1-like protein (Fragment) OS=H
24.7161	24.1957	24.364	24.4992	24.6272	24.6506	GP1BB	0.356316	0.167086			0.497013	1	1	1	5.3	5.3	5.3	21.717	0	33.796	115100000	4	P13224;P13224-2	P13224;P13224-2	Platelet glycoprotein Ib beta chain	723	sp|P13224|GP1BB_HUMAN Platelet glycoprotein Ib beta chain OS=Homo sapiens GN=GP1BB PE=1 SV=1;sp|P13224-2|GP1BB_HUMAN Isoform of P13224, Isoform 2 of Platelet glycoprotein Ib beta chain OS=Homo sapiens GN=GP1BB
18.1724	16.0702	15.9248	18.8963	15.9521	19.2756	SEC13	0.360021	1.31891			0.501568	1	1	1	8.1	8.1	8.1	35.471	0.0035461	19.147	1021500	2	Q3ZCC9;P55735	Q3ZCC9;P55735	Protein SEC13 homolog	922	sp|Q3ZCC9|SEC13_BOVIN Protein SEC13 homolog OS=Bos taurus GN=SEC13 PE=2 SV=1;sp|P55735|SEC13_HUMAN Protein SEC13 homolog OS=Homo sapiens GN=SEC13 PE=1 SV=3
20.0401	19.8204	20.3044	19.705	15.668	20.2855	RGS19	0.361339	-1.50214			0.502791	1	1	1	5.8	5.8	5.8	25.353	0.0018018	20.102	4717000	2	Q08DC7;P49795	Q08DC7;P49795	Regulator of G-protein signaling 19	885	sp|Q08DC7|RGS19_BOVIN Regulator of G-protein signaling 19 OS=Bos taurus GN=RGS19 PE=2 SV=1;sp|P49795|RGS19_HUMAN Regulator of G-protein signaling 19 OS=Homo sapiens GN=RGS19 PE=1 SV=1
15.8004	16.9625	17.5628	17.4151	17.2087	17.307	ATP2B1	0.362257	0.53503			0.503453	4	1	1	4.8	1.8	1.8	129.15	0	67.306	384860	1	P20020-5;P20020-2;P20020-6;P20020-3;P20020-4;P20020	P20020-5;P20020-2;P20020-6;P20020-3;P20020-4;P20020	Plasma membrane calcium-transporting ATPase 1	757	sp|P20020-5|AT2B1_HUMAN Isoform of P20020, Isoform E of Plasma membrane calcium-transporting ATPase 1 OS=Homo sapiens GN=ATP2B1;sp|P20020-2|AT2B1_HUMAN Isoform of P20020, Isoform A of Plasma membrane calcium-transporting ATPase 1 OS=Homo sapiens GN=ATP2B1;
[truncated: 342 more rows]

## Sheet: HeatMap analysis
List of proteins used to HeatMap analysis, using a R environment. Hierarchical clustering analysis with z-scored log2 LFQ intensity values of all proteins identified in the GFP-EVs triplicates (Gray) and Nef/GFP-EVs triplicates (Burgundy). Values for each protein (Columns) in each sample (Rows) are colored based on the protein’s relative abundance, in which high (Orange) and low (Blue) are indica…
[truncated: 1,164 more rows]

## Sheet: Volcano plot analysis
List of proteins used to Volcano plot analysis, using R environment. Volcano plot of statistically significant proteins (-log10 P-value; Student´s t-test) against fold change (log2 ratio of Nef/GFP-EVs/GFP-EVs LFQ intensity) of proteins levels in Nef EVs. Blue and orange dots represent proteins that are significantly (P-value < 0.05) downregulated or upregulated in Nef/GFP-EVs, respectively. Gray…
[truncated: 1,142 more rows]
