# Supplementary material for: HIV-1 Nef Changes the Proteome of T Cells Extracellular Vesicles Depleting IFITMs and Other Antiviral Factors
Source: Mol Cell Proteomics. 2023 Nov 7;22(12):100676. doi: 10.1016/j.mcpro.2023.100676 (PMC10746527; doi:10.1016/j.mcpro.2023.100676)
Supplement: Supplemental Table 3 [file mmc4.xlsx]

## Sheet: Vesiclepedia - EV data
Comparison between vesiclepedia data and the EVs proteomic data performed in the present study.
Vesiclepedia	Shared	Novel
CD9	PDCD6IP	OR14K1
EEF1A1	HSPA8	MVB12B
ALB	ACTB	nef
KRT1	PKM	hCG_2004507
A2M	ANXA2	MVB12A
C3	GAPDH	C1QTNF3-AMACR
KRT9	ENO1	DTX1
KRT2	HSP90AA1	STS
KRT10	ANXA5	FKBP12-Exip2
HIST2H4A	HSP90AB1	TRPA1
LGALS3BP	YWHAE	hCG_1994888
GNAS	PGK1	CCAR2
HIST1H4I	CLTC	CEP192
GSN	YWHAZ	TRBC2
HIST4H4	PPIA	MCMDC2
HIST2H4B	CD63	DGCR8
HIST1H4L	SDCBP	HELZ2
HIST1H4F	ANXA6	LIMD1
HIST1H4D	EEF2	SMG7
HIST1H4B	TPI1	ARHGAP31
HIST1H4K	LDHB	TTLL5
HIST1H4C	CFL1	P3H1
HIST1H4J	MSN	CD244
HIST1H4H	ALDOA	SMIM24
HIST1H4E	EZR	TSC22D4
CLU	MYH9	ARL6IP4
HSPB1	CD81	DKFZp566H1924
ANXA4	GNB1	SLA
HSPA1A	PRDX1	IGKV3-11
THBS1	FLOT1	TSPAN2
HSP90B1	ATP1A1	ANKK1
APOE	ANXA1	HNRNPUL2-BSCL2
FLNB	YWHAQ	C7orf55-LUC7L2
HBB	CLIC1	RAG2
PTGFRN	PFN1	IGHV3OR16-9
CPNE3	FASN
TUBA1A	SLC3A2
P4HB	GNAI2
ITGAV	VCP
PSMA6	YWHAB
HSPD1	RAB5C
RPS16	HIST1H4A
PSMA2	RAB10
GANAB	ACTN4
IDH1	AHCY
RPS18	ITGB1
PSMA3	TUBB
PPIB	CDC42
RAB5A	TSG101
VTN	FN1
ACTC1	RAP1B
PSMB1	LDHA
HBA2	GPI
HLA-DRB1	YWHAG
TALDO1	ANXA7
MARCKS	RAB7A
PSMB6	ACTN1
BASP1	CCT2
UGP2	GNB2
ITIH2	FLNA
SLC44A2	HLA-A
PLEC	RAC1
NME1	BSG
PSMB3	UBA1
RALB	IQGAP1
APOA1	ACLY
TUBA1C	TLN1
TUBB3	TCP1
GNA11	TFRC
TOLLIP	GDI2
KRT14	RALA
CBR1	PRDX2
MVP	RHOA
CANX	CCT3
GDI1	RAB1A
PYGB	RAN
EEF1A2	TUBB4B
CTNNA1	CCT8
GSTO1	GNA13
TUBB6	FLOT2
C4B	HSPA5
RPS13	CAP1
RRAS2	RAB14
TPM1	EIF4A1
LAP3	ARF1
TF	CCT4
MYOF	PRDX6
CALM1	KPNB1
TUBB2A	EHD4
APOB	STOM
HIST1H2BG	CCT6A
RAB13	PGAM1
PSMD6	PGD
VASP	VCL
SRC	EHD1
RRAS	WDR1
ANXA3	CCT5
ATP5A1	CNP
RAB6A	CAPZA1
KRT5	EEF1G
ATP6V1B2	PEBP1
GNAI1	ANXA11
NME2	TAGLN2
AHSG	RPS3
CD151	YWHAH
PSMB4	TUBA4A
PFKL	MFGE8
DSP	RAB8A
PSME1	RAP1A
ANPEP	VAT1
EIF5A	RAB35
ENO2	SLC1A5
LTF	CCT7
AKR1A1	CAND1
SERPINC1	ACTR3
HSPA1L	GNAI3
SERPINA1	RPSA
NCSTN	PSMA7
FTH1	RAB8B
YBX1	SNAP23
NT5E	PPP2R1A
UGDH	MYO1C
HIST1H2BD	DYNC1H1
PSMB2	HBA1
PAFAH1B1	HSPA4
CHMP2A	PHGDH
EPCAM	TXN
AP1B1	RDX
CTNND1	RAP2B
HSPA2	PSMD2
COL6A1	PARK7
MDH2	CAPZB
ACTA2	SLC2A1
MAPK1	ADAM10
DPP4	ACTR2
ACAT2	TUBA1B
PTPRJ	LCP1
FERMT3	PAICS
TUBB4A	RAB11B
HIST1H1C	RAB1B
ALDH9A1	RAB5B
LGALS3	RPS8
HIST1H1B	RPLP0
PRDX4	ARHGDIA
ATP6V1E1	CD59
SFN	GSTP1
F2	TKT
HSPA9	LAMP1
RPS11	ITGA6
PYGL	CD44
PSMB5	RPS2
RPS25	MYL6
AKR1B1	IGSF8
S100A8	HSPA1B
F5	RAB2A
CALM3	ARPC4
ACE	G6PD
QSOX1	IST1
XPO1	VPS35
LSR	RPS3A
KRT16	VIM
HP	HNRNPK
C4A	PCBP1
SLC16A3	ATP5B
SCARB2	BROX
UBR4	RPL7
FLNC	PDIA3
CKB	ATP1B3
LMNA	RPS6
EIF3A	ACTBL2
PLOD1	XRCC5
LAMB1	ATP6V1A
VDAC1	NRAS
TTN	PDCD6
GNG12	RPL18
UBA52	RPS4X
MYO1D	MTHFD1
CSTB	JUP
TUBB1	CALR
TGFBI	GNAQ
DCD	ARPC2
FAM125A	PSMA5
COPS4	CTNNB1
OTUB1	ACTR1A
SHMT2	PLXNB2
PDIA4	RPL4
HLA-DRA	PSMA1
RPL27	RPL12
TGM2	MDH1
KRAS	ACTG1
PECAM1	STIP1
NAMPT	SPTAN1
MYO1B	AHNAK
HEXB	RNH1
SEPT9	RUVBL1
RPS15A	PSMA4
EIF3I	CLIC4
EGFR	TPM3
H2AFX	ARF6
HIST1H2BC	DIP2B
MFI2	RPL7A
VDAC2	CYFIP1
ATP6V0D1	CD82
DDAH2	NPM1
RPS19	ICAM1
PLG	DNAJA1
RTN4	CNDP2
NDRG1	ALDOC
CD276	ATIC
S100A9	AGRN
HPRT1	RPL6
CS	XRCC6
RNPEP	NAPA
HIST1H2BE	PRDX5
HIST1H2BF	ATP1B1
SERPINB1	MIF
KRT13	AARS
IGJ	GNB2L1
C9	RPL13
SLC25A5	RPL15
HSPA6	B2M
PODXL	S100A11
HIST2H2AA4	EPRS
KRT8	CHMP4B
SERPINB6	PPP1CA
PRKAR2A	TARS
GSR	PSMC2
ERP29	PSMD11
BAIAP2	LYN
EIF4A3	DPYSL2
LRP1	DARS
APOD	WARS
SEPT11	SRI
RPN1	RHOG
SERPINF1	CAPN1
PLS3	SEPT2
SCARB1	RPS27A
SOD1	NCL
RPL31	SPTBN1
SERPINH1	LAMC1
CD109	HSPG2
GSTM3	PSMC3
RPS20	ITGA3
KRT19	DHX9
PLOD3	F11R
STX7	VPS28
NPTN	CSE1L
VPS4A	RAC2
KRT6A	CTSD
ENO3	SLC44A1
C5	ST13
S100A16	TPM4
EPHA2	STX4
ALDH1A1	RPS9
TNPO1	SND1
TXNRD1	GARS
LAMA5	UBE2N
EIF4A2	NPEPPS
DDOST	EHD3
CDK1	ITGA2
USP9X	MARCKSL1
EEF1B2	CPNE1
CFL2	COPA
LYZ	PSMD13
POTEE	ATP2B1
TACSTD2	RPL11
UBB	RAB11A
MYL12A	IMPDH2
HIST1H2AB	EEF1D
BLVRB	SLC16A1
GPRC5A	ARF4
DDB1	LAMP2
PRKCSH	FSCN1
THY1	RPL14
PLS1	KIF5B
FBLN1	GOT1
LASP1	RPS14
PHB	CAPZA2
ITGB5	APRT
PSMB8	FAM129B
DDX39B	ARPC3
PXDN	SLC9A3R1
CAPN2	ITGB3
FAM129A	AP2A1
DCTN1	RPL5
HIST1H2BB	HNRNPC
DCXR	RUVBL2
AK1	RPL3
EHD2	PEF1
PSMB7	PABPC1
MYADM	FGB
PROM1	COPB1
HIST1H2AE	RPL30
CAV1	RPL8
IDH2	H2AFY
NANS	GLO1
AK2	TPP2
CORO1B	MYH10
TUFM	RPL10A
NRP1	OLA1
APP	GLIPR2
SET	PGLS
CACNA2D1	PFKP
GRHPR	HLA-B
DPP3	PRKDC
PLIN3	FGA
SORD	DSTN
RAB18	SLC7A5
FTL	NAP1L1
FH	PSMD1
STRAP	RAB21
SLC25A6	PSMD3
DAK	PSMC5
MAT2A	RP2
ALDH7A1	CORO1C
PDXK	S100A6
HIST1H2BK	FAM49B
UGGT1	RPLP2
PLSCR1	SLC1A4
ANO6	ATP2B4
NAGK	VPS4B
PTGR1	RHOC
PLCB3	CAB39
SYPL1	PDIA6
HSD17B4	EIF3L
TPT1	IPO5
FDPS	CALM2
ITGB4	LGALS1
GSS	AP2B1
COL12A1	RAP2C
MYH11	RPS7
MUC1	FKBP4
RPN2	CAPNS1
RPL23A	RARS
C20orf3	VPS37B
PHB2	DDX3X
PRDX3	EIF3B
PRKACA	STXBP3
NACA	HNRNPU
GPC1	PSME2
DNM1L	PA2G4
FKBP1A	EIF2S1
DERA	HNRNPD
GGH	HYOU1
VAMP8	EPB41L2
NQO1	ACTA1
CP	PSMC6
PRMT1	HSPH1
BCAM	SARS
SERPINE2	PCBP2
SERPINA3	ITGA5
ADSS	VARS
ARPC5	PNP
SH3GL1	PSMC4
CLDN3	HNRNPA2B1
EPS8L2	CAT
HIST2H2AA3	AP2A2
CRYZ	ARHGDIB
RHOB	ARRDC1
MTOR	RPL24
ASS1	ARPC1B
AP1G1	PACSIN2
CA2	VTA1
DCTN2	CAPG
ABHD14B	PGM1
KARS	CORO1A
SQSTM1	DNAJA2
STAT1	ARF5
TRAP1	MME
PROM2	SEPT7
PTBP1	GART
RPL36	IARS
CLSTN1	GNB4
RPL26	IGF2R
MAPRE1	USP14
PICALM	CD47
HIST1H2AH	ACOT7
EPS8	COPG1
HPR	SYNGR2
ERP44	CHMP5
AIDA	COPB2
LUM	APEH
COL18A1	DDX17
CYB5R3	RPS5
SDC4	YES1
TSPAN6	AP2M1
XPNPEP1	CD97
GMPPA	USP5
HIST2H3C	NCKAP1
GIPC1	RPS10
RPL34	HLA-C
SELENBP1	RPL18A
USP7	PDCD10
RPL35A	GFPT1
HBD	H2AFV
CD14	RPS24
CHMP1B	RPL23
KRT17	GRB2
KRT18	TMED10
LIN7C	PSAT1
TJP2	SYNCRIP
RANGAP1	ESD
RPS23	FGG
PRSS8	TTYH3
C1R	EIF3F
S100A14	CAD
ACTR1B	RPL10
MPST	CHMP6
AKR7A2	PPA1
ATP2A2	DNM2
ADSL	HIST1H2BI
DYNC1I2	RPL17
ATP5O	CLTA
BLVRA	EIF3M
HINT1	RPL19
MCAM	DIAPH1
ITIH4	PPP1CB
KRT77	ACO1
SSR4	EIF2S3
CPM	RPL27A
HARS	TSPAN14
GC	RPL21
SEPT6	PACSIN3
CKAP4	OXSR1
HADHA	LYPLA1
YKT6	PSMC1
TMBIM1	RAD23B
UQCRC2	SLC29A1
USO1	PPP2CA
DPEP1	CMPK1
S100A4	HRAS
ATP6V0A1	HIST1H3A
XPO7	ILF2
ATRN	EIF3E
TMEM2	HNRNPH1
CD46	HIST2H3A
CLTCL1	RPL9
ADD1	LTA4H
ETF1	SCRIB
ARL3	RPS17
HIST2H3D	HEBP1
COMT	PSMD5
TMEM189-UBE2V1	RPLP1
TUBB2B	CIB1
PGK2	PTPRC
GGCT	S100A10
RHEB	HNRNPM
NID1	FLII
SEC22B	MARS
ACAT1	PSMD12
AZGP1	ILK
ACSL3	RPL28
SEC24C	LNPEP
MST4	RPL22
ETFA	KIF23
TXNDC5	ESYT1
KRT76	ACSL4
STXBP1	HNRNPA1
VCAN	ABCE1
ITGA1	PPP1CC
PIGR	EIF3C
HK1	ABCC1
C4BPA	KIAA0368
CKAP5	STXBP2
TMEM30A	MITD1
F3	MPZL1
CHMP2B	HNRNPL
LRPPRC	GNG5
CUL4B	RPL13A
GPX1	LARS
PYCRL	FABP5
ACTN2	PCNA
TNC	IQGAP2
PPP3CA	COTL1
SDC1	DDAH1
IPO7	VPS37C
SPR	KRT6B
TMED9	STK24
TLN2	HNRNPR
FEN1	FARSA
LMAN2	SLC12A2
HIST1H2BL	GOLGA7
FYN	EFTUD2
MPO	EDIL3
CAMK2D	RAP2A
COPE	ABI1
MYH14	ALDH16A1
MYO6	RAB3D
DPYSL3	PAFAH1B2
PSMB9	ITCH
COX2	CD2AP
TPBG	NAP1L4
UEVLD	PSMD14
HRNR	PARP1
AKAP12	QARS
SSBP1	HNRNPA3
HIST1H3I	PTPRF
RAB27A	HNRNPF
HIST1H3F	SERINC5
RAB6B	PTK7
HIST1H3D	NAPG
HIST1H3C	SLK
HIST1H3E	ACP1
EPHB2	TINAGL1
HIST1H3B	CYFIP2
LRRC47	PLSCR3
HIST1H3H	TWF2
FARP1	DBNL
RPS15	RACGAP1
ARHGAP1	SF3B3
HIST1H3J	PRPF8
HIST1H3G	NUDC
ECH1	PTGES3
EPHX1	ALCAM
BZW1	BANF1
THBS2	GGT1
LRRC57	HUWE1
PFN2	PFAS
PARP4	NARS
CSPG4	KPNA2
TXNL1	GCN1L1
FCGBP	SFPQ
MACF1	DLG1
SHMT1	SNRNP200
CBR3	RPS12
CARS	RANBP1
CYR61	CHP1
UAP1	RPL29
EIF3D	CSRP1
SLC25A3	NME1-NME2
STAT3	ADH5
PPP1R7	CACYBP
GMPPB	CTPS1
BST2	COL1A1
EPHB4	PSAP
ERO1L	RFTN1
SRP14	SH3BGRL3
HSPE1	PTPRA
TBCA	PIP4K2A
ARL8B	PTPN6
F13A1	NOTCH2
RNF213	RSU1
PLP2	CSNK2A1
ALAD	WASF2
DLST	GLG1
TPP1	PSMD7
NMT1	LCK
PLOD2	PRPS1
SNX2	NSF
ALDH1A3	DNAJC13
SH3BP4	PCMT1
ATP6V1H	DSG1
EIF3H	PRKAR1A
ASAH1	RAB27B
MTPN	CXADR
CDH1	UPF1
MYO1E	SNRPD1
RAB3B	COPS3
CSNK1A1	ITGA4
HIST1H2BH	HIST2H2BE
EIF3K	UTRN
APOH	LMNB1
MMP14	PABPC4
LOXL2	TSPAN4
HTRA1	SRSF3
NAPRT1	ARPC5L
ADK	PI4KA
HCK	SH3BGRL
HLA-E	UBE2L3
EIF4E	PAFAH1B3
DSG2	MYO1G
GLOD4	CDC37
AFP	NEDD4L
ARHGAP18	M6PR
GLUD1	YARS
TSN	SCAMP3
ENG	TUBB8
HNRNPAB	HIST1H2AC
DOCK10	SRSF7
PVRL2	CNN2
CTNNA2	ITGB2
C11orf54	ZC3HAV1
GPRC5C	AIMP2
PPL	SRP68
ST14	CSK
PFKM	CAPN5
QDPR	DDT
CPNE8	ARPC1A
KRT7	ARL6IP5
CFH	SMPDL3B
PPP2R4	EIF4G1
BLMH	ITGA2B
GYS1	PPP2R2A
GMDS	VPS25
TPD52L2	ARCN1
CUL4A	GALK1
ATP6V1B1	PLXNA1
ACO2	SF3B1
TPM2	SLC12A7
KPRP	MAP4K4
UBA6	ADAM9
HIST1H1D	CSNK2B
EPB41L3	VAMP3
COL6A3	EIF6
GBE1	TMOD3
SMS	EFR3A
KRT3	DDX5
PSEN1	RPS26
MOB1A	CD55
FAS	ACACA
BCAP31	CD99
NNT	TOP1
RAB3A	EPB41
DBI	SERBP1
SAR1A	DHX15
AP3B1	ITGAL
HNRPDL	SLC7A1
CASK	APOC3
VPS13C	RAB22A
ATP2B2	SLC9A3R2
CAPN7	PSMD8
HGS	UBE2M
SERPINE1	SRGAP2
SNTB2	MCM7
STX12	SNRPD3
C22orf28	DYNC1LI1
C1QC	RBBP4
CTTN	RPL32
AP3D1	FARSB
ACP2	TRIM28
FLG2	ASNS
CDCP1	NUTF2
COL4A2	SRSF1
HLA-DPB1	PREP
CD36	BUB3
GSTK1	FERMT2
ITGAM	HNRNPH3
TYMP	EXOC4
C1QBP	TARDBP
CTSC	IPO9
GOT2	CCNY
ATP2B3	TWF1
GPRC5B	EFHD2
FAT1	TAOK1
PGRMC1	GLRX3
COPS8	LIMS1
KRT78	TNIK
PLAU	ABCC4
TOR1AIP2	SLC4A7
GCA	NEDD4
AHCYL1	AIMP1
FAH	NONO
MLLT4	STK10
SCFD1	NCKAP1L
COL6A2	FMNL1
DLD	SSB
ATP4A	SDCBP2
SERINC1	DNPEP
ROCK2	DNAJB1
H3F3A	RRM1
CPNE2	MATR3
NUCB1	VPS29
RPS21	GNA14
G3BP1	ATP1A3
PPFIBP1	STMN1
ERAP1	TOM1
HIST2H2AB	CHMP4A
VPS26A	RPA1
PRKCA	CNOT1
DRG1	CHMP1A
GMPS	SMC2
IDI1	DDX19A
MLEC	DDX1
CDC42BPB	TAOK3
PKLR	RPL35
HBG1	PRPF19
PPP2CB	DBN1
SCRN1	UCHL3
KTN1	SKP1
ERLIN2	IGSF3
ACADVL	FMNL2
TSTA3	TTLL12
PKP3	PLXND1
ILF3	TM9SF2
PTX3	ERBB2IP
HSD17B10	VAMP2
SRM	ADAM15
LAMB2	MCM2
MYL6B	CDK5
ADRM1	RHOF
SPTB	ARL1
STX3	MPP6
BTK	TRIM25
MYL12B	RSL1D1
VDAC3	FMNL3
FAM125B	MYO18A
SLC2A3	FAM3C
ASNA1	EIF5B
SNX9	EIF5
VIL1	CDK2
CUTA	TMPO
C1S	EEF1E1
PDLIM1	MCM6
RPS28	NDRG3
RAC3	ABCF1
MTAP	SPN
TCIRG1	SNRPD2
CTSB	ICAM3
KHSRP	CC2D1A
KCTD12	VPS36
ECHS1	TROVE2
FABP3	RPS27
PLCG2	PRKAA1
MPP5	MINK1
LAMTOR1	SSRP1
CYBRD1	IPO4
ROCK1	PRKACB
HADHB	CUL3
ATP1A2	RAP1GDS1
OCLN	LRBA
GAA	OSTF1
ARF3	PEPD
RPS4Y1	NOP56
SLC25A4	MCM4
ACPP	ANK1
BAIAP2L1	UNC45A
RAB31	TSPAN15
VWF	IMPA1
AIFM1	EXOC2
CBX3	SRSF6
HIST1H2BA	CSNK2A2
DOCK9	PRMT5
LEPRE1	PARVB
TOM1L2	SUPT16H
ABCB1	DAG1
DDX6	CARM1
KIF4A	DDX21
JAK1	MCM3
GPS1	PKN1
UBE2V2	PTP4A2
DOCK7	GALNT2
UCHL1	SRSF2
CTSA	SRP9
CHMP4C	TBC1D10A
ATP5C1	SUB1
BPNT1	ARHGEF2
EPS8L1	TSPAN9
ITIH3	TNPO3
SGTA	HIST2H2AC
SEC23B	ZDHHC5
IGLL5	DOCK2
EEA1	DAAM1
PVR	SCAMP2
AHNAK2	PRPF40A
SEC23A	GMFG
NAA15	ATL3
ACY1	SNRNP70
SLC34A2	NOTCH1
FUCA1	CEP55
ARPC4-TTLL3	TNFRSF10B
SNX18	MAP2K1
MYL9	PFDN5
RCC2	CD4
SNX3	SRP72
DYSF	NHP2L1
PLAA	DDX39A
SERPINB9	XPO5
TBCB	BAG2
COASY	THOC2
TJP1	CD53
COPZ1	LGALS9
FBP1	DMBT1
SMC3	PROSC
HMGB1	LDLR
ARHGEF1	TIMP1
AHSA1	EFNB1
LRRC59	SNF8
PI4K2A	PTTG1IP
EML4	TGFB1
LANCL1	THBS4
ITIH1	RBM39
CD58	GAK
XPOT	PAK2
TXNDC17	PRKCB
PROS1	ITM2C
SEPT8	ITGB7
PITPNB	PURA
PMVK	ITM2B
CLIC5	SVIP
CEACAM1	PTPRK
PIP	TOP2B
CTSG	NCAPD2
ABCG2	EPB41L5
COPS2	SLC38A2
CDKN2A	ANLN
SCP2	SLC39A14
OLFM4	ATXN10
ZYX	RFC4
SMC1A	NF2
CYB5A	TRA2B
CYSTM1	LRRC1
CMBL	RIC8A
ATP6AP2	TMEM109
RECQL	DEK
IDE	SRRM2
LMAN1	PLEKHB2
RTN3	POLR2A
CIT	BRK1
IL1RAP	FAM65A
AKR1C3	PLEK
SNTB1	SLC30A1
GLT25D1	MICALL1
NPC1	SLC39A10
RDH11	TCEB1
ATP6V1G1	ITFG3
S100A13	IFITM2
HBG2	BZW2
NUMA1	GNL1
DCBLD2	GSPT1
GSTM1	SEC13
CRABP2	MPP1
DOCK5	MAPRE2
EHBP1L1	CLTB
HPGD	MBLAC2
SNX6	MDN1
CRK	RAB4B
FBN1	KIDINS220
PLD3	TNFAIP8
EPHB3	ICAM2
DNAJB11	PPP5C
GOLGA3	GRWD1
FRK	SBF1
PRNP	NUDT5
STEAP4	SRGN
GBA	UBE2O
H2AFZ	FXR1
PTPRG	CXCR4
EPPK1	ABRACL
LAMA4	CD37
LIN7A	DKC1
PCK2	PDHA1
MYO1F	GP1BB
PDLIM5	DDX46
TAX1BP1	UBASH3B
ATP12A	MTA2
TBCD	PTMA
ARVCF	PSMD10
SLC12A1	SLC19A1
LYPLA2	RAB11FIP1
ATP2A3	TNIP1
SMC4	EMB
APCS	SLC43A3
PCBD1	TBC1D10B
DOPEY2	DIP2A
TSPAN8	BOLA2
U2AF2	CHD4
ECE1	VASN
RAB4A	EWSR1
GLRX	SCAMP4
GLB1	EIF2AK2
PLTP	ABI2
LY75	SCAMP1
GAPDHS	ZDHHC20
RALY	HAT1
LSS	NCAPG
HIST3H2BB	PKP4
ARL8A	TM9SF4
SWAP70	GFPT2
GMFB	RHBDF2
GDF15	INCENP
INADL	GNG2
TFG	NSUN2
MUC4	CSNK1G3
CPD	U2AF1L4
INSR	H3F3B
KIRREL	JAM3
TSPAN1	SIT1
ACTL6A	FLVCR1
CLDND1	EIF4G2
PFDN2	MASP1
CAB39L	RASA1
HM13	SORT1
GPX4	CHORDC1
HVCN1	SNRPE
PRSS23	GAR1
POSTN	GEMIN5
SLC44A4	DCUN1D1
HADH	UBE2C
RBBP7	RNPS1
MARK2	CD38
CEACAM5	RASA3
ADD3	BCAT1
LRP2	DEF6
ACAA2	MAPK1IP1L
SPON2	PELP1
ATP5H	CDC42SE2
RPL38	BCR
GPX3	CDC123
CRKL	INF2
ECHDC1	EFNB2
DNAJC5	FIS1
AXL	TRA2A
SRPX	ITPR1
NBEAL2	ITGB6
ARFIP1	HIST1H2AJ
ALDH2	NTN1
TMX1	FHL1
UQCRC1	FUS
ATP6V1C1	VANGL1
CST3	KIF20A
ATP6AP1	RASA2
DES	STX6
STEAP3	MSH6
KIAA1033	PPP1R16B
ASL	NOP58
ATP5J2	STK39
FBN2	ANP32E
ENAH	RTN4RL2
SERPINA7	HMHA1
APEX1	DPY30
GNS	COBLL1
RRBP1	ZAP70
EIF2S2	TTC7B
IQGAP3	TPRN
DNAJB6	KIF11
ERBB2	SNRPF
ATAD3A	GPC2
PLCD1	MAGED2
TOM1L1	TRAT1
PPP2R1B	GRK6
MAP4	GNA15
EPHB1	TGFBR1
RAB25	CROCC
LGALS7	TGFB1I1
HRSP12	LUC7L3
EIF4H	ADRBK1
PRPS2	MAPK14
ESYT2	POLR2H
SFXN3	NPW
PTPRE	HLA-G
L1CAM	GPA33
REEP5	RNASE4
TOMM22	PAG1
TMED2	EDC4
CD274	AHCYL2
TAGLN	AKT1
USP24	TMC6
TBC1D24	SF3B5
RPS6KA3	SDF4
ATP1A4	UFM1
UBC	WDR82
EXOC1	AKAP2
KPNA4	CDK6
IMPDH1	CHST11
SPTBN4	UBASH3A
PPP6C	AURKB
COX4I1	LIME1
RNF103-CHMP3	RGS19
UMPS	TMSB4X
DNAJC7	MOB1B
PCYOX1	RNF20
TRPV2	AGTRAP
C14orf166	GTF2I
PRKAR2B	TUBA3C
MAP1B	RASAL3
NT5C2	CD28
GPC4	CASC4
ENDOD1	DAZAP1
UBE2K	AASDHPPT
SEC31A	CD5
H1F0	PVRL1
HSPA4L	HN1L
GPC6	MOB3A
HSD17B12	THUMPD3
NCAM1	RHOH
C19orf10	ELMO1
MUC16	SLIT1
HIST1H1E	TNFRSF1A
VBP1	PELI2
SPTA1	C12orf57
VAMP7	ABI3
RPL37A	ATP11C
NOP2	PARD3
KLC2	NDE1
PDLIM7	RPL22L1
LIMA1	TTI1
ANKFY1	TOR3A
AGR2	HHIP
ALDH1L1	C17orf80
FRYL	TTC9C
ATP5I	WDR20
CSDA	TSPAN7
CPVL	SLC2A14
SUCLG2	CD6
HEBP2	HN1
CTSZ	SRSF11
BST1	C12orf75
EXOC5	DCTPP1
CD5L	GNG11
MOGS	RGN
UBE2V1	GORASP2
IDH3A	S100A1
CRIP2	CTBP1
MCTS1	SLC38A5
PLAUR	PNMA2
GJA1	ZFP36L1
RCN1	THEMIS
MYO5C	RNF149
APLP2	CAPN6
PPA2	TSPAN5
ARG1	EGFL7
SPP1	TBC1D10C
SNX5	RPA3
PGM3	CD48
SLC2A5	SLC4A1AP
CFI	SEPT1
ALDH18A1	TRIM23
PKP2	CD226
GNAO1	EPT1
ME1	GNGT2
SIRPA	SLC16A7
SPAG9	CD320
BAX	PDZD11
STAM	STMN2
TPR	FAM168B
SPARC	CD7
CD70	EIF5AL1
ZG16B	UTP15
CORO7	UBE2D2
TOP2A	U2SURP
KIAA1609	TNFAIP3
SCPEP1	GALNT7
SDC2	C16orf54
KIF14	DAB1
KNG1	RETN
NSFL1C	PTPRCAP
EVPL	HSP90AB2P
LRRC16A	FMOD
IGFBP7	IGHM
SUSD2	PZP
HEXA	NLRC4
CDH13	SNRPN
STAMBP	MIOS
COL5A2	TBC1D15
KIF13B	RYR1
TXNIP	SP100
AP1M1	CLEC4A
SOD2	WASF1
DHX30	CACNA1A
A1BG	NFKB1
TMEM43	IGLL1
PARVA	PACS1
HDLBP	EEF1A1P5
ACE2	CLEC1B
SACM1L	ARHGAP30
HIST2H2BF	TNFRSF8
BAG6	REXO4
PSCA	CXXC4
HIST1H2AA	FILIP1
AGT	CLN5
PSME3	PDHA2
DOCK8	VPS37A
NIT2	SMN2
POLR2B	PLEKHO1
S100A7	ITK
POR	GSDMB
CASP3	PCYT1B
DNM1	ZC3H13
GNG7	KDM5A
MX1	NRXN3
PDHB	NRXN1
SERPING1	FAM65B
KIF5C	NCKIPSD
MOV10	IGLC3
SF3A1	SELL
F10	TKTL1
KRT15	GPSM3
CLIP1	IL2RG
CLDN1	BBS9
ATG3	CADPS2
CNN3	EVC
DSC1	DPP6
EXOC7	TCP11L2
ASPH	CCDC67
SELPLG	SERPINA12
DAD1	TRDN
CLINT1	SLC13A4
HP1BP3	SOX5
CMTM6	SERTAD2
RAB12	F2RL3
ISOC1	ADGB
MAT2B	ETAA1
CD40	TAF7L
TOMM34	KIAA1462
PTPN11	DCP1A
SURF4
STAM2
C6
ARL15
PRPSAP1
VAPB
HPCAL1
SQRDL
GPNMB
SERPINB3
PSMD4
KRT6C
SEC11A
PLCD3
PLIN2
LLGL2
EPB41L1
GALE
MAN2B1
PPP1R14B
NUCB2
CRYAB
SH3GLB1
UROD
CRYL1
FOLR1
SPPL2A
OAT
CDH2
PPID
PYCARD
DPP9
SLC5A1
XDH
SLC1A1
NUDT21
GPD1
TPD52
SNX1
WDR77
ECI1
ETFB
DUSP3
PGAM4
HLA-DRB3
TYK2
BIN1
AKR1C1
DYNLL1
SERPIND1
EVI2B
PRPSAP2
AMBP
P4HA1
CALU
PRG4
LCN2
ME2
GPD1L
ALDH3B1
KIAA0196
SFXN1
C7
FAM120A
ANXA13
UBA2
UBE2D3
FBL
DTYMK
MRC2
OSBP
TMEM30B
GAPVD1
RAB43
UFL1
ITPR3
PSMD9
AGL
ACADM
KLC1
STT3A
ATP5D
LAMA3
RPL36AL
SHROOM3
DECR1
CLEC11A
TRIP10
SF3A3
CASP14
CLIC6
NF1
ENOPH1
NHLRC2
PITRM1
HMGA1
LBP
EPN1
RAD23A
WWP2
TTC7A
KHDRBS1
KIAA1199
BMP1
HLA-DRB4
VWA1
PRKAG1
KYNU
MGAM
GNPNAT1
ACAA1
H2AFY2
CCDC50
G3BP2
FBLN2
LRRFIP1
CSTA
TTC37
IGFBP2
NLN
DNAJC3
PITPNA
GMPR
LRRC8C
B4GALT1
ELAVL1
NAGLU
RTCA
NRD1
BGN
VAPA
SEMG1
KEAP1
FNTA
GPR56
NOMO1
PMPCA
ATP6V1D
COL5A1
CHMP3
FAM176B
MAN1A1
MUC5B
COL1A2
RAB23
TMEM33
ABI3BP
GNPDA1
EPB41L4B
PURB
AP2S1
RPIA
CPS1
-
COPS6
MUC13
MGST3
IFITM1
TUBAL3
SART3
RBP1
DHFR
TOMM40
IMMT
MCM5
UQCRB
MPP7
THOP1
TAX1BP3
SDHB
PTER
SDHA
KIAA1522
SNRPB
OAS2
METTL7A
TUBGCP3
STUB1
ECM1
BDH2
STOML2
RAB39A
EML2
GRPEL1
GOLIM4
SLC38A1
BIRC6
RPS6KA1
USP10
AACS
PLBD1
OPA1
GNAT3
BHMT
ODZ3
GNAT2
PGM2
MMS19
P4HA2
HMGCS1
STAT5A
PTPN23
HSPA13
H1FX
COL7A1
HIST1H2BM
CCM2
SPTBN2
LANCL2
CTGF
DYNLT1
TUBA3E
SYK
GGT5
TLR2
QPRT
TEP1
TNKS1BP1
COL15A1
HCFC1
HTT
DDX23
RANBP6
COPG2
ITPA
SLC25A1
PPIH
DST
DPM1
CCT6B
CXorf26
SPCS3
PRRC1
ATP5L
STK25
MGST1
DAB2
FN3KRP
TUBG1
SNAP29
TMX3
PYGM
FKBP3
PCBP3
CNTN1
HPX
GCLC
TSPAN3
PCOLCE
FAM171A1
AFG3L2
SEC16A
SLC12A9
PLAT
EPX
ZNRF2
PDZK1IP1
DYNC1LI2
RAB32
CLIC2
ENPP1
ALPP
SEC61B
ATP5F1
AP1M2
LRRC8A
SSR3
CCDC47
NID2
FAM126A
CNPY2
DNASE1L1
PPAT
PHLDA1
BTF3
CUL2
ATP7A
CLDN4
SLC25A11
APOM
DYNLRB1
PIK3R1
C8B
ARHGAP17
SBDS
RPS29
BAG5
MANF
SPINT2
NAA10
YTHDF2
WASL
SORL1
EMILIN1
ERLIN1
BID
KPNA3
SEC61A1
LAMB3
ENTPD1
SNRPA
CNNM3
UBL3
LTBP1
PMM2
MSH2
UBTD1
PCYT2
PTGES2
OPLAH
GSTM2
MGLL
DYNC2H1
UAP1L1
OXCT1
HBE1
HERC4
LAMA2
AIF1L
TMED4
CBS
CLRN3
TES
PTPN12
SLC1A3
FAM49A
PLCB4
MDK
SBSN
FIBP
MAPK13
MAP2K2
TMEM63A
PKP1
HNRNPA1L2
KRT79
MAPK3
NCEH1
MESDC2
C11orf2
ATP8B1
IGFALS
MATN2
CYBB
GLT8D1
PLXNC1
S100P
OLFML3
CALML3
NUP93
CLDN7
TECR
NQO2
PRKCI
ATP13A1
PAPSS1
GOLPH3
SHPK
NDUFB4
LPL
CPT1A
EIF3G
FARP2
PPM1F
KLC4
PGRMC2
TOMM70A
HNRNPA0
CDS2
SERPINB12
NOMO3
UBQLN1
UNC13D
CTSH
POTEF
AK3
BPIFB1
MXRA8
DOCK1
COG2
SLC20A2
ITGB8
TMC4
CDK9
HIST1H2AD
EFNB3
INPPL1
ATP6V0C
IFITM3
IGF1R
SNX27
NUBP2
DCTN4
SLC6A14
ARID1A
CA12
GCLM
GNE
VTI1B
CKMT1B
FAM84B
IGF2BP3
ACBD3
STEAP2
ANP32A
VPS37D
PTRH2
CDV3
KPNA1
SEMA3C
PTRF
CPPED1
SLC5A6
OGDH
HIST1H2BJ
GALM
ANP32B
CCDC80
PIN1
DHX36
GPR126
MGEA5
HNRNPUL2
NPR1
CYCS
VPS18
SSR1
TNFRSF10A
SULT1A1
NPC2
GLS
C6orf108
DPP7
DCTN3
ABCF3
CCBE1
HEATR2
LIPH
IL6ST
SLC4A2
SULF2
EMILIN2
MYO5A
ADA
TMEM165
PTP4A1
MYO9B
MYO5B
CDSN
BTN2A1
SLC7A11
IKBKB
PPP1R12A
LAMC2
BCCIP
TUBA8
PRKCD
CSNK1G1
PTHLH
TRIP6
KIF2A
SRPRB
TSNAX
NES
LONP1
RAB9A
PEA15
TGFBR3
TGM3
LSP1
PKN2
PLD1
LUC7L2
FCER1G
NNMT
ZZEF1
HTATIP2
PSPH
EFEMP1
NXN
IGF2BP1
ARHGEF7
HNRNPH2
LOC100293534
CEACAM8
KRT75
TGOLN2
PDCD5
APOA1BP
SHCBP1
NMT2
ALDH1B1
GSK3B
CRB3
PLEKHO2
GSTT1
SPTLC2
ATG7
LMO7
STX2
ROR1
COX5A
STC2
RAB3C
UPP1
NDUFS3
FBXO7
AOX1
SDF2L1
AIFM2
PHPT1
EMC1
LGALS4
PGAM2
TCEB2
C11orf52
DNM3
STAU1
DSC2
WBP2
ANTXR2
GFAP
ARRB1
SMAD3
APOA2
TIMP3
TRIO
GLA
FDFT1
ITGA11
SLC39A6
AMPD2
SLC43A2
CENPE
AP3M1
FGFBP1
ATP9B
MVD
NEDD8
SUGT1
GSTZ1
COX5B
ACP5
SERPINB5
TRPM4
CLNS1A
NCLN
EMR2
PAK4
RPS27L
CD8A
PSMB10
NAA25
UBR5
FUBP1
DENR
MICAL1
HIST1H2AG
FAT4
HECTD3
TNFRSF10D
THEM6
MST1R
AIP
HMOX2
TMSB10
KIAA0319L
ACADSB
SRRT
CCBL2
EIF2A
GP2
ACSS2
HIBADH
KIAA1109
HIST1H2AK
CSF2RA
NAT10
TRIOBP
PPIF
PTPRS
ENPP3
HIST1H2BN
AKAP9
HIST1H2BO
HDHD2
HIST1H2AM
NEB
INPP5D
SI
ATAD3B
DNAI2
NADSYN1
KANK2
MYCBP2
ISYNA1
NAGA
SUCLG1
TST
CREG1
EPS8L3
NDRG2
MYO10
TTR
COL3A1
RAI14
RAB11FIP5
CHID1
PTGS1
HDAC1
PSPC1
HDAC2
EXOC8
TSPO
ERGIC1
TRIP13
CTSS
DPM3
PRSS3
CHCHD3
CSRP2
THG1L
PDS5A
SLC25A13
MAN2A1
CISD2
FAP
SKIV2L2
FAT2
DUT
HMGB2
CAP2
CALML5
SERPINA5
SNAPIN
CEACAM6
HEPH
SPP2
WDR61
VCAM1
NENF
GUSB
HIST1H2AI
OAS3
PPP2R5C
UQCRFS1
MRI1
PTPN1
VAV2
SUMO2
ARHGEF16
RPA2
ARMC6
ARHGAP5
NT5C
LGALS8
MAGT1
PABPC3
MNDA
CD1C
HIST1H2AL
PPCS
MMP2
KRT24
NTMT1
CUL5
NPNT
UBA7
GAN
VAMP5
HAGH
POLR3A
MRPL15
RGS20
AIM1
THRAP3
PCLO
DUSP23
SF3B2
SYNE2
GLIPR1
PDIA5
PLXNA4
UBXN6
FJX1
EXOC3
TEX10
STK38
SLIRP
PIK3R4
CDIPT
BMP2K
RAB2B
ANTXR1
H2AFJ
CISD1
MMP1
ADAMTS13
EMD
SLC25A24
VPS53
STARD3NL
LAMTOR2
HSPBP1
WDR11
C20orf11
MMP7
HAPLN3
ZNF259
C1QTNF3
EVL
SEL1L
DDRGK1
MGAT1
VAV1
SPAST
PUF60
TMEM200A
MET
TUBGCP2
PPAP2A
PEX11B
ABCC3
ARAP1
MYOM1
USP39
CNPY3
CANT1
ALDH1A2
SEC24A
APPL1
EIF4G3
GDPD3
COL14A1
PPFIBP2
UXT
SEP15
ATP6V1F
WDR48
PLXNB1
MUC5AC
SAA2
MEMO1
RBMX
PIP5K1A
GAP43
SEC24B
CUL1
TIMP2
CAPRIN1
SPINT1
GEMIN2
SPOCK1
SLC12A4
GABARAPL2
UXS1
KIAA1967
FAM175B
CBFB
CAPS
C7orf59
CDC27
ALPL
ABCC2
AP1S1
RAB15
ACYP1
TMEM41B
RCC1
KRT27
MRPL49
APOC2
ADCY6
CAST
SMARCC2
SNX17
WFS1
KNTC1
CARHSP1
ACOT9
ARL4A
SDPR
DDX3Y
COX6B1
PTGES
HECTD1
PDZK1
PLAC8
TMEM59
CTDSP1
PHLDA2
CD33
KRT28
TM7SF3
CALB2
ENPEP
MPZL2
LTBP4
CYB5B
PTPLAD1
CDH3
CA9
IFIT3
TMPRSS2
PSMG2
SLC6A6
ENPP4
TNFAIP2
TBC1D9B
DMD
CARKD
C9orf64
GPD2
LAPTM4B
CSNK1G2
SHC1
CTH
ACACB
GRB7
COCH
SPCS2
DIRAS1
SLC20A1
MYO1A
RHOQ
SLC7A2
YIPF6
NDUFS7
EIF3J
PCSK9
NSDHL
DDR2
SYT1
EIF4B
FUCA2
RELN
MBOAT7
LLGL1
FAM177A1
F8A1
ATP2C1
AGPS
SDSL
LSM3
HK2
LRP5
MTHFR
SNX12
NEU1
BPTF
GPRIN1
NAE1
VKORC1L1
HLA-F
ZW10
DNAH10
IKBIP
FN3K
RENBP
FKBP5
SRR
EFTUD1
POF1B
ACTG2
CD1B
LACTB2
APOOL
MOXD1
NEFL
UTP20
ZC3H18
TIPRL
GYG1
STK3
TIMM44
ABCB6
PLSCR4
SF1
IFI16
MGAT5
PROCR
IL4I1
MTM1
ARHGAP15
KDM1A
CNBP
RAB34
DERL1
ADRB2
TRAF2
PLXNA2
HMCN1
VSNL1
ATL2
DYNLL2
OPTN
SAA1
ATP5J
PNN
RBM3
UBE4B
NAA50
LAMA1
[truncated: 10,174 more rows]
