# Supplementary material for: HIV-1 Nef Changes the Proteome of T Cells Extracellular Vesicles Depleting IFITMs and Other Antiviral Factors
Source: Mol Cell Proteomics. 2023 Nov 7;22(12):100676. doi: 10.1016/j.mcpro.2023.100676 (PMC10746527; doi:10.1016/j.mcpro.2023.100676)
Supplement: Supplemental Table 4 [file mmc5.xlsx]

## Sheet: List of proteins
List of differential abundant proteins grouped by Gene ontology biological process terms with adjusted P-values < 0.05 enriched in downregulated (Figure 2D) and upregulated (Figure 2E) proteins.
Downregulated					Upregulated
Protein Id	Gene	log2FoldChange	pvalue		Protein Id	Gene	log2FoldChange	pvalue
Q8WUM4	PDCD6IP	-6.73127	0.000107215		E5RJ48	LYPLA1	0.297508	0.0385226
A0A0A0MTB0	SERINC5	-6.03488	0.0334031		Q76I81	RPS12	0.330322	0.0432005
P14151	SELL	-5.94346	0.00397218		E7ESI2	CDK2	0.354353	0.0387634
P10747	CD28	-5.63871	5.06886e-06		Q00534	CDK6	0.391591	0.046149
P01730	CD4	-5.62534	0.0052934		Q86X55-1	CARM1	0.439978	0.000884314
A0A0U1RQY9	UBASH3A	-5.52425	0.000696353		K7EM13	PRKAR1A	0.440072	0.0403332
P30453	HLA-A	-5.40309	0.0365279		E9PCY5	TOP2B	0.494932	0.0264546
P10124	SRGN	-5.24485	0.00140299		Q3SWY3	IMPDH2	0.506589	0.00188492
O94804	STK10	-4.64244	1.70966e-05		Q2KJ25	PSMD12	0.533394	0.0453955
Q8N729	NPW	-4.58793	0.000722327		G3V2H6	HNRNPC	0.58147	0.011146
P16189	HLA-A	-4.38288	0.000301575		Q6P1Q5	ARCN1	0.606899	0.00433348
E9PQN9	IFITM2	-4.1781	0.0258935		P35579	MYH9	0.634654	0.00825438
P50995-2	ANXA11	-4.05893	0.00810202		P41250	GARS	0.645126	0.0411434
Q9GJ45	HLA-A	-4.01359	0.00024785		P08238	HSP90AB1	0.65744	0.0139991
Q9P2A4-2	ABI3	-3.87309	0.0148062		P49588	AARS	0.684181	0.0193547
J3QQR8	ICAM2	-3.80846	0.00490653		Q5E9A3	PCBP1	0.697062	0.0114868
D6REL0	CDC42SE2	-3.78963	0.00739202		A0A087WU80	TNFAIP3	0.7019	0.0195587
Q96T49-2	PPP1R16B	-3.78485	0.0249437		A6PVH9	CPNE1	0.713555	0.0361923
H0Y8S5	SNF8	-3.77891	0.00344588		P13639	EEF2	0.730976	0.0171458
O60234	GMFG	-3.68348	0.0131603		Q9UIQ6-3	LNPEP	0.732634	0.0470345
P05362	ICAM1	-3.59838	0.00040513		P09874	PARP1	0.752043	0.0121112
Q9H7P6	MVB12B	-3.5431	0.000320818		P26641	EEF1G	0.764149	0.0231849
Q9BRG1	VPS25	-3.53029	0.000286149		D6RG13	RPS3A	0.773125	0.0113376
P41440-2	SLC19A1	-3.46728	0.000911445		P68103	EEF1A1P5	0.776241	0.00796668
O00468-6	AGRN	-3.43966	0.0068798		Q9NY74	ETAA1	0.795294	0.0367233
P46939	UTRN	-3.4348	0.0154714		A0A0A0MR52	EIF4G1	0.820756	0.0259829
Q14689-6	DIP2A	-3.35705	0.000414862		Q9UQ80-2	PA2G4	0.820762	0.0274849
Q9H190-3	SDCBP2	-3.34529	0.00113459		Q9TU47	EIF6	0.833139	0.000210458
E9PGA6	C1QTNF3-AMACR	-3.32969	0.00875413		O75915	ARL6IP5	0.841221	0.037942
Q8WUM4-2	PDCD6IP	-3.32903	4.45571e-06		Q5JP53	TUBB	0.851689	0.0040473
P38408	GNA14	-3.32314	0.0316879		P54577	YARS	0.858856	0.0108996
Q53GL0-2	PLEKHO1	-3.30211	0.000828894		P13489	RNH1	0.870823	0.0237459
Q969P0	IGSF8	-3.26923	0.00171254		F8VY35	NAP1L1	0.875572	0.000537059
Q99816	TSG101	-3.23573	0.000126909		A5PJT0	MBLAC2	0.87771	0.039644
Q9NWQ8	PAG1	-3.23266	0.0136527		F5H2F4	MTHFD1	0.882968	0.0190632
F5H029	FAM65B	-3.22604	0.00344472		E5RI99	RPL30	0.897074	0.0333412
Q9H9H4	VPS37B	-3.18477	0.000171905		Q3T054	RAN	0.902467	0.0272749
O00560	SDCBP	-3.17474	0.000262543		O43776	NARS	0.906165	0.0161945
Q96EY5	MVB12A	-3.16133	0.00657089		Q7Z6Z7-2	HUWE1	0.911867	0.00317426
O14745	SLC9A3R1	-3.1394	0.00320858		O43175	PHGDH	0.923599	0.014376
O75695	RP2	-3.1375	0.0399562		P23246-2	SFPQ	0.931647	0.03279
P26038	MSN	-3.0946	0.00098711		P26639	TARS	0.933781	0.00438626
F8VWW8	SMPDL3B	-3.07055	0.0397142		Q01813	PFKP	0.934954	0.00814776
Q5VZB4	SRGAP2	-3.05192	0.00362114		A0JN52	SF3B3	0.948035	0.0439444
Q00013-2	MPP1	-3.03927	0.0190218		A0A087X253	AP2B1	0.948228	0.0245515
Q5H9A7	TIMP1	-3.02753	0.0138463		P50991-2	CCT4	0.954155	0.0231751
O00299	CLIC1	-3.00407	0.00282954		Q5T4L4	RPS27	0.957962	0.00114579
J3QRU1	YES1	-2.99917	0.000184099		P22314-2	UBA1	0.967287	0.0121384
F8VXK3	CHST11	-2.93504	0.0104426		Q92900-2	UPF1	0.970344	0.0498788
Q9BVC6	TMEM109	-2.87551	8.50075e-05		D6R9I9	ABCE1	0.970848	0.011497
Q9C0H2-2	TTYH3	-2.8612	0.00222226		A6QLG5	RPS9	0.97527	0.0313076
Q86VN1-2	VPS36	-2.85085	0.000344745		P78371	CCT2	0.983667	0.00133487
P18085	ARF4	-2.84691	0.00673904		Q4VB86	EPB41	0.989484	0.00284486
Q6UWD8	C16orf54	-2.84167	9.58646e-06		C9J9K3	RPSA	0.990576	0.00880297
O60488-2	ACSL4	-2.83259	0.0250772		P08133	ANXA6	1.00687	0.0141389
Q9UK41	VPS28	-2.79785	0.000188118		Q99460-2	PSMD1	1.01192	0.002378
Q9P265	DIP2B	-2.77402	0.000654738		A0A087WWF4	SLC4A1AP	1.0326	0.0483261
E7EQR4	EZR	-2.75509	0.00247811		O75643	SNRNP200	1.03983	0.000645524
Q9Y696	CLIC4	-2.7386	0.0196646		B7ZB02	PRPS1	1.04377	0.0135383
Q15762	CD226	-2.73837	0.00115383		Q2HJ86	TUBA3C	1.06088	0.001079
F8WFD3	ARPC1A	-2.67378	0.00130371		Q3T169	RPS3	1.06833	0.0425242
E7EMF1	ITGA2	-2.64641	0.0455657		P11387	TOP1	1.07599	0.0086047
A0A0D9SEY1	MAP4K4	-2.64331	0.000354776		P14618	PKM	1.0835	0.0130478
B4DRN8	ZDHHC20	-2.64087	0.0231996		Q3MHM5	TUBB4B	1.11127	0.0248018
P27701-2	CD82	-2.5762	0.005081		P50990-3	CCT8	1.11395	0.00229863
P61769	B2M	-2.56953	0.0111834		P23526	AHCY	1.12382	0.0243684
P61225	RAP2B	-2.56532	0.000142856		Q3T0M0	VPS29	1.14828	0.00497224
P46934-4	NEDD4	-2.56463	0.00558542		Q3SWW8	THBS4	1.16622	0.0279204
C9IZY8	FMNL2	-2.55908	0.0151302		F8W6I7	HNRNPA1	1.16635	0.00539158
Q8N5I2	ARRDC1	-2.55642	0.00103661		E9PSI1	CHMP4A	1.16729	0.0345497
Q9HAT8	PELI2	-2.52496	0.00815189		P48643	CCT5	1.19615	0.0177708
P10114	RAP2A	-2.51394	0.00170961		P54136-2	RARS	1.20072	0.0382736
Q5T123	SH3BGRL3	-2.47786	0.0276326		E9PCY7	HNRNPH1	1.20953	0.0108566
A0A0A0MSE9	PLEKHB2	-2.45986	0.000296703		P33176	KIF5B	1.21261	0.0144611
A0A0B4J1Z0	COBLL1	-2.40117	0.00301038		Q9NR30-2	DDX21	1.21406	0.0262355
F8W1F5	FMNL3	-2.39053	0.0366476		P61978	HNRNPK	1.22424	0.000662993
O75054	IGSF3	-2.36727	0.00125598		P07814	EPRS	1.27539	0.0176947
Q08881	ITK	-2.35456	0.0327943		Q9Y230	RUVBL2	1.31098	0.00367236
Q9UMR7-3	CLEC4A	-2.3525	0.0250541		K7EK06	FARSA	1.32205	0.00985207
A0A087X0K1	CAB39	-2.3447	0.0285893		B4DUR8	CCT3	1.366	0.00320372
Q6RW13-2	AGTRAP	-2.342	0.00986305		O43143	DHX15	1.36629	0.00547347
A0A067XG54	ATP11C	-2.3223	0.0159584		Q9Y265	RUVBL1	1.37057	0.000989854
H0YD13	CD44	-2.31558	0.000815778		K7ES11	UBE2O	1.37177	0.000556179
P30508	HLA-C	-2.30798	0.0368311		D6RF44	HNRNPD	1.37268	0.0121577
Q0P5K3	UBE2N	-2.29126	0.0486431		Q2KHU8	EIF2S3	1.3753	0.00485158
F5H4Q5	VPS37C	-2.26026	0.0363602		E9PLL6	RPL27A	1.37722	0.0234554
O00560-2	SDCBP	-2.24881	1.29049e-05		P55010	EIF5	1.38269	0.0103164
Q0IIJ3	WASF1	-2.23238	0.0304202		P50570-3	DNM2	1.38701	0.0248345
Q99795	GPA33	-2.22716	0.017706		Q06210-2	GFPT1	1.39388	0.00664957
Q9H0H5	RACGAP1	-2.22301	0.0215982		Q8NC51-4	SERBP1	1.39694	0.0238696
Q9H4E7	DEF6	-2.21002	0.000682667		R4GNH3	PSMC3	1.39928	0.00279456
M0QZP6	CD37	-2.20706	0.00041496		Q13155	AIMP2	1.41977	0.0150248
Q9Y5K6	CD2AP	-2.20304	0.0021751		J3KTA4	DDX5	1.43678	0.00368802
B7Z317	TSPAN5	-2.1974	0.00208802		P62191-2	PSMC1	1.46187	0.0047161
B5MC36	GGT1	-2.17854	0.00248002		Q3ZBH9	MCM7	1.47115	0.0124593
P43250-2	GRK6	-2.17016	0.0293552		P40227	CCT6A	1.47707	0.00491079
F5H157	RAB35	-2.15438	0.00361428		G3V580	PRMT5	1.4796	0.00531069
P08842	STS	-2.14218	0.0208729		P62194	PSMC5	1.48613	0.0062752
Q08DI5	RAP2C	-2.1119	0.0133645		P63243	GNB2L1	1.51171	0.000416479
Q2KJD2	VAMP3	-2.0958	0.0164496		Q2KI42-2	PSMD11	1.52425	0.0108842
Q9BUL8	PDCD10	-2.08718	0.00764168		Q08211	DHX9	1.52463	0.00346493
A0A0D9SF60	PKP4	-2.08451	0.000639033		J3KQ69	MCM3	1.52507	0.0116078
Q2HJG3	RHOH	-2.07472	0.00625397		P49951	CLTC	1.52825	0.0029374
F8VRQ3	TCP11L2	-2.05489	0.000393807		A0A0U1RQF0	FASN	1.52858	0.00358618
F8VQD4	C12orf75	-2.0353	0.00519574		A0A087X2I1	PSMC6	1.53935	0.00542205
P14209-3	CD99	-2.02379	0.00605233		P41252	IARS	1.54036	0.00805544
P28908-3	TNFRSF8	-2.01845	0.0105245		P33991	MCM4	1.55049	0.00534211
A0A0A0MSJ9	RASA2	-1.99949	0.0455769		H3BNT7	PSMD7	1.55623	0.00627145
Q08431	MFGE8	-1.99016	0.00425335		E7EU96	CSNK2A1	1.5638	0.00371262
Q4KMP7	TBC1D10B	-1.96733	0.0316237		P67868	CSNK2B	1.57993	0.016635
P16150	SPN	-1.96485	0.00140496		H3BLZ8	DDX17	1.58736	0.0410976
K7ERN2	ICAM3	-1.96244	0.00498097		P79103	RPS4X	1.59453	0.0332816
Q9Y3P8	SIT1	-1.95543	0.00627739		Q14204	DYNC1H1	1.6039	0.00162335
Q02241-2	KIF23	-1.95076	0.00905534		P61283	BANF1	1.6342	0.0462638
O14672	ADAM10	-1.94896	0.00201337		O00148	DDX39A	1.6396	0.0153804
Q58CU2	EPB41L5	-1.94084	0.0150877		Q3T148	EIF3M	1.68144	9.75698e-05
Q86UN3	RTN4RL2	-1.93122	0.0284908		P06748-2	NPM1	1.68486	0.00328374
Q15599	SLC9A3R2	-1.92912	0.0294775		H7BZJ3	PDIA3	1.70198	0.00718875
B4DR80	STK24	-1.92565	0.0418542		A0A087WX14	ZC3H13	1.72203	0.0483004
P35241	RDX	-1.92198	0.0117185		Q2KIZ8	MCM6	1.75454	0.0411472
U3KQA5	hCG_2004507	-1.86464	0.0025868		Q3T102	EIF3E	1.81028	0.0215721
Q86Y01	DTX1	-1.8609	0.014994		C9JAG1	EPT1	1.83159	0.00866864
A0A087X1S7	CD48	-1.85895	0.00279054		Q9UL42	PNMA2	1.84445	0.00424196
F5GZS6	SLC3A2	-1.85633	0.030616		P13010	XRCC5	1.8635	0.0203664
C9JJU1	SLC38A5	-1.81678	0.00246803		P56701	PSMD2	1.89333	0.0122011
A0A0C4DGG1	PACSIN3	-1.80836	0.0337521		B1AHC9	XRCC6	1.90154	0.00541492
Q92930	RAB8B	-1.80371	0.0284687		P17987	TCP1	1.92114	0.00476918
Q96QD8	SLC38A2	-1.76179	0.00184398		P51991-2	HNRNPA3	1.93229	0.0082854
Q9Y6M4-6	CSNK1G3	-1.74925	0.031397		H0Y8E6	MCM2	1.94762	0.0114809
Q9H4G4	GLIPR2	-1.74716	0.00626052		Q9HAV4	XPO5	1.98405	0.0427201
P26010-2	ITGB7	-1.74089	0.000358678		P53396-3	ACLY	1.99668	0.0105609
P06239	LCK	-1.72771	0.00372529		O94776	MTA2	2.00665	0.0158852
B4DY26	TGFBR1	-1.70932	0.043698		O43242	PSMD3	2.03538	0.000334973
Q99828	CIB1	-1.70437	0.0032501		Q9P266	KIAA1462	2.0705	0.0276852
Q14118	DAG1	-1.69445	0.0369099		Q9P2J5-2	LARS	2.12135	0.0312921
P30685	HLA-B	-1.68445	0.00830958		E9PL69	RRM1	2.13514	0.00347508
E9PNW4	CD59	-1.67676	0.00768087		F8WBF9	NDRG3	2.22272	0.0481682
Q8TAA9-2	VANGL1	-1.67338	0.00386913		R4GMR5	PSMD8	2.234	0.0311059
V9GZ66	SLC13A4	-1.66851	0.0393106		P29144	TPP2	2.24385	0.000258309
Q32LE7	PDZD11	-1.64745	0.00117177		P47897-2	QARS	2.29452	0.00143706
B6VEX4	ABI1	-1.64551	0.00136968		Q9Y6G9	DYNC1LI1	2.3887	0.0112757
Q53EZ4	CEP55	-1.64472	0.00123186		A0A0C4DGZ0	POLR2A	2.53822	0.00240209
B4DYP1	DDAH1	-1.63738	0.0252298		O14929-2	HAT1	2.73368	0.00219997
B0I1T2	MYO1G	-1.62438	0.0137055		O75762	TRPA1	2.86568	0.042255
P20701	ITGAL	-1.61251	0.0120466		Q3SYW6	EIF3C	2.98954	0.0378534
P48960-2	CD97	-1.60488	0.0226358		Q5T7Y5	S100A1	3.48724	0.0151034
J3QLD9	FLOT2	-1.60059	0.0100766		M0QXS5	HNRNPL	3.58257	0.0329753
A0A087WUA5	EHD4	-1.59774	0.0169741		A0A0A0MRH2	RYR1	4.17296	0.000282632
E9PJK1	CD81	-1.59321	0.00488024		H9ME53	TRDN	4.37421	0.000490932
Q15758	SLC1A5	-1.5818	0.00195845		A0A075B6G6	FILIP1	4.50462	0.0022819
X6R4J9	DAB1	-1.57789	0.0190487		R4QZT2	nef	4.71838	0.00102244
C9JZD1	ARPC3	-1.55627	0.0351553		F5GYC7	NRXN1	4.82766	0.00983813
P43007	SLC1A4	-1.55527	0.0235643		Q08DQ2	GFPT2	7.78756	0.000132592
Q8NHG7	SVIP	-1.54791	0.0474406		G5E933	SBF1	8.70793	7.14693e-06
Q8NDC0	MAPK1IP1L	-1.54697	0.00159497		Q14140	SERTAD2	8.75987	0.000478579
P19035	APOC3	-1.53476	0.0150264		Q8NGZ2	OR14K1	8.94794	7.67381e-05
A8E639-2	FAM168B	-1.51913	0.030959
Q9Y6W5	WASF2	-1.50884	0.0171409
P84095	RHOG	-1.50701	0.00306733
O75340	PDCD6	-1.506	0.00628393
P60712	ACTB	-1.49249	0.0267171
P62992	RPS27A	-1.48751	0.00505532
Q96PU5-6	NEDD4L	-1.45734	0.0241815
Q9H4M9	EHD1	-1.45184	0.01491
P62833	RAP1A	-1.44934	0.000899467
P25930	CXCR4	-1.44435	0.00732812
E7EVJ5	CYFIP2	-1.43504	0.00380381
Q9H3U1-2	UNC45A	-1.43049	0.00220684
P08648	ITGA5	-1.42476	0.0172744
P01111	NRAS	-1.4159	0.0466895
D6RDX7	EMB	-1.40031	0.0289079
Q5E954	DNAJA1	-1.39957	0.000613561
P06127	CD5	-1.3939	0.00123169
Q9TU25	RAC2	-1.39202	0.00173689
A4FUA8	CAPZA1	-1.38925	0.0333493
Q7L576	CYFIP1	-1.38318	0.0448714
Q04917	YWHAH	-1.38218	0.00688253
H3BLV0	CD55	-1.36415	0.00932094
Q9Y624	F11R	-1.34409	0.016623
Q01469	FABP5	-1.34378	0.0375523
P10586-2	PTPRF	-1.33687	0.030914
Q9NPF0-2	CD320	-1.3309	0.0302026
Q5E997	CAPZA2	-1.33055	0.0441292
Q5EA55	GOLGA7	-1.3182	0.0345716
Q7L7X3	TAOK1	-1.30366	0.00595316
P04083	ANXA1	-1.2821	0.0498775
E5RJ10	VPS37A	-1.27502	0.000903802
G3V5V2	WDR20	-1.27312	0.017276
P23528	CFL1	-1.26838	0.0116883
Q7Z2W4-2	ZC3HAV1	-1.26255	0.010216
B5MD23	TSPAN9	-1.24776	0.0374869
P11279-2	LAMP1	-1.24721	0.00411038
P79136-2	CAPZB	-1.23994	0.0131758
Q9NRY6	PLSCR3	-1.23393	0.00308625
P09564	CD7	-1.21551	0.00401914
Q9P1F3	ABRACL	-1.21463	0.00711918
P08754	GNAI3	-1.20588	0.0112223
Q8WUW1	BRK1	-1.19405	0.00231621
Q14699	RFTN1	-1.17989	0.0407556
Q5E9D5	DSTN	-1.17899	0.0357995
Q1JUQ5	FKBP12-Exip2	-1.15997	0.0235158
Q7L9L4	MOB1B	-1.13598	0.0446383
E9PHY5	EPB41L2	-1.12687	0.0496094
Q5VWU8	PARD3	-1.12575	0.0399434
P61585	RHOA	-1.12465	0.0149716
J3KSH8	HN1	-1.11814	0.0480141
D3DSM0	ITGB2	-1.1145	0.00147389
P62993-2	GRB2	-1.11209	0.0385142
P11142	HSPA8	-1.09814	0.00155895
P04040	CAT	-1.09038	0.0142602
Q13308	PTK7	-1.08706	0.012024
Q8TF42	UBASH3B	-1.06142	0.00161436
P08195-2	SLC3A2	-1.03657	0.0133414
O00161	SNAP23	-1.03226	0.0267745
A0A0G2JIF2	HLA-A	-1.02362	0.047728
P13612	ITGA4	-1.00669	0.0444862
Q865R3	BSG	-1.002	0.0220226
A0A0U1RRM8	FERMT2	-1.00187	0.0206529
X6R433	PTPRC	-0.982967	0.0165386
Q92608	DOCK2	-0.970111	0.0120055
P84085	ARF5	-0.969008	0.0219596
P31785	IL2RG	-0.965401	0.0241115
P62998	RAC1	-0.961965	0.00963393
Q14761	PTPRCAP	-0.956569	0.0105288
P61026	RAB10	-0.916027	0.0197171
P09543-2	CNP	-0.89381	0.0258496
Q3SWW9	PPP1CB	-0.834582	0.0451416
Q2KJ93	CDC42	-0.831502	0.0194493
D6RFM0	UBE2D2	-0.826518	0.0491947
Q8WWI5-3	SLC44A1	-0.820922	0.00221536
P26006	ITGA3	-0.816689	0.0489406
O43854-2	EDIL3	-0.754295	0.0243243
P05556	ITGB1	-0.736706	0.00536412
Q5VW32-2	BROX	-0.708124	0.0163699
Q9Y6M5	SLC30A1	-0.685703	0.0253122
Q92882	OSTF1	-0.68431	0.0448023
Q96J02-3	ITCH	-0.663801	0.0335571
P23229-4	ITGA6	-0.643831	0.0291388
Q99622	C12orf57	-0.639917	0.0267703
P21146	ADRBK1	-0.586046	0.0288878
P62937	PPIA	-0.581338	0.0442069
O75955	FLOT1	-0.574435	0.0296603
A0A087WY55	VTA1	-0.496345	0.0364545
A0A0G2JIW1	HSPA1B	-0.461822	0.0219776
P02786	TFRC	-0.287712	0.0220207

## Sheet: GO Biological Process - Down
List of differential abundant proteins grouped by Gene ontology biological process terms with adjusted P-values < 0.05 enriched in downregulated proteins (Figure 2D).
Term	Overlap	P-value	Adjusted P-value	-LOG10(q value)	Old P-value	Old Adjusted P-value	Odds Ratio	Combined Score	Genes
neutrophil degranulation (GO:0043312)	33/479	4.11256e-16	3.91555e-13	12.4072	0	0	6.93756	245.779	CYFIP1;CAB39;GMFG;ITGB2;SNAP23;ITGAL;STK10;SDCBP;NRAS;RAP1A;LAMP1;CD59;RAC1;OSTF1;B2M;GOLGA7;CD55;HSPA8;RHOG;ADAM10;SVIP;RHOA;RAP2C;RAB10;RAP2B;PTPRC;FABP5;SELL;CAT;DOCK2;PPIA;CD44;HSPA1B
neutrophil activation involved in immune response (GO:0002283)	33/483	5.24398e-16	3.91555e-13	12.4072	0	0	6.87447	241.873	CYFIP1;CAB39;GMFG;ITGB2;SNAP23;ITGAL;STK10;SDCBP;NRAS;RAP1A;LAMP1;CD59;RAC1;OSTF1;B2M;GOLGA7;CD55;HSPA8;RHOG;ADAM10;SVIP;RHOA;RAP2C;RAB10;RAP2B;PTPRC;FABP5;SELL;CAT;DOCK2;PPIA;CD44;HSPA1B
neutrophil mediated immunity (GO:0002446)	33/487	6.67045e-16	3.91555e-13	12.4072	0	0	6.81249	238.053	CYFIP1;CAB39;GMFG;ITGB2;SNAP23;ITGAL;STK10;SDCBP;NRAS;RAP1A;LAMP1;CD59;RAC1;OSTF1;B2M;GOLGA7;CD55;HSPA8;RHOG;ADAM10;SVIP;RHOA;RAP2C;RAB10;RAP2B;PTPRC;FABP5;SELL;CAT;DOCK2;PPIA;CD44;HSPA1B
multivesicular body assembly (GO:0036258)	11/30	2.51941e-14	1.10917e-11	10.955	0	0	50.1297	1569.67	TSG101;PDCD6IP;VTA1;MVB12A;VPS37C;VPS37A;VPS37B;SNF8;VPS36;VPS25;VPS28
multivesicular body organization (GO:0036257)	11/31	3.86433e-14	1.36102e-11	10.8661	0	0	47.6208	1470.74	TSG101;PDCD6IP;VTA1;MVB12A;VPS37C;VPS37A;VPS37B;SNF8;VPS36;VPS25;VPS28
protein localization to membrane (GO:0072657)	19/160	6.60205e-14	1.9377e-11	10.7127	0	0	12.0174	364.714	ITGA4;RDX;ITGB2;RFTN1;F11R;ITGAL;RAB10;SLC9A3R1;RAP2A;PDZD11;BSG;FLOT1;TSPAN5;FLOT2;ITGB7;EZR;AGRN;FERMT2;RAB8B
ubiquitin-dependent protein catabolic process via the multivesicular body sorting pathway (GO:0043162)	9/18	1.89169e-13	4.75894e-11	10.3225	0	0	85.8783	2515.9	TSG101;NEDD4;MVB12B;MVB12A;VPS37A;SNF8;VPS36;VPS25;VPS28
extracellular matrix organization (GO:0030198)	21/229	5.31363e-13	1.16966e-10	9.93194	0	0	9.05551	255.939	ITGB1;ITGA4;ITGA3;ITGA2;ITGB2;ICAM2;ICAM3;ADAM10;F11R;ITGAL;TGFBR1;ICAM1;BSG;DAG1;FLOT1;ITGB7;ITGA6;TIMP1;ITGA5;AGRN;CD44
viral process (GO:0016032)	20/220	2.28263e-12	4.46635e-10	9.35005	0	0	8.93196	239.427	TSG101;PDCD6IP;VTA1;VPS37C;NEDD4L;VPS37A;VPS37B;CD4;LCK;NEDD4;MVB12B;DAG1;CD28;MVB12A;RAC1;RPS27A;DOCK2;B2M;PPIA;VPS28
Ras protein signal transduction (GO:0007265)	19/223	2.57724e-11	4.53851e-09	8.34309	0	0	8.27948	201.868	CYFIP1;RHOG;RHOH;BRK1;RHOA;RAP2C;CDC42;RAB10;RAP2A;NRAS;RAP2B;RAP1A;CFL1;RAB35;RAC2;GRB2;RAC1;WASF1;RAB8B
viral life cycle (GO:0019058)	14/107	3.75733e-11	6.01514e-09	8.22075	0	0	13.159	315.878	TSG101;PDCD6IP;CD81;VTA1;VPS37C;NEDD4L;VPS37A;VPS37B;ITCH;MVB12B;MVB12A;RPS27A;PPIA;VPS28
establishment of endothelial barrier (GO:0061028)	8/21	6.58116e-11	9.65785e-09	8.01512	0	0	52.6087	1233.37	PPP1R16B;RAP2C;RAP1A;RDX;MSN;F11R;EZR;ICAM1
viral budding (GO:0046755)	8/23	1.55341e-10	2.10427e-08	7.6769	0	0	45.5896	1029.66	TSG101;PDCD6IP;VTA1;VPS37C;MVB12A;VPS37A;VPS37B;VPS28
endosomal transport (GO:0016197)	18/229	3.28707e-10	4.13467e-08	7.38356	0	0	7.54648	164.784	TSG101;VTA1;VPS37C;VPS37A;SNF8;VPS37B;EHD1;RAB10;EHD4;RAB35;MVB12B;MVB12A;RPS27A;VPS36;VPS25;VPS28;TBC1D10B;VAMP3
Rac protein signal transduction (GO:0016601)	7/19	1.42105e-09	1.66832e-07	6.77772	0	0	49.6562	1011.59	CYFIP1;RHOG;RAC2;RHOH;BRK1;RAC1;WASF1
cell projection assembly (GO:0030031)	7/20	2.16409e-09	2.24174e-07	6.64941	0	0	45.8342	914.451	CYFIP2;CDC42;CYFIP1;RHOG;RAC2;RHOH;RAC1
viral budding via host ESCRT complex (GO:0039702)	7/20	2.16409e-09	2.24174e-07	6.64941	0	0	45.8342	914.451	TSG101;PDCD6IP;VPS37C;MVB12A;VPS37A;VPS37B;VPS28
Fc-gamma receptor signaling pathway involved in phagocytosis (GO:0038096)	13/133	7.3471e-09	7.18791e-07	6.1434	0	0	9.41493	176.332	CYFIP2;CYFIP1;YES1;ARPC1A;BRK1;ACTB;CDC42;ARPC3;ABI1;GRB2;RAC1;WASF2;MYO1G
Fc-gamma receptor signaling pathway (GO:0038094)	13/134	8.05117e-09	7.46216e-07	6.12714	0	0	9.33665	174.011	CYFIP2;CYFIP1;YES1;ARPC1A;BRK1;ACTB;CDC42;ARPC3;ABI1;GRB2;RAC1;WASF2;MYO1G
Fc receptor mediated stimulatory signaling pathway (GO:0002431)	13/135	8.81569e-09	7.76222e-07	6.11001	0	0	9.25965	171.736	CYFIP2;CYFIP1;YES1;ARPC1A;BRK1;ACTB;CDC42;ARPC3;ABI1;GRB2;RAC1;WASF2;MYO1G
vascular endothelial growth factor receptor signaling pathway (GO:0048010)	10/70	1.0417e-08	8.73539e-07	6.05872	0	0	14.3384	263.538	CYFIP2;CDC42;CYFIP1;PDCD6;ABI1;BRK1;RAC1;WASF2;ACTB;RHOA
transmembrane receptor protein tyrosine kinase signaling pathway (GO:0007169)	21/396	1.35667e-08	1.08596e-06	5.96419	0	0	4.97989	90.2139	CYFIP2;CYFIP1;ITK;YES1;ARPC1A;BRK1;ACTB;RHOA;CDC42;SDCBP;CD4;UBASH3B;ARPC3;LCK;ABI1;CD7;GRB2;RAC1;RPS27A;WASF2;PAG1
protein localization to cell periphery (GO:1990778)	12/117	1.63033e-08	1.24826e-06	5.90369	0	0	9.89604	177.455	RAB10;SLC9A3R1;RAP2A;PDZD11;BSG;RDX;FLOT1;TSPAN5;FLOT2;F11R;EZR;RAB8B
leukocyte cell-cell adhesion (GO:0007159)	7/27	2.30856e-08	1.69391e-06	5.77111	0	0	29.7817	523.683	ITGB1;ITGA4;ITGB2;MSN;ITGAL;EZR;ICAM1
actin cytoskeleton reorganization (GO:0031532)	9/61	4.31757e-08	3.0413e-06	5.51694	0	0	14.8312	251.507	RAP2A;ANXA1;PTK7;RAC2;RHOG;RHOH;RAC1;EZR;RHOA
protein localization to plasma membrane (GO:0072659)	12/130	5.34761e-08	3.62198e-06	5.44105	0	0	8.79997	147.347	RAB10;SLC9A3R1;RAP2A;BSG;RDX;FLOT1;TSPAN5;FLOT2;F11R;EZR;GOLGA7;RAB8B
polarized epithelial cell differentiation (GO:0030859)	5/10	5.60844e-08	3.65795e-06	5.43676	0	0	84.4274	1409.63	RAB10;CDC42;SLC9A3R1;MSN;RHOA
regulation of immune response (GO:0050776)	16/251	6.32761e-08	3.95576e-06	5.40277	0	0	5.96157	98.8175	ITGB1;ITGA4;CD81;ITGB2;ICAM2;HLA-B;ICAM3;HLA-C;HLA-A;ITGAL;ICAM1;SELL;CD226;ITGB7;B2M;CD99
endothelial cell development (GO:0001885)	6/19	6.51431e-08	3.95576e-06	5.40277	0	0	39.1179	647.271	PPP1R16B;RAP1A;RDX;MSN;EZR;ICAM1
macroautophagy (GO:0016236)	11/110	8.49759e-08	4.98808e-06	5.30207	0	0	9.58187	156.001	TSG101;VTA1;VPS37C;MVB12A;VPS37A;SNF8;VPS37B;RPS27A;VPS36;VPS25;VPS28
entry into host cell (GO:0030260)	7/33	1.04482e-07	5.74977e-06	5.24035	0	0	22.902	368.133	ITCH;CD4;CD81;CXCR4;GRB2;RPS27A;PPIA
establishment or maintenance of epithelial cell apical/basal polarity (GO:0045197)	7/33	1.04482e-07	5.74977e-06	5.24035	0	0	22.902	368.133	CDC42;SLC9A3R1;PDCD6IP;PDZD11;PARD3;MSN;RHOA
cell-matrix adhesion (GO:0007160)	10/90	1.21928e-07	6.50655e-06	5.18665	0	0	10.7429	171.025	ITGB1;ITGA4;ITGA3;ITGA2;ITGB2;ITGB7;RAC1;ITGAL;CD44;FERMT2
cytokine-mediated signaling pathway (GO:0019221)	25/633	1.78896e-07	9.26574e-06	5.03312	0	0	3.6801	57.1757	ITGB1;IFITM2;PELI2;ITGB2;IL2RG;ICAM1;CDC42;CFL1;TNFRSF8;TIMP1;RPS27A;B2M;HSPA8;ANXA1;HLA-B;HLA-C;MSN;RTN4RL2;HLA-A;CD4;CAPZA1;UBE2N;GRB2;PPIA;CD44
intracellular transport of virus (GO:0075733)	8/54	2.39594e-07	1.17201e-05	4.93107	0	0	14.8428	226.269	TSG101;MVB12B;VPS37C;MVB12A;VPS37A;VPS37B;RPS27A;VPS28
transport of virus (GO:0046794)	8/54	2.39594e-07	1.17201e-05	4.93107	0	0	14.8428	226.269	TSG101;MVB12B;VPS37C;MVB12A;VPS37A;VPS37B;RPS27A;VPS28
positive regulation of lamellipodium assembly (GO:0010592)	5/13	2.78151e-07	1.32385e-05	4.87816	0	0	52.7591	796.404	CDC42;RAC2;BRK1;RAC1;WASF2
regulation of lamellipodium assembly (GO:0010591)	6/25	4.0043e-07	1.85568e-05	4.7315	0	0	26.7567	394.146	CDC42;CAPZB;RAC2;BRK1;RAC1;WASF2
positive regulation of protein catabolic process (GO:0045732)	9/81	5.27931e-07	2.38381e-05	4.62273	0	0	10.7005	154.669	ITCH;NEDD4;RDX;NEDD4L;PACSIN3;MSN;SNF8;EZR;VPS28
regulation of defense response to virus by virus (GO:0050690)	6/28	8.26646e-07	3.63931e-05	4.43898	0	0	23.1046	323.6	CD4;LCK;CD28;RAC1;DOCK2;B2M
leukocyte tethering or rolling (GO:0050901)	5/16	9.16749e-07	3.8438e-05	4.41524	0	0	38.3644	533.359	ITGB1;SPN;ITGA4;SELL;ITGB7
leukocyte adhesion to vascular endothelial cell (GO:0061756)	5/16	9.16749e-07	3.8438e-05	4.41524	0	0	38.3644	533.359	ITGB1;SPN;ITGA4;SELL;ITGB7
virion assembly (GO:0019068)	5/17	1.2861e-06	5.26703e-05	4.27843	0	0	35.1656	476.982	TSG101;PDCD6IP;VTA1;RPS27A;PPIA
late endosome to vacuole transport via multivesicular body sorting pathway (GO:0032511)	4/8	1.34062e-06	5.36551e-05	4.27039	0	0	84.0723	1136.86	SNF8;VPS36;VPS25;VPS28
regulation of cell migration (GO:0030334)	16/316	1.40445e-06	5.49607e-05	4.25995	0	0	4.65435	62.7214	CLIC4;ANXA1;RDX;ADAM10;CIB1;RHOA;TGFBR1;RAP2C;SDCBP;STK24;PDCD10;ABI3;DAG1;ITGA6;RAC1;SRGAP2
establishment of epithelial cell polarity (GO:0090162)	5/18	1.76345e-06	6.75093e-05	4.17064	0	0	32.4589	430.023	CDC42;SLC9A3R1;PARD3;MSN;RHOA
actin filament organization (GO:0007015)	10/120	1.8098e-06	6.78096e-05	4.16871	0	0	7.80111	103.149	CDC42;COBLL1;ABI1;RAC2;RHOG;DSTN;RHOH;RAC1;RHOA;CD2AP
substrate adhesion-dependent cell spreading (GO:0034446)	6/32	1.91044e-06	7.00893e-05	4.15435	0	0	19.5461	257.386	ITGA4;ITGB7;RAC1;SRGAP2;FERMT2;VAMP3
engulfment of apoptotic cell (GO:0043652)	4/9	2.39047e-06	8.25415e-05	4.08333	0	0	67.2545	870.543	RAC2;RHOG;RHOH;RAC1
antigen processing and presentation of exogenous peptide antigen via MHC class I, TAP-independent (GO:0002480)	4/9	2.39047e-06	8.25415e-05	4.08333	0	0	67.2545	870.543	HLA-B;HLA-C;HLA-A;B2M
establishment of epithelial cell apical/basal polarity (GO:0045198)	4/9	2.39047e-06	8.25415e-05	4.08333	0	0	67.2545	870.543	CDC42;SLC9A3R1;MSN;RHOA
plasma membrane bounded cell projection morphogenesis (GO:0120039)	7/52	2.69766e-06	9.13572e-05	4.03926	0	0	13.2195	169.516	STK24;RAC2;RHOG;RHOH;RAC1;SRGAP2;MAP4K4
negative regulation of cellular component organization (GO:0051129)	7/54	3.49936e-06	0.000116271	3.93453	0	0	12.6557	158.993	CDC42;HSPA8;RDX;PACSIN3;APOC3;SVIP;HSPA1B
actin polymerization or depolymerization (GO:0008154)	6/36	3.94552e-06	0.000126368	3.89836	0	0	16.9365	210.739	COBLL1;CFL1;ABI1;DSTN;RAC1;WASF1
Rap protein signal transduction (GO:0032486)	4/10	3.94675e-06	0.000126368	3.89836	0	0	56.0426	697.316	RAP2C;RAP2A;RAP2B;RAP1A
positive regulation of lamellipodium organization (GO:1902745)	5/21	4.06729e-06	0.000127902	3.89312	0	0	26.3689	327.304	CDC42;RAC2;BRK1;RAC1;WASF2
cellular response to nerve growth factor stimulus (GO:1990090)	5/22	5.21243e-06	0.000161037	3.79308	0	0	24.8165	301.879	EHD1;RAP1A;RAB35;CIB1;WASF1
T cell differentiation (GO:0030217)	6/38	5.48158e-06	0.000165221	3.78193	0	0	15.8763	192.328	CD4;ANXA1;PTPRC;LCK;CD28;RHOH
neuron projection development (GO:0031175)	11/167	5.53553e-06	0.000165221	3.78193	0	0	6.06317	73.3906	EHD1;CDC42;STK24;NEDD4;RAB35;RAC2;RHOG;RHOH;RAC1;SRGAP2;MAP4K4
integrin-mediated signaling pathway (GO:0007229)	7/58	5.70489e-06	0.000167439	3.77614	0	0	11.6608	140.794	ITGB1;CDC42;ITGA2;ITGB2;ADAM10;ITGB7;FERMT2
ephrin receptor signaling pathway (GO:0048013)	8/82	6.15706e-06	0.000177747	3.7502	0	0	9.21353	110.543	CDC42;SDCBP;YES1;ARPC3;ARPC1A;RAC1;ACTB;RHOA
cell junction assembly (GO:0034329)	7/59	6.40757e-06	0.000179107	3.74689	0	0	11.4359	136.751	CDC42;CAPZA1;PKP4;ITGA6;ACTB;RHOA;FERMT2
cell morphogenesis (GO:0000902)	7/59	6.40757e-06	0.000179107	3.74689	0	0	11.4359	136.751	CYFIP2;CYFIP1;CAPZB;RAC2;RHOG;RHOH;RAC1
regulation of cell size (GO:0008361)	5/23	6.59566e-06	0.000181484	3.74116	0	0	23.4366	279.578	SLC9A3R1;RDX;MSN;RAC1;RHOA
positive regulation of protein kinase activity (GO:0045860)	11/172	7.3408e-06	0.000198879	3.70141	0	0	5.87338	69.4355	STK10;CD4;RAP1A;PTPRC;STK24;CAB39;PDCD10;TAOK1;CIB1;RHOA;MAP4K4
receptor clustering (GO:0043113)	5/24	8.25049e-06	0.000220138	3.6573	0	0	22.202	259.879	ITGA4;ITGB2;ITGB7;ITGAL;AGRN
establishment of apical/basal cell polarity (GO:0035089)	4/12	9.12942e-06	0.000236425	3.62631	0	0	42.0277	487.689	CDC42;SLC9A3R1;MSN;RHOA
regulation of viral life cycle (GO:1903900)	4/12	9.12942e-06	0.000236425	3.62631	0	0	42.0277	487.689	TSG101;MVB12A;SNF8;PPIA
heterotypic cell-cell adhesion (GO:0034113)	5/25	1.0213e-05	0.000260654	3.58394	0	0	21.0908	242.372	ITGB1;ITGA4;ITGB2;ITGB7;ITGA5
T cell activation (GO:0042110)	8/88	1.04416e-05	0.000262682	3.58057	0	0	8.51991	97.7209	ITK;CD4;PTPRC;LCK;CD7;CD28;RHOH;MSN
regulation of lymphocyte activation (GO:0051249)	4/13	1.30634e-05	0.000319508	3.49552	0	0	37.356	420.095	CD4;LCK;SIT1;PAG1
regulation of leukocyte migration (GO:0002685)	4/13	1.30634e-05	0.000319508	3.49552	0	0	37.356	420.095	STK10;ANXA1;RAC2;MSN
enzyme linked receptor protein signaling pathway (GO:0007167)	9/120	1.41368e-05	0.000341027	3.46721	0	0	6.92714	77.3535	ITK;CD4;YES1;LCK;CD7;ABI1;GRB2;PAG1;PTPRF
Rho protein signal transduction (GO:0007266)	7/72	2.4255e-05	0.000561593	3.25058	0	0	9.14271	97.1585	CDC42;CFL1;RAC2;RHOG;RHOH;RAC1;RHOA
substrate-dependent cell migration (GO:0006929)	4/15	2.44741e-05	0.000561593	3.25058	0	0	30.5609	324.493	SDCBP;PTPRC;ITGA2;CD2AP
positive regulation of exosomal secretion (GO:1903543)	4/15	2.44741e-05	0.000561593	3.25058	0	0	30.5609	324.493	SDCBP;TSG101;PDCD6IP;SNF8
Golgi vesicle transport (GO:0048193)	13/271	2.45558e-05	0.000561593	3.25058	0	0	4.34827	46.155	ARF4;PDCD6;SNAP23;KIF23;RACGAP1;CAPZB;CAPZA1;CAPZA2;RAB35;CD59;ARF5;CD55;RAB8B
neuron projection morphogenesis (GO:0048812)	10/163	2.7453e-05	0.000619804	3.20775	0	0	5.59637	58.7789	CDC42;RAB10;STK24;PARD3;RAC2;RHOG;RHOH;RAC1;SRGAP2;MAP4K4
receptor internalization (GO:0031623)	6/50	2.79941e-05	0.00062402	3.2048	0	0	11.5394	120.974	ITGB1;TFRC;CD81;NEDD4;ITGB2;GRB2
regulation of exosomal secretion (GO:1903541)	4/16	3.23267e-05	0.000679938	3.16753	0	0	28.0128	289.641	SDCBP;TSG101;PDCD6IP;SNF8
regulation of protein localization to early endosome (GO:1902965)	3/6	3.28193e-05	0.000679938	3.16753	0	0	83.7203	864.37	RDX;MSN;EZR
positive regulation of protein localization to early endosome (GO:1902966)	3/6	3.28193e-05	0.000679938	3.16753	0	0	83.7203	864.37	RDX;MSN;EZR
membrane raft assembly (GO:0001765)	3/6	3.28193e-05	0.000679938	3.16753	0	0	83.7203	864.37	RFTN1;FLOT1;FLOT2
positive regulation of protein localization to endosome (GO:1905668)	3/6	3.28193e-05	0.000679938	3.16753	0	0	83.7203	864.37	RDX;MSN;EZR
regulation of extracellular exosome assembly (GO:1903551)	3/6	3.28193e-05	0.000679938	3.16753	0	0	83.7203	864.37	SDCBP;TSG101;PDCD6IP
vesicle-mediated transport (GO:0016192)	16/410	3.67159e-05	0.000751823	3.12388	0	0	3.5268	36.0168	CSNK1G3;HSPA8;VTA1;SNAP23;RHOG;RHOH;SNF8;EHD1;CDC42;RAB10;EHD4;RAB35;RAC2;RAC1;TBC1D10B;VAMP3
positive regulation of protein phosphorylation (GO:0001934)	16/412	3.89165e-05	0.000787723	3.10363	0	0	3.50863	35.6269	CAB39;CD81;PELI2;CIB1;TGFBR1;RAP2C;SDCBP;RAP2A;CD4;RAP1A;PTPRC;PDCD10;FLOT1;RAC1;ITGA5;CD44
positive regulation of cellular protein catabolic process (GO:1903364)	4/17	4.18777e-05	0.000828614	3.08165	0	0	25.8566	260.654	CD81;RDX;MSN;EZR
regulation of lamellipodium organization (GO:1902743)	4/17	4.18777e-05	0.000828614	3.08165	0	0	25.8566	260.654	CDC42;CAPZB;RAC1;CD44
cell morphogenesis involved in differentiation (GO:0000904)	6/54	4.37223e-05	0.0008555	3.06778	0	0	10.5756	106.155	ITGA4;ITGB7;RAC1;SRGAP2;FERMT2;VAMP3
regulation of small GTPase mediated signal transduction (GO:0051056)	9/140	4.81653e-05	0.000932078	3.03055	0	0	5.86359	58.2892	CDC42;RACGAP1;RAC2;RHOG;RHOH;RAC1;SRGAP2;RHOA;CD2AP
positive regulation of cytokinesis (GO:0032467)	5/34	4.8999e-05	0.000937904	3.02784	0	0	14.5388	144.278	CDC42;RACGAP1;KIF23;PKP4;RHOA
regulation of lymphocyte migration (GO:2000401)	3/7	5.69265e-05	0.00105524	2.97665	0	0	62.7871	613.665	SPN;STK10;MSN
membrane fusion involved in viral entry into host cell (GO:0039663)	3/7	5.69265e-05	0.00105524	2.97665	0	0	62.7871	613.665	CD4;CXCR4;PPIA
fusion of virus membrane with host plasma membrane (GO:0019064)	3/7	5.69265e-05	0.00105524	2.97665	0	0	62.7871	613.665	CD4;CXCR4;PPIA
receptor metabolic process (GO:0043112)	6/58	6.58466e-05	0.00119542	2.92248	0	0	9.76015	93.9725	ITGB1;TFRC;CD81;NEDD4;ITGB2;GRB2
regulation of epidermal growth factor receptor signaling pathway (GO:0042058)	6/58	6.58466e-05	0.00119542	2.92248	0	0	9.76015	93.9725	CDC42;TSG101;MVB12B;MVB12A;GRB2;RPS27A
regulation of sodium ion transmembrane transporter activity (GO:2000649)	5/37	7.45512e-05	0.00133964	2.87301	0	0	13.1737	125.204	SLC9A3R1;NEDD4;NEDD4L;UTRN;YWHAH
wound healing, spreading of cells (GO:0044319)	4/20	8.28815e-05	0.00147429	2.83142	0	0	21.0053	197.41	PDCD10;ITGA5;RHOA;CD44
microvillus organization (GO:0032528)	3/8	9.02784e-05	0.0015435	2.81149	0	0	50.2271	467.746	SLC9A3R1;RAP2A;EZR
microvillus assembly (GO:0030033)	3/8	9.02784e-05	0.0015435	2.81149	0	0	50.2271	467.746	SLC9A3R1;RAP2A;EZR
establishment of Golgi localization (GO:0051683)	3/8	9.02784e-05	0.0015435	2.81149	0	0	50.2271	467.746	CDC42;SLC9A3R1;PDCD10
positive regulation of early endosome to late endosome transport (GO:2000643)	3/8	9.02784e-05	0.0015435	2.81149	0	0	50.2271	467.746	RDX;MSN;EZR
regulation of GTPase activity (GO:0043087)	10/188	9.16687e-05	0.0015522	2.80905	0	0	4.80423	44.6665	ITGB1;RAP1A;RACGAP1;RDX;PKP4;ITGA6;F11R;SRGAP2;AGRN;TBC1D10B
regulation of plasma membrane bounded cell projection assembly (GO:0120032)	5/39	9.65757e-05	0.00161971	2.79056	0	0	12.3976	114.618	CDC42;PPP1R16B;CAPZB;RDX;RAC1
macromolecular complex assembly (GO:0065003)	8/120	9.8401e-05	0.00163476	2.78655	0	0	6.07576	56.0577	SLC9A3R2;SLC9A3R1;PARD3;CAPZA1;CAPZA2;WASF1;CD2AP;VAMP3
establishment of protein localization to vacuole (GO:0072666)	4/21	0.000101426	0.00166927	2.77747	0	0	19.7687	181.797	SNF8;VPS25;VPS36;VPS28
negative regulation of epidermal growth factor receptor signaling pathway (GO:0042059)	5/40	0.000109305	0.00178228	2.74902	0	0	12.0427	109.846	CDC42;TSG101;GRB2;RPS27A;VPS25
positive regulation of cell division (GO:0051781)	5/41	0.000123283	0.00199175	2.70076	0	0	11.7076	105.381	CDC42;RACGAP1;KIF23;PKP4;RHOA
mesodermal cell differentiation (GO:0048333)	3/9	0.000134223	0.00214878	2.66781	0	0	41.8538	373.169	ITGB1;ITGA3;ITGA2
cytoskeleton organization (GO:0007010)	8/126	0.000138342	0.00219477	2.65861	0	0	5.76506	51.2271	CDC42;FMNL3;FMNL2;CAPZB;CFL1;DAG1;PACSIN3;EZR
regulation of protein kinase B signaling (GO:0051896)	9/163	0.000155164	0.00237828	2.62374	0	0	4.98202	43.6974	ITGB1;SLC9A3R1;LCK;PDCD6;DAG1;CD28;CIB1;GRB2;TGFBR1
positive regulation of protein modification process (GO:0031401)	9/163	0.000155164	0.00237828	2.62374	0	0	4.98202	43.6974	PPP1R16B;RAP2A;CD4;PELI2;UBE2N;FLOT1;CIB1;RAC1;SVIP
T cell receptor signaling pathway (GO:0050852)	9/163	0.000155164	0.00237828	2.62374	0	0	4.98202	43.6974	ITK;CD4;PTPRC;LCK;UBE2D2;RFTN1;UBE2N;RPS27A;PAG1
substantia nigra development (GO:0021762)	5/43	0.000155311	0.00237828	2.62374	0	0	11.0903	97.2629	CDC42;CNP;ACTB;RHOA;YWHAH
positive regulation of T cell activation (GO:0050870)	6/68	0.00016122	0.00244749	2.61128	0	0	8.18178	71.4493	ANXA1;PTPRC;TFRC;LCK;CD28;FLOT2
positive regulation of viral life cycle (GO:1903902)	5/44	0.00017353	0.00256564	2.5908	0	0	10.8054	93.5656	CD4;TSG101;CD28;VPS37B;PPIA
regulation of dendrite morphogenesis (GO:0048814)	5/44	0.00017353	0.00256564	2.5908	0	0	10.8054	93.5656	RAP2A;NEDD4;CFL1;NEDD4L;YWHAH
inorganic anion transport (GO:0015698)	5/44	0.00017353	0.00256564	2.5908	0	0	10.8054	93.5656	CLIC4;TTYH3;SLC13A4;RACGAP1;CLIC1
positive regulation of plasma membrane bounded cell projection assembly (GO:0120034)	6/69	0.000174831	0.00256564	2.5908	0	0	8.0515	69.6591	CDC42;RAC2;BRK1;RAC1;AGRN;WASF2
cytoskeleton-dependent cytokinesis (GO:0061640)	6/70	0.000189333	0.00267751	2.57227	0	0	7.9253	67.9357	PDCD6IP;RACGAP1;RAB35;KIF23;CEP55;RHOA
interferon-gamma-mediated signaling pathway (GO:0060333)	6/70	0.000189333	0.00267751	2.57227	0	0	7.9253	67.9357	HLA-B;HLA-C;HLA-A;B2M;CD44;ICAM1
membrane raft organization (GO:0031579)	3/10	0.000190056	0.00267751	2.57227	0	0	35.8729	307.366	RFTN1;FLOT1;FLOT2
positive regulation of cytoplasmic transport (GO:1903651)	3/10	0.000190056	0.00267751	2.57227	0	0	35.8729	307.366	RDX;MSN;EZR
regulation of Arp2/3 complex-mediated actin nucleation (GO:0034315)	3/10	0.000190056	0.00267751	2.57227	0	0	35.8729	307.366	CYFIP1;BRK1;WASF1
positive regulation of lymphocyte proliferation (GO:0050671)	6/71	0.000204768	0.00286188	2.54335	0	0	7.80297	66.2756	ANXA1;PTPRC;TFRC;CD81;CD28;CD320
interleukin-12-mediated signaling pathway (GO:0035722)	5/46	0.00021482	0.00293254	2.53276	0	0	10.2773	86.7987	CDC42;CAPZA1;CFL1;MSN;PPIA
positive regulation of protein localization to cell periphery (GO:1904377)	5/46	0.00021482	0.00293254	2.53276	0	0	10.2773	86.7987	ITGB1;ITGA3;EPB41L2;RHOG;CIB1
cellular response to interleukin-12 (GO:0071349)	5/46	0.00021482	0.00293254	2.53276	0	0	10.2773	86.7987	CDC42;CAPZA1;CFL1;MSN;PPIA
regulation of organelle assembly (GO:1902115)	5/47	0.000238073	0.00320086	2.49473	0	0	10.0321	83.6967	TSG101;PDCD6IP;RDX;MSN;EZR
lymphocyte differentiation (GO:0030098)	6/73	0.000238607	0.00320086	2.49473	0	0	7.56928	63.133	ITGB1;CD4;PTPRC;ITGA4;LCK;RHOH
apoptotic cell clearance (GO:0043277)	4/26	0.000241746	0.00320086	2.49473	0	0	15.272	127.179	RAC2;RHOG;RHOH;RAC1
regulation of T cell receptor signaling pathway (GO:0050856)	4/26	0.000241746	0.00320086	2.49473	0	0	15.272	127.179	LCK;CD226;UBASH3A;EZR
nitrogen compound transport (GO:0071705)	6/74	0.000257099	0.00337874	2.47125	0	0	7.45759	61.6448	SLC1A4;SLC3A2;SLC1A5;SLC38A2;SLC38A5;CD320
regulation of leukocyte cell-cell adhesion (GO:1903037)	3/11	0.000259023	0.00337881	2.47124	0	0	31.3872	259.214	CD4;SIT1;PAG1
amino acid transport (GO:0006865)	5/48	0.000263192	0.00340795	2.46751	0	0	9.79825	80.7633	SLC1A4;SLC3A2;SLC1A5;SLC38A2;SLC38A5
antigen processing and presentation of exogenous peptide antigen via MHC class I, TAP-dependent (GO:0002479)	6/75	0.000276699	0.00355669	2.44895	0	0	7.34913	60.2084	SNAP23;HLA-B;HLA-C;HLA-A;B2M;VAMP3
endocytic recycling (GO:0032456)	4/27	0.000281142	0.00358675	2.4453	0	0	14.6072	119.438	EHD1;EHD4;RAB35;SNF8
positive regulation of cellular catabolic process (GO:0031331)	7/106	0.00028469	0.00358675	2.4453	0	0	5.99242	48.9228	ITCH;RDX;PACSIN3;MSN;ZC3HAV1;EZR;SVIP
regulation of cellular component organization (GO:0051128)	8/140	0.000285147	0.00358675	2.4453	0	0	5.14994	42.0364	HSPA8;ITCH;RAP1A;FMNL2;CAPZB;NEDD4;CFL1;PACSIN3
transforming growth factor beta receptor signaling pathway (GO:0007179)	6/76	0.000297453	0.003715	2.43004	0	0	7.24378	58.8213	PARD3;F11R;RPS27A;RHOA;TGFBR1;FERMT2
positive regulation of sprouting angiogenesis (GO:1903672)	4/28	0.000324942	0.00397376	2.4008	0	0	13.9979	112.429	PPP1R16B;ANXA1;CIB1;ITGA5
antigen processing and presentation of peptide antigen via MHC class I (GO:0002474)	4/28	0.000324942	0.00397376	2.4008	0	0	13.9979	112.429	HLA-B;HLA-C;HLA-A;B2M
regulation of cell morphogenesis (GO:0022604)	4/28	0.000324942	0.00397376	2.4008	0	0	13.9979	112.429	FMNL2;CAPZB;CFL1;CD44
regulation of apoptotic process (GO:0042981)	22/815	0.000328542	0.00399009	2.39902	0	0	2.425	19.4505	ITGB1;ARF4;ANXA1;CIB1;DNAJA1;STK10;ITCH;STK24;PDCD10;LCK;TAOK1;CFL1;CAT;CD28;TNFRSF8;DIP2A;ITGA6;RAC1;RPS27A;CD44;HSPA1B;MAP4K4
Golgi localization (GO:0051645)	3/12	0.000342322	0.00407665	2.3897	0	0	27.8983	222.622	CDC42;SLC9A3R1;PDCD10
regulation of catabolic process (GO:0009894)	3/12	0.000342322	0.00407665	2.3897	0	0	27.8983	222.622	ITGB1;NEDD4L;SNF8
antigen processing and presentation of exogenous peptide antigen via MHC class I (GO:0042590)	6/78	0.000342615	0.00407665	2.3897	0	0	7.04185	56.1862	SNAP23;HLA-B;HLA-C;HLA-A;B2M;VAMP3
carboxylic acid transport (GO:0046942)	5/51	0.00035072	0.00414509	2.38247	0	0	9.15784	72.8554	SLC1A4;SLC3A2;SLC1A5;SLC38A2;SLC38A5
axonogenesis (GO:0007409)	10/223	0.000365778	0.00429423	2.36711	0	0	4.00763	31.7143	CYFIP2;RAB10;CYFIP1;NRAS;DAB1;PARD3;CXCR4;TNFRSF8;GRB2;EZR
regulation of protein kinase activity (GO:0045859)	8/147	0.000396207	0.00462067	2.3353	0	0	4.88885	38.2971	RAP2C;SLC9A3R1;CD4;RAP1A;PTPRC;RAP2B;UBASH3B;RTN4RL2
regulation of cell migration involved in sprouting angiogenesis (GO:0090049)	4/30	0.000426855	0.00491302	2.30865	0	0	12.9198	100.246	ANXA1;PDCD10;CIB1;RHOA
positive regulation of B cell proliferation (GO:0030890)	4/30	0.000426855	0.00491302	2.30865	0	0	12.9198	100.246	PTPRC;TFRC;CD81;CD320
positive regulation of actin nucleation (GO:0051127)	3/13	0.0004411	0.00494763	2.3056	0	0	25.1072	193.984	CYFIP1;BRK1;WASF1
cellular response to interleukin-15 (GO:0071350)	3/13	0.0004411	0.00494763	2.3056	0	0	25.1072	193.984	CD4;GRB2;IL2RG
cellular response to low-density lipoprotein particle stimulus (GO:0071404)	3/13	0.0004411	0.00494763	2.3056	0	0	25.1072	193.984	ITGB1;CD81;ITGB2
interleukin-15-mediated signaling pathway (GO:0035723)	3/13	0.0004411	0.00494763	2.3056	0	0	25.1072	193.984	CD4;GRB2;IL2RG
establishment of protein localization to membrane (GO:0090150)	6/83	0.000479158	0.00534049	2.27242	0	0	6.58291	50.3163	RAB10;SDCBP;ZDHHC20;PARD3;RFTN1;GOLGA7
activation of protein kinase activity (GO:0032147)	10/233	0.000516096	0.00571601	2.24291	0	0	3.82595	28.9595	STK10;RAP1A;STK24;CD81;TAOK1;UBE2N;CXCR4;RPS27A;TGFBR1;MAP4K4
positive regulation of GTPase activity (GO:0043547)	9/192	0.000520496	0.00572871	2.24194	0	0	4.18632	31.6516	ITGB1;RAP1A;RHOG;PKP4;ITGA6;F11R;SRGAP2;AGRN;TBC1D10B
regulation of peptidyl-tyrosine phosphorylation (GO:0050730)	6/85	0.000544328	0.00593894	2.22629	0	0	6.4156	48.2194	RAP2C;RAP2B;CD81;ITGB2;ITGA5;CD44
negative regulation of receptor-mediated endocytosis (GO:0048261)	3/14	0.00055646	0.00593894	2.22629	0	0	22.8236	171.038	SDCBP;APOC3;RAC1
modified amino acid transport (GO:0072337)	3/14	0.00055646	0.00593894	2.22629	0	0	22.8236	171.038	SLC9A3R1;SLC1A4;SLC19A1
epiboly involved in wound healing (GO:0090505)	3/14	0.00055646	0.00593894	2.22629	0	0	22.8236	171.038	PDCD10;RHOA;CD44
regulation of protein modification by small protein conjugation or removal (GO:1903320)	3/14	0.00055646	0.00593894	2.22629	0	0	22.8236	171.038	ITCH;TGFBR1;HSPA1B
platelet aggregation (GO:0070527)	4/33	0.000619729	0.00657436	2.18215	0	0	11.5815	85.5437	RAP2B;UBASH3B;CLIC1;ACTB
organelle assembly (GO:0070925)	13/376	0.000626461	0.00660598	2.18006	0	0	3.07387	22.6711	TSG101;PDCD6IP;VTA1;VPS37C;VPS37A;SNF8;VPS37B;EHD1;RAB35;MVB12A;VPS36;VPS25;VPS28
stimulatory C-type lectin receptor signaling pathway (GO:0002223)	7/121	0.000634321	0.00664905	2.17724	0	0	5.19998	38.2872	CLEC4A;NRAS;UBE2D2;ICAM2;UBE2N;ICAM3;RPS27A
axon guidance (GO:0007411)	8/158	0.000639763	0.0066664	2.17611	0	0	4.52779	33.2993	CYFIP2;CYFIP1;NRAS;DAB1;TNFRSF8;CXCR4;GRB2;EZR
mitotic cytokinesis (GO:0000281)	5/59	0.000691789	0.0071658	2.14474	0	0	7.79796	56.7397	PDCD6IP;RACGAP1;RAB35;KIF23;CEP55
positive regulation of exocytosis (GO:0045921)	4/34	0.000695827	0.0071658	2.14474	0	0	11.1949	81.3915	SDCBP;TSG101;PDCD6IP;SNF8
innate immune response activating cell surface receptor signaling pathway (GO:0002220)	7/124	0.000733788	0.00751279	2.1242	0	0	5.06587	36.5619	CLEC4A;NRAS;UBE2D2;ICAM2;UBE2N;ICAM3;RPS27A
regulation of stress fiber assembly (GO:0051492)	5/60	0.00074742	0.00760813	2.11872	0	0	7.65579	55.1131	CDC42;RAC1;WASF2;RHOA;TGFBR1
negative regulation of apoptotic process (GO:0043066)	15/485	0.000774262	0.00778749	2.1086	0	0	2.74853	19.6894	ITGB1;ARF4;ANXA1;CIB1;DNAJA1;ITCH;PDCD10;CFL1;CAT;CD28;ITGA5;RPS27A;CD44;HSPA1B;MAP4K4
negative regulation of protein kinase B signaling (GO:0051898)	4/35	0.000778307	0.00778749	2.1086	0	0	10.8332	77.5484	SLC9A3R1;PDCD6;DAG1;CIB1
apical junction assembly (GO:0043297)	4/35	0.000778307	0.00778749	2.1086	0	0	10.8332	77.5484	PDCD6IP;PARD3;F11R;RHOA
protein targeting to membrane (GO:0006612)	5/61	0.000806326	0.00802226	2.0957	0	0	7.5187	53.5558	SDCBP;ZDHHC20;PARD3;GOLGA7;RAB8B
positive regulation of antigen receptor-mediated signaling pathway (GO:0050857)	3/16	0.000841103	0.00832125	2.07981	0	0	19.3103	136.732	PTPRC;LCK;CD226
regulation of receptor-mediated endocytosis (GO:0048259)	4/36	0.000867457	0.00840468	2.07548	0	0	10.4941	73.9832	FLOT1;APOC3;RAC1;B2M
regulation of filopodium assembly (GO:0051489)	4/36	0.000867457	0.00840468	2.07548	0	0	10.4941	73.9832	CDC42;PPP1R16B;CAPZB;AGRN
positive regulation of catabolic process (GO:0009896)	5/62	0.000868626	0.00840468	2.07548	0	0	7.38641	52.0639	ITCH;NEDD4;NEDD4L;SNF8;VPS28
regulation of T cell proliferation (GO:0042129)	5/62	0.000868626	0.00840468	2.07548	0	0	7.38641	52.0639	SPN;ANXA1;PTPRC;TFRC;CD28
positive regulation of stress fiber assembly (GO:0051496)	4/37	0.000963568	0.00927236	2.03281	0	0	10.1756	70.6684	CDC42;RAC1;RHOA;TGFBR1
positive regulation of endocytosis (GO:0045807)	5/64	0.00100389	0.00958483	2.01842	0	0	7.1353	49.2612	FLOT1;NEDD4L;DOCK2;B2M;VPS28
regulation of cellular protein catabolic process (GO:1903362)	3/17	0.00101237	0.00958483	2.01842	0	0	17.9301	123.636	RDX;MSN;EZR
regulation of early endosome to late endosome transport (GO:2000641)	3/17	0.00101237	0.00958483	2.01842	0	0	17.9301	123.636	RDX;MSN;EZR
homotypic cell-cell adhesion (GO:0034109)	4/38	0.00106693	0.0100474	1.99795	0	0	9.87584	67.5801	RAP2B;UBASH3B;CLIC1;ACTB
positive regulation of hydrolase activity (GO:0051345)	8/172	0.00111103	0.010407	1.98267	0	0	4.13832	28.1508	ITGB1;RAP1A;PKP4;ITGA6;F11R;SRGAP2;AGRN;RHOA
positive regulation of cell growth (GO:0030307)	6/98	0.00115219	0.0107355	1.96918	0	0	5.50541	37.2501	CDC42;SDCBP;ADAM10;NEDD4L;CIB1;TGFBR1
regulation of viral process (GO:0050792)	3/18	0.00120417	0.0111024	1.95458	0	0	16.7339	112.485	TSG101;MVB12B;MVB12A
actin filament polymerization (GO:0030041)	3/18	0.00120417	0.0111024	1.95458	0	0	16.7339	112.485	COBLL1;RAC1;WASF1
cellular response to cytokine stimulus (GO:0071345)	14/456	0.00123549	0.0113318	1.9457	0	0	2.71962	18.2113	ITGB1;HSPA8;ANXA1;ITGB2;CXCR4;CIB1;RTN4RL2;IL2RG;RHOA;ICAM1;CD4;GRB2;TIMP1;RPS27A
cellular response to transforming growth factor beta stimulus (GO:0071560)	6/100	0.00127932	0.011673	1.93282	0	0	5.38773	35.8899	PARD3;F11R;RPS27A;FERMT2;RHOA;TGFBR1
positive regulation of cytokine biosynthetic process (GO:0042108)	4/40	0.00129655	0.0117464	1.9301	0	0	9.32624	62.0013	SPN;CD4;CD28;TNFRSF8
endocytosis (GO:0006897)	10/263	0.0013007	0.0117464	1.9301	0	0	3.36711	22.3739	EHD1;CDC42;CSNK1G3;ANXA1;RAC2;RHOG;RHOH;ANXA11;RAC1;WASF1
negative regulation of programmed cell death (GO:0043069)	13/408	0.00131835	0.011845	1.92647	0	0	2.82019	18.7017	ARF4;ANXA1;CIB1;DNAJA1;ITCH;PDCD10;CFL1;CAT;CD28;RPS27A;CD44;HSPA1B;MAP4K4
positive regulation of MAP kinase activity (GO:0043406)	8/177	0.00133452	0.0119294	1.92338	0	0	4.01486	26.5751	RAP1A;CD81;PDCD10;TAOK1;UBE2N;CXCR4;RPS27A;TGFBR1
positive regulation of cell migration (GO:0030335)	9/221	0.00140684	0.0125123	1.90266	0	0	3.60831	23.6936	SDCBP;PTPRC;PDCD10;GLIPR2;RDX;ADAM10;CIB1;ITGA6;TGFBR1
sulfur compound transport (GO:0072348)	3/19	0.00141741	0.012533	1.90195	0	0	15.6872	102.891	SLC9A3R1;SLC13A4;RACGAP1
regulation of stress-activated MAPK cascade (GO:0032872)	4/41	0.00142339	0.012533	1.90195	0	0	9.07372	59.4756	RAP2A;PDCD10;TAOK1;MAP4K4
cellular response to growth factor stimulus (GO:0071363)	7/139	0.0014309	0.0125364	1.90183	0	0	4.48678	29.3859	EHD1;RAP1A;ANXA1;RAB35;CIB1;TGFBR1;CD44
ER to Golgi vesicle-mediated transport (GO:0006888)	8/180	0.00148489	0.012945	1.8879	0	0	3.94423	25.6864	ARF4;CAPZB;PDCD6;CAPZA1;RAB35;CAPZA2;CD59;CD55
regulation of Notch signaling pathway (GO:0008593)	5/70	0.00150397	0.0129828	1.88663	0	0	6.47469	42.0832	ARRDC1;PDCD10;DTX1;TSPAN5;RPS27A
stress-activated protein kinase signaling cascade (GO:0031098)	5/70	0.00150397	0.0129828	1.88663	0	0	6.47469	42.0832	STK10;STK24;TAOK1;RPS27A;MAP4K4
positive regulation of cellular process (GO:0048522)	15/519	0.00151873	0.0130463	1.88451	0	0	2.55859	16.605	CD81;RDX;RHOG;ADAM10;MSN;CIB1;TGFBR1;EHD1;CDC42;SDCBP;PDCD10;PARD3;FLOT1;TIMP1;EZR
regulation of ion transmembrane transporter activity (GO:0032412)	4/42	0.00155863	0.0133182	1.87555	0	0	8.83449	57.1057	NEDD4;NEDD4L;UTRN;YWHAH
phagocytosis, engulfment (GO:0006911)	6/104	0.00156551	0.0133182	1.87555	0	0	5.16677	33.375	CDC42;ITGB2;RAC2;RHOG;RHOH;RAC1
positive regulation of growth (GO:0045927)	5/71	0.0016024	0.0135665	1.86753	0	0	6.37626	41.0392	CDC42;SDCBP;ADAM10;CIB1;TGFBR1
positive regulation of interleukin-2 production (GO:0032743)	3/20	0.00165291	0.0137952	1.86027	0	0	14.7637	94.5647	CD4;ANXA1;CD28
mesoderm formation (GO:0001707)	3/20	0.00165291	0.0137952	1.86027	0	0	14.7637	94.5647	ITGB1;ITGA3;ITGA2
positive regulation of T cell migration (GO:2000406)	3/20	0.00165291	0.0137952	1.86027	0	0	14.7637	94.5647	SPN;ADAM10;RHOA
regulation of B cell proliferation (GO:0030888)	4/43	0.00170256	0.013969	1.85483	0	0	8.60753	54.8783	PTPRC;TFRC;CD81;CD320
negative regulation of ERBB signaling pathway (GO:1901185)	4/43	0.00170256	0.013969	1.85483	0	0	8.60753	54.8783	CDC42;TSG101;GRB2;RPS27A
positive regulation of protein localization to plasma membrane (GO:1903078)	4/43	0.00170256	0.013969	1.85483	0	0	8.60753	54.8783	ITGB1;ITGA3;RHOG;CIB1
response to metal ion (GO:0010038)	5/72	0.00170547	0.013969	1.85483	0	0	6.28078	40.0331	PDCD6;NEDD4;ANXA11;NEDD4L;SLC30A1
positive regulation of cell cycle process (GO:0090068)	6/107	0.00181028	0.0147588	1.83095	0	0	5.01254	31.6505	CDC42;RACGAP1;CD28;PKP4;KIF23;RHOA
regulation of T cell activation (GO:0050863)	4/44	0.00185547	0.0148771	1.82748	0	0	8.39191	52.7819	CD4;SIT1;LCK;PAG1
positive regulation of actin filament bundle assembly (GO:0032233)	4/44	0.00185547	0.0148771	1.82748	0	0	8.39191	52.7819	CDC42;RAC1;RHOA;TGFBR1
positive regulation of viral process (GO:0048524)	4/44	0.00185547	0.0148771	1.82748	0	0	8.39191	52.7819	TSG101;CFL1;MVB12B;MVB12A
positive regulation of macromolecule metabolic process (GO:0010604)	10/276	0.00185858	0.0148771	1.82748	0	0	3.20041	20.124	ITCH;PDCD10;RDX;CD28;MSN;SNF8;EZR;HSPA1B;TGFBR1;VAMP3
negative regulation of ion transmembrane transporter activity (GO:0032413)	3/21	0.0019115	0.0152314	1.81726	0	0	13.9428	87.2801	CAB39;NEDD4;NEDD4L
protein transport (GO:0015031)	11/326	0.00196141	0.0155588	1.80802	0	0	2.97836	18.5674	EHD1;RAB10;RAP1A;TFRC;ARRDC1;PDCD6;RAB35;GOLGA7;TBC1D10B;RAB8B;YWHAH
peptidyl-tyrosine autophosphorylation (GO:0038083)	4/45	0.00201763	0.0156867	1.80447	0	0	8.18682	50.806	ITK;YES1;LCK;GRB2
regulation of signal transduction (GO:0009966)	9/233	0.00202024	0.0156867	1.80447	0	0	3.41291	21.1755	UBASH3B;ITGA3;GRK6;DTX1;ABRACL;UBASH3A;TIMP1;CD55;CDC42SE2
regulation of actin cytoskeleton organization (GO:0032956)	5/75	0.00204392	0.0156867	1.80447	0	0	6.01068	37.2235	CDC42;TAOK1;RDX;F11R;RHOA
granzyme-mediated apoptotic signaling pathway (GO:0008626)	2/6	0.00206662	0.0156867	1.80447	0	0	41.6814	257.668	SRGN;LAMP1
regulation of hydrogen peroxide metabolic process (GO:0010310)	2/6	0.00206662	0.0156867	1.80447	0	0	41.6814	257.668	RAC2;RAC1
establishment of endothelial intestinal barrier (GO:0090557)	2/6	0.00206662	0.0156867	1.80447	0	0	41.6814	257.668	RAP2C;F11R
negative regulation of cell size (GO:0045792)	2/6	0.00206662	0.0156867	1.80447	0	0	41.6814	257.668	RDX;RHOA
corticosteroid receptor signaling pathway (GO:0031958)	2/6	0.00206662	0.0156867	1.80447	0	0	41.6814	257.668	NEDD4;YWHAH
gland morphogenesis (GO:0022612)	2/6	0.00206662	0.0156867	1.80447	0	0	41.6814	257.668	SLC9A3R1;MSN
glucocorticoid receptor signaling pathway (GO:0042921)	2/6	0.00206662	0.0156867	1.80447	0	0	41.6814	257.668	NEDD4;YWHAH
regulation of vascular endothelial growth factor receptor signaling pathway (GO:0030947)	3/22	0.00219392	0.0165815	1.78038	0	0	13.2083	80.862	PDCD6;NEDD4;ITGA5
positive regulation of cytoskeleton organization (GO:0051495)	5/77	0.00229521	0.0171994	1.76449	0	0	5.84313	35.5083	CDC42;RAC2;RHOG;RHOH;RAC1
regulation of cytokinesis (GO:0032465)	5/77	0.00229521	0.0171994	1.76449	0	0	5.84313	35.5083	CDC42;RACGAP1;KIF23;PKP4;RHOA
regulation of organelle organization (GO:0033043)	6/113	0.00238572	0.0178019	1.74953	0	0	4.73001	28.561	CLIC4;TAOK1;RDX;MSN;EZR;TBC1D10B
extracellular matrix disassembly (GO:0022617)	5/78	0.00242895	0.018048	1.74357	0	0	5.76279	34.6937	BSG;FLOT1;ADAM10;TIMP1;CD44
lamellipodium assembly (GO:0030032)	3/23	0.00250092	0.0184273	1.73454	0	0	12.5472	75.1718	CYFIP1;RAC1;SRGAP2
membrane assembly (GO:0071709)	3/23	0.00250092	0.0184273	1.73454	0	0	12.5472	75.1718	RFTN1;FLOT1;FLOT2
plasma membrane bounded cell projection assembly (GO:0120031)	9/241	0.00253614	0.0186089	1.73028	0	0	3.29387	19.6878	EHD1;CYFIP1;SDCBP;SLC9A3R1;RAP2A;RAC1;EZR;SRGAP2;CD2AP
peptidyl-tyrosine phosphorylation (GO:0018108)	5/79	0.00256826	0.0186889	1.72842	0	0	5.68463	33.9061	ITK;YES1;LCK;ABI1;GRB2
cell-cell junction assembly (GO:0007043)	5/79	0.00256826	0.0186889	1.72842	0	0	5.68463	33.9061	PDCD6IP;PARD3;PKP4;F11R;RHOA
regulation of protein serine/threonine kinase activity (GO:0071900)	5/80	0.00271328	0.0196336	1.707	0	0	5.60855	33.1443	TSG101;CAB39;PDCD10;CIB1;RHOA
cellular response to interferon-gamma (GO:0071346)	6/116	0.00272038	0.0196336	1.707	0	0	4.60031	27.174	HLA-B;HLA-C;HLA-A;B2M;CD44;ICAM1
regulation of reactive oxygen species metabolic process (GO:2000377)	4/49	0.00276441	0.0198699	1.7018	0	0	7.45759	43.9321	ARF4;RAC2;GRB2;RAC1
ubiquitin-dependent protein catabolic process (GO:0006511)	11/341	0.00277602	0.0198722	1.70175	0	0	2.84079	16.723	ITCH;TSG101;ARRDC1;NEDD4;UBE2D2;MVB12B;MVB12A;NEDD4L;VPS37A;RPS27A;VPS28
regulation of actin filament bundle assembly (GO:0032231)	3/24	0.00283319	0.01998	1.6994	0	0	11.9492	70.098	CDC42;RDX;RAC1
cytoplasmic pattern recognition receptor signaling pathway (GO:0002753)	3/24	0.00283319	0.01998	1.6994	0	0	11.9492	70.098	ITCH;UBE2N;RPS27A
substrate-dependent cell migration, cell extension (GO:0006930)	2/7	0.0028705	0.01998	1.6994	0	0	33.3435	195.168	SDCBP;CD2AP
protein localization to basolateral plasma membrane (GO:1903361)	2/7	0.0028705	0.01998	1.6994	0	0	33.3435	195.168	RAB10;PDZD11
leukocyte aggregation (GO:0070486)	2/7	0.0028705	0.01998	1.6994	0	0	33.3435	195.168	RAC2;CD44
morphogenesis of a polarized epithelium (GO:0001738)	2/7	0.0028705	0.01998	1.6994	0	0	33.3435	195.168	RAB10;PTK7
granulocyte migration (GO:0097530)	2/7	0.0028705	0.01998	1.6994	0	0	33.3435	195.168	ANXA1;ITGB2
intracellular protein transport (GO:0006886)	11/347	0.00317008	0.0216775	1.66399	0	0	2.7892	16.049	EHD1;RAB10;PDCD6;RAB35;SNF8;VPS36;VPS25;VPS28;TBC1D10B;RAB8B;YWHAH
nucleotide-binding domain, leucine rich repeat containing receptor signaling pathway (GO:0035872)	3/25	0.00319137	0.0216775	1.66399	0	0	11.4054	65.5505	ITCH;UBE2N;RPS27A
neutral amino acid transport (GO:0015804)	3/25	0.00319137	0.0216775	1.66399	0	0	11.4054	65.5505	SLC1A4;SLC1A5;SLC38A5
regulation of potassium ion transmembrane transporter activity (GO:1901016)	3/25	0.00319137	0.0216775	1.66399	0	0	11.4054	65.5505	CAB39;NEDD4;NEDD4L
L-amino acid transport (GO:0015807)	3/25	0.00319137	0.0216775	1.66399	0	0	11.4054	65.5505	SLC1A4;SLC3A2;SLC38A5
negative regulation of neuron projection development (GO:0010977)	4/51	0.00320054	0.0216775	1.66399	0	0	7.13952	41.0125	TNFRSF8;CIB1;RTN4RL2;RHOA
positive regulation of actin filament polymerization (GO:0030838)	4/51	0.00320054	0.0216775	1.66399	0	0	7.13952	41.0125	RAC2;RHOG;RHOH;RAC1
negative regulation of cell migration (GO:0030336)	6/121	0.00335477	0.0226351	1.64522	0	0	4.39918	25.0638	RAP2C;CLIC4;STK24;DAG1;TIMP1;SRGAP2
positive regulation of cell-substrate adhesion (GO:0010811)	4/52	0.00343523	0.0230894	1.63659	0	0	6.99043	39.6614	CDC42;CIB1;RAC1;UTRN
regulation of cell proliferation (GO:0042127)	18/740	0.00353429	0.0236649	1.62589	0	0	2.14777	12.1247	ITK;YES1;CD81;RHOG;ADAM10;CIB1;RHOA;TGFBR1;SDCBP;SLC9A3R1;DDAH1;PDCD10;LCK;ABI1;TNFRSF8;GRB2;TIMP1;HSPA1B
regulation of supramolecular fiber organization (GO:1902903)	3/26	0.00357611	0.0238543	1.62243	0	0	10.909	61.4556	HSPA8;RDX;BRK1
positive regulation of phosphorylation (GO:0042327)	8/208	0.00363409	0.0241496	1.61709	0	0	3.38719	19.0272	SDCBP;RAP2A;CD4;PELI2;FLOT1;CIB1;ITGA6;RAC1
negative regulation of potassium ion transmembrane transporter activity (GO:1901017)	2/8	0.00379724	0.0247665	1.60614	0	0	27.7848	154.858	CAB39;NEDD4L
positive regulation of tumor necrosis factor biosynthetic process (GO:0042535)	2/8	0.00379724	0.0247665	1.60614	0	0	27.7848	154.858	SPN;TNFRSF8
positive regulation of immunoglobulin mediated immune response (GO:0002891)	2/8	0.00379724	0.0247665	1.60614	0	0	27.7848	154.858	TFRC;CD226
positive regulation of interleukin-2 biosynthetic process (GO:0045086)	2/8	0.00379724	0.0247665	1.60614	0	0	27.7848	154.858	CD4;CD28
regulation of receptor binding (GO:1900120)	2/8	0.00379724	0.0247665	1.60614	0	0	27.7848	154.858	B2M;PTPRF
antigen receptor-mediated signaling pathway (GO:0050851)	9/257	0.0038791	0.025207	1.59848	0	0	3.07884	17.0942	ITK;CD4;PTPRC;LCK;UBE2D2;RFTN1;UBE2N;RPS27A;PAG1
positive regulation of cellular component biogenesis (GO:0044089)	5/87	0.00389937	0.0252456	1.59781	0	0	5.12794	28.4444	SDCBP;PDCD6IP;TSG101;FLOT1;SNF8
positive regulation of substrate adhesion-dependent cell spreading (GO:1900026)	3/27	0.00398798	0.0257247	1.58965	0	0	10.4539	57.7524	CDC42;CIB1;RAC1
Wnt signaling pathway, planar cell polarity pathway (GO:0060071)	5/88	0.00409483	0.0263175	1.57976	0	0	5.0659	27.8525	CDC42;VANGL1;RAC1;RPS27A;RHOA
Notch signaling pathway (GO:0007219)	4/55	0.00420893	0.0269525	1.5694	0	0	6.57822	35.9865	ITCH;ADAM10;DTX1;RPS27A
regulation of protein phosphorylation (GO:0001932)	9/261	0.0042891	0.027319	1.56354	0	0	3.02935	16.515	MOB1B;SLC9A3R1;RAP2A;CD4;PELI2;ITGB2;FLOT1;CIB1;RAC1
regulation of establishment of planar polarity (GO:0090175)	5/89	0.00429719	0.027319	1.56354	0	0	5.00534	27.2781	CDC42;VANGL1;RAC1;RPS27A;RHOA
negative regulation of endocytosis (GO:0045806)	3/28	0.00442755	0.0278461	1.55524	0	0	10.0353	54.3902	PACSIN3;APOC3;RAC1
nucleotide-binding oligomerization domain containing signaling pathway (GO:0070423)	3/28	0.00442755	0.0278461	1.55524	0	0	10.0353	54.3902	ITCH;UBE2N;RPS27A
bicellular tight junction assembly (GO:0070830)	3/28	0.00442755	0.0278461	1.55524	0	0	10.0353	54.3902	PDCD6IP;PARD3;F11R
regulation of secretion by cell (GO:1903530)	4/56	0.0044909	0.0280427	1.55218	0	0	6.45139	34.8743	RAB10;ANXA1;RAB8B;VAMP3
positive regulation of protein transport (GO:0051222)	4/56	0.0044909	0.0280427	1.55218	0	0	6.45139	34.8743	PDCD10;EZR;PPIA;VPS28
regulation of JNK cascade (GO:0046328)	5/90	0.00450659	0.0280427	1.55218	0	0	4.9462	26.7205	SDCBP;RAP2A;ITCH;TAOK1;MAP4K4
positive regulation of cellular protein metabolic process (GO:0032270)	5/91	0.00472314	0.029184	1.53485	0	0	4.88844	26.179	CYFIP2;RDX;CD28;MSN;EZR
regulation of protein catabolic process (GO:0042176)	5/91	0.00472314	0.029184	1.53485	0	0	4.88844	26.179	ITCH;NEDD4;NEDD4L;SNF8;VPS28
virion attachment to host cell (GO:0019062)	2/9	0.00484382	0.0295155	1.52995	0	0	23.8143	126.932	CD81;ICAM1
negative regulation of vascular endothelial growth factor receptor signaling pathway (GO:0030948)	2/9	0.00484382	0.0295155	1.52995	0	0	23.8143	126.932	NEDD4;PDCD6
negative regulation of potassium ion transmembrane transport (GO:1901380)	2/9	0.00484382	0.0295155	1.52995	0	0	23.8143	126.932	CAB39;NEDD4L
cytoskeletal anchoring at plasma membrane (GO:0007016)	2/9	0.00484382	0.0295155	1.52995	0	0	23.8143	126.932	DAG1;EZR
cortical cytoskeleton organization (GO:0030865)	3/29	0.00489533	0.0296243	1.52835	0	0	9.64879	51.3265	CDC42;FMNL2;EZR
amino acid transmembrane transport (GO:0003333)	3/29	0.00489533	0.0296243	1.52835	0	0	9.64879	51.3265	SLC3A2;SLC38A2;SLC38A5
positive regulation of cell morphogenesis involved in differentiation (GO:0010770)	4/58	0.00509243	0.0307115	1.5127	0	0	6.21182	32.7984	CDC42;CIB1;RAC1;RHOA
protein autophosphorylation (GO:0046777)	7/175	0.00517108	0.0310794	1.50753	0	0	3.51886	18.5256	STK10;ITK;YES1;STK24;LCK;TAOK1;GRB2
negative regulation of secretion by cell (GO:1903531)	3/30	0.00539183	0.0321865	1.49233	0	0	9.29096	48.5255	ANXA1;SLC30A1;VAMP3
regulation of sodium ion transmembrane transport (GO:1902305)	3/30	0.00539183	0.0321865	1.49233	0	0	9.29096	48.5255	NEDD4L;UTRN;YWHAH
positive regulation of protein localization to membrane (GO:1905477)	5/95	0.00566361	0.0336946	1.47244	0	0	4.67023	24.1623	ITGB1;ITGA3;RHOG;CIB1;YWHAH
positive regulation of cell motility (GO:2000147)	7/179	0.00583715	0.0342356	1.46552	0	0	3.43632	17.6748	SDCBP;PDCD10;RDX;ADAM10;CIB1;ITGA6;TGFBR1
regulation of protein autophosphorylation (GO:0031952)	3/31	0.00591751	0.0342356	1.46552	0	0	8.95869	45.9566	MOB1B;RAP2C;RAP2A
positive regulation of protein metabolic process (GO:0051247)	5/96	0.00591793	0.0342356	1.46552	0	0	4.61867	23.6927	ITCH;NEDD4;NEDD4L;SNF8;VPS28
negative regulation of sodium ion transmembrane transport (GO:1902306)	2/10	0.00600727	0.0342356	1.46552	0	0	20.8365	106.574	NEDD4;NEDD4L
mitotic spindle midzone assembly (GO:0051256)	2/10	0.00600727	0.0342356	1.46552	0	0	20.8365	106.574	RACGAP1;KIF23
regulation of attachment of spindle microtubules to kinetochore (GO:0051988)	2/10	0.00600727	0.0342356	1.46552	0	0	20.8365	106.574	CDC42;RACGAP1
regulation of respiratory burst (GO:0060263)	2/10	0.00600727	0.0342356	1.46552	0	0	20.8365	106.574	RAC2;RAC1
actin filament depolymerization (GO:0030042)	2/10	0.00600727	0.0342356	1.46552	0	0	20.8365	106.574	CFL1;DSTN
positive regulation of T cell receptor signaling pathway (GO:0050862)	2/10	0.00600727	0.0342356	1.46552	0	0	20.8365	106.574	LCK;CD226
maintenance of apical/basal cell polarity (GO:0035090)	2/10	0.00600727	0.0342356	1.46552	0	0	20.8365	106.574	PDCD6IP;PDZD11
negative regulation of sodium ion transmembrane transporter activity (GO:2000650)	2/10	0.00600727	0.0342356	1.46552	0	0	20.8365	106.574	NEDD4;NEDD4L
protein kinase A signaling (GO:0010737)	2/10	0.00600727	0.0342356	1.46552	0	0	20.8365	106.574	RDX;EZR
maintenance of epithelial cell apical/basal polarity (GO:0045199)	2/10	0.00600727	0.0342356	1.46552	0	0	20.8365	106.574	PDCD6IP;PDZD11
positive regulation of T cell proliferation (GO:0042102)	4/61	0.00609232	0.0346083	1.46082	0	0	5.88399	30.0126	ANXA1;PTPRC;TFRC;CD28
cellular protein localization (GO:0034613)	10/327	0.00615989	0.0346602	1.46017	0	0	2.6785	13.6327	EHD1;RAB10;RAP2A;PDCD6;RAB35;EZR;FERMT2;TBC1D10B;RAB8B;YWHAH
antigen processing and presentation of exogenous peptide antigen via MHC class II (GO:0019886)	5/97	0.00618019	0.0346602	1.46017	0	0	4.56824	23.2359	RACGAP1;CAPZB;CAPZA1;CAPZA2;KIF23
negative regulation of cell motility (GO:2000146)	5/97	0.00618019	0.0346602	1.46017	0	0	4.56824	23.2359	RAP2C;CLIC4;STK24;DAG1;SRGAP2
antigen processing and presentation of exogenous peptide antigen (GO:0002478)	5/97	0.00618019	0.0346602	1.46017	0	0	4.56824	23.2359	RACGAP1;CAPZB;CAPZA1;CAPZA2;KIF23
Fc-epsilon receptor signaling pathway (GO:0038095)	7/182	0.00637733	0.0356206	1.4483	0	0	3.3769	17.0702	ITK;NRAS;UBE2D2;UBE2N;GRB2;RAC1;RPS27A
antigen processing and presentation of peptide antigen via MHC class II (GO:0002495)	5/98	0.00645051	0.0356206	1.4483	0	0	4.51889	22.7914	RACGAP1;CAPZB;CAPZA1;CAPZA2;KIF23
regulation of actin filament-based process (GO:0032970)	4/62	0.00645258	0.0356206	1.4483	0	0	5.78225	29.1615	CDC42;TAOK1;ABRACL;RHOA
regulation of potassium ion transmembrane transport (GO:1901379)	3/32	0.0064728	0.0356206	1.4483	0	0	8.64933	43.5939	CAB39;NEDD4;NEDD4L
endodermal cell differentiation (GO:0035987)	3/32	0.0064728	0.0356206	1.4483	0	0	8.64933	43.5939	ITGA4;ITGB2;ITGA5
purine ribonucleoside triphosphate metabolic process (GO:0009205)	3/32	0.0064728	0.0356206	1.4483	0	0	8.64933	43.5939	HSPA8;GNAI3;HSPA1B
Fc receptor signaling pathway (GO:0038093)	7/183	0.00656541	0.0360177	1.44348	0	0	3.35754	16.8748	ITK;NRAS;UBE2D2;UBE2N;GRB2;RAC1;RPS27A
regulation of viral genome replication (GO:0045069)	4/63	0.00682669	0.0373348	1.42789	0	0	5.68395	28.3454	IFITM2;CD28;ZC3HAV1;PPIA
modification-dependent protein catabolic process (GO:0019941)	6/141	0.00703178	0.0377303	1.42331	0	0	3.74363	18.5584	ITCH;ARRDC1;UBE2D2;NEDD4;NEDD4L;RPS27A
activation of MAPKK activity (GO:0000186)	3/33	0.00705811	0.0377303	1.42331	0	0	8.36059	41.4149	RAP1A;TAOK1;TGFBR1
regulation of cell-substrate adhesion (GO:0010810)	3/33	0.00705811	0.0377303	1.42331	0	0	8.36059	41.4149	RAC2;RAC1;RHOA
response to exogenous dsRNA (GO:0043330)	3/33	0.00705811	0.0377303	1.42331	0	0	8.36059	41.4149	RFTN1;FLOT1;SLC3A2
positive regulation of cell-matrix adhesion (GO:0001954)	3/33	0.00705811	0.0377303	1.42331	0	0	8.36059	41.4149	CIB1;RAC1;UTRN
negative regulation of signal transduction (GO:0009968)	9/283	0.00718347	0.0377303	1.42331	0	0	2.78297	13.7367	SLC9A3R1;PTPRC;UBASH3B;ARRDC1;NEDD4;PDCD6;UBASH3A;RPS27A;SMPDL3B
positive regulation of protein polymerization (GO:0032273)	4/64	0.00721488	0.0377303	1.42331	0	0	5.58894	27.5625	RAC2;RHOG;RHOH;RAC1
negative regulation of neuron differentiation (GO:0045665)	4/64	0.00721488	0.0377303	1.42331	0	0	5.58894	27.5625	TNFRSF8;DTX1;CIB1;RTN4RL2
cell-cell adhesion via plasma-membrane adhesion molecules (GO:0098742)	6/142	0.00727063	0.0377303	1.42331	0	0	3.71592	18.2969	ITGB1;SELL;ITGB2;CD226;ITGAL;ICAM1
regulation of tumor necrosis factor biosynthetic process (GO:0042534)	2/11	0.00728466	0.0377303	1.42331	0	0	18.5204	91.1571	SPN;TNFRSF8
positive regulation of leukocyte degranulation (GO:0043302)	2/11	0.00728466	0.0377303	1.42331	0	0	18.5204	91.1571	LAMP1;ITGB2
intrinsic apoptotic signaling pathway in response to oxidative stress (GO:0008631)	2/11	0.00728466	0.0377303	1.42331	0	0	18.5204	91.1571	STK24;PDCD10
positive regulation of myoblast fusion (GO:1901741)	2/11	0.00728466	0.0377303	1.42331	0	0	18.5204	91.1571	EHD1;FLOT1
negative regulation of receptor binding (GO:1900121)	2/11	0.00728466	0.0377303	1.42331	0	0	18.5204	91.1571	B2M;PTPRF
positive regulation of heterotypic cell-cell adhesion (GO:0034116)	2/11	0.00728466	0.0377303	1.42331	0	0	18.5204	91.1571	FLOT1;CD44
negative regulation of potassium ion transport (GO:0043267)	2/11	0.00728466	0.0377303	1.42331	0	0	18.5204	91.1571	CAB39;NEDD4L
mitotic spindle elongation (GO:0000022)	2/11	0.00728466	0.0377303	1.42331	0	0	18.5204	91.1571	RACGAP1;KIF23
regulation of blood vessel endothelial cell proliferation involved in sprouting angiogenesis (GO:1903587)	2/11	0.00728466	0.0377303	1.42331	0	0	18.5204	91.1571	PPP1R16B;PDCD10
regulation of protein ubiquitination (GO:0031396)	5/101	0.00731112	0.0377562	1.42301	0	0	4.377	21.5277	DNAJA1;UBE2N;VPS28;TGFBR1;HSPA1B
receptor-mediated endocytosis (GO:0006898)	7/188	0.00756838	0.0388816	1.41026	0	0	3.26396	15.9404	ITGB1;TFRC;CD81;NEDD4;ITGB2;GRB2;WASF1
cellular response to type I interferon (GO:0071357)	4/65	0.00761735	0.0388816	1.41026	0	0	5.49704	26.8108	IFITM2;HLA-B;HLA-C;HLA-A
type I interferon signaling pathway (GO:0060337)	4/65	0.00761735	0.0388816	1.41026	0	0	5.49704	26.8108	IFITM2;HLA-B;HLA-C;HLA-A
negative regulation of cell adhesion (GO:0007162)	4/65	0.00761735	0.0388816	1.41026	0	0	5.49704	26.8108	SPN;PTPRC;ADAM10;RHOA
transmembrane receptor protein serine/threonine kinase signaling pathway (GO:0007178)	6/144	0.00776586	0.0395251	1.40313	0	0	3.66169	17.7886	PARD3;F11R;RPS27A;FERMT2;RHOA;TGFBR1
positive regulation of MAPK cascade (GO:0043410)	9/289	0.00818602	0.0415435	1.3815	0	0	2.7225	13.0825	CD4;RAP1A;PDCD10;GLIPR2;TAOK1;PELI2;CIB1;CD44;ICAM1
positive regulation of endothelial cell proliferation (GO:0001938)	4/67	0.00846602	0.0425962	1.37063	0	0	5.32199	25.3949	PPP1R16B;NRAS;PDCD6;TGFBR1
negative regulation of protein binding (GO:0032091)	4/67	0.00846602	0.0425962	1.37063	0	0	5.32199	25.3949	ITGA4;B2M;PTPRF;ACTB
regulation of protein localization to plasma membrane (GO:1903076)	4/67	0.00846602	0.0425962	1.37063	0	0	5.32199	25.3949	ITGB1;ITGA3;RHOG;CIB1
regulation of myoblast fusion (GO:1901739)	2/12	0.00867314	0.0429028	1.36751	0	0	16.6675	79.1294	EHD1;FLOT1
regulation of oligodendrocyte differentiation (GO:0048713)	2/12	0.00867314	0.0429028	1.36751	0	0	16.6675	79.1294	CXCR4;TNFRSF8
entry of bacterium into host cell (GO:0035635)	2/12	0.00867314	0.0429028	1.36751	0	0	16.6675	79.1294	GRB2;RPS27A
regulation of actomyosin structure organization (GO:0110020)	2/12	0.00867314	0.0429028	1.36751	0	0	16.6675	79.1294	CDC42;RAC1
serine family amino acid biosynthetic process (GO:0009070)	2/12	0.00867314	0.0429028	1.36751	0	0	16.6675	79.1294	GGT1;SERINC5
regulation of interleukin-2 biosynthetic process (GO:0045076)	2/12	0.00867314	0.0429028	1.36751	0	0	16.6675	79.1294	CD4;CD28
regulation of epithelial to mesenchymal transition (GO:0010717)	4/68	0.00891261	0.0438411	1.35812	0	0	5.23856	24.7275	SDCBP;GLIPR2;DAG1;TGFBR1
regulation of actin filament polymerization (GO:0030833)	4/68	0.00891261	0.0438411	1.35812	0	0	5.23856	24.7275	RAC2;RHOG;RHOH;RAC1
endoderm formation (GO:0001706)	3/36	0.0089978	0.0438923	1.35761	0	0	7.59938	35.799	ITGA4;ITGB2;ITGA5
plasma membrane organization (GO:0007009)	3/36	0.0089978	0.0438923	1.35761	0	0	7.59938	35.799	PLSCR3;CXCR4;PACSIN3
regulation of cell morphogenesis involved in differentiation (GO:0010769)	3/36	0.0089978	0.0438923	1.35761	0	0	7.59938	35.799	RAP2A;NEDD4;NEDD4L
regulation of response to external stimulus (GO:0032101)	5/107	0.0092667	0.0450792	1.34602	0	0	4.11828	19.279	ANXA1;STK24;CXCR4;GGT1;CD55
regulation of dendrite development (GO:0050773)	3/37	0.00970671	0.0468315	1.32946	0	0	7.3755	34.185	RAP2A;NEDD4;NEDD4L
protein K63-linked ubiquitination (GO:0070534)	3/37	0.00970671	0.0468315	1.32946	0	0	7.3755	34.185	ITCH;NEDD4;UBE2N
positive regulation of multi-organism process (GO:0043902)	3/37	0.00970671	0.0468315	1.32946	0	0	7.3755	34.185	TSG101;MVB12B;MVB12A
regulation of ERK1 and ERK2 cascade (GO:0070372)	8/247	0.00991956	0.0477277	1.32123	0	0	2.82881	13.05	SLC9A3R1;CD4;RAP1A;GLIPR2;CIB1;EZR;CD44;ICAM1
protein stabilization (GO:0050821)	6/152	0.00999154	0.047943	1.31927	0	0	3.45964	15.9352	LAMP1;PDCD10;FLOT1;FLOT2;GOLGA7;HSPA1B
steroid catabolic process (GO:0006706)	2/13	0.0101699	0.0484031	1.31513	0	0	15.1515	69.5201	STS;YWHAH
negative regulation of epidermal growth factor-activated receptor activity (GO:0007175)	2/13	0.0101699	0.0484031	1.31513	0	0	15.1515	69.5201	TSG101;VPS25
multivesicular body sorting pathway (GO:0071985)	2/13	0.0101699	0.0484031	1.31513	0	0	15.1515	69.5201	VTA1;SNF8
actomyosin structure organization (GO:0031032)	4/71	0.0103438	0.0490981	1.30894	0	0	5.00324	22.8717	EPB41L5;EPB41L2;F11R;RHOA
regulation of cell growth (GO:0001558)	7/201	0.0107032	0.0506673	1.29527	0	0	3.04321	13.8077	CDC42;SDCBP;ITCH;ADAM10;CIB1;HSPA1B;TGFBR1
inflammatory response (GO:0006954)	8/252	0.0111006	0.0524079	1.2806	0	0	2.77014	12.4677	ITCH;ANXA1;ITGB2;CXCR4;TNFRSF8;RAC1;F11R;ITGAL
ERBB2 signaling pathway (GO:0038128)	3/39	0.0112197	0.0528287	1.27713	0	0	6.96504	31.2736	NRAS;GRB2;RPS27A
stem cell development (GO:0048864)	2/14	0.0117721	0.0548431	1.26088	0	0	13.8882	61.6916	PTPRC;PDCD6
negative regulation of cell migration involved in sprouting angiogenesis (GO:0090051)	2/14	0.0117721	0.0548431	1.26088	0	0	13.8882	61.6916	PDCD10;RHOA
negative regulation of T cell receptor signaling pathway (GO:0050860)	2/14	0.0117721	0.0548431	1.26088	0	0	13.8882	61.6916	UBASH3A;EZR
negative regulation of cation transmembrane transport (GO:1904063)	2/14	0.0117721	0.0548431	1.26088	0	0	13.8882	61.6916	CAB39;NEDD4L
positive regulation of epithelial to mesenchymal transition (GO:0010718)	3/40	0.0120243	0.0554314	1.25624	0	0	6.77645	29.9575	SDCBP;GLIPR2;TGFBR1
cognition (GO:0050890)	3/40	0.0120243	0.0554314	1.25624	0	0	6.77645	29.9575	C12ORF57;CYFIP1;SLC1A4
ameboidal-type cell migration (GO:0001667)	3/40	0.0120243	0.0554314	1.25624	0	0	6.77645	29.9575	ITGA4;ITGB7;SRGAP2
negative regulation of cytokine secretion (GO:0050710)	3/40	0.0120243	0.0554314	1.25624	0	0	6.77645	29.9575	SRGN;ANXA1;EZR
gland development (GO:0048732)	4/75	0.012472	0.0573453	1.2415	0	0	4.72041	20.6955	SLC9A3R1;IGSF3;MSN;TGFBR1
negative regulation of cell projection organization (GO:0031345)	3/41	0.0128612	0.0588275	1.23042	0	0	6.59779	28.7237	TNFRSF8;CIB1;RTN4RL2
regulation of substrate adhesion-dependent cell spreading (GO:1900024)	3/41	0.0128612	0.0588275	1.23042	0	0	6.59779	28.7237	CDC42;CIB1;RAC1
positive regulation of intracellular signal transduction (GO:1902533)	12/479	0.012925	0.0589663	1.2294	0	0	2.18404	9.49749	ITGB1;SLC9A3R1;CD4;LCK;NEDD4;PELI2;CD28;UBE2N;GRB2;RPS27A;RHOA;TGFBR1
regulation of intracellular signal transduction (GO:1902531)	11/422	0.0129759	0.0590019	1.22913	0	0	2.27142	9.86854	PPP1R16B;CDC42;RACGAP1;RAC2;RHOG;RHOH;ABRACL;RAC1;RPS27A;SRGAP2;RHOA
negative regulation of intracellular signal transduction (GO:1902532)	6/161	0.0129999	0.0590019	1.22913	0	0	3.25726	14.1457	SLC9A3R1;PDCD6;DAG1;RHOH;CIB1;CD2AP
negative regulation of extrinsic apoptotic signaling pathway (GO:2001237)	4/76	0.0130445	0.0590526	1.22876	0	0	4.65461	20.1981	ITGA6;TGFBR1;HSPA1B;ICAM1
activation of MAPK activity (GO:0000187)	5/117	0.0132795	0.0596313	1.22453	0	0	3.74866	16.2	CD81;TAOK1;UBE2N;CXCR4;RPS27A
transport along microtubule (GO:0010970)	2/15	0.0134772	0.0596313	1.22453	0	0	12.8192	55.2093	CDC42;HSPA8
positive regulation of stress-activated protein kinase signaling cascade (GO:0070304)	2/15	0.0134772	0.0596313	1.22453	0	0	12.8192	55.2093	PDCD10;TAOK1
positive regulation of viral release from host cell (GO:1902188)	2/15	0.0134772	0.0596313	1.22453	0	0	12.8192	55.2093	TSG101;VPS37B
filopodium assembly (GO:0046847)	2/15	0.0134772	0.0596313	1.22453	0	0	12.8192	55.2093	SRGAP2;EZR
positive regulation of syncytium formation by plasma membrane fusion (GO:0060143)	2/15	0.0134772	0.0596313	1.22453	0	0	12.8192	55.2093	EHD1;FLOT1
sulfate transport (GO:0008272)	2/15	0.0134772	0.0596313	1.22453	0	0	12.8192	55.2093	SLC13A4;RACGAP1
negative regulation of anoikis (GO:2000811)	2/15	0.0134772	0.0596313	1.22453	0	0	12.8192	55.2093	ITGB1;ITGA5
regulation of cell junction assembly (GO:1901888)	2/15	0.0134772	0.0596313	1.22453	0	0	12.8192	55.2093	RAP1A;FLOT1
plasma membrane bounded cell projection organization (GO:0120036)	5/118	0.013736	0.0606245	1.21735	0	0	3.7153	15.9302	EHD1;CYFIP1;NEDD4;RAB35;RAC1
regulation of neuron projection development (GO:0010975)	5/119	0.014203	0.0625288	1.20392	0	0	3.68252	15.6666	RAP1A;PTK7;TNFRSF8;CIB1;RTN4RL2
regulation of mitotic cell cycle (GO:0007346)	6/165	0.0145215	0.0637714	1.19537	0	0	3.17467	13.4356	STK10;SLC9A3R1;SDCBP;STK24;TAOK1;MAP4K4
response to unfolded protein (GO:0006986)	3/43	0.0146328	0.0637829	1.1953	0	0	6.26727	26.476	DNAJA1;HSPA8;HSPA1B
response to hydrogen peroxide (GO:0042542)	3/43	0.0146328	0.0637829	1.1953	0	0	6.26727	26.476	STK24;PDCD10;CAT
regulation of multicellular organismal development (GO:2000026)	3/43	0.0146328	0.0637829	1.1953	0	0	6.26727	26.476	RACGAP1;DAG1;TGFBR1
cation transport (GO:0006812)	4/79	0.0148617	0.0641455	1.19283	0	0	4.46774	18.8046	SLC1A4;SLC3A2;SLC1A5;SLC38A5
regulation of endothelial cell proliferation (GO:0001936)	4/79	0.0148617	0.0641455	1.19283	0	0	4.46774	18.8046	PPP1R16B;NRAS;PDCD6;TGFBR1
response to calcium ion (GO:0051592)	4/79	0.0148617	0.0641455	1.19283	0	0	4.46774	18.8046	CLIC4;PDCD6;NEDD4;ANXA11
regulation of transforming growth factor beta receptor signaling pathway (GO:0017015)	4/79	0.0148617	0.0641455	1.19283	0	0	4.46774	18.8046	SDCBP;ITGA3;RPS27A;TGFBR1
negative regulation of immune effector process (GO:0002698)	2/16	0.0152823	0.0651626	1.186	0	0	11.903	49.767	ITCH;CD55
positive regulation of myotube differentiation (GO:0010831)	2/16	0.0152823	0.0651626	1.186	0	0	11.903	49.767	EHD1;FLOT1
T cell migration (GO:0072678)	2/16	0.0152823	0.0651626	1.186	0	0	11.903	49.767	MSN;MYO1G
positive regulation of cell migration involved in sprouting angiogenesis (GO:0090050)	2/16	0.0152823	0.0651626	1.186	0	0	11.903	49.767	ANXA1;CIB1
ruffle organization (GO:0031529)	2/16	0.0152823	0.0651626	1.186	0	0	11.903	49.767	CYFIP1;RAC1
retrograde vesicle-mediated transport, Golgi to ER (GO:0006890)	4/80	0.0155011	0.0656439	1.18281	0	0	4.40873	18.3705	ARF4;RACGAP1;KIF23;ARF5
ERBB signaling pathway (GO:0038127)	4/80	0.0155011	0.0656439	1.18281	0	0	4.40873	18.3705	NRAS;GRB2;RPS27A;PAG1
positive regulation of intracellular transport (GO:0032388)	3/44	0.0155677	0.0656439	1.18281	0	0	6.1141	25.4503	EHD1;PDCD10;NEDD4
positive regulation of transport (GO:0051050)	3/44	0.0155677	0.0656439	1.18281	0	0	6.1141	25.4503	ANXA1;FLOT1;NEDD4L
regulation of programmed cell death (GO:0043067)	8/268	0.0155816	0.0656439	1.18281	0	0	2.59754	10.8101	STK10;STK24;LCK;TAOK1;TNFRSF8;DIP2A;RPS27A;MAP4K4
protein polymerization (GO:0051258)	3/45	0.0165355	0.0694967	1.15804	0	0	5.96822	24.4831	COBLL1;RAC1;WASF1
negative regulation of macromolecule metabolic process (GO:0010605)	5/124	0.0166981	0.0700128	1.15482	0	0	3.5269	14.4337	SDCBP;PDCD10;CD28;FLOT2;DIP2A
regulation of anatomical structure morphogenesis (GO:0022603)	4/82	0.0168312	0.0704031	1.15241	0	0	4.29525	17.5441	FMNL2;CAPZB;CFL1;DAG1
negative regulation of antigen receptor-mediated signaling pathway (GO:0050858)	2/17	0.017185	0.0707073	1.15054	0	0	11.1089	45.1433	UBASH3A;EZR
positive regulation of lymphocyte migration (GO:2000403)	2/17	0.017185	0.0707073	1.15054	0	0	11.1089	45.1433	SPN;RHOA
regulation of myelination (GO:0031641)	2/17	0.017185	0.0707073	1.15054	0	0	11.1089	45.1433	PARD3;TNFRSF8
positive regulation of natural killer cell mediated cytotoxicity (GO:0045954)	2/17	0.017185	0.0707073	1.15054	0	0	11.1089	45.1433	LAMP1;CD226
regulation of T cell migration (GO:2000404)	2/17	0.017185	0.0707073	1.15054	0	0	11.1089	45.1433	SPN;RHOA
viral entry into host cell (GO:0046718)	2/17	0.017185	0.0707073	1.15054	0	0	11.1089	45.1433	ITCH;CD81
positive regulation of natural killer cell mediated immunity (GO:0002717)	2/17	0.017185	0.0707073	1.15054	0	0	11.1089	45.1433	LAMP1;CD226
negative regulation of protein modification by small protein conjugation or removal (GO:1903321)	3/46	0.0175365	0.0718179	1.14377	0	0	5.82913	23.5699	DNAJA1;VPS28;HSPA1B
mitotic spindle assembly (GO:0090307)	3/46	0.0175365	0.0718179	1.14377	0	0	5.82913	23.5699	RACGAP1;KIF23;RHOA
positive regulation of supramolecular fiber organization (GO:1902905)	4/84	0.0182306	0.0743152	1.12892	0	0	4.18745	16.7693	RAC2;RHOG;RHOH;RAC1
protein modification process (GO:0036211)	4/84	0.0182306	0.0743152	1.12892	0	0	4.18745	16.7693	CSNK1G3;YES1;UBE2D2;UBE2N
positive regulation of protein kinase B signaling (GO:0051897)	5/127	0.0183267	0.0743625	1.12865	0	0	3.43965	13.7565	ITGB1;LCK;CD28;GRB2;TGFBR1
non-canonical Wnt signaling pathway (GO:0035567)	5/127	0.0183267	0.0743625	1.12865	0	0	3.43965	13.7565	VANGL1;CDC42;RAC1;RPS27A;RHOA
heterophilic cell-cell adhesion via plasma membrane cell adhesion molecules (GO:0007157)	3/47	0.0185705	0.075006	1.1249	0	0	5.69636	22.7067	CD226;ITGAL;ICAM1
cellular response to heat (GO:0034605)	3/47	0.0185705	0.075006	1.1249	0	0	5.69636	22.7067	HSPA8;PDCD6;HSPA1B
regulation of adherens junction organization (GO:1903391)	2/18	0.0191826	0.0769488	1.1138	0	0	10.414	41.1745	RDX;RHOA
membrane protein ectodomain proteolysis (GO:0006509)	2/18	0.0191826	0.0769488	1.1138	0	0	10.414	41.1745	DAG1;ADAM10
establishment or maintenance of apical/basal cell polarity (GO:0035088)	2/18	0.0191826	0.0769488	1.1138	0	0	10.414	41.1745	CLIC4;PARD3
protein K48-linked ubiquitination (GO:0070936)	3/48	0.0196377	0.0785953	1.1046	0	0	5.56949	21.8898	ITCH;UBE2D2;NEDD4L
toll-like receptor signaling pathway (GO:0002224)	4/86	0.0197004	0.0786675	1.1042	0	0	4.0849	16.0419	UBE2D2;ITGB2;RFTN1;RPS27A
negative regulation of protein phosphorylation (GO:0001933)	6/178	0.0203159	0.080942	1.09183	0	0	2.93278	11.4271	PTPRC;UBASH3B;PARD3;DAG1;CIB1;RTN4RL2
protein targeting to lysosome (GO:0006622)	2/19	0.0212726	0.0841821	1.07478	0	0	9.80094	37.7369	HSPA8;NEDD4
regulation of heterotypic cell-cell adhesion (GO:0034114)	2/19	0.0212726	0.0841821	1.07478	0	0	9.80094	37.7369	FLOT1;CD44
negative regulation of calcium ion transport (GO:0051926)	2/19	0.0212726	0.0841821	1.07478	0	0	9.80094	37.7369	PACSIN3;SLC30A1
negative regulation of protein ubiquitination (GO:0031397)	3/50	0.0218718	0.0863593	1.06369	0	0	5.33195	20.3817	DNAJA1;VPS28;HSPA1B
regulation of exocytosis (GO:0017157)	3/51	0.0230388	0.0907634	1.04209	0	0	5.2206	19.6847	RAB10;ANXA1;RAB8B
negative regulation of ion transport (GO:0043271)	2/20	0.0234526	0.0917777	1.03726	0	0	9.25598	34.7356	NEDD4;PACSIN3
Arp2/3 complex-mediated actin nucleation (GO:0034314)	2/20	0.0234526	0.0917777	1.03726	0	0	9.25598	34.7356	ARPC3;ARPC1A
regulation of anoikis (GO:2000209)	2/20	0.0234526	0.0917777	1.03726	0	0	9.25598	34.7356	ITGB1;ITGA5
regulation of cell-matrix adhesion (GO:0001952)	3/52	0.024239	0.0946449	1.0239	0	0	5.1138	19.0223	CIB1;UTRN;RHOA
cellular transition metal ion homeostasis (GO:0046916)	4/93	0.0254097	0.0989966	1.00438	0	0	3.76228	13.8174	TFRC;LCK;SLC30A1;RPS27A
positive regulation of leukocyte cell-cell adhesion (GO:1903039)	2/21	0.0257201	0.0997644	1.00102	0	0	8.76838	32.0965	LCK;CD44
negative regulation of protein tyrosine kinase activity (GO:0061099)	2/21	0.0257201	0.0997644	1.00102	0	0	8.76838	32.0965	TSG101;VPS25
skin development (GO:0043588)	4/94	0.0262983	0.101679	0.99277	0	0	3.72028	13.5353	CLIC4;ANXA1;ITGA3;ITGA6
protein phosphorylation (GO:0006468)	11/470	0.0263291	0.101679	0.99277	0	0	2.02884	7.37905	STK10;CSNK1G3;CAB39;STK24;LCK;GMFG;TAOK1;ABI1;ADAM10;TGFBR1;MAP4K4
positive regulation of immune response (GO:0050778)	3/54	0.0267391	0.103036	0.98701	0	0	4.91276	17.7922	PTPRC;ITGB2;CD226
protein homooligomerization (GO:0051260)	6/190	0.0269052	0.10345	0.985269	0	0	2.73983	9.90568	EHD1;EHD4;PDCD6IP;CAT;FLOT1;BRK1
regulation of cytoskeleton organization (GO:0051493)	4/95	0.0272053	0.104376	0.9814	0	0	3.67921	13.2612	CDC42;CLIC4;TAOK1;RHOA
negative regulation of cellular process (GO:0048523)	12/534	0.02745	0.10496	0.978978	0	0	1.94835	7.00508	SPN;SLC9A3R1;CAB39;DDAH1;ABI1;NEDD4L;TNFRSF8;ADAM10;TMEM109;CIB1;HSPA1B;VAMP3
regulation of natural killer cell mediated cytotoxicity (GO:0042269)	2/22	0.0280727	0.10496	0.978978	0	0	8.32954	29.7611	LAMP1;CD226
positive regulation of protein autophosphorylation (GO:0031954)	2/22	0.0280727	0.10496	0.978978	0	0	8.32954	29.7611	RAP2C;RAP2A
peptidyl-S-diacylglycerol-L-cysteine biosynthetic process from peptidyl-cysteine (GO:0018231)	2/22	0.0280727	0.10496	0.978978	0	0	8.32954	29.7611	ZDHHC20;GOLGA7
peptidyl-L-cysteine S-palmitoylation (GO:0018230)	2/22	0.0280727	0.10496	0.978978	0	0	8.32954	29.7611	ZDHHC20;GOLGA7
negative regulation of sprouting angiogenesis (GO:1903671)	2/22	0.0280727	0.10496	0.978978	0	0	8.32954	29.7611	PDCD10;RHOA
triglyceride catabolic process (GO:0019433)	2/22	0.0280727	0.10496	0.978978	0	0	8.32954	29.7611	FABP5;APOC3
regulation of membrane protein ectodomain proteolysis (GO:0051043)	2/22	0.0280727	0.10496	0.978978	0	0	8.32954	29.7611	PACSIN3;TIMP1
urogenital system development (GO:0001655)	2/22	0.0280727	0.10496	0.978978	0	0	8.32954	29.7611	ITGA6;CEP55
regulation of ERBB signaling pathway (GO:1901184)	2/22	0.0280727	0.10496	0.978978	0	0	8.32954	29.7611	MVB12B;MVB12A
cellular response to unfolded protein (GO:0034620)	2/22	0.0280727	0.10496	0.978978	0	0	8.32954	29.7611	HSPA8;HSPA1B
negative regulation of GTPase activity (GO:0034260)	2/22	0.0280727	0.10496	0.978978	0	0	8.32954	29.7611	RDX;F11R
positive regulation of neuron projection development (GO:0010976)	4/97	0.0290749	0.108247	0.965583	0	0	3.59973	12.7354	RAP1A;PTK7;NEDD4L;RHOA
protein localization to organelle (GO:0033365)	4/97	0.0290749	0.108247	0.965583	0	0	3.59973	12.7354	EHD1;DNAJA1;LAMP1;RAB35
cellular defense response (GO:0006968)	3/56	0.0293718	0.109122	0.962088	0	0	4.72689	16.6752	ITGB1;SPN;ITK
glutamine family amino acid metabolic process (GO:0009064)	2/23	0.0305081	0.112395	0.949254	0	0	7.93249	27.6825	DDAH1;GGT1
vitamin transport (GO:0051180)	2/23	0.0305081	0.112395	0.949254	0	0	7.93249	27.6825	SLC19A1;CD320
positive regulation of cell junction assembly (GO:1901890)	2/23	0.0305081	0.112395	0.949254	0	0	7.93249	27.6825	FLOT1;RAC1
regulation of ion homeostasis (GO:2000021)	2/23	0.0305081	0.112395	0.949254	0	0	7.93249	27.6825	NEDD4L;SLC30A1
epidermal growth factor receptor signaling pathway (GO:0007173)	3/57	0.0307377	0.113005	0.946904	0	0	4.63912	16.1547	NRAS;GRB2;PAG1
positive regulation of apoptotic process (GO:0043065)	8/307	0.0317544	0.116499	0.933678	0	0	2.25421	7.7764	ITGB1;DNAJA1;PDCD6;TNFRSF8;ITGA6;RAC1;RPS27A;TGFBR1
positive regulation of microtubule polymerization (GO:0031116)	2/24	0.033024	0.118684	0.925607	0	0	7.57154	25.8229	RAC1;HSPA1B
positive regulation of neutrophil chemotaxis (GO:0090023)	2/24	0.033024	0.118684	0.925607	0	0	7.57154	25.8229	RAC2;RAC1
Golgi to plasma membrane protein transport (GO:0043001)	2/24	0.033024	0.118684	0.925607	0	0	7.57154	25.8229	RAB10;GOLGA7
response to dsRNA (GO:0043331)	2/24	0.033024	0.118684	0.925607	0	0	7.57154	25.8229	RFTN1;SLC3A2
negative regulation of sequestering of calcium ion (GO:0051283)	2/24	0.033024	0.118684	0.925607	0	0	7.57154	25.8229	PTPRC;LCK
regulation of epidermal growth factor-activated receptor activity (GO:0007176)	2/24	0.033024	0.118684	0.925607	0	0	7.57154	25.8229	TSG101;VPS25
regulation of transmembrane transport (GO:0034762)	2/24	0.033024	0.118684	0.925607	0	0	7.57154	25.8229	NEDD4;NEDD4L
chaperone mediated protein folding requiring cofactor (GO:0051085)	2/24	0.033024	0.118684	0.925607	0	0	7.57154	25.8229	HSPA8;HSPA1B
actin nucleation (GO:0045010)	2/24	0.033024	0.118684	0.925607	0	0	7.57154	25.8229	ARPC3;ARPC1A
negative regulation of proteasomal ubiquitin-dependent protein catabolic process (GO:0032435)	2/24	0.033024	0.118684	0.925607	0	0	7.57154	25.8229	SDCBP;SVIP
renal system development (GO:0072001)	3/59	0.0335682	0.120394	0.919394	0	0	4.47299	15.1821	ITGA6;CEP55;TGFBR1
positive regulation of ERK1 and ERK2 cascade (GO:0070374)	6/201	0.034071	0.121949	0.91382	0	0	2.58382	8.73153	CD4;RAP1A;GLIPR2;CIB1;CD44;ICAM1
response to reactive oxygen species (GO:0000302)	3/60	0.0350326	0.124947	0.903273	0	0	4.39429	14.7274	STK24;PDCD10;CAT
lamellipodium organization (GO:0097581)	2/25	0.0356181	0.124947	0.903273	0	0	7.24197	24.1513	CYFIP1;RAC1
in utero embryonic development (GO:0001701)	2/25	0.0356181	0.124947	0.903273	0	0	7.24197	24.1513	ADAM10;TGFBR1
positive regulation of filopodium assembly (GO:0051491)	2/25	0.0356181	0.124947	0.903273	0	0	7.24197	24.1513	CDC42;AGRN
positive regulation of leukocyte mediated cytotoxicity (GO:0001912)	2/25	0.0356181	0.124947	0.903273	0	0	7.24197	24.1513	LAMP1;CD226
negative regulation of cellular protein localization (GO:1903828)	2/25	0.0356181	0.124947	0.903273	0	0	7.24197	24.1513	DNAJA1;NEDD4L
regulation of viral release from host cell (GO:1902186)	2/25	0.0356181	0.124947	0.903273	0	0	7.24197	24.1513	TSG101;VPS37B
positive regulation of neutrophil migration (GO:1902624)	2/25	0.0356181	0.124947	0.903273	0	0	7.24197	24.1513	RAC2;RAC1
protein depolymerization (GO:0051261)	2/25	0.0356181	0.124947	0.903273	0	0	7.24197	24.1513	CFL1;DSTN
peptidyl-tyrosine dephosphorylation (GO:0035335)	2/25	0.0356181	0.124947	0.903273	0	0	7.24197	24.1513	UBASH3B;PTPRF
B cell receptor signaling pathway (GO:0050853)	4/104	0.0362077	0.126555	0.897722	0	0	3.34655	11.1055	ITK;PTPRC;LCK;RFTN1
regulation of I-kappaB kinase/NF-kappaB signaling (GO:0043122)	6/204	0.0362201	0.126555	0.897722	0	0	2.54428	8.44229	CD4;PELI2;UBE2N;RHOH;RPS27A;RHOA
positive regulation of signal transduction (GO:0009967)	6/206	0.0377001	0.131465	0.881189	0	0	2.51858	8.25615	PTPRC;PDCD10;TSPAN5;CD226;ITGA5;TGFBR1
positive regulation of granulocyte chemotaxis (GO:0071624)	2/26	0.0382883	0.132728	0.877038	0	0	6.93987	22.6421	RAC2;RAC1
regulation of viral entry into host cell (GO:0046596)	2/26	0.0382883	0.132728	0.877038	0	0	6.93987	22.6421	CD4;IFITM2
T cell activation involved in immune response (GO:0002286)	2/26	0.0382883	0.132728	0.877038	0	0	6.93987	22.6421	ITGAL;ICAM1
positive regulation of epithelial cell proliferation (GO:0050679)	4/107	0.0395469	0.136807	0.863892	0	0	3.24859	10.4938	PPP1R16B;NRAS;PDCD6;TGFBR1
iron ion homeostasis (GO:0055072)	3/63	0.0396204	0.136807	0.863892	0	0	4.17394	13.4752	TFRC;RPS27A;B2M
negative regulation of small GTPase mediated signal transduction (GO:0051058)	2/27	0.0410323	0.14058	0.852077	0	0	6.66194	21.2742	RASA2;CD2AP
release of sequestered calcium ion into cytosol (GO:0051209)	2/27	0.0410323	0.14058	0.852077	0	0	6.66194	21.2742	PTPRC;LCK
regulation of protein transport (GO:0051223)	2/27	0.0410323	0.14058	0.852077	0	0	6.66194	21.2742	DNAJA1;HSPA8
cellular response to topologically incorrect protein (GO:0035967)	2/27	0.0410323	0.14058	0.852077	0	0	6.66194	21.2742	HSPA8;HSPA1B
Wnt signaling pathway (GO:0016055)	4/109	0.0418675	0.143163	0.84417	0	0	3.18638	10.1112	CSNK1G3;PTK7;RPS27A;FERMT2
negative regulation of cytokine production (GO:0001818)	4/110	0.0430562	0.146942	0.832855	0	0	3.15616	9.92692	SRGN;ITCH;RAC1;RPS27A
regulation of receptor internalization (GO:0002090)	2/28	0.0438481	0.148493	0.828293	0	0	6.40539	20.0298	SDCBP;FLOT1
positive regulation of phosphate metabolic process (GO:0045937)	2/28	0.0438481	0.148493	0.828293	0	0	6.40539	20.0298	SDCBP;ITGA6
negative regulation of JNK cascade (GO:0046329)	2/28	0.0438481	0.148493	0.828293	0	0	6.40539	20.0298	DNAJA1;ITCH
dopamine receptor signaling pathway (GO:0007212)	2/28	0.0438481	0.148493	0.828293	0	0	6.40539	20.0298	GNA14;GNAI3
purine ribonucleotide metabolic process (GO:0009150)	3/66	0.0444972	0.150114	0.823578	0	0	3.97458	12.3702	HSPA8;GNAI3;HSPA1B
JNK cascade (GO:0007254)	3/66	0.0444972	0.150114	0.823578	0	0	3.97458	12.3702	TAOK1;UBE2N;RPS27A
regulation of cell cycle (GO:0051726)	6/215	0.0448358	0.150967	0.821117	0	0	2.40902	7.4794	STK10;SDCBP;PTPRC;STK24;TAOK1;MAP4K4
positive regulation of I-kappaB kinase/NF-kappaB signaling (GO:0043123)	5/163	0.0463035	0.155572	0.808068	0	0	2.65106	8.14548	CD4;PELI2;UBE2N;RPS27A;RHOA
TRIF-dependent toll-like receptor signaling pathway (GO:0035666)	2/29	0.0467335	0.155572	0.808068	0	0	6.16784	18.8939	UBE2D2;RPS27A
negative regulation of Notch signaling pathway (GO:0045746)	2/29	0.0467335	0.155572	0.808068	0	0	6.16784	18.8939	ARRDC1;RPS27A
regulation of embryonic development (GO:0045995)	2/29	0.0467335	0.155572	0.808068	0	0	6.16784	18.8939	RACGAP1;DAG1
regulation of neutrophil chemotaxis (GO:0090022)	2/29	0.0467335	0.155572	0.808068	0	0	6.16784	18.8939	RAC2;RAC1
regulation of chromosome segregation (GO:0051983)	2/29	0.0467335	0.155572	0.808068	0	0	6.16784	18.8939	CDC42;RACGAP1
ion transmembrane transport (GO:0034220)	6/219	0.0482603	0.160352	0.794926	0	0	2.3633	7.16349	TTYH3;SLC13A4;PDZD11;NEDD4L;ATP11C;RPS27A
regulation of endocytosis (GO:0030100)	3/69	0.049658	0.161734	0.7912	0	0	3.79334	11.3899	FLOT1;NEDD4L;PACSIN3
regulation of actin cytoskeleton reorganization (GO:2000249)	2/30	0.0496865	0.161734	0.7912	0	0	5.94726	17.8538	CDC42;F11R
negative regulation of stress-activated MAPK cascade (GO:0032873)	2/30	0.0496865	0.161734	0.7912	0	0	5.94726	17.8538	ITCH;EZR
acylglycerol catabolic process (GO:0046464)	2/30	0.0496865	0.161734	0.7912	0	0	5.94726	17.8538	FABP5;APOC3
cellular response to cAMP (GO:0071320)	2/30	0.0496865	0.161734	0.7912	0	0	5.94726	17.8538	RAP1A;EZR
cellular response to drug (GO:0035690)	2/30	0.0496865	0.161734	0.7912	0	0	5.94726	17.8538	RAP2A;TFRC
protein palmitoylation (GO:0018345)	2/30	0.0496865	0.161734	0.7912	0	0	5.94726	17.8538	ZDHHC20;GOLGA7
'de novo' posttranslational protein folding (GO:0051084)	2/30	0.0496865	0.161734	0.7912	0	0	5.94726	17.8538	HSPA8;HSPA1B
MyD88-independent toll-like receptor signaling pathway (GO:0002756)	2/30	0.0496865	0.161734	0.7912	0	0	5.94726	17.8538	UBE2D2;RPS27A
protein localization to lysosome (GO:0061462)	2/30	0.0496865	0.161734	0.7912	0	0	5.94726	17.8538	CD81;NEDD4
negative regulation of cell morphogenesis involved in differentiation (GO:0010771)	2/30	0.0496865	0.161734	0.7912	0	0	5.94726	17.8538	RHOA;YWHAH
MAPK cascade (GO:0000165)	7/278	0.0501072	0.162802	0.78834	0	0	2.16996	6.49598	NRAS;STK24;RASA2;GRB2;RPS27A;IL2RG;MAP4K4
protein ubiquitination involved in ubiquitin-dependent protein catabolic process (GO:0042787)	3/70	0.0514404	0.166519	0.778536	0	0	3.73653	11.0875	ITCH;NEDD4;NEDD4L
Rab protein signal transduction (GO:0032482)	3/70	0.0514404	0.166519	0.778536	0	0	3.73653	11.0875	RAB10;RAB35;RAB8B
negative regulation of blood vessel endothelial cell migration (GO:0043537)	2/31	0.052705	0.169059	0.771961	0	0	5.74189	16.8986	PDCD10;RHOA
regulation of protein tyrosine kinase activity (GO:0061097)	2/31	0.052705	0.169059	0.771961	0	0	5.74189	16.8986	RAP2C;RAP2B
zinc ion homeostasis (GO:0055069)	2/31	0.052705	0.169059	0.771961	0	0	5.74189	16.8986	LCK;SLC30A1
positive regulation of viral genome replication (GO:0045070)	2/31	0.052705	0.169059	0.771961	0	0	5.74189	16.8986	CD28;PPIA
cellular zinc ion homeostasis (GO:0006882)	2/31	0.052705	0.169059	0.771961	0	0	5.74189	16.8986	LCK;SLC30A1
cytosolic transport (GO:0016482)	4/118	0.0532441	0.170169	0.769121	0	0	2.93348	8.60352	LAMP1;SNF8;TBC1D10B;VAMP3
positive regulation of protein serine/threonine kinase activity (GO:0071902)	4/118	0.0532441	0.170169	0.769121	0	0	2.93348	8.60352	CAB39;PDCD10;CIB1;RHOA
protein polyubiquitination (GO:0000209)	7/283	0.054145	0.172734	0.762621	0	0	2.13011	6.21158	ITCH;NEDD4;UBE2D2;PELI2;UBE2N;NEDD4L;RPS27A
positive regulation of B cell activation (GO:0050871)	4/119	0.0546021	0.173877	0.759757	0	0	2.90783	8.45504	PTPRC;TFRC;CD81;CD320
cellular protein modification process (GO:0006464)	18/1001	0.0555897	0.176693	0.752781	0	0	1.55588	4.49612	CSNK1G3;YES1;ANXA1;GMFG;UBE2D2;ADAM10;TGFBR1;PPP1CB;STK10;STS;PTPRC;STK24;LCK;TAOK1;UBE2N;TIMP1;MFGE8;MAP4K4
negative regulation of receptor activity (GO:2000272)	2/32	0.0557872	0.176693	0.752781	0	0	5.55021	16.0191	TSG101;VPS25
global genome nucleotide-excision repair (GO:0070911)	2/32	0.0557872	0.176693	0.752781	0	0	5.55021	16.0191	UBE2N;RPS27A
B cell activation (GO:0042113)	3/73	0.0569708	0.179473	0.746	0	0	3.57585	10.2456	ITGB1;PTPRC;ITGA4
regulation of protein complex assembly (GO:0043254)	3/73	0.0569708	0.179473	0.746	0	0	3.57585	10.2456	CDC42;HSPA8;SVIP
chloride transport (GO:0006821)	3/73	0.0569708	0.179473	0.746	0	0	3.57585	10.2456	CLIC4;TTYH3;CLIC1
positive regulation of cell-cell adhesion (GO:0022409)	2/33	0.058931	0.183677	0.735945	0	0	5.3709	15.2071	FLOT1;CD44
negative regulation of neurogenesis (GO:0050768)	2/33	0.058931	0.183677	0.735945	0	0	5.3709	15.2071	DTX1;SRGAP2
positive regulation of intrinsic apoptotic signaling pathway (GO:2001244)	2/33	0.058931	0.183677	0.735945	0	0	5.3709	15.2071	SLC9A3R1;LCK
positive regulation of Notch signaling pathway (GO:0045747)	2/33	0.058931	0.183677	0.735945	0	0	5.3709	15.2071	PDCD10;TSPAN5
negative regulation of multi-organism process (GO:0043901)	2/33	0.058931	0.183677	0.735945	0	0	5.3709	15.2071	ITCH;TIMP1
positive regulation of locomotion (GO:0040017)	2/33	0.058931	0.183677	0.735945	0	0	5.3709	15.2071	TSG101;VPS37B
negative regulation of T cell activation (GO:0050868)	2/34	0.0621346	0.19332	0.713724	0	0	5.2028	14.4557	SPN;PAG1
positive regulation of apoptotic signaling pathway (GO:2001235)	3/76	0.0627708	0.194955	0.710066	0	0	3.42837	9.49064	SLC9A3R1;LCK;TGFBR1
protein dephosphorylation (GO:0006470)	4/125	0.0631398	0.195412	0.70905	0	0	2.76279	7.63195	PPP1CB;PTPRC;UBASH3B;PTPRF
G-protein coupled receptor signaling pathway, coupled to cyclic nucleotide second messenger (GO:0007187)	4/125	0.0631398	0.195412	0.70905	0	0	2.76279	7.63195	GNA14;ANXA1;GNAI3;WASF2
water-soluble vitamin metabolic process (GO:0006767)	3/77	0.0647629	0.197051	0.705422	0	0	3.38187	9.25626	PDZD11;SLC19A1;CD320
positive regulation of peptide secretion (GO:0002793)	2/35	0.0653961	0.197051	0.705422	0	0	5.04488	13.7589	EZR;PPIA
negative regulation of protein complex assembly (GO:0031333)	2/35	0.0653961	0.197051	0.705422	0	0	5.04488	13.7589	CDC42;SVIP
regulation of sodium ion transport (GO:0002028)	2/35	0.0653961	0.197051	0.705422	0	0	5.04488	13.7589	NEDD4;YWHAH
regulation of ion transmembrane transport (GO:0034765)	2/35	0.0653961	0.197051	0.705422	0	0	5.04488	13.7589	NEDD4;NEDD4L
membrane protein proteolysis (GO:0033619)	2/35	0.0653961	0.197051	0.705422	0	0	5.04488	13.7589	DAG1;ADAM10
carboxylic acid transmembrane transport (GO:1905039)	2/35	0.0653961	0.197051	0.705422	0	0	5.04488	13.7589	SLC38A2;SLC38A5
actin filament bundle organization (GO:0061572)	2/35	0.0653961	0.197051	0.705422	0	0	5.04488	13.7589	EZR;RHOA
positive regulation of NF-kappaB transcription factor activity (GO:0051092)	4/128	0.0676569	0.197051	0.705422	0	0	2.69554	7.25991	UBE2N;CIB1;RPS27A;HSPA1B
regulation of muscle cell differentiation (GO:0051147)	2/36	0.0687136	0.197051	0.705422	0	0	4.89625	13.1112	CDC42;FLOT2
lymphocyte proliferation (GO:0046651)	2/36	0.0687136	0.197051	0.705422	0	0	4.89625	13.1112	PTPRC;MSN
calcium ion transmembrane import into cytosol (GO:0097553)	2/36	0.0687136	0.197051	0.705422	0	0	4.89625	13.1112	PTPRC;LCK
zymogen activation (GO:0031638)	2/36	0.0687136	0.197051	0.705422	0	0	4.89625	13.1112	CYFIP2;GGT1
positive regulation of cell proliferation (GO:0008284)	9/424	0.0692211	0.197051	0.705422	0	0	1.82414	4.87127	SDCBP;PTPRC;PDCD10;CD81;RHOG;ADAM10;CIB1;TIMP1;TGFBR1
sphingosine-1-phosphate signaling pathway (GO:0003376)	1/6	0.0696	0.197051	0.705422	0	0	16.6017	44.2433	EZR
macropinocytosis (GO:0044351)	1/6	0.0696	0.197051	0.705422	0	0	16.6017	44.2433	DOCK2
regulation of immunoglobulin mediated immune response (GO:0002889)	1/6	0.0696	0.197051	0.705422	0	0	16.6017	44.2433	CD226
response to chemokine (GO:1990868)	1/6	0.0696	0.197051	0.705422	0	0	16.6017	44.2433	RHOA
positive regulation of cellular extravasation (GO:0002693)	1/6	0.0696	0.197051	0.705422	0	0	16.6017	44.2433	ICAM1
immunological synapse formation (GO:0001771)	1/6	0.0696	0.197051	0.705422	0	0	16.6017	44.2433	MSN
transmembrane receptor protein tyrosine phosphatase signaling pathway (GO:0007185)	1/6	0.0696	0.197051	0.705422	0	0	16.6017	44.2433	PTPRF
cellular response to chemokine (GO:1990869)	1/6	0.0696	0.197051	0.705422	0	0	16.6017	44.2433	RHOA
response to granulocyte macrophage colony-stimulating factor (GO:0097012)	1/6	0.0696	0.197051	0.705422	0	0	16.6017	44.2433	CD4
cellular response to iron ion (GO:0071281)	1/6	0.0696	0.197051	0.705422	0	0	16.6017	44.2433	B2M
viral release from host cell (GO:0019076)	1/6	0.0696	0.197051	0.705422	0	0	16.6017	44.2433	PPIA
positive regulation of myelination (GO:0031643)	1/6	0.0696	0.197051	0.705422	0	0	16.6017	44.2433	PARD3
negative regulation of cellular response to hypoxia (GO:1900038)	1/6	0.0696	0.197051	0.705422	0	0	16.6017	44.2433	DDAH1
astral microtubule organization (GO:0030953)	1/6	0.0696	0.197051	0.705422	0	0	16.6017	44.2433	EZR
positive regulation of receptor binding (GO:1900122)	1/6	0.0696	0.197051	0.705422	0	0	16.6017	44.2433	B2M
negative regulation of bone resorption (GO:0045779)	1/6	0.0696	0.197051	0.705422	0	0	16.6017	44.2433	UBASH3B
iron ion import (GO:0097286)	1/6	0.0696	0.197051	0.705422	0	0	16.6017	44.2433	TFRC
negative regulation of neurological system process (GO:0031645)	1/6	0.0696	0.197051	0.705422	0	0	16.6017	44.2433	TNFRSF8
regulation of skeletal muscle contraction (GO:0014819)	1/6	0.0696	0.197051	0.705422	0	0	16.6017	44.2433	C12ORF57
choline catabolic process (GO:0042426)	1/6	0.0696	0.197051	0.705422	0	0	16.6017	44.2433	SLC44A1
positive regulation of vesicle fusion (GO:0031340)	1/6	0.0696	0.197051	0.705422	0	0	16.6017	44.2433	ANXA1
peroxisomal membrane transport (GO:0015919)	1/6	0.0696	0.197051	0.705422	0	0	16.6017	44.2433	RAB8B
exit from host cell (GO:0035891)	1/6	0.0696	0.197051	0.705422	0	0	16.6017	44.2433	PPIA
regulation of epithelial to mesenchymal transition involved in endocardial cushion formation (GO:1905005)	1/6	0.0696	0.197051	0.705422	0	0	16.6017	44.2433	TGFBR1
nucleus localization (GO:0051647)	1/6	0.0696	0.197051	0.705422	0	0	16.6017	44.2433	SLC9A3R1
citrulline metabolic process (GO:0000052)	1/6	0.0696	0.197051	0.705422	0	0	16.6017	44.2433	DDAH1
negative regulation of complement activation (GO:0045916)	1/6	0.0696	0.197051	0.705422	0	0	16.6017	44.2433	CD55
antigen processing and presentation of endogenous peptide antigen (GO:0002483)	1/6	0.0696	0.197051	0.705422	0	0	16.6017	44.2433	B2M
regulation of protein localization to cell cortex (GO:1904776)	1/6	0.0696	0.197051	0.705422	0	0	16.6017	44.2433	EPB41L2
alpha-beta T cell activation (GO:0046631)	1/6	0.0696	0.197051	0.705422	0	0	16.6017	44.2433	ANXA1
regulation of response to wounding (GO:1903034)	1/6	0.0696	0.197051	0.705422	0	0	16.6017	44.2433	STK24
regulation of glial cell differentiation (GO:0045685)	1/6	0.0696	0.197051	0.705422	0	0	16.6017	44.2433	TNFRSF8
bile acid secretion (GO:0032782)	1/6	0.0696	0.197051	0.705422	0	0	16.6017	44.2433	SLC9A3R1
positive regulation of toll-like receptor 3 signaling pathway (GO:0034141)	1/6	0.0696	0.197051	0.705422	0	0	16.6017	44.2433	FLOT1
positive regulation of cholesterol storage (GO:0010886)	1/6	0.0696	0.197051	0.705422	0	0	16.6017	44.2433	EHD1
ventricular compact myocardium morphogenesis (GO:0003223)	1/6	0.0696	0.197051	0.705422	0	0	16.6017	44.2433	TGFBR1
cellular response to granulocyte macrophage colony-stimulating factor stimulus (GO:0097011)	1/6	0.0696	0.197051	0.705422	0	0	16.6017	44.2433	CD4
L-amino acid import (GO:0043092)	1/6	0.0696	0.197051	0.705422	0	0	16.6017	44.2433	SLC3A2
regulation of microtubule nucleation (GO:0010968)	1/6	0.0696	0.197051	0.705422	0	0	16.6017	44.2433	HSPA1B
regulation of phosphatidylinositol 3-kinase signaling (GO:0014066)	3/80	0.0709112	0.19948	0.7001	0	0	3.24961	8.59954	PPP1R16B;SLC9A3R1;NEDD4
positive regulation of stress-activated MAPK cascade (GO:0032874)	3/80	0.0709112	0.19948	0.7001	0	0	3.24961	8.59954	SDCBP;PDCD10;TAOK1
regulation of hydrolase activity (GO:0051336)	3/80	0.0709112	0.19948	0.7001	0	0	3.24961	8.59954	RACGAP1;RDX;TBC1D10B
negative regulation of MAPK cascade (GO:0043409)	3/80	0.0709112	0.19948	0.7001	0	0	3.24961	8.59954	SLC9A3R1;DAG1;EZR
myelination (GO:0042552)	2/37	0.0720854	0.201496	0.695734	0	0	4.75612	12.5081	PARD3;CXCR4
regulation of peptidyl-threonine phosphorylation (GO:0010799)	2/37	0.0720854	0.201496	0.695734	0	0	4.75612	12.5081	CAB39;PARD3
actin filament bundle assembly (GO:0051017)	2/37	0.0720854	0.201496	0.695734	0	0	4.75612	12.5081	EZR;RHOA
regulation of metal ion transport (GO:0010959)	2/37	0.0720854	0.201496	0.695734	0	0	4.75612	12.5081	CD4;YWHAH
epidermis development (GO:0008544)	3/81	0.0730172	0.203777	0.690845	0	0	3.20779	8.39498	STS;FABP5;FLOT2
regulation of cellular amide metabolic process (GO:0034248)	2/38	0.0755098	0.209838	0.678115	0	0	4.62377	11.9455	CYFIP2;CYFIP1
retina homeostasis (GO:0001895)	2/38	0.0755098	0.209838	0.678115	0	0	4.62377	11.9455	B2M;ACTB
protein targeting (GO:0006605)	4/133	0.0755466	0.209838	0.678115	0	0	2.5904	6.69102	SDCBP;ZDHHC20;PARD3;GOLGA7
phagocytosis (GO:0006909)	4/135	0.0788271	0.211219	0.675266	0	0	2.55059	6.47978	CDC42;ANXA1;ITGB2;ANXA11
cellular response to organic cyclic compound (GO:0071407)	4/135	0.0788271	0.211219	0.675266	0	0	2.55059	6.47978	RAP1A;MSN;EZR;ACTB
purine ribonucleoside monophosphate metabolic process (GO:0009167)	2/39	0.0789849	0.211219	0.675266	0	0	4.49857	11.4196	HSPA8;HSPA1B
positive regulation of reactive oxygen species metabolic process (GO:2000379)	2/39	0.0789849	0.211219	0.675266	0	0	4.49857	11.4196	ITGB2;GRB2
inositol lipid-mediated signaling (GO:0048017)	2/39	0.0789849	0.211219	0.675266	0	0	4.49857	11.4196	EZR;RHOA
Golgi to plasma membrane transport (GO:0006893)	2/39	0.0789849	0.211219	0.675266	0	0	4.49857	11.4196	RAB10;GOLGA7
regulation of neuron differentiation (GO:0045664)	3/84	0.0795001	0.211219	0.675266	0	0	3.08851	7.8201	DTX1;RHOA;YWHAH
axon regeneration (GO:0031103)	1/7	0.0807216	0.211219	0.675266	0	0	13.834	34.8168	RTN4RL2
progesterone receptor signaling pathway (GO:0050847)	1/7	0.0807216	0.211219	0.675266	0	0	13.834	34.8168	NEDD4
positive regulation of calcineurin-NFAT signaling cascade (GO:0070886)	1/7	0.0807216	0.211219	0.675266	0	0	13.834	34.8168	CIB1
regulation of endocytic recycling (GO:2001135)	1/7	0.0807216	0.211219	0.675266	0	0	13.834	34.8168	EHD1
negative regulation of interleukin-8 secretion (GO:2000483)	1/7	0.0807216	0.211219	0.675266	0	0	13.834	34.8168	ANXA1
sulfur amino acid biosynthetic process (GO:0000097)	1/7	0.0807216	0.211219	0.675266	0	0	13.834	34.8168	GGT1
regulation of low-density lipoprotein particle clearance (GO:0010988)	1/7	0.0807216	0.211219	0.675266	0	0	13.834	34.8168	APOC3
negative regulation of type 2 immune response (GO:0002829)	1/7	0.0807216	0.211219	0.675266	0	0	13.834	34.8168	ANXA1
positive regulation of blood vessel endothelial cell proliferation involved in sprouting angiogenesis (GO:1903589)	1/7	0.0807216	0.211219	0.675266	0	0	13.834	34.8168	PPP1R16B
L-alanine transport (GO:0015808)	1/7	0.0807216	0.211219	0.675266	0	0	13.834	34.8168	SLC1A4
regulation of T-helper 1 cell differentiation (GO:0045625)	1/7	0.0807216	0.211219	0.675266	0	0	13.834	34.8168	ANXA1
negative regulation of dendrite morphogenesis (GO:0050774)	1/7	0.0807216	0.211219	0.675266	0	0	13.834	34.8168	YWHAH
regulation of isotype switching (GO:0045191)	1/7	0.0807216	0.211219	0.675266	0	0	13.834	34.8168	TFRC
negative regulation of calcium ion import (GO:0090281)	1/7	0.0807216	0.211219	0.675266	0	0	13.834	34.8168	SLC30A1
regulation of response to biotic stimulus (GO:0002831)	1/7	0.0807216	0.211219	0.675266	0	0	13.834	34.8168	CD55
regulation of interleukin-23 production (GO:0032667)	1/7	0.0807216	0.211219	0.675266	0	0	13.834	34.8168	RAC1
modification by symbiont of host morphology or physiology (GO:0044003)	1/7	0.0807216	0.211219	0.675266	0	0	13.834	34.8168	DAG1
negative regulation of membrane protein ectodomain proteolysis (GO:0051045)	1/7	0.0807216	0.211219	0.675266	0	0	13.834	34.8168	TIMP1
negative regulation of T cell mediated immunity (GO:0002710)	1/7	0.0807216	0.211219	0.675266	0	0	13.834	34.8168	PTPRC
negative regulation of receptor internalization (GO:0002091)	1/7	0.0807216	0.211219	0.675266	0	0	13.834	34.8168	SDCBP
positive regulation of tumor necrosis factor-mediated signaling pathway (GO:1903265)	1/7	0.0807216	0.211219	0.675266	0	0	13.834	34.8168	HSPA1B
regulation of toll-like receptor 3 signaling pathway (GO:0034139)	1/7	0.0807216	0.211219	0.675266	0	0	13.834	34.8168	FLOT1
regulation of establishment of protein localization (GO:0070201)	1/7	0.0807216	0.211219	0.675266	0	0	13.834	34.8168	DNAJA1
wound healing, spreading of epidermal cells (GO:0035313)	1/7	0.0807216	0.211219	0.675266	0	0	13.834	34.8168	ITGA5
regulation of protein deubiquitination (GO:0090085)	1/7	0.0807216	0.211219	0.675266	0	0	13.834	34.8168	ITCH
cleavage furrow formation (GO:0036089)	1/7	0.0807216	0.211219	0.675266	0	0	13.834	34.8168	RHOA
chylomicron remnant clearance (GO:0034382)	1/7	0.0807216	0.211219	0.675266	0	0	13.834	34.8168	APOC3
negative regulation of dendrite development (GO:2000171)	1/7	0.0807216	0.211219	0.675266	0	0	13.834	34.8168	YWHAH
folic acid transport (GO:0015884)	1/7	0.0807216	0.211219	0.675266	0	0	13.834	34.8168	SLC19A1
positive regulation of CD4-positive, alpha-beta T cell activation (GO:2000516)	1/7	0.0807216	0.211219	0.675266	0	0	13.834	34.8168	CD55
positive regulation of neurological system process (GO:0031646)	1/7	0.0807216	0.211219	0.675266	0	0	13.834	34.8168	PARD3
regulation of Cdc42 protein signal transduction (GO:0032489)	1/7	0.0807216	0.211219	0.675266	0	0	13.834	34.8168	APOC3
response to cAMP (GO:0051591)	2/40	0.0825092	0.215257	0.667042	0	0	4.37997	10.9273	RAP1A;EZR
negative regulation of ERK1 and ERK2 cascade (GO:0070373)	2/40	0.0825092	0.215257	0.667042	0	0	4.37997	10.9273	SLC9A3R1;EZR
positive regulation of cell differentiation (GO:0045597)	5/194	0.08373	0.217863	0.661817	0	0	2.21273	5.48791	CDC42;SDCBP;RAP1A;GLIPR2;TGFBR1
response to cytokine (GO:0034097)	4/138	0.083879	0.217863	0.661817	0	0	2.49311	6.17887	IFITM2;ADAM10;CXCR4;TIMP1
regulation of vesicle-mediated transport (GO:0060627)	4/138	0.083879	0.217863	0.661817	0	0	2.49311	6.17887	RAB10;PACSIN3;TBC1D10B;RAB8B
peptide transport (GO:0015833)	2/41	0.0860809	0.222924	0.651843	0	0	4.26745	10.4658	RAP1A;ARRDC1
regulation of cellular metabolic process (GO:0031323)	2/41	0.0860809	0.222924	0.651843	0	0	4.26745	10.4658	ARF4;FLOT1
positive regulation of programmed cell death (GO:0043068)	6/257	0.0887137	0.223378	0.650959	0	0	2.00161	4.84857	ITGB1;DNAJA1;TNFRSF8;ITGA6;RAC1;RPS27A
Golgi to lysosome transport (GO:0090160)	1/8	0.0917108	0.223378	0.650959	0	0	11.8571	28.3281	LAMP1
positive regulation of extracellular matrix assembly (GO:1901203)	1/8	0.0917108	0.223378	0.650959	0	0	11.8571	28.3281	DAG1
barbed-end actin filament capping (GO:0051016)	1/8	0.0917108	0.223378	0.650959	0	0	11.8571	28.3281	CAPZB
regulation of synaptic transmission, dopaminergic (GO:0032225)	1/8	0.0917108	0.223378	0.650959	0	0	11.8571	28.3281	FLOT1
regulation of establishment of protein localization to mitochondrion (GO:1903747)	1/8	0.0917108	0.223378	0.650959	0	0	11.8571	28.3281	DNAJA1
positive regulation of isotype switching (GO:0045830)	1/8	0.0917108	0.223378	0.650959	0	0	11.8571	28.3281	TFRC
regulation of amyloid precursor protein catabolic process (GO:1902991)	1/8	0.0917108	0.223378	0.650959	0	0	11.8571	28.3281	FLOT2
integrin activation (GO:0033622)	1/8	0.0917108	0.223378	0.650959	0	0	11.8571	28.3281	FERMT2
myelin maintenance (GO:0043217)	1/8	0.0917108	0.223378	0.650959	0	0	11.8571	28.3281	CXCR4
cellular response to interleukin-21 (GO:0098757)	1/8	0.0917108	0.223378	0.650959	0	0	11.8571	28.3281	IL2RG
negative regulation of leukocyte mediated cytotoxicity (GO:0001911)	1/8	0.0917108	0.223378	0.650959	0	0	11.8571	28.3281	PTPRC
establishment of integrated proviral latency (GO:0075713)	1/8	0.0917108	0.223378	0.650959	0	0	11.8571	28.3281	PPIA
negative regulation of lipase activity (GO:0060192)	1/8	0.0917108	0.223378	0.650959	0	0	11.8571	28.3281	APOC3
positive regulation of DNA recombination (GO:0045911)	1/8	0.0917108	0.223378	0.650959	0	0	11.8571	28.3281	TFRC
interleukin-21-mediated signaling pathway (GO:0038114)	1/8	0.0917108	0.223378	0.650959	0	0	11.8571	28.3281	IL2RG
coronary vasculature morphogenesis (GO:0060977)	1/8	0.0917108	0.223378	0.650959	0	0	11.8571	28.3281	TGFBR1
negative regulation of T-helper cell differentiation (GO:0045623)	1/8	0.0917108	0.223378	0.650959	0	0	11.8571	28.3281	ANXA1
Schwann cell development (GO:0014044)	1/8	0.0917108	0.223378	0.650959	0	0	11.8571	28.3281	PARD3
plasma membrane to endosome transport (GO:0048227)	1/8	0.0917108	0.223378	0.650959	0	0	11.8571	28.3281	RAB35
T-helper cell lineage commitment (GO:0002295)	1/8	0.0917108	0.223378	0.650959	0	0	11.8571	28.3281	SPN
negative regulation of retrograde protein transport, ER to cytosol (GO:1904153)	1/8	0.0917108	0.223378	0.650959	0	0	11.8571	28.3281	SVIP
negative regulation of establishment of protein localization (GO:1904950)	1/8	0.0917108	0.223378	0.650959	0	0	11.8571	28.3281	DNAJA1
protein localization to endosome (GO:0036010)	1/8	0.0917108	0.223378	0.650959	0	0	11.8571	28.3281	RAB35
positive regulation of monocyte differentiation (GO:0045657)	1/8	0.0917108	0.223378	0.650959	0	0	11.8571	28.3281	CD4
exocrine system development (GO:0035272)	1/8	0.0917108	0.223378	0.650959	0	0	11.8571	28.3281	IGSF3
positive regulation of vasculogenesis (GO:2001214)	1/8	0.0917108	0.223378	0.650959	0	0	11.8571	28.3281	RAP1A
phospholipid scrambling (GO:0017121)	1/8	0.0917108	0.223378	0.650959	0	0	11.8571	28.3281	PLSCR3
cellular biogenic amine catabolic process (GO:0042402)	1/8	0.0917108	0.223378	0.650959	0	0	11.8571	28.3281	SLC44A1
ventricular trabecula myocardium morphogenesis (GO:0003222)	1/8	0.0917108	0.223378	0.650959	0	0	11.8571	28.3281	TGFBR1
negative regulation of exocytosis (GO:0045920)	1/8	0.0917108	0.223378	0.650959	0	0	11.8571	28.3281	ANXA1
membrane lipid catabolic process (GO:0046466)	1/8	0.0917108	0.223378	0.650959	0	0	11.8571	28.3281	SMPDL3B
peripheral nervous system axon ensheathment (GO:0032292)	1/8	0.0917108	0.223378	0.650959	0	0	11.8571	28.3281	PARD3
monocyte activation (GO:0042117)	1/8	0.0917108	0.223378	0.650959	0	0	11.8571	28.3281	ADAM10
actin filament network formation (GO:0051639)	1/8	0.0917108	0.223378	0.650959	0	0	11.8571	28.3281	COBLL1
asymmetric protein localization (GO:0008105)	1/8	0.0917108	0.223378	0.650959	0	0	11.8571	28.3281	PARD3
negative regulation of bone remodeling (GO:0046851)	1/8	0.0917108	0.223378	0.650959	0	0	11.8571	28.3281	UBASH3B
negative regulation of vascular permeability (GO:0043116)	1/8	0.0917108	0.223378	0.650959	0	0	11.8571	28.3281	DDAH1
acid secretion (GO:0046717)	1/8	0.0917108	0.223378	0.650959	0	0	11.8571	28.3281	SLC9A3R1
regulation of T-helper 2 cell differentiation (GO:0045628)	1/8	0.0917108	0.223378	0.650959	0	0	11.8571	28.3281	ANXA1
positive regulation of viral entry into host cell (GO:0046598)	1/8	0.0917108	0.223378	0.650959	0	0	11.8571	28.3281	CD4
arginine catabolic process (GO:0006527)	1/8	0.0917108	0.223378	0.650959	0	0	11.8571	28.3281	DDAH1
pantothenate metabolic process (GO:0015939)	1/8	0.0917108	0.223378	0.650959	0	0	11.8571	28.3281	PDZD11
phosphorylation (GO:0016310)	8/386	0.0928618	0.22587	0.646142	0	0	1.77585	4.22057	STK10;STK24;LCK;GMFG;TAOK1;ADAM10;TGFBR1;MAP4K4
positive regulation of multicellular organismal process (GO:0051240)	5/202	0.0953851	0.231687	0.635098	0	0	2.122	4.98635	SDCBP;TFRC;GLIPR2;FLOT1;TGFBR1
negative regulation of kinase activity (GO:0033673)	3/91	0.0955501	0.231768	0.634946	0	0	2.84182	6.6729	PTPRC;UBASH3B;RTN4RL2
regulation of focal adhesion assembly (GO:0051893)	2/44	0.0970645	0.234473	0.629908	0	0	3.96203	9.24095	RAC1;RHOA
negative regulation of type I interferon production (GO:0032480)	2/44	0.0970645	0.234473	0.629908	0	0	3.96203	9.24095	ITCH;RPS27A
posttranscriptional regulation of gene expression (GO:0010608)	2/44	0.0970645	0.234473	0.629908	0	0	3.96203	9.24095	CYFIP2;CYFIP1
positive regulation of blood vessel endothelial cell migration (GO:0043536)	2/45	0.10081	0.237581	0.624189	0	0	3.86969	8.87907	ANXA1;CIB1
secretory granule organization (GO:0033363)	1/9	0.102569	0.237581	0.624189	0	0	10.3745	23.6249	SRGN
alanine transport (GO:0032328)	1/9	0.102569	0.237581	0.624189	0	0	10.3745	23.6249	SLC1A4
neuronal ion channel clustering (GO:0045161)	1/9	0.102569	0.237581	0.624189	0	0	10.3745	23.6249	AGRN
negative regulation of catenin import into nucleus (GO:0035414)	1/9	0.102569	0.237581	0.624189	0	0	10.3745	23.6249	SLC9A3R1
regulation of microtubule-based movement (GO:0060632)	1/9	0.102569	0.237581	0.624189	0	0	10.3745	23.6249	LAMP1
regulation of ER-associated ubiquitin-dependent protein catabolic process (GO:1903069)	1/9	0.102569	0.237581	0.624189	0	0	10.3745	23.6249	SVIP
regulation of mast cell activation (GO:0033003)	1/9	0.102569	0.237581	0.624189	0	0	10.3745	23.6249	CD226
positive regulation of natural killer cell mediated cytotoxicity directed against tumor cell target (GO:0002860)	1/9	0.102569	0.237581	0.624189	0	0	10.3745	23.6249	CD226
regulation of leukocyte mediated cytotoxicity (GO:0001910)	1/9	0.102569	0.237581	0.624189	0	0	10.3745	23.6249	ICAM1
nuclear migration (GO:0007097)	1/9	0.102569	0.237581	0.624189	0	0	10.3745	23.6249	SLC9A3R1
Cdc42 protein signal transduction (GO:0032488)	1/9	0.102569	0.237581	0.624189	0	0	10.3745	23.6249	CDC42
chylomicron remodeling (GO:0034371)	1/9	0.102569	0.237581	0.624189	0	0	10.3745	23.6249	APOC3
negative regulation of protein exit from endoplasmic reticulum (GO:0070862)	1/9	0.102569	0.237581	0.624189	0	0	10.3745	23.6249	SVIP
establishment of viral latency (GO:0019043)	1/9	0.102569	0.237581	0.624189	0	0	10.3745	23.6249	PPIA
negative regulation of phosphatidylinositol 3-kinase signaling (GO:0014067)	1/9	0.102569	0.237581	0.624189	0	0	10.3745	23.6249	SLC9A3R1
positive regulation of T cell chemotaxis (GO:0010820)	1/9	0.102569	0.237581	0.624189	0	0	10.3745	23.6249	ADAM10
positive regulation of natural killer cell mediated immune response to tumor cell (GO:0002857)	1/9	0.102569	0.237581	0.624189	0	0	10.3745	23.6249	CD226
protein localization to vacuole (GO:0072665)	1/9	0.102569	0.237581	0.624189	0	0	10.3745	23.6249	CD81
glycine transport (GO:0015816)	1/9	0.102569	0.237581	0.624189	0	0	10.3745	23.6249	SLC38A5
pinocytosis (GO:0006907)	1/9	0.102569	0.237581	0.624189	0	0	10.3745	23.6249	DOCK2
regulation of sequestering of calcium ion (GO:0051282)	1/9	0.102569	0.237581	0.624189	0	0	10.3745	23.6249	UBASH3B
toll-like receptor 3 signaling pathway (GO:0034138)	1/9	0.102569	0.237581	0.624189	0	0	10.3745	23.6249	RFTN1
positive regulation of myeloid leukocyte mediated immunity (GO:0002888)	1/9	0.102569	0.237581	0.624189	0	0	10.3745	23.6249	ITGB2
regulation of cell-cell adhesion mediated by cadherin (GO:2000047)	1/9	0.102569	0.237581	0.624189	0	0	10.3745	23.6249	FLOT1
regulation of leukocyte activation (GO:0002694)	1/9	0.102569	0.237581	0.624189	0	0	10.3745	23.6249	LCK
regulation of homotypic cell-cell adhesion (GO:0034110)	1/9	0.102569	0.237581	0.624189	0	0	10.3745	23.6249	RDX
T cell mediated immunity (GO:0002456)	1/9	0.102569	0.237581	0.624189	0	0	10.3745	23.6249	MYO1G
proline transport (GO:0015824)	1/9	0.102569	0.237581	0.624189	0	0	10.3745	23.6249	SLC1A4
Golgi inheritance (GO:0048313)	1/9	0.102569	0.237581	0.624189	0	0	10.3745	23.6249	PDCD10
cellular response to fibroblast growth factor stimulus (GO:0044344)	3/94	0.102803	0.237581	0.624189	0	0	2.74772	6.25089	GRB2;RPS27A;CD44
vesicle fusion (GO:0006906)	3/94	0.102803	0.237581	0.624189	0	0	2.74772	6.25089	SNAP23;RAB8B;VAMP3
axon development (GO:0061564)	3/94	0.102803	0.237581	0.624189	0	0	2.74772	6.25089	RAB10;PARD3;RTN4RL2
cellular response to ionizing radiation (GO:0071479)	2/46	0.104595	0.241089	0.617822	0	0	3.78155	8.53744	TMEM109;GRB2
regulation of cellular component movement (GO:0051270)	2/46	0.104595	0.241089	0.617822	0	0	3.78155	8.53744	RHOA;TGFBR1
interleukin-1-mediated signaling pathway (GO:0070498)	3/95	0.105268	0.242324	0.615604	0	0	2.71771	6.11823	PELI2;UBE2N;RPS27A
regulation of intrinsic apoptotic signaling pathway (GO:2001242)	2/47	0.108419	0.246623	0.607966	0	0	3.69733	8.21456	SLC9A3R1;LCK
positive regulation of tumor necrosis factor production (GO:0032760)	2/47	0.108419	0.246623	0.607966	0	0	3.69733	8.21456	SPN;TNFRSF8
postreplication repair (GO:0006301)	2/47	0.108419	0.246623	0.607966	0	0	3.69733	8.21456	UBE2N;RPS27A
positive regulation of organelle assembly (GO:1902117)	2/47	0.108419	0.246623	0.607966	0	0	3.69733	8.21456	SDCBP;PDCD6IP
positive regulation of pathway-restricted SMAD protein phosphorylation (GO:0010862)	2/47	0.108419	0.246623	0.607966	0	0	3.69733	8.21456	SDCBP;TGFBR1
cellular response to organonitrogen compound (GO:0071417)	3/97	0.110268	0.246623	0.607966	0	0	2.65962	5.86404	RAP1A;EZR;ACTB
cytoplasmic microtubule organization (GO:0031122)	2/48	0.112279	0.246623	0.607966	0	0	3.61677	7.90905	CIB1;EZR
positive regulation of neuron differentiation (GO:0045666)	3/98	0.112801	0.246623	0.607966	0	0	2.63149	5.74224	RAP1A;PTK7;RHOA
negative regulation of response to cytokine stimulus (GO:0060761)	1/10	0.113298	0.246623	0.607966	0	0	9.22129	20.0815	PTPRC
negative regulation of cholesterol transport (GO:0032375)	1/10	0.113298	0.246623	0.607966	0	0	9.22129	20.0815	APOC3
cellular response to thyroid hormone stimulus (GO:0097067)	1/10	0.113298	0.246623	0.607966	0	0	9.22129	20.0815	RDX
regulation of myeloid leukocyte differentiation (GO:0002761)	1/10	0.113298	0.246623	0.607966	0	0	9.22129	20.0815	UBASH3B
regulation of sequestering of zinc ion (GO:0061088)	1/10	0.113298	0.246623	0.607966	0	0	9.22129	20.0815	SLC30A1
neuron projection regeneration (GO:0031102)	1/10	0.113298	0.246623	0.607966	0	0	9.22129	20.0815	RTN4RL2
regulation of actin filament length (GO:0030832)	1/10	0.113298	0.246623	0.607966	0	0	9.22129	20.0815	BRK1
leukotriene D4 metabolic process (GO:1901748)	1/10	0.113298	0.246623	0.607966	0	0	9.22129	20.0815	GGT1
positive regulation of receptor recycling (GO:0001921)	1/10	0.113298	0.246623	0.607966	0	0	9.22129	20.0815	VAMP3
regulation of platelet-derived growth factor receptor signaling pathway (GO:0010640)	1/10	0.113298	0.246623	0.607966	0	0	9.22129	20.0815	SLC9A3R1
contractile actin filament bundle assembly (GO:0030038)	1/10	0.113298	0.246623	0.607966	0	0	9.22129	20.0815	RHOA
nerve growth factor signaling pathway (GO:0038180)	1/10	0.113298	0.246623	0.607966	0	0	9.22129	20.0815	RAP1A
regulation of triglyceride catabolic process (GO:0010896)	1/10	0.113298	0.246623	0.607966	0	0	9.22129	20.0815	APOC3
ESCRT III complex disassembly (GO:1904903)	1/10	0.113298	0.246623	0.607966	0	0	9.22129	20.0815	VTA1
negative regulation of inclusion body assembly (GO:0090084)	1/10	0.113298	0.246623	0.607966	0	0	9.22129	20.0815	HSPA1B
positive regulation of glial cell differentiation (GO:0045687)	1/10	0.113298	0.246623	0.607966	0	0	9.22129	20.0815	CXCR4
positive regulation of lipase activity (GO:0060193)	1/10	0.113298	0.246623	0.607966	0	0	9.22129	20.0815	RHOA
chylomicron assembly (GO:0034378)	1/10	0.113298	0.246623	0.607966	0	0	9.22129	20.0815	APOC3
positive regulation of natural killer cell activation (GO:0032816)	1/10	0.113298	0.246623	0.607966	0	0	9.22129	20.0815	LAMP1
negative regulation of reproductive process (GO:2000242)	1/10	0.113298	0.246623	0.607966	0	0	9.22129	20.0815	TIMP1
regulation of natural killer cell mediated cytotoxicity directed against tumor cell target (GO:0002858)	1/10	0.113298	0.246623	0.607966	0	0	9.22129	20.0815	CD226
central nervous system projection neuron axonogenesis (GO:0021952)	1/10	0.113298	0.246623	0.607966	0	0	9.22129	20.0815	C12ORF57
actin filament capping (GO:0051693)	1/10	0.113298	0.246623	0.607966	0	0	9.22129	20.0815	CAPZB
ectoderm development (GO:0007398)	1/10	0.113298	0.246623	0.607966	0	0	9.22129	20.0815	ITGA6
protein localization to mitochondrion (GO:0070585)	1/10	0.113298	0.246623	0.607966	0	0	9.22129	20.0815	DNAJA1
leukotriene D4 biosynthetic process (GO:1901750)	1/10	0.113298	0.246623	0.607966	0	0	9.22129	20.0815	GGT1
ESCRT complex disassembly (GO:1904896)	1/10	0.113298	0.246623	0.607966	0	0	9.22129	20.0815	VTA1
glucocorticoid metabolic process (GO:0008211)	1/10	0.113298	0.246623	0.607966	0	0	9.22129	20.0815	YWHAH
stress fiber assembly (GO:0043149)	1/10	0.113298	0.246623	0.607966	0	0	9.22129	20.0815	RHOA
UV protection (GO:0009650)	1/10	0.113298	0.246623	0.607966	0	0	9.22129	20.0815	CAT
chaperone-mediated protein transport (GO:0072321)	1/10	0.113298	0.246623	0.607966	0	0	9.22129	20.0815	HSPA8
very-low-density lipoprotein particle assembly (GO:0034379)	1/10	0.113298	0.246623	0.607966	0	0	9.22129	20.0815	APOC3
negative regulation of homotypic cell-cell adhesion (GO:0034111)	1/10	0.113298	0.246623	0.607966	0	0	9.22129	20.0815	RDX
endothelial tube morphogenesis (GO:0061154)	1/10	0.113298	0.246623	0.607966	0	0	9.22129	20.0815	RHOA
regulation of axon regeneration (GO:0048679)	1/10	0.113298	0.246623	0.607966	0	0	9.22129	20.0815	STK24
regulation of T cell chemotaxis (GO:0010819)	1/10	0.113298	0.246623	0.607966	0	0	9.22129	20.0815	ADAM10
protein autoubiquitination (GO:0051865)	2/49	0.116174	0.252571	0.597617	0	0	3.53964	7.61966	ITCH;UBE2D2
protein oligomerization (GO:0051259)	5/217	0.119322	0.25643	0.591031	0	0	1.97035	4.18882	EHD1;EHD4;PDCD6IP;CAT;FLOT1
regulation of ion transport (GO:0043269)	2/50	0.120103	0.25643	0.591031	0	0	3.46572	7.34526	NEDD4;NEDD4L
regulation of cellular protein metabolic process (GO:0032268)	2/50	0.120103	0.25643	0.591031	0	0	3.46572	7.34526	CYFIP2;CYFIP1
negative regulation of viral genome replication (GO:0045071)	2/50	0.120103	0.25643	0.591031	0	0	3.46572	7.34526	IFITM2;ZC3HAV1
negative regulation of defense response to virus (GO:0050687)	1/11	0.1239	0.25643	0.591031	0	0	8.29874	17.3301	ITCH
regulation of trophoblast cell migration (GO:1901163)	1/11	0.1239	0.25643	0.591031	0	0	8.29874	17.3301	TIMP1
regulation of inclusion body assembly (GO:0090083)	1/11	0.1239	0.25643	0.591031	0	0	8.29874	17.3301	HSPA1B
positive regulation by host of viral process (GO:0044794)	1/11	0.1239	0.25643	0.591031	0	0	8.29874	17.3301	CFL1
positive regulation of superoxide anion generation (GO:0032930)	1/11	0.1239	0.25643	0.591031	0	0	8.29874	17.3301	ITGB2
regulation of lamellipodium morphogenesis (GO:2000392)	1/11	0.1239	0.25643	0.591031	0	0	8.29874	17.3301	CD44
interleukin-2-mediated signaling pathway (GO:0038110)	1/11	0.1239	0.25643	0.591031	0	0	8.29874	17.3301	IL2RG
negative regulation of leukocyte cell-cell adhesion (GO:1903038)	1/11	0.1239	0.25643	0.591031	0	0	8.29874	17.3301	PAG1
negative regulation of JUN kinase activity (GO:0043508)	1/11	0.1239	0.25643	0.591031	0	0	8.29874	17.3301	DNAJA1
negative regulation of bone mineralization (GO:0030502)	1/11	0.1239	0.25643	0.591031	0	0	8.29874	17.3301	SRGN
negative regulation of fatty acid biosynthetic process (GO:0045717)	1/11	0.1239	0.25643	0.591031	0	0	8.29874	17.3301	APOC3
cell-substrate junction assembly (GO:0007044)	1/11	0.1239	0.25643	0.591031	0	0	8.29874	17.3301	ITGA6
modulation by host of viral process (GO:0044788)	1/11	0.1239	0.25643	0.591031	0	0	8.29874	17.3301	CFL1
biotin metabolic process (GO:0006768)	1/11	0.1239	0.25643	0.591031	0	0	8.29874	17.3301	PDZD11
myeloid cell activation involved in immune response (GO:0002275)	1/11	0.1239	0.25643	0.591031	0	0	8.29874	17.3301	DOCK2
regulation of integrin-mediated signaling pathway (GO:2001044)	1/11	0.1239	0.25643	0.591031	0	0	8.29874	17.3301	TIMP1
organic cyclic compound catabolic process (GO:1901361)	1/11	0.1239	0.25643	0.591031	0	0	8.29874	17.3301	STS
lymphocyte mediated immunity (GO:0002449)	1/11	0.1239	0.25643	0.591031	0	0	8.29874	17.3301	MYO1G
negative regulation of amyloid precursor protein catabolic process (GO:1902992)	1/11	0.1239	0.25643	0.591031	0	0	8.29874	17.3301	FLOT2
response to axon injury (GO:0048678)	1/11	0.1239	0.25643	0.591031	0	0	8.29874	17.3301	RTN4RL2
T cell proliferation (GO:0042098)	1/11	0.1239	0.25643	0.591031	0	0	8.29874	17.3301	MSN
renal filtration (GO:0097205)	1/11	0.1239	0.25643	0.591031	0	0	8.29874	17.3301	ITGA3
negative regulation of protein localization to cell surface (GO:2000009)	1/11	0.1239	0.25643	0.591031	0	0	8.29874	17.3301	NEDD4L
cellular response to interleukin-2 (GO:0071352)	1/11	0.1239	0.25643	0.591031	0	0	8.29874	17.3301	IL2RG
response to sterol (GO:0036314)	1/11	0.1239	0.25643	0.591031	0	0	8.29874	17.3301	TGFBR1
macrophage differentiation (GO:0030225)	1/11	0.1239	0.25643	0.591031	0	0	8.29874	17.3301	CDC42
protein kinase C signaling (GO:0070528)	1/11	0.1239	0.25643	0.591031	0	0	8.29874	17.3301	FLOT1
arginine metabolic process (GO:0006525)	1/11	0.1239	0.25643	0.591031	0	0	8.29874	17.3301	DDAH1
camera-type eye morphogenesis (GO:0048593)	1/11	0.1239	0.25643	0.591031	0	0	8.29874	17.3301	C12ORF57
negative regulation of intrinsic apoptotic signaling pathway in response to DNA damage by p53 class mediator (GO:1902166)	1/11	0.1239	0.25643	0.591031	0	0	8.29874	17.3301	CD44
response to thyroid hormone (GO:0097066)	1/11	0.1239	0.25643	0.591031	0	0	8.29874	17.3301	RDX
L-serine metabolic process (GO:0006563)	1/11	0.1239	0.25643	0.591031	0	0	8.29874	17.3301	SERINC5
hemidesmosome assembly (GO:0031581)	1/11	0.1239	0.25643	0.591031	0	0	8.29874	17.3301	ITGA6
glutathione biosynthetic process (GO:0006750)	1/11	0.1239	0.25643	0.591031	0	0	8.29874	17.3301	GGT1
positive regulation of T-helper cell differentiation (GO:0045624)	1/11	0.1239	0.25643	0.591031	0	0	8.29874	17.3301	ANXA1
hepatocyte growth factor receptor signaling pathway (GO:0048012)	1/11	0.1239	0.25643	0.591031	0	0	8.29874	17.3301	RAC1
peptidyl-tyrosine modification (GO:0018212)	2/51	0.124065	0.25643	0.591031	0	0	3.39482	7.08481	LCK;ABI1
positive regulation of developmental growth (GO:0048639)	2/51	0.124065	0.25643	0.591031	0	0	3.39482	7.08481	NEDD4L;AGRN
positive regulation of angiogenesis (GO:0045766)	3/103	0.125794	0.259395	0.586039	0	0	2.49928	5.18128	ITGB1;PDCD6;ITGA5
plasma membrane invagination (GO:0099024)	3/103	0.125794	0.259395	0.586039	0	0	2.49928	5.18128	CDC42;ITGB2;RHOA
cellular protein metabolic process (GO:0044267)	9/484	0.12737	0.262221	0.581332	0	0	1.58878	3.27394	CSNK1G3;YES1;UBE2D2;UBE2N;ADAM10;TIMP1;MFGE8;RPS27A;B2M
positive regulation of proteolysis (GO:0045862)	2/52	0.128058	0.262221	0.581332	0	0	3.32675	6.83738	CYFIP2;PACSIN3
regulation of calcium ion transport (GO:0051924)	2/52	0.128058	0.262221	0.581332	0	0	3.32675	6.83738	CD4;PACSIN3
B cell differentiation (GO:0030183)	2/52	0.128058	0.262221	0.581332	0	0	3.32675	6.83738	ITGB1;ITGA4
triglyceride metabolic process (GO:0006641)	2/52	0.128058	0.262221	0.581332	0	0	3.32675	6.83738	FABP5;APOC3
positive regulation of secretion by cell (GO:1903532)	2/52	0.128058	0.262221	0.581332	0	0	3.32675	6.83738	EZR;PPIA
positive regulation of vasculature development (GO:1904018)	3/104	0.128455	0.262728	0.580493	0	0	2.47441	5.07792	ITGB1;RAP1A;PDCD6
negative regulation of cellular response to transforming growth factor beta stimulus (GO:1903845)	2/53	0.132081	0.264395	0.577746	0	0	3.26136	6.60209	RPS27A;TGFBR1
positive regulation of cellular component organization (GO:0051130)	3/106	0.133837	0.264395	0.577746	0	0	2.42611	4.87925	FLOT1;NEDD4L;TGFBR1
regulation of retrograde protein transport, ER to cytosol (GO:1904152)	1/12	0.134375	0.264395	0.577746	0	0	7.54393	15.1416	SVIP
regulation of systemic arterial blood pressure (GO:0003073)	1/12	0.134375	0.264395	0.577746	0	0	7.54393	15.1416	DDAH1
regulation of vasculogenesis (GO:2001212)	1/12	0.134375	0.264395	0.577746	0	0	7.54393	15.1416	RAP1A
negative regulation of chondrocyte differentiation (GO:0032331)	1/12	0.134375	0.264395	0.577746	0	0	7.54393	15.1416	TGFBR1
negative regulation of metabolic process (GO:0009892)	1/12	0.134375	0.264395	0.577746	0	0	7.54393	15.1416	APOC3
negative regulation of ERAD pathway (GO:1904293)	1/12	0.134375	0.264395	0.577746	0	0	7.54393	15.1416	SVIP
iron ion transport (GO:0006826)	1/12	0.134375	0.264395	0.577746	0	0	7.54393	15.1416	TFRC
modification-dependent macromolecule catabolic process (GO:0043632)	1/12	0.134375	0.264395	0.577746	0	0	7.54393	15.1416	RPS27A
regulation of intrinsic apoptotic signaling pathway in response to DNA damage by p53 class mediator (GO:1902165)	1/12	0.134375	0.264395	0.577746	0	0	7.54393	15.1416	CD44
cellular modified amino acid catabolic process (GO:0042219)	1/12	0.134375	0.264395	0.577746	0	0	7.54393	15.1416	GGT1
viral RNA genome replication (GO:0039694)	1/12	0.134375	0.264395	0.577746	0	0	7.54393	15.1416	CDC42
regulation of cholesterol storage (GO:0010885)	1/12	0.134375	0.264395	0.577746	0	0	7.54393	15.1416	EHD1
positive regulation of skeletal muscle tissue development (GO:0048643)	1/12	0.134375	0.264395	0.577746	0	0	7.54393	15.1416	FLOT1
phospholipid efflux (GO:0033700)	1/12	0.134375	0.264395	0.577746	0	0	7.54393	15.1416	APOC3
positive regulation of T-helper 1 type immune response (GO:0002827)	1/12	0.134375	0.264395	0.577746	0	0	7.54393	15.1416	ANXA1
nonribosomal peptide biosynthetic process (GO:0019184)	1/12	0.134375	0.264395	0.577746	0	0	7.54393	15.1416	GGT1
positive regulation of pseudopodium assembly (GO:0031274)	1/12	0.134375	0.264395	0.577746	0	0	7.54393	15.1416	CDC42
regulation of skeletal muscle tissue development (GO:0048641)	1/12	0.134375	0.264395	0.577746	0	0	7.54393	15.1416	FLOT1
activation of cysteine-type endopeptidase activity (GO:0097202)	1/12	0.134375	0.264395	0.577746	0	0	7.54393	15.1416	CYFIP2
regulation of pseudopodium assembly (GO:0031272)	1/12	0.134375	0.264395	0.577746	0	0	7.54393	15.1416	CDC42
negative regulation of DNA damage response, signal transduction by p53 class mediator (GO:0043518)	1/12	0.134375	0.264395	0.577746	0	0	7.54393	15.1416	CD44
regulation of antigen receptor-mediated signaling pathway (GO:0050854)	1/12	0.134375	0.264395	0.577746	0	0	7.54393	15.1416	PTPRC
regulation of hormone secretion (GO:0046883)	1/12	0.134375	0.264395	0.577746	0	0	7.54393	15.1416	ANXA1
plasma membrane tubulation (GO:0097320)	1/12	0.134375	0.264395	0.577746	0	0	7.54393	15.1416	PACSIN3
endosome transport via multivesicular body sorting pathway (GO:0032509)	1/12	0.134375	0.264395	0.577746	0	0	7.54393	15.1416	SNF8
positive regulation of mRNA metabolic process (GO:1903313)	1/12	0.134375	0.264395	0.577746	0	0	7.54393	15.1416	ZC3HAV1
protein kinase C-activating G-protein coupled receptor signaling pathway (GO:0007205)	1/12	0.134375	0.264395	0.577746	0	0	7.54393	15.1416	PARD3
positive regulation of vascular endothelial growth factor receptor signaling pathway (GO:0030949)	1/12	0.134375	0.264395	0.577746	0	0	7.54393	15.1416	ITGA5
positive regulation of T cell cytokine production (GO:0002726)	1/12	0.134375	0.264395	0.577746	0	0	7.54393	15.1416	B2M
negative regulation of fatty acid metabolic process (GO:0045922)	1/12	0.134375	0.264395	0.577746	0	0	7.54393	15.1416	APOC3
microtubule anchoring (GO:0034453)	1/12	0.134375	0.264395	0.577746	0	0	7.54393	15.1416	DAG1
positive regulation of SMAD protein import into nucleus (GO:0060391)	1/12	0.134375	0.264395	0.577746	0	0	7.54393	15.1416	TGFBR1
cellular response to nutrient levels (GO:0031669)	2/54	0.136133	0.266959	0.573555	0	0	3.19847	6.37816	HSPA8;STK24
membrane fusion (GO:0061025)	2/54	0.136133	0.266959	0.573555	0	0	3.19847	6.37816	SNAP23;VAMP3
negative regulation of supramolecular fiber organization (GO:1902904)	2/54	0.136133	0.266959	0.573555	0	0	3.19847	6.37816	HSPA8;CIB1
regulation of protein secretion (GO:0050708)	3/107	0.136556	0.267493	0.572688	0	0	2.40266	4.78375	RAP1A;EZR;PPIA
regulation of protein activation cascade (GO:2000257)	3/108	0.139295	0.27195	0.565511	0	0	2.37966	4.69069	CD81;CD59;CD55
monocarboxylic acid metabolic process (GO:0032787)	3/108	0.139295	0.27195	0.565511	0	0	2.37966	4.69069	PDZD11;BSG;GGT1
regulation of cytokine production (GO:0001817)	3/108	0.139295	0.27195	0.565511	0	0	2.37966	4.69069	ANXA1;FLOT1;RPS27A
positive regulation of cysteine-type endopeptidase activity (GO:2001056)	2/55	0.140212	0.272832	0.564105	0	0	3.13797	6.16486	CYFIP2;PDCD6
negative regulation of transforming growth factor beta receptor signaling pathway (GO:0030512)	2/55	0.140212	0.272832	0.564105	0	0	3.13797	6.16486	RPS27A;TGFBR1
negative regulation of cellular response to growth factor stimulus (GO:0090288)	2/55	0.140212	0.272832	0.564105	0	0	3.13797	6.16486	PDCD6;NEDD4
regulation of cell motility (GO:2000145)	3/109	0.142053	0.273065	0.563734	0	0	2.35709	4.6	ABI3;RAC1;RHOA
negative regulation of protein kinase activity (GO:0006469)	3/109	0.142053	0.273065	0.563734	0	0	2.35709	4.6	PTPRC;UBASH3B;RTN4RL2
regulation of complement activation (GO:0030449)	3/109	0.142053	0.273065	0.563734	0	0	2.35709	4.6	CD81;CD59;CD55
regulation of tumor necrosis factor-mediated signaling pathway (GO:0010803)	2/56	0.144317	0.273065	0.563734	0	0	3.0797	5.96151	RPS27A;HSPA1B
granulocyte chemotaxis (GO:0071621)	2/56	0.144317	0.273065	0.563734	0	0	3.0797	5.96151	ANXA1;ITGB2
chordate embryonic development (GO:0043009)	2/56	0.144317	0.273065	0.563734	0	0	3.0797	5.96151	ADAM10;TGFBR1
phosphatidylinositol-mediated signaling (GO:0048015)	2/56	0.144317	0.273065	0.563734	0	0	3.0797	5.96151	EZR;RHOA
negative regulation of cellular catabolic process (GO:0031330)	2/56	0.144317	0.273065	0.563734	0	0	3.0797	5.96151	APOC3;TIMP1
cellular iron ion homeostasis (GO:0006879)	2/56	0.144317	0.273065	0.563734	0	0	3.0797	5.96151	TFRC;RPS27A
ATP metabolic process (GO:0046034)	2/56	0.144317	0.273065	0.563734	0	0	3.0797	5.96151	HSPA8;HSPA1B
glycosaminoglycan catabolic process (GO:0006027)	2/56	0.144317	0.273065	0.563734	0	0	3.0797	5.96151	AGRN;CD44
modulation by virus of host process (GO:0019054)	1/13	0.144725	0.273065	0.563734	0	0	6.91492	13.366	CD4
response to iron ion (GO:0010039)	1/13	0.144725	0.273065	0.563734	0	0	6.91492	13.366	B2M
cellular response to exogenous dsRNA (GO:0071360)	1/13	0.144725	0.273065	0.563734	0	0	6.91492	13.366	FLOT1
intestinal absorption (GO:0050892)	1/13	0.144725	0.273065	0.563734	0	0	6.91492	13.366	F11R
regulation of superoxide anion generation (GO:0032928)	1/13	0.144725	0.273065	0.563734	0	0	6.91492	13.366	ITGB2
Notch receptor processing, ligand-dependent (GO:0035333)	1/13	0.144725	0.273065	0.563734	0	0	6.91492	13.366	ADAM10
renal absorption (GO:0070293)	1/13	0.144725	0.273065	0.563734	0	0	6.91492	13.366	SLC9A3R1
endoplasmic reticulum tubular network organization (GO:0071786)	1/13	0.144725	0.273065	0.563734	0	0	6.91492	13.366	RAB10
myelination in peripheral nervous system (GO:0022011)	1/13	0.144725	0.273065	0.563734	0	0	6.91492	13.366	PARD3
pathway-restricted SMAD protein phosphorylation (GO:0060389)	1/13	0.144725	0.273065	0.563734	0	0	6.91492	13.366	TGFBR1
phospholipase C-activating dopamine receptor signaling pathway (GO:0060158)	1/13	0.144725	0.273065	0.563734	0	0	6.91492	13.366	GNA14
neuron fate commitment (GO:0048663)	1/13	0.144725	0.273065	0.563734	0	0	6.91492	13.366	TGFBR1
regulation of necrotic cell death (GO:0010939)	1/13	0.144725	0.273065	0.563734	0	0	6.91492	13.366	RPS27A
triglyceride-rich lipoprotein particle remodeling (GO:0034370)	1/13	0.144725	0.273065	0.563734	0	0	6.91492	13.366	APOC3
regulation of T cell cytokine production (GO:0002724)	1/13	0.144725	0.273065	0.563734	0	0	6.91492	13.366	B2M
positive regulation of alpha-beta T cell proliferation (GO:0046641)	1/13	0.144725	0.273065	0.563734	0	0	6.91492	13.366	CD55
negative regulation of cartilage development (GO:0061037)	1/13	0.144725	0.273065	0.563734	0	0	6.91492	13.366	TGFBR1
cellular response to insulin stimulus (GO:0032869)	3/110	0.144828	0.273065	0.563734	0	0	2.33494	4.51159	RAB10;GRB2;RAB8B
regulation of protein binding (GO:0043393)	3/111	0.147622	0.278034	0.555902	0	0	2.31321	4.4254	FLOT1;B2M;ACTB
regulation of Rho protein signal transduction (GO:0035023)	2/57	0.148447	0.27929	0.553945	0	0	3.02355	5.76751	APOC3;RAC1
phospholipid transport (GO:0015914)	2/58	0.152601	0.283355	0.547669	0	0	2.96941	5.58228	ATP11C;APOC3
cholesterol homeostasis (GO:0042632)	2/58	0.152601	0.283355	0.547669	0	0	2.96941	5.58228	EHD1;APOC3
sterol homeostasis (GO:0055092)	2/58	0.152601	0.283355	0.547669	0	0	2.96941	5.58228	EHD1;APOC3
post-Golgi vesicle-mediated transport (GO:0006892)	2/58	0.152601	0.283355	0.547669	0	0	2.96941	5.58228	RAB10;SNAP23
positive regulation of kinase activity (GO:0033674)	3/113	0.153261	0.283355	0.547669	0	0	2.27092	4.25936	CD4;RAP1A;PTPRC
regulation of humoral immune response (GO:0002920)	3/113	0.153261	0.283355	0.547669	0	0	2.27092	4.25936	CD81;CD59;CD55
positive regulation of cell adhesion mediated by integrin (GO:0033630)	1/14	0.154952	0.283355	0.547669	0	0	6.38268	11.9014	CIB1
myeloid dendritic cell activation (GO:0001773)	1/14	0.154952	0.283355	0.547669	0	0	6.38268	11.9014	DOCK2
lipid particle organization (GO:0034389)	1/14	0.154952	0.283355	0.547669	0	0	6.38268	11.9014	PPIA
regulation of lipase activity (GO:0060191)	1/14	0.154952	0.283355	0.547669	0	0	6.38268	11.9014	RHOA
regulation of nucleocytoplasmic transport (GO:0046822)	1/14	0.154952	0.283355	0.547669	0	0	6.38268	11.9014	NEDD4
establishment or maintenance of actin cytoskeleton polarity (GO:0030950)	1/14	0.154952	0.283355	0.547669	0	0	6.38268	11.9014	RHOA
regulation of calcineurin-NFAT signaling cascade (GO:0070884)	1/14	0.154952	0.283355	0.547669	0	0	6.38268	11.9014	CIB1
regulation of monocyte differentiation (GO:0045655)	1/14	0.154952	0.283355	0.547669	0	0	6.38268	11.9014	CD4
negative regulation of intrinsic apoptotic signaling pathway by p53 class mediator (GO:1902254)	1/14	0.154952	0.283355	0.547669	0	0	6.38268	11.9014	CD44
thymus development (GO:0048538)	1/14	0.154952	0.283355	0.547669	0	0	6.38268	11.9014	TGFBR1
negative regulation of secretion (GO:0051048)	1/14	0.154952	0.283355	0.547669	0	0	6.38268	11.9014	VAMP3
regulation of defense response to virus (GO:0050688)	1/14	0.154952	0.283355	0.547669	0	0	6.38268	11.9014	ITCH
hydrogen peroxide catabolic process (GO:0042744)	1/14	0.154952	0.283355	0.547669	0	0	6.38268	11.9014	CAT
negative regulation of biomineral tissue development (GO:0070168)	1/14	0.154952	0.283355	0.547669	0	0	6.38268	11.9014	SRGN
cellular response to osmotic stress (GO:0071470)	1/14	0.154952	0.283355	0.547669	0	0	6.38268	11.9014	CAB39
Golgi to vacuole transport (GO:0006896)	1/14	0.154952	0.283355	0.547669	0	0	6.38268	11.9014	LAMP1
adaptive immune response based on somatic recombination of immune receptors built from immunoglobulin superfamily domains (GO:0002460)	1/14	0.154952	0.283355	0.547669	0	0	6.38268	11.9014	MYO1G
regulation of gastrulation (GO:0010470)	1/14	0.154952	0.283355	0.547669	0	0	6.38268	11.9014	DAG1
regulation of synapse organization (GO:0050807)	1/14	0.154952	0.283355	0.547669	0	0	6.38268	11.9014	NEDD4
regulation of histone modification (GO:0031056)	1/14	0.154952	0.283355	0.547669	0	0	6.38268	11.9014	UBE2N
regulation of mRNA catabolic process (GO:0061013)	1/14	0.154952	0.283355	0.547669	0	0	6.38268	11.9014	ZC3HAV1
regulation of immune effector process (GO:0002697)	3/114	0.156106	0.284918	0.545281	0	0	2.25034	4.17939	CD81;CD59;CD55
regulation of protein metabolic process (GO:0051246)	2/59	0.156778	0.284918	0.545281	0	0	2.91717	5.4053	NEDD4L;SNF8
regulation of extrinsic apoptotic signaling pathway (GO:2001236)	2/59	0.156778	0.284918	0.545281	0	0	2.91717	5.4053	ITGA6;TGFBR1
regulation of pathway-restricted SMAD protein phosphorylation (GO:0060393)	2/59	0.156778	0.284918	0.545281	0	0	2.91717	5.4053	SDCBP;TGFBR1
keratinocyte differentiation (GO:0030216)	2/59	0.156778	0.284918	0.545281	0	0	2.91717	5.4053	CLIC4;ANXA1
dicarboxylic acid metabolic process (GO:0043648)	2/59	0.156778	0.284918	0.545281	0	0	2.91717	5.4053	GGT1;SLC19A1
positive regulation of protein binding (GO:0032092)	2/60	0.160976	0.289748	0.53798	0	0	2.86672	5.23608	FLOT1;B2M
positive regulation of peptidyl-tyrosine phosphorylation (GO:0050731)	3/116	0.161844	0.289748	0.53798	0	0	2.21029	4.0252	CD81;ITGA5;CD44
positive regulation of alpha-beta T cell activation (GO:0046635)	1/15	0.165058	0.289748	0.53798	0	0	5.92647	10.6763	CD55
negative regulation of peptidyl-threonine phosphorylation (GO:0010801)	1/15	0.165058	0.289748	0.53798	0	0	5.92647	10.6763	PARD3
positive regulation of response to wounding (GO:1903036)	1/15	0.165058	0.289748	0.53798	0	0	5.92647	10.6763	ANXA1
negative regulation of adherens junction organization (GO:1903392)	1/15	0.165058	0.289748	0.53798	0	0	5.92647	10.6763	RDX
negative regulation of platelet-derived growth factor receptor signaling pathway (GO:0010642)	1/15	0.165058	0.289748	0.53798	0	0	5.92647	10.6763	SLC9A3R1
L-alpha-amino acid transmembrane transport (GO:1902475)	1/15	0.165058	0.289748	0.53798	0	0	5.92647	10.6763	SLC3A2
positive regulation of cytokine production involved in immune response (GO:0002720)	1/15	0.165058	0.289748	0.53798	0	0	5.92647	10.6763	B2M
regulation of interleukin-4 production (GO:0032673)	1/15	0.165058	0.289748	0.53798	0	0	5.92647	10.6763	CD28
ventricular cardiac muscle cell action potential (GO:0086005)	1/15	0.165058	0.289748	0.53798	0	0	5.92647	10.6763	NEDD4L
negative regulation of interleukin-2 production (GO:0032703)	1/15	0.165058	0.289748	0.53798	0	0	5.92647	10.6763	EZR
regulation of cell-substrate junction assembly (GO:0090109)	1/15	0.165058	0.289748	0.53798	0	0	5.92647	10.6763	RHOA
nitric oxide mediated signal transduction (GO:0007263)	1/15	0.165058	0.289748	0.53798	0	0	5.92647	10.6763	DDAH1
negative regulation of lipid catabolic process (GO:0050995)	1/15	0.165058	0.289748	0.53798	0	0	5.92647	10.6763	APOC3
response to cholesterol (GO:0070723)	1/15	0.165058	0.289748	0.53798	0	0	5.92647	10.6763	TGFBR1
neural crest cell differentiation (GO:0014033)	1/15	0.165058	0.289748	0.53798	0	0	5.92647	10.6763	PDCD6
mesenchymal cell development (GO:0014031)	1/15	0.165058	0.289748	0.53798	0	0	5.92647	10.6763	PDCD6
positive regulation of membrane protein ectodomain proteolysis (GO:0051044)	1/15	0.165058	0.289748	0.53798	0	0	5.92647	10.6763	PACSIN3
negative regulation of signal transduction by p53 class mediator (GO:1901797)	1/15	0.165058	0.289748	0.53798	0	0	5.92647	10.6763	CD44
negative regulation of viral entry into host cell (GO:0046597)	1/15	0.165058	0.289748	0.53798	0	0	5.92647	10.6763	IFITM2
amide transport (GO:0042886)	1/15	0.165058	0.289748	0.53798	0	0	5.92647	10.6763	SLC19A1
cofactor transport (GO:0051181)	1/15	0.165058	0.289748	0.53798	0	0	5.92647	10.6763	SLC19A1
positive regulation of interleukin-4 production (GO:0032753)	1/15	0.165058	0.289748	0.53798	0	0	5.92647	10.6763	CD28
positive regulation of NF-kappaB import into nucleus (GO:0042346)	1/15	0.165058	0.289748	0.53798	0	0	5.92647	10.6763	RHOA
negative regulation of protein processing (GO:0010955)	1/15	0.165058	0.289748	0.53798	0	0	5.92647	10.6763	CD55
toll-like receptor 4 signaling pathway (GO:0034142)	1/15	0.165058	0.289748	0.53798	0	0	5.92647	10.6763	ITGB2
regulation of T cell mediated cytotoxicity (GO:0001914)	1/15	0.165058	0.289748	0.53798	0	0	5.92647	10.6763	PTPRC
protein targeting to peroxisome (GO:0006625)	1/15	0.165058	0.289748	0.53798	0	0	5.92647	10.6763	RAB8B
embryonic cranial skeleton morphogenesis (GO:0048701)	1/15	0.165058	0.289748	0.53798	0	0	5.92647	10.6763	TGFBR1
cellular sodium ion homeostasis (GO:0006883)	1/15	0.165058	0.289748	0.53798	0	0	5.92647	10.6763	NEDD4L
establishment of protein localization to endoplasmic reticulum (GO:0072599)	1/15	0.165058	0.289748	0.53798	0	0	5.92647	10.6763	RAB10
cellular response to corticosteroid stimulus (GO:0071384)	1/15	0.165058	0.289748	0.53798	0	0	5.92647	10.6763	ANXA1
regulation of vesicle fusion (GO:0031338)	2/61	0.165194	0.289748	0.53798	0	0	2.81799	5.07417	ANXA1;TBC1D10B
negative regulation of viral life cycle (GO:1903901)	2/61	0.165194	0.289748	0.53798	0	0	2.81799	5.07417	IFITM2;ZC3HAV1
transmembrane transport (GO:0055085)	7/378	0.168143	0.294627	0.530728	0	0	1.57694	2.81158	TTYH3;SLC44A1;PDZD11;NEDD4L;ATP11C;RPS27A;SLC19A1
diterpenoid metabolic process (GO:0016101)	2/62	0.169432	0.296002	0.528706	0	0	2.77089	4.91916	APOC3;AGRN
stress-activated MAPK cascade (GO:0051403)	2/62	0.169432	0.296002	0.528706	0	0	2.77089	4.91916	UBE2N;RPS27A
second-messenger-mediated signaling (GO:0019932)	2/62	0.169432	0.296002	0.528706	0	0	2.77089	4.91916	DDAH1;CXCR4
negative regulation of protein modification process (GO:0031400)	2/63	0.173688	0.298114	0.525617	0	0	2.72532	4.77066	PPP1R16B;CIB1
vesicle coating (GO:0006901)	2/63	0.173688	0.298114	0.525617	0	0	2.72532	4.77066	PDCD6;CD59
COPII vesicle coating (GO:0048208)	2/63	0.173688	0.298114	0.525617	0	0	2.72532	4.77066	PDCD6;CD59
vesicle targeting, rough ER to cis-Golgi (GO:0048207)	2/63	0.173688	0.298114	0.525617	0	0	2.72532	4.77066	PDCD6;CD59
regulation of proteolysis (GO:0030162)	2/63	0.173688	0.298114	0.525617	0	0	2.72532	4.77066	CYFIP2;ITCH
positive regulation of cell projection organization (GO:0031346)	2/63	0.173688	0.298114	0.525617	0	0	2.72532	4.77066	RAP1A;PTK7
dendritic cell chemotaxis (GO:0002407)	1/16	0.175043	0.298114	0.525617	0	0	5.53109	9.63917	CXCR4
Notch receptor processing (GO:0007220)	1/16	0.175043	0.298114	0.525617	0	0	5.53109	9.63917	ADAM10
cellular response to dsRNA (GO:0071359)	1/16	0.175043	0.298114	0.525617	0	0	5.53109	9.63917	FLOT1
regulation of membrane depolarization (GO:0003254)	1/16	0.175043	0.298114	0.525617	0	0	5.53109	9.63917	NEDD4L
hyaluronan catabolic process (GO:0030214)	1/16	0.175043	0.298114	0.525617	0	0	5.53109	9.63917	CD44
guanosine-containing compound metabolic process (GO:1901068)	1/16	0.175043	0.298114	0.525617	0	0	5.53109	9.63917	GNAI3
glutamine family amino acid catabolic process (GO:0009065)	1/16	0.175043	0.298114	0.525617	0	0	5.53109	9.63917	DDAH1
dendritic spine morphogenesis (GO:0060997)	1/16	0.175043	0.298114	0.525617	0	0	5.53109	9.63917	CDC42
regulation of osteoblast proliferation (GO:0033688)	1/16	0.175043	0.298114	0.525617	0	0	5.53109	9.63917	RHOA
regulation of SMAD protein import into nucleus (GO:0060390)	1/16	0.175043	0.298114	0.525617	0	0	5.53109	9.63917	TGFBR1
regulation of protein homodimerization activity (GO:0043496)	1/16	0.175043	0.298114	0.525617	0	0	5.53109	9.63917	ITGA4
cardiac epithelial to mesenchymal transition (GO:0060317)	1/16	0.175043	0.298114	0.525617	0	0	5.53109	9.63917	TGFBR1
G-protein coupled acetylcholine receptor signaling pathway (GO:0007213)	1/16	0.175043	0.298114	0.525617	0	0	5.53109	9.63917	AGRN
regulation of stem cell proliferation (GO:0072091)	1/16	0.175043	0.298114	0.525617	0	0	5.53109	9.63917	PTPRC
positive regulation of G1/S transition of mitotic cell cycle (GO:1900087)	1/16	0.175043	0.298114	0.525617	0	0	5.53109	9.63917	RDX
artery development (GO:0060840)	1/16	0.175043	0.298114	0.525617	0	0	5.53109	9.63917	TGFBR1
regulation of necroptotic process (GO:0060544)	1/16	0.175043	0.298114	0.525617	0	0	5.53109	9.63917	RPS27A
regulation of membrane repolarization (GO:0060306)	1/16	0.175043	0.298114	0.525617	0	0	5.53109	9.63917	NEDD4L
positive regulation of leukocyte activation (GO:0002696)	1/16	0.175043	0.298114	0.525617	0	0	5.53109	9.63917	CD226
mesenchyme development (GO:0060485)	1/16	0.175043	0.298114	0.525617	0	0	5.53109	9.63917	TGFBR1
regulation of acute inflammatory response (GO:0002673)	3/121	0.17646	0.299949	0.522953	0	0	2.11609	3.6707	CD81;CD59;CD55
regulation of cell differentiation (GO:0045595)	3/121	0.17646	0.299949	0.522953	0	0	2.11609	3.6707	PLEKHB2;DAG1;TGFBR1
homophilic cell adhesion via plasma membrane adhesion molecules (GO:0007156)	2/64	0.177961	0.301917	0.520112	0	0	2.68123	4.62831	ITGB1;CD226
positive regulation of cell adhesion (GO:0045785)	2/64	0.177961	0.301917	0.520112	0	0	2.68123	4.62831	CIB1;RAC1
negative regulation of apoptotic signaling pathway (GO:2001234)	2/65	0.182251	0.308357	0.510947	0	0	2.63854	4.49177	ITGA6;TGFBR1
high-density lipoprotein particle remodeling (GO:0034375)	1/17	0.184909	0.308357	0.510947	0	0	5.18514	8.75195	APOC3
reverse cholesterol transport (GO:0043691)	1/17	0.184909	0.308357	0.510947	0	0	5.18514	8.75195	APOC3
positive regulation of focal adhesion assembly (GO:0051894)	1/17	0.184909	0.308357	0.510947	0	0	5.18514	8.75195	RAC1
response to interferon-alpha (GO:0035455)	1/17	0.184909	0.308357	0.510947	0	0	5.18514	8.75195	IFITM2
cellular response to gamma radiation (GO:0071480)	1/17	0.184909	0.308357	0.510947	0	0	5.18514	8.75195	TMEM109
regulation of lipid catabolic process (GO:0050994)	1/17	0.184909	0.308357	0.510947	0	0	5.18514	8.75195	APOC3
negative regulation of lipid biosynthetic process (GO:0051055)	1/17	0.184909	0.308357	0.510947	0	0	5.18514	8.75195	APOC3
positive regulation of dendrite extension (GO:1903861)	1/17	0.184909	0.308357	0.510947	0	0	5.18514	8.75195	NEDD4L
negative regulation of interleukin-8 production (GO:0032717)	1/17	0.184909	0.308357	0.510947	0	0	5.18514	8.75195	ANXA1
positive regulation of stem cell proliferation (GO:2000648)	1/17	0.184909	0.308357	0.510947	0	0	5.18514	8.75195	PTPRC
negative regulation of stress fiber assembly (GO:0051497)	1/17	0.184909	0.308357	0.510947	0	0	5.18514	8.75195	WASF2
regulation of receptor recycling (GO:0001919)	1/17	0.184909	0.308357	0.510947	0	0	5.18514	8.75195	VAMP3
pharyngeal system development (GO:0060037)	1/17	0.184909	0.308357	0.510947	0	0	5.18514	8.75195	TGFBR1
neurotrophin signaling pathway (GO:0038179)	1/17	0.184909	0.308357	0.510947	0	0	5.18514	8.75195	RAP1A
cellular response to glucocorticoid stimulus (GO:0071385)	1/17	0.184909	0.308357	0.510947	0	0	5.18514	8.75195	ANXA1
cellular monovalent inorganic cation homeostasis (GO:0030004)	1/17	0.184909	0.308357	0.510947	0	0	5.18514	8.75195	NEDD4L
mitotic G2 DNA damage checkpoint (GO:0007095)	1/17	0.184909	0.308357	0.510947	0	0	5.18514	8.75195	TAOK1
epidermal cell differentiation (GO:0009913)	2/67	0.190875	0.31765	0.498051	0	0	2.55709	4.23489	CLIC4;ANXA1
positive regulation of autophagy (GO:0010508)	2/67	0.190875	0.31765	0.498051	0	0	2.55709	4.23489	GNAI3;SVIP
vesicle organization (GO:0016050)	3/127	0.194457	0.31765	0.498051	0	0	2.01309	3.29652	SRGN;SNAP23;VAMP3
negative regulation of response to stimulus (GO:0048585)	3/127	0.194457	0.31765	0.498051	0	0	2.01309	3.29652	UBASH3B;DDAH1;UBASH3A
long-chain fatty-acyl-CoA biosynthetic process (GO:0035338)	1/18	0.194657	0.31765	0.498051	0	0	4.87988	7.98599	ACSL4
membrane lipid metabolic process (GO:0006643)	1/18	0.194657	0.31765	0.498051	0	0	4.87988	7.98599	SMPDL3B
anion transmembrane transport (GO:0098656)	1/18	0.194657	0.31765	0.498051	0	0	4.87988	7.98599	SLC13A4
regulation of cellular response to transforming growth factor beta stimulus (GO:1903844)	1/18	0.194657	0.31765	0.498051	0	0	4.87988	7.98599	ITGA3
glucan biosynthetic process (GO:0009250)	1/18	0.194657	0.31765	0.498051	0	0	4.87988	7.98599	RPS27A
leukotriene biosynthetic process (GO:0019370)	1/18	0.194657	0.31765	0.498051	0	0	4.87988	7.98599	GGT1
regulation of lipopolysaccharide-mediated signaling pathway (GO:0031664)	1/18	0.194657	0.31765	0.498051	0	0	4.87988	7.98599	CD55
regulation of dephosphorylation (GO:0035303)	1/18	0.194657	0.31765	0.498051	0	0	4.87988	7.98599	PPP1R16B
negative regulation of protein dephosphorylation (GO:0035308)	1/18	0.194657	0.31765	0.498051	0	0	4.87988	7.98599	PPP1R16B
modulation by virus of host morphology or physiology (GO:0019048)	1/18	0.194657	0.31765	0.498051	0	0	4.87988	7.98599	DAG1
negative regulation of microtubule depolymerization (GO:0007026)	1/18	0.194657	0.31765	0.498051	0	0	4.87988	7.98599	CIB1
regulation of cardiac muscle cell proliferation (GO:0060043)	1/18	0.194657	0.31765	0.498051	0	0	4.87988	7.98599	TGFBR1
heart trabecula morphogenesis (GO:0061384)	1/18	0.194657	0.31765	0.498051	0	0	4.87988	7.98599	TGFBR1
positive regulation of actin cytoskeleton reorganization (GO:2000251)	1/18	0.194657	0.31765	0.498051	0	0	4.87988	7.98599	CDC42
glycogen biosynthetic process (GO:0005978)	1/18	0.194657	0.31765	0.498051	0	0	4.87988	7.98599	RPS27A
regulation of cellular response to growth factor stimulus (GO:0090287)	1/18	0.194657	0.31765	0.498051	0	0	4.87988	7.98599	ITGA3
cell-substrate adherens junction assembly (GO:0007045)	1/18	0.194657	0.31765	0.498051	0	0	4.87988	7.98599	FERMT2
regulation of dendrite extension (GO:1903859)	1/18	0.194657	0.31765	0.498051	0	0	4.87988	7.98599	NEDD4L
focal adhesion assembly (GO:0048041)	1/18	0.194657	0.31765	0.498051	0	0	4.87988	7.98599	FERMT2
protein deubiquitination (GO:0016579)	5/257	0.194811	0.31765	0.498051	0	0	1.6542	2.70582	WDR20;RPS27A;ACTB;RHOA;TGFBR1
COPII-coated vesicle budding (GO:0090114)	2/68	0.195207	0.318002	0.49757	0	0	2.51822	4.114	PDCD6;CD59
regulation of protein processing (GO:0070613)	3/128	0.197501	0.32144	0.4929	0	0	1.99688	3.23897	CD81;CD59;CD55
protein modification by small protein conjugation (GO:0032446)	7/398	0.200292	0.323812	0.489708	0	0	1.49473	2.4035	ITCH;ARRDC1;NEDD4;UBE2D2;UBE2N;NEDD4L;RPS27A
protein modification by small protein removal (GO:0070646)	5/261	0.203145	0.323812	0.489708	0	0	1.62802	2.5948	WDR20;RPS27A;ACTB;RHOA;TGFBR1
regulation of mitotic spindle assembly (GO:1901673)	1/19	0.20429	0.323812	0.489708	0	0	4.60854	7.31936	HSPA1B
positive regulation of transforming growth factor beta receptor signaling pathway (GO:0030511)	1/19	0.20429	0.323812	0.489708	0	0	4.60854	7.31936	SDCBP
negative regulation of lymphocyte activation (GO:0051250)	1/19	0.20429	0.323812	0.489708	0	0	4.60854	7.31936	PAG1
protein ADP-ribosylation (GO:0006471)	1/19	0.20429	0.323812	0.489708	0	0	4.60854	7.31936	ARF4
error-free translesion synthesis (GO:0070987)	1/19	0.20429	0.323812	0.489708	0	0	4.60854	7.31936	RPS27A
regulation of sprouting angiogenesis (GO:1903670)	1/19	0.20429	0.323812	0.489708	0	0	4.60854	7.31936	ITGA5
endoplasmic reticulum mannose trimming (GO:1904380)	1/19	0.20429	0.323812	0.489708	0	0	4.60854	7.31936	RPS27A
acetylcholine receptor signaling pathway (GO:0095500)	1/19	0.20429	0.323812	0.489708	0	0	4.60854	7.31936	AGRN
negative regulation of response to biotic stimulus (GO:0002832)	1/19	0.20429	0.323812	0.489708	0	0	4.60854	7.31936	ITCH
positive regulation of toll-like receptor signaling pathway (GO:0034123)	1/19	0.20429	0.323812	0.489708	0	0	4.60854	7.31936	FLOT1
negative regulation of lipid metabolic process (GO:0045833)	1/19	0.20429	0.323812	0.489708	0	0	4.60854	7.31936	APOC3
positive regulation of lipid storage (GO:0010884)	1/19	0.20429	0.323812	0.489708	0	0	4.60854	7.31936	EHD1
leukotriene metabolic process (GO:0006691)	1/19	0.20429	0.323812	0.489708	0	0	4.60854	7.31936	GGT1
folic acid metabolic process (GO:0046655)	1/19	0.20429	0.323812	0.489708	0	0	4.60854	7.31936	SLC19A1
cellular response to interleukin-7 (GO:0098761)	1/19	0.20429	0.323812	0.489708	0	0	4.60854	7.31936	IL2RG
regulation of neuron migration (GO:2001222)	1/19	0.20429	0.323812	0.489708	0	0	4.60854	7.31936	SRGAP2
macromolecule biosynthetic process (GO:0009059)	1/19	0.20429	0.323812	0.489708	0	0	4.60854	7.31936	PTPRC
positive regulation of immunoglobulin production (GO:0002639)	1/19	0.20429	0.323812	0.489708	0	0	4.60854	7.31936	TFRC
positive regulation of phospholipase activity (GO:0010518)	1/19	0.20429	0.323812	0.489708	0	0	4.60854	7.31936	ARF4
DNA double-strand break processing (GO:0000729)	1/19	0.20429	0.323812	0.489708	0	0	4.60854	7.31936	UBE2N
interleukin-7-mediated signaling pathway (GO:0038111)	1/19	0.20429	0.323812	0.489708	0	0	4.60854	7.31936	IL2RG
drug transport (GO:0015893)	1/19	0.20429	0.323812	0.489708	0	0	4.60854	7.31936	SLC19A1
positive regulation of adherens junction organization (GO:1903393)	1/19	0.20429	0.323812	0.489708	0	0	4.60854	7.31936	RAC1
positive regulation of cellular response to transforming growth factor beta stimulus (GO:1903846)	1/19	0.20429	0.323812	0.489708	0	0	4.60854	7.31936	SDCBP
regulation of catenin import into nucleus (GO:0035412)	1/19	0.20429	0.323812	0.489708	0	0	4.60854	7.31936	SLC9A3R1
response to interferon-beta (GO:0035456)	1/19	0.20429	0.323812	0.489708	0	0	4.60854	7.31936	IFITM2
activin receptor signaling pathway (GO:0032924)	1/19	0.20429	0.323812	0.489708	0	0	4.60854	7.31936	TGFBR1
regulation of cell communication (GO:0010646)	2/71	0.208275	0.329239	0.482489	0	0	2.40837	3.77847	ANXA1;CDC42SE2
organelle membrane fusion (GO:0090174)	2/71	0.208275	0.329239	0.482489	0	0	2.40837	3.77847	SNAP23;VAMP3
response to insulin (GO:0032868)	2/71	0.208275	0.329239	0.482489	0	0	2.40837	3.77847	RAB10;RAB8B
cell-cell junction organization (GO:0045216)	2/72	0.212652	0.332611	0.478064	0	0	2.37384	3.67494	PKP4;RAB8B
lysosomal transport (GO:0007041)	2/72	0.212652	0.332611	0.478064	0	0	2.37384	3.67494	LAMP1;NEDD4
positive regulation of gene expression (GO:0010628)	12/771	0.213448	0.332611	0.478064	0	0	1.32347	2.04391	CD4;PDCD10;RDX;CD28;RHOG;MSN;SNF8;EZR;ACTB;HSPA1B;TGFBR1;YWHAH
hydrogen peroxide metabolic process (GO:0042743)	1/20	0.213808	0.332611	0.478064	0	0	4.36577	6.73497	CAT
negative regulation of actin filament bundle assembly (GO:0032232)	1/20	0.213808	0.332611	0.478064	0	0	4.36577	6.73497	WASF2
regulation of lipoprotein lipase activity (GO:0051004)	1/20	0.213808	0.332611	0.478064	0	0	4.36577	6.73497	APOC3
negative regulation of cyclase activity (GO:0031280)	1/20	0.213808	0.332611	0.478064	0	0	4.36577	6.73497	GNAI3
error-prone translesion synthesis (GO:0042276)	1/20	0.213808	0.332611	0.478064	0	0	4.36577	6.73497	RPS27A
neuromuscular junction development (GO:0007528)	1/20	0.213808	0.332611	0.478064	0	0	4.36577	6.73497	NEDD4
regulation of calcium ion transmembrane transport (GO:1903169)	1/20	0.213808	0.332611	0.478064	0	0	4.36577	6.73497	UBASH3B
axon extension (GO:0048675)	1/20	0.213808	0.332611	0.478064	0	0	4.36577	6.73497	CYFIP1
negative regulation of protein depolymerization (GO:1901880)	1/20	0.213808	0.332611	0.478064	0	0	4.36577	6.73497	CIB1
regulation of toll-like receptor signaling pathway (GO:0034121)	1/20	0.213808	0.332611	0.478064	0	0	4.36577	6.73497	SMPDL3B
eye morphogenesis (GO:0048592)	1/20	0.213808	0.332611	0.478064	0	0	4.36577	6.73497	C12ORF57
negative regulation of plasma membrane bounded cell projection assembly (GO:0120033)	1/20	0.213808	0.332611	0.478064	0	0	4.36577	6.73497	CAPZB
negative regulation of adenylate cyclase activity (GO:0007194)	1/20	0.213808	0.332611	0.478064	0	0	4.36577	6.73497	GNAI3
chondroitin sulfate biosynthetic process (GO:0030206)	1/20	0.213808	0.332611	0.478064	0	0	4.36577	6.73497	CHST11
entrainment of circadian clock by photoperiod (GO:0043153)	1/20	0.213808	0.332611	0.478064	0	0	4.36577	6.73497	PPP1CB
adenylate cyclase-modulating G-protein coupled receptor signaling pathway (GO:0007188)	3/134	0.215992	0.335711	0.474034	0	0	1.90484	2.9192	GNA14;GNAI3;WASF2
positive regulation of epithelial cell migration (GO:0010634)	2/74	0.22143	0.340032	0.468481	0	0	2.30767	3.47915	GLIPR2;PDCD6
mitotic spindle organization (GO:0007052)	2/74	0.22143	0.340032	0.468481	0	0	2.30767	3.47915	KIF23;RHOA
cobalamin metabolic process (GO:0009235)	1/21	0.223212	0.340032	0.468481	0	0	4.14727	6.21938	CD320
hyaluronan metabolic process (GO:0030212)	1/21	0.223212	0.340032	0.468481	0	0	4.14727	6.21938	CD44
positive regulation of cellular component movement (GO:0051272)	1/21	0.223212	0.340032	0.468481	0	0	4.14727	6.21938	TGFBR1
GTP metabolic process (GO:0046039)	1/21	0.223212	0.340032	0.468481	0	0	4.14727	6.21938	GNAI3
RNA-dependent DNA biosynthetic process (GO:0006278)	1/21	0.223212	0.340032	0.468481	0	0	4.14727	6.21938	PPIA
regulation of ruffle assembly (GO:1900027)	1/21	0.223212	0.340032	0.468481	0	0	4.14727	6.21938	RDX
cortical actin cytoskeleton organization (GO:0030866)	1/21	0.223212	0.340032	0.468481	0	0	4.14727	6.21938	FMNL2
cellular protein complex localization (GO:0034629)	1/21	0.223212	0.340032	0.468481	0	0	4.14727	6.21938	EZR
histone ubiquitination (GO:0016574)	1/21	0.223212	0.340032	0.468481	0	0	4.14727	6.21938	UBE2N
tetrapyrrole metabolic process (GO:0033013)	1/21	0.223212	0.340032	0.468481	0	0	4.14727	6.21938	CD320
positive regulation of T cell mediated immunity (GO:0002711)	1/21	0.223212	0.340032	0.468481	0	0	4.14727	6.21938	B2M
phospholipid translocation (GO:0045332)	1/21	0.223212	0.340032	0.468481	0	0	4.14727	6.21938	ATP11C
zinc II ion transport (GO:0006829)	1/21	0.223212	0.340032	0.468481	0	0	4.14727	6.21938	SLC30A1
embryonic skeletal system morphogenesis (GO:0048704)	1/21	0.223212	0.340032	0.468481	0	0	4.14727	6.21938	TGFBR1
regulation of interleukin-2 production (GO:0032663)	1/21	0.223212	0.340032	0.468481	0	0	4.14727	6.21938	ANXA1
ventricular septum morphogenesis (GO:0060412)	1/21	0.223212	0.340032	0.468481	0	0	4.14727	6.21938	TGFBR1
negative regulation of cAMP biosynthetic process (GO:0030818)	1/21	0.223212	0.340032	0.468481	0	0	4.14727	6.21938	GNAI3
lipid catabolic process (GO:0016042)	1/21	0.223212	0.340032	0.468481	0	0	4.14727	6.21938	STS
photoperiodism (GO:0009648)	1/21	0.223212	0.340032	0.468481	0	0	4.14727	6.21938	PPP1CB
synaptic transmission, glutamatergic (GO:0035249)	1/21	0.223212	0.340032	0.468481	0	0	4.14727	6.21938	SLC1A4
glutamate metabolic process (GO:0006536)	1/21	0.223212	0.340032	0.468481	0	0	4.14727	6.21938	GGT1
regulation of MAPK cascade (GO:0043408)	4/203	0.22533	0.342728	0.465051	0	0	1.67322	2.49341	CD4;TSG101;PELI2;DAG1
positive regulation of transferase activity (GO:0051347)	3/137	0.225371	0.342728	0.465051	0	0	1.86191	2.77426	CD4;UBE2N;SERINC5
retinoid metabolic process (GO:0001523)	2/75	0.225831	0.342835	0.464915	0	0	2.27594	3.38652	APOC3;AGRN
regulation of defense response (GO:0031347)	2/75	0.225831	0.342835	0.464915	0	0	2.27594	3.38652	ANXA1;GGT1
regulation of hematopoietic stem cell differentiation (GO:1902036)	2/76	0.230238	0.344937	0.46226	0	0	2.24507	3.2972	ITCH;RPS27A
positive regulation of JNK cascade (GO:0046330)	2/76	0.230238	0.344937	0.46226	0	0	2.24507	3.2972	SDCBP;TAOK1
hemopoiesis (GO:0030097)	2/76	0.230238	0.344937	0.46226	0	0	2.24507	3.2972	PTPRC;LCK
cellular response to oxygen-containing compound (GO:1901701)	5/274	0.231011	0.344937	0.46226	0	0	1.54831	2.26873	RAP1A;PTK7;EZR;ACTB;RHOA
regulation of calcium ion transport into cytosol (GO:0010522)	1/22	0.232504	0.344937	0.46226	0	0	3.94958	5.76183	UBASH3B
regulation of calcium ion import (GO:0090279)	1/22	0.232504	0.344937	0.46226	0	0	3.94958	5.76183	SLC30A1
acylglycerol homeostasis (GO:0055090)	1/22	0.232504	0.344937	0.46226	0	0	3.94958	5.76183	APOC3
protein localization to cilium (GO:0061512)	1/22	0.232504	0.344937	0.46226	0	0	3.94958	5.76183	EHD1
protein homotrimerization (GO:0070207)	1/22	0.232504	0.344937	0.46226	0	0	3.94958	5.76183	BRK1
positive regulation of protein targeting to membrane (GO:0090314)	1/22	0.232504	0.344937	0.46226	0	0	3.94958	5.76183	CIB1
early endosome to late endosome transport (GO:0045022)	1/22	0.232504	0.344937	0.46226	0	0	3.94958	5.76183	SNF8
lipid translocation (GO:0034204)	1/22	0.232504	0.344937	0.46226	0	0	3.94958	5.76183	ATP11C
activation of phospholipase C activity (GO:0007202)	1/22	0.232504	0.344937	0.46226	0	0	3.94958	5.76183	ITK
hematopoietic progenitor cell differentiation (GO:0002244)	1/22	0.232504	0.344937	0.46226	0	0	3.94958	5.76183	PTPRC
negative regulation of myeloid cell differentiation (GO:0045638)	1/22	0.232504	0.344937	0.46226	0	0	3.94958	5.76183	CIB1
positive regulation of interleukin-10 production (GO:0032733)	1/22	0.232504	0.344937	0.46226	0	0	3.94958	5.76183	CD28
positive regulation of erythrocyte differentiation (GO:0045648)	1/22	0.232504	0.344937	0.46226	0	0	3.94958	5.76183	HSPA1B
nucleotide-excision repair, DNA duplex unwinding (GO:0000717)	1/22	0.232504	0.344937	0.46226	0	0	3.94958	5.76183	RPS27A
regulation of microtubule depolymerization (GO:0031114)	1/22	0.232504	0.344937	0.46226	0	0	3.94958	5.76183	CIB1
negative regulation of protein import into nucleus (GO:0042308)	1/22	0.232504	0.344937	0.46226	0	0	3.94958	5.76183	SLC9A3R1
protein complex localization (GO:0031503)	1/22	0.232504	0.344937	0.46226	0	0	3.94958	5.76183	EZR
viral genome replication (GO:0019079)	1/22	0.232504	0.344937	0.46226	0	0	3.94958	5.76183	CDC42
negative regulation of nervous system development (GO:0051961)	1/22	0.232504	0.344937	0.46226	0	0	3.94958	5.76183	TNFRSF8
regulation of bone resorption (GO:0045124)	1/22	0.232504	0.344937	0.46226	0	0	3.94958	5.76183	UBASH3B
negative regulation of lyase activity (GO:0051350)	1/22	0.232504	0.344937	0.46226	0	0	3.94958	5.76183	GNAI3
NLS-bearing protein import into nucleus (GO:0006607)	1/22	0.232504	0.344937	0.46226	0	0	3.94958	5.76183	DAG1
digestive system development (GO:0055123)	1/22	0.232504	0.344937	0.46226	0	0	3.94958	5.76183	ITGA6
negative regulation of transmembrane receptor protein serine/threonine kinase signaling pathway (GO:0090101)	2/77	0.234651	0.347536	0.459001	0	0	2.21502	3.21102	RPS27A;TGFBR1
regulation of hematopoietic progenitor cell differentiation (GO:1901532)	2/77	0.234651	0.347536	0.459001	0	0	2.21502	3.21102	ITCH;RPS27A
negative regulation of cell communication (GO:0010648)	2/78	0.239068	0.350873	0.45485	0	0	2.18577	3.12784	UBASH3B;UBASH3A
regulation of cellular response to heat (GO:1900034)	2/78	0.239068	0.350873	0.45485	0	0	2.18577	3.12784	HSPA8;HSPA1B
fibroblast growth factor receptor signaling pathway (GO:0008543)	2/78	0.239068	0.350873	0.45485	0	0	2.18577	3.12784	GRB2;RPS27A
regulation of transcription from RNA polymerase II promoter in response to hypoxia (GO:0061418)	2/78	0.239068	0.350873	0.45485	0	0	2.18577	3.12784	UBE2D2;RPS27A
mitotic G2/M transition checkpoint (GO:0044818)	1/23	0.241686	0.350873	0.45485	0	0	3.76986	5.35364	TAOK1
cholesterol efflux (GO:0033344)	1/23	0.241686	0.350873	0.45485	0	0	3.76986	5.35364	APOC3
nucleotide-excision repair, DNA gap filling (GO:0006297)	1/23	0.241686	0.350873	0.45485	0	0	3.76986	5.35364	RPS27A
positive regulation of cell cycle G1/S phase transition (GO:1902808)	1/23	0.241686	0.350873	0.45485	0	0	3.76986	5.35364	RDX
ammonium transport (GO:0015696)	1/23	0.241686	0.350873	0.45485	0	0	3.76986	5.35364	SLC44A1
positive regulation of ERBB signaling pathway (GO:1901186)	1/23	0.241686	0.350873	0.45485	0	0	3.76986	5.35364	RPS27A
zinc II ion transmembrane transport (GO:0071577)	1/23	0.241686	0.350873	0.45485	0	0	3.76986	5.35364	SLC30A1
positive regulation of mRNA catabolic process (GO:0061014)	1/23	0.241686	0.350873	0.45485	0	0	3.76986	5.35364	ZC3HAV1
vesicle-mediated transport between endosomal compartments (GO:0098927)	1/23	0.241686	0.350873	0.45485	0	0	3.76986	5.35364	SNF8
nucleotide-excision repair, DNA damage recognition (GO:0000715)	1/23	0.241686	0.350873	0.45485	0	0	3.76986	5.35364	RPS27A
negative regulation of signal transduction in absence of ligand (GO:1901099)	1/23	0.241686	0.350873	0.45485	0	0	3.76986	5.35364	HSPA1B
regulation of interleukin-8 secretion (GO:2000482)	1/23	0.241686	0.350873	0.45485	0	0	3.76986	5.35364	ANXA1
folic acid-containing compound metabolic process (GO:0006760)	1/23	0.241686	0.350873	0.45485	0	0	3.76986	5.35364	SLC19A1
negative regulation of extrinsic apoptotic signaling pathway in absence of ligand (GO:2001240)	1/23	0.241686	0.350873	0.45485	0	0	3.76986	5.35364	HSPA1B
regulation of dendritic spine morphogenesis (GO:0061001)	1/23	0.241686	0.350873	0.45485	0	0	3.76986	5.35364	CFL1
autophagosome maturation (GO:0097352)	1/23	0.241686	0.350873	0.45485	0	0	3.76986	5.35364	TSG101
negative regulation of axonogenesis (GO:0050771)	1/23	0.241686	0.350873	0.45485	0	0	3.76986	5.35364	RHOA
regulation of monooxygenase activity (GO:0032768)	1/23	0.241686	0.350873	0.45485	0	0	3.76986	5.35364	DDAH1
regulation of microtubule cytoskeleton organization (GO:0070507)	1/23	0.241686	0.350873	0.45485	0	0	3.76986	5.35364	TAOK1
regulation of chondrocyte differentiation (GO:0032330)	1/23	0.241686	0.350873	0.45485	0	0	3.76986	5.35364	TGFBR1
neuron development (GO:0048666)	3/144	0.247545	0.358139	0.445948	0	0	1.76884	2.46959	EHD1;NEDD4;RAB35
RNA transport (GO:0050658)	2/80	0.247915	0.358139	0.445948	0	0	2.1295	2.96995	RFTN1;FLOT1
negative regulation of defense response (GO:0031348)	2/80	0.247915	0.358139	0.445948	0	0	2.1295	2.96995	ITCH;SMPDL3B
peptidyl-serine phosphorylation (GO:0018105)	3/145	0.250741	0.358139	0.445948	0	0	1.7563	2.42954	CSNK1G3;CAB39;TGFBR1
dendritic spine organization (GO:0097061)	1/24	0.250758	0.358139	0.445948	0	0	3.60577	4.98774	CDC42
membrane protein intracellular domain proteolysis (GO:0031293)	1/24	0.250758	0.358139	0.445948	0	0	3.60577	4.98774	ADAM10
cellular lipid catabolic process (GO:0044242)	1/24	0.250758	0.358139	0.445948	0	0	3.60577	4.98774	SMPDL3B
response to glucocorticoid (GO:0051384)	1/24	0.250758	0.358139	0.445948	0	0	3.60577	4.98774	ANXA1
cellular modified amino acid biosynthetic process (GO:0042398)	1/24	0.250758	0.358139	0.445948	0	0	3.60577	4.98774	GGT1
camera-type eye development (GO:0043010)	1/24	0.250758	0.358139	0.445948	0	0	3.60577	4.98774	C12ORF57
receptor catabolic process (GO:0032801)	1/24	0.250758	0.358139	0.445948	0	0	3.60577	4.98774	NEDD4
positive regulation of microtubule polymerization or depolymerization (GO:0031112)	1/24	0.250758	0.358139	0.445948	0	0	3.60577	4.98774	RAC1
regulation of chemotaxis (GO:0050920)	1/24	0.250758	0.358139	0.445948	0	0	3.60577	4.98774	CXCR4
negative regulation of endothelial cell apoptotic process (GO:2000352)	1/24	0.250758	0.358139	0.445948	0	0	3.60577	4.98774	ICAM1
positive regulation of dephosphorylation (GO:0035306)	1/24	0.250758	0.358139	0.445948	0	0	3.60577	4.98774	PPP1R16B
protein alpha-1,2-demannosylation (GO:0036508)	1/24	0.250758	0.358139	0.445948	0	0	3.60577	4.98774	RPS27A
transition metal ion homeostasis (GO:0055076)	1/24	0.250758	0.358139	0.445948	0	0	3.60577	4.98774	B2M
negative regulation of T cell proliferation (GO:0042130)	1/24	0.250758	0.358139	0.445948	0	0	3.60577	4.98774	SPN
negative regulation of intrinsic apoptotic signaling pathway in response to DNA damage (GO:1902230)	1/24	0.250758	0.358139	0.445948	0	0	3.60577	4.98774	CD44
organic cation transport (GO:0015695)	1/24	0.250758	0.358139	0.445948	0	0	3.60577	4.98774	SLC44A1
negative regulation of cell death (GO:0060548)	2/81	0.252343	0.359818	0.443917	0	0	2.10244	2.89499	TMEM109;HSPA1B
positive regulation of binding (GO:0051099)	2/81	0.252343	0.359818	0.443917	0	0	2.10244	2.89499	FLOT1;B2M
positive regulation of sequence-specific DNA binding transcription factor activity (GO:0051091)	4/215	0.256234	0.36386	0.439066	0	0	1.57709	2.14747	UBE2N;CIB1;RPS27A;HSPA1B
positive regulation of protein secretion (GO:0050714)	2/82	0.256773	0.36386	0.439066	0	0	2.07605	2.82253	EZR;PPIA
retrograde transport, endosome to Golgi (GO:0042147)	2/82	0.256773	0.36386	0.439066	0	0	2.07605	2.82253	TBC1D10B;VAMP3
positive regulation of transmembrane receptor protein serine/threonine kinase signaling pathway (GO:0090100)	2/82	0.256773	0.36386	0.439066	0	0	2.07605	2.82253	SDCBP;TGFBR1
regulation of centrosome duplication (GO:0010824)	1/25	0.259723	0.36386	0.439066	0	0	3.45536	4.65831	PDCD6IP
regulation of spindle assembly (GO:0090169)	1/25	0.259723	0.36386	0.439066	0	0	3.45536	4.65831	HSPA1B
peptide catabolic process (GO:0043171)	1/25	0.259723	0.36386	0.439066	0	0	3.45536	4.65831	GGT1
positive regulation of nuclear division (GO:0051785)	1/25	0.259723	0.36386	0.439066	0	0	3.45536	4.65831	CD28
chondroitin sulfate proteoglycan biosynthetic process (GO:0050650)	1/25	0.259723	0.36386	0.439066	0	0	3.45536	4.65831	CHST11
regulation of interleukin-10 production (GO:0032653)	1/25	0.259723	0.36386	0.439066	0	0	3.45536	4.65831	CD28
regulation of DNA damage response, signal transduction by p53 class mediator (GO:0043516)	1/25	0.259723	0.36386	0.439066	0	0	3.45536	4.65831	CD44
response to alcohol (GO:0097305)	1/25	0.259723	0.36386	0.439066	0	0	3.45536	4.65831	TGFBR1
cellular response to vascular endothelial growth factor stimulus (GO:0035924)	1/25	0.259723	0.36386	0.439066	0	0	3.45536	4.65831	ANXA1
regulation of apoptotic signaling pathway (GO:2001233)	1/25	0.259723	0.36386	0.439066	0	0	3.45536	4.65831	TGFBR1
long-chain fatty-acyl-CoA metabolic process (GO:0035336)	1/25	0.259723	0.36386	0.439066	0	0	3.45536	4.65831	ACSL4
respiratory tube development (GO:0030323)	1/25	0.259723	0.36386	0.439066	0	0	3.45536	4.65831	ITGA3
positive regulation of Rho protein signal transduction (GO:0035025)	1/25	0.259723	0.36386	0.439066	0	0	3.45536	4.65831	RAC1
positive regulation of embryonic development (GO:0040019)	1/25	0.259723	0.36386	0.439066	0	0	3.45536	4.65831	DAG1
positive regulation of nitric oxide biosynthetic process (GO:0045429)	1/25	0.259723	0.36386	0.439066	0	0	3.45536	4.65831	DDAH1
positive regulation of peptidyl-threonine phosphorylation (GO:0010800)	1/25	0.259723	0.36386	0.439066	0	0	3.45536	4.65831	CAB39
signal transduction in response to DNA damage (GO:0042770)	1/25	0.259723	0.36386	0.439066	0	0	3.45536	4.65831	GRB2
positive regulation of nitric oxide metabolic process (GO:1904407)	1/25	0.259723	0.36386	0.439066	0	0	3.45536	4.65831	DDAH1
protein ubiquitination (GO:0016567)	8/506	0.259933	0.363865	0.43906	0	0	1.33959	1.80487	ITCH;ARRDC1;NEDD4;UBE2D2;PELI2;UBE2N;NEDD4L;RPS27A
negative regulation of signaling (GO:0023057)	2/83	0.261204	0.364485	0.438321	0	0	2.05032	2.75246	UBASH3B;UBASH3A
positive regulation of protein ubiquitination (GO:0031398)	2/83	0.261204	0.364485	0.438321	0	0	2.05032	2.75246	PDCD6;UBE2N
positive regulation of peptidyl-serine phosphorylation (GO:0033138)	2/83	0.261204	0.364485	0.438321	0	0	2.05032	2.75246	PDCD10;CD44
protein maturation (GO:0051604)	2/83	0.261204	0.364485	0.438321	0	0	2.05032	2.75246	SRGN;TSPAN5
ion transport (GO:0006811)	5/289	0.264422	0.368683	0.433347	0	0	1.46541	1.9493	TTYH3;PDZD11;NEDD4L;ATP11C;RPS27A
activation of GTPase activity (GO:0090630)	2/84	0.265636	0.369507	0.432377	0	0	2.02521	2.68468	RHOG;TBC1D10B
regulation of mitotic nuclear division (GO:0007088)	2/84	0.265636	0.369507	0.432377	0	0	2.02521	2.68468	CD28;HSPA1B
cellular response to interleukin-1 (GO:0071347)	3/150	0.266808	0.369507	0.432377	0	0	1.69613	2.24096	PELI2;UBE2N;RPS27A
negative regulation of cell proliferation (GO:0008285)	6/363	0.267931	0.369507	0.432377	0	0	1.39965	1.84337	SLC9A3R1;DDAH1;ABI1;TNFRSF8;CIB1;HSPA1B
sodium ion homeostasis (GO:0055078)	1/26	0.26858	0.369507	0.432377	0	0	3.31697	4.36052	NEDD4L
positive regulation of synapse assembly (GO:0051965)	1/26	0.26858	0.369507	0.432377	0	0	3.31697	4.36052	AGRN
response to growth factor (GO:0070848)	1/26	0.26858	0.369507	0.432377	0	0	3.31697	4.36052	CIB1
response to gamma radiation (GO:0010332)	1/26	0.26858	0.369507	0.432377	0	0	3.31697	4.36052	TMEM109
positive regulation of interferon-beta production (GO:0032728)	1/26	0.26858	0.369507	0.432377	0	0	3.31697	4.36052	FLOT1
regulation of centrosome cycle (GO:0046605)	1/26	0.26858	0.369507	0.432377	0	0	3.31697	4.36052	PDCD6IP
regulation of p38MAPK cascade (GO:1900744)	1/26	0.26858	0.369507	0.432377	0	0	3.31697	4.36052	EZR
regulation of NF-kappaB import into nucleus (GO:0042345)	1/26	0.26858	0.369507	0.432377	0	0	3.31697	4.36052	RHOA
positive regulation of wound healing (GO:0090303)	1/26	0.26858	0.369507	0.432377	0	0	3.31697	4.36052	ANXA1
negative chemotaxis (GO:0050919)	1/26	0.26858	0.369507	0.432377	0	0	3.31697	4.36052	RHOA
negative regulation of catalytic activity (GO:0043086)	1/26	0.26858	0.369507	0.432377	0	0	3.31697	4.36052	TIMP1
regulation of microtubule-based process (GO:0032886)	1/26	0.26858	0.369507	0.432377	0	0	3.31697	4.36052	TAOK1
endocrine system development (GO:0035270)	1/26	0.26858	0.369507	0.432377	0	0	3.31697	4.36052	TGFBR1
positive regulation of cytokine production (GO:0001819)	4/220	0.26936	0.370291	0.431456	0	0	1.54019	2.02027	ANXA1;CD28;FLOT1;HSPA1B
regulation of type I interferon production (GO:0032479)	2/85	0.270067	0.370974	0.430657	0	0	2.00071	2.6191	ITCH;RPS27A
positive regulation of intracellular protein transport (GO:0090316)	3/152	0.27327	0.375081	0.425875	0	0	1.67319	2.17062	PDCD10;RAC2;CIB1
regulation of peptidyl-serine phosphorylation (GO:0033135)	2/86	0.274499	0.376473	0.424266	0	0	1.97679	2.55562	PDCD10;CD44
positive regulation of lipid kinase activity (GO:0090218)	1/27	0.277332	0.37742	0.423175	0	0	3.18924	4.09033	CD81
negative regulation of synaptic transmission (GO:0050805)	1/27	0.277332	0.37742	0.423175	0	0	3.18924	4.09033	SLC30A1
negative regulation of microtubule polymerization or depolymerization (GO:0031111)	1/27	0.277332	0.37742	0.423175	0	0	3.18924	4.09033	CIB1
regulation of extrinsic apoptotic signaling pathway in absence of ligand (GO:2001239)	1/27	0.277332	0.37742	0.423175	0	0	3.18924	4.09033	HSPA1B
transition metal ion transport (GO:0000041)	1/27	0.277332	0.37742	0.423175	0	0	3.18924	4.09033	SLC30A1
phosphatidylserine metabolic process (GO:0006658)	1/27	0.277332	0.37742	0.423175	0	0	3.18924	4.09033	SERINC5
regulation of neurotransmitter secretion (GO:0046928)	1/27	0.277332	0.37742	0.423175	0	0	3.18924	4.09033	SLC30A1
regulation of protein targeting to membrane (GO:0090313)	1/27	0.277332	0.37742	0.423175	0	0	3.18924	4.09033	CIB1
protein targeting to vacuole (GO:0006623)	1/27	0.277332	0.37742	0.423175	0	0	3.18924	4.09033	NEDD4
regulation of protein localization to cell surface (GO:2000008)	1/27	0.277332	0.37742	0.423175	0	0	3.18924	4.09033	NEDD4L
organic substance transport (GO:0071702)	2/87	0.278929	0.379007	0.421353	0	0	1.95344	2.49415	APOC3;CD320
regulation of MAP kinase activity (GO:0043405)	2/87	0.278929	0.379007	0.421353	0	0	1.95344	2.49415	TSG101;PDCD10
regulation of stem cell differentiation (GO:2000736)	2/88	0.283357	0.383265	0.416501	0	0	1.93063	2.43461	ITCH;RPS27A
regulation of proteasomal ubiquitin-dependent protein catabolic process (GO:0032434)	2/88	0.283357	0.383265	0.416501	0	0	1.93063	2.43461	SDCBP;HSPA1B
divalent metal ion transport (GO:0070838)	2/88	0.283357	0.383265	0.416501	0	0	1.93063	2.43461	SLC30A1;SLC3A2
neuron projection extension (GO:1990138)	1/28	0.285979	0.383265	0.416501	0	0	3.07096	3.84434	CYFIP1
cellular response to ketone (GO:1901655)	1/28	0.285979	0.383265	0.416501	0	0	3.07096	3.84434	MSN
negative regulation of homeostatic process (GO:0032845)	1/28	0.285979	0.383265	0.416501	0	0	3.07096	3.84434	UBASH3B
carboxylic acid catabolic process (GO:0046395)	1/28	0.285979	0.383265	0.416501	0	0	3.07096	3.84434	CD44
negative regulation of proteasomal protein catabolic process (GO:1901799)	1/28	0.285979	0.383265	0.416501	0	0	3.07096	3.84434	SDCBP
negative regulation of response to DNA damage stimulus (GO:2001021)	1/28	0.285979	0.383265	0.416501	0	0	3.07096	3.84434	CD44
regulation of transmembrane receptor protein serine/threonine kinase signaling pathway (GO:0090092)	1/28	0.285979	0.383265	0.416501	0	0	3.07096	3.84434	ITGA3
positive regulation of phospholipid metabolic process (GO:1903727)	1/28	0.285979	0.383265	0.416501	0	0	3.07096	3.84434	CD81
cardiac muscle cell action potential involved in contraction (GO:0086002)	1/28	0.285979	0.383265	0.416501	0	0	3.07096	3.84434	NEDD4L
positive regulation of calcium-mediated signaling (GO:0050850)	1/28	0.285979	0.383265	0.416501	0	0	3.07096	3.84434	CIB1
triglyceride homeostasis (GO:0070328)	1/28	0.285979	0.383265	0.416501	0	0	3.07096	3.84434	APOC3
regulation of fatty acid biosynthetic process (GO:0042304)	1/28	0.285979	0.383265	0.416501	0	0	3.07096	3.84434	APOC3
ventricular septum development (GO:0003281)	1/28	0.285979	0.383265	0.416501	0	0	3.07096	3.84434	TGFBR1
regulation of adenylate cyclase activity (GO:0045761)	1/28	0.285979	0.383265	0.416501	0	0	3.07096	3.84434	GNAI3
regulation of actin polymerization or depolymerization (GO:0008064)	1/28	0.285979	0.383265	0.416501	0	0	3.07096	3.84434	BRK1
regulation of cell cycle process (GO:0010564)	2/90	0.292205	0.388216	0.410927	0	0	1.88656	2.32103	CDC42;RACGAP1
regulation of cytokine-mediated signaling pathway (GO:0001959)	2/90	0.292205	0.388216	0.410927	0	0	1.88656	2.32103	PTPRC;RPS27A
regulation of Ras protein signal transduction (GO:0046578)	2/90	0.292205	0.388216	0.410927	0	0	1.88656	2.32103	RASA2;RDX
regulation of striated muscle contraction (GO:0006942)	1/29	0.294524	0.388216	0.410927	0	0	2.96113	3.61968	C12ORF57
dicarboxylic acid transport (GO:0006835)	1/29	0.294524	0.388216	0.410927	0	0	2.96113	3.61968	SLC19A1
nucleotide-excision repair, preincision complex assembly (GO:0006294)	1/29	0.294524	0.388216	0.410927	0	0	2.96113	3.61968	RPS27A
collagen fibril organization (GO:0030199)	1/29	0.294524	0.388216	0.410927	0	0	2.96113	3.61968	TGFBR1
lung development (GO:0030324)	1/29	0.294524	0.388216	0.410927	0	0	2.96113	3.61968	ITGA3
vacuolar transport (GO:0007034)	1/29	0.294524	0.388216	0.410927	0	0	2.96113	3.61968	NEDD4
positive regulation of myeloid cell differentiation (GO:0045639)	1/29	0.294524	0.388216	0.410927	0	0	2.96113	3.61968	HSPA1B
protein alkylation (GO:0008213)	1/29	0.294524	0.388216	0.410927	0	0	2.96113	3.61968	HSPA8
positive regulation of histone modification (GO:0031058)	1/29	0.294524	0.388216	0.410927	0	0	2.96113	3.61968	UBE2N
negative regulation of lymphocyte proliferation (GO:0050672)	1/29	0.294524	0.388216	0.410927	0	0	2.96113	3.61968	SPN
negative regulation of epithelial cell apoptotic process (GO:1904036)	1/29	0.294524	0.388216	0.410927	0	0	2.96113	3.61968	ICAM1
B cell proliferation (GO:0042100)	1/29	0.294524	0.388216	0.410927	0	0	2.96113	3.61968	PTPRC
positive regulation of epidermal growth factor receptor signaling pathway (GO:0045742)	1/29	0.294524	0.388216	0.410927	0	0	2.96113	3.61968	RPS27A
MyD88-dependent toll-like receptor signaling pathway (GO:0002755)	1/29	0.294524	0.388216	0.410927	0	0	2.96113	3.61968	RPS27A
semaphorin-plexin signaling pathway (GO:0071526)	1/29	0.294524	0.388216	0.410927	0	0	2.96113	3.61968	RAC1
skeletal muscle organ development (GO:0060538)	1/29	0.294524	0.388216	0.410927	0	0	2.96113	3.61968	IGSF8
respiratory system development (GO:0060541)	1/29	0.294524	0.388216	0.410927	0	0	2.96113	3.61968	ITGA3
striated muscle tissue development (GO:0014706)	1/29	0.294524	0.388216	0.410927	0	0	2.96113	3.61968	IGSF8
regulation of myoblast differentiation (GO:0045661)	1/29	0.294524	0.388216	0.410927	0	0	2.96113	3.61968	FLOT2
apoptotic process (GO:0006915)	4/231	0.298623	0.393325	0.405249	0	0	1.46473	1.77023	CYFIP2;ITGB2;CXCR4;CIB1
positive regulation of cellular metabolic process (GO:0031325)	2/92	0.30104	0.394327	0.404144	0	0	1.84444	2.21428	GRB2;VAMP3
regulation of protein insertion into mitochondrial membrane involved in apoptotic signaling pathway (GO:1900739)	1/30	0.302967	0.394327	0.404144	0	0	2.85888	3.41388	YWHAH
negative regulation of endothelial cell proliferation (GO:0001937)	1/30	0.302967	0.394327	0.404144	0	0	2.85888	3.41388	PDCD10
hippo signaling (GO:0035329)	1/30	0.302967	0.394327	0.404144	0	0	2.85888	3.41388	MOB1B
connective tissue development (GO:0061448)	1/30	0.302967	0.394327	0.404144	0	0	2.85888	3.41388	CD44
bile acid and bile salt transport (GO:0015721)	1/30	0.302967	0.394327	0.404144	0	0	2.85888	3.41388	SLC9A3R1
activation of JUN kinase activity (GO:0007257)	1/30	0.302967	0.394327	0.404144	0	0	2.85888	3.41388	TAOK1
fatty-acyl-CoA biosynthetic process (GO:0046949)	1/30	0.302967	0.394327	0.404144	0	0	2.85888	3.41388	ACSL4
regulation of cell adhesion mediated by integrin (GO:0033628)	1/30	0.302967	0.394327	0.404144	0	0	2.85888	3.41388	CIB1
positive regulation of phospholipase C activity (GO:0010863)	1/30	0.302967	0.394327	0.404144	0	0	2.85888	3.41388	ITK
aminoglycan metabolic process (GO:0006022)	1/30	0.302967	0.394327	0.404144	0	0	2.85888	3.41388	AGRN
artery morphogenesis (GO:0048844)	1/30	0.302967	0.394327	0.404144	0	0	2.85888	3.41388	TGFBR1
positive regulation of protein insertion into mitochondrial membrane involved in apoptotic signaling pathway (GO:1900740)	1/30	0.302967	0.394327	0.404144	0	0	2.85888	3.41388	YWHAH
ATP-dependent chromatin remodeling (GO:0043044)	1/30	0.302967	0.394327	0.404144	0	0	2.85888	3.41388	ACTB
chondroitin sulfate metabolic process (GO:0030204)	1/30	0.302967	0.394327	0.404144	0	0	2.85888	3.41388	CHST11
positive regulation of reactive oxygen species biosynthetic process (GO:1903428)	1/30	0.302967	0.394327	0.404144	0	0	2.85888	3.41388	DDAH1
regulation of cysteine-type endopeptidase activity involved in apoptotic process (GO:0043281)	2/93	0.30545	0.39668	0.40156	0	0	1.82408	2.16331	PDCD6;CD44
regulation of transcription from RNA polymerase II promoter in response to stress (GO:0043618)	2/93	0.30545	0.39668	0.40156	0	0	1.82408	2.16331	UBE2D2;RPS27A
proteolysis involved in cellular protein catabolic process (GO:0051603)	2/93	0.30545	0.39668	0.40156	0	0	1.82408	2.16331	PDCD6IP;RPS27A
negative regulation of toll-like receptor signaling pathway (GO:0034122)	1/31	0.311309	0.400742	0.397136	0	0	2.76345	3.22486	SMPDL3B
regulation of dendritic spine development (GO:0060998)	1/31	0.311309	0.400742	0.397136	0	0	2.76345	3.22486	CFL1
negative regulation of cell-cell adhesion (GO:0022408)	1/31	0.311309	0.400742	0.397136	0	0	2.76345	3.22486	RDX
positive regulation of ubiquitin-protein transferase activity (GO:0051443)	1/31	0.311309	0.400742	0.397136	0	0	2.76345	3.22486	UBE2N
regulation of ubiquitin-protein transferase activity (GO:0051438)	1/31	0.311309	0.400742	0.397136	0	0	2.76345	3.22486	UBE2N
alpha-amino acid metabolic process (GO:1901605)	1/31	0.311309	0.400742	0.397136	0	0	2.76345	3.22486	DDAH1
organelle transport along microtubule (GO:0072384)	1/31	0.311309	0.400742	0.397136	0	0	2.76345	3.22486	CDC42
positive regulation of protein dephosphorylation (GO:0035307)	1/31	0.311309	0.400742	0.397136	0	0	2.76345	3.22486	PPP1R16B
skeletal system morphogenesis (GO:0048705)	1/31	0.311309	0.400742	0.397136	0	0	2.76345	3.22486	TGFBR1
negative regulation of extrinsic apoptotic signaling pathway via death domain receptors (GO:1902042)	1/31	0.311309	0.400742	0.397136	0	0	2.76345	3.22486	ICAM1
regulation of cytokine secretion (GO:0050707)	1/31	0.311309	0.400742	0.397136	0	0	2.76345	3.22486	SRGN
vesicle-mediated transport to the plasma membrane (GO:0098876)	1/31	0.311309	0.400742	0.397136	0	0	2.76345	3.22486	RAB10
proteasomal protein catabolic process (GO:0010498)	4/237	0.31475	0.404876	0.392678	0	0	1.42657	1.64908	ITCH;NEDD4;NEDD4L;RPS27A
regulation of cell death (GO:0010941)	2/96	0.318649	0.407185	0.390208	0	0	1.7656	2.01925	TMEM109;HSPA1B
cellular metal ion homeostasis (GO:0006875)	2/96	0.318649	0.407185	0.390208	0	0	1.7656	2.01925	NEDD4L;SLC30A1
regulation of inflammatory response (GO:0050727)	3/166	0.318847	0.407185	0.390208	0	0	1.52839	1.74701	ANXA1;GGT1;SMPDL3B
dendrite morphogenesis (GO:0048813)	1/32	0.319551	0.407185	0.390208	0	0	2.67417	3.05079	CDC42
response to zinc ion (GO:0010043)	1/32	0.319551	0.407185	0.390208	0	0	2.67417	3.05079	SLC30A1
phosphatidylcholine biosynthetic process (GO:0006656)	1/32	0.319551	0.407185	0.390208	0	0	2.67417	3.05079	SLC44A1
protein trimerization (GO:0070206)	1/32	0.319551	0.407185	0.390208	0	0	2.67417	3.05079	BRK1
G2 DNA damage checkpoint (GO:0031572)	1/32	0.319551	0.407185	0.390208	0	0	2.67417	3.05079	TAOK1
positive regulation of transcription factor import into nucleus (GO:0042993)	1/32	0.319551	0.407185	0.390208	0	0	2.67417	3.05079	RHOA
regulation of erythrocyte differentiation (GO:0045646)	1/32	0.319551	0.407185	0.390208	0	0	2.67417	3.05079	HSPA1B
regulation of nitric oxide biosynthetic process (GO:0045428)	1/32	0.319551	0.407185	0.390208	0	0	2.67417	3.05079	DDAH1
aminoglycan catabolic process (GO:0006026)	1/32	0.319551	0.407185	0.390208	0	0	2.67417	3.05079	AGRN
positive regulation of myeloid leukocyte differentiation (GO:0002763)	1/32	0.319551	0.407185	0.390208	0	0	2.67417	3.05079	CD4
cell morphogenesis involved in neuron differentiation (GO:0048667)	2/97	0.323036	0.41103	0.386126	0	0	1.74692	1.97401	RAB10;PARD3
response to tumor necrosis factor (GO:0034612)	2/97	0.323036	0.41103	0.386126	0	0	1.74692	1.97401	ADAM10;CIB1
response to UV (GO:0009411)	2/98	0.327416	0.414563	0.382409	0	0	1.72864	1.93007	NEDD4;CAT
glycogen metabolic process (GO:0005977)	1/33	0.327696	0.414563	0.382409	0	0	2.59047	2.89011	RPS27A
positive regulation of cytokine-mediated signaling pathway (GO:0001961)	1/33	0.327696	0.414563	0.382409	0	0	2.59047	2.89011	HSPA1B
stem cell differentiation (GO:0048863)	1/33	0.327696	0.414563	0.382409	0	0	2.59047	2.89011	PTPRC
positive regulation of catalytic activity (GO:0043085)	1/33	0.327696	0.414563	0.382409	0	0	2.59047	2.89011	CIB1
positive regulation of nucleocytoplasmic transport (GO:0046824)	1/33	0.327696	0.414563	0.382409	0	0	2.59047	2.89011	NEDD4
regulation of intracellular protein transport (GO:0033157)	1/33	0.327696	0.414563	0.382409	0	0	2.59047	2.89011	PDCD10
positive regulation of organelle organization (GO:0010638)	1/33	0.327696	0.414563	0.382409	0	0	2.59047	2.89011	ANXA1
glycosaminoglycan biosynthetic process (GO:0006024)	2/99	0.331788	0.419001	0.377785	0	0	1.71073	1.88738	CHST11;AGRN
small GTPase mediated signal transduction (GO:0007264)	2/99	0.331788	0.419001	0.377785	0	0	1.71073	1.88738	NRAS;GRB2
peptidyl-serine modification (GO:0018209)	3/170	0.331917	0.419001	0.377785	0	0	1.49147	1.6449	CSNK1G3;CAB39;TGFBR1
regulation of interleukin-8 production (GO:0032677)	1/34	0.335743	0.420216	0.376528	0	0	2.51184	2.74145	HSPA1B
positive regulation of leukocyte migration (GO:0002687)	1/34	0.335743	0.420216	0.376528	0	0	2.51184	2.74145	ICAM1
negative regulation of cellular metabolic process (GO:0031324)	1/34	0.335743	0.420216	0.376528	0	0	2.51184	2.74145	SDCBP
positive regulation of muscle cell differentiation (GO:0051149)	1/34	0.335743	0.420216	0.376528	0	0	2.51184	2.74145	CDC42
regulation of wound healing (GO:0061041)	1/34	0.335743	0.420216	0.376528	0	0	2.51184	2.74145	ANXA1
regulation of JUN kinase activity (GO:0043506)	1/34	0.335743	0.420216	0.376528	0	0	2.51184	2.74145	DNAJA1
bone development (GO:0060348)	1/34	0.335743	0.420216	0.376528	0	0	2.51184	2.74145	PTPRC
ventricular cardiac muscle tissue morphogenesis (GO:0055010)	1/34	0.335743	0.420216	0.376528	0	0	2.51184	2.74145	TGFBR1
endoplasmic reticulum organization (GO:0007029)	1/34	0.335743	0.420216	0.376528	0	0	2.51184	2.74145	RAB10
anterior/posterior pattern specification (GO:0009952)	1/34	0.335743	0.420216	0.376528	0	0	2.51184	2.74145	TGFBR1
regulation of interferon-beta production (GO:0032648)	1/34	0.335743	0.420216	0.376528	0	0	2.51184	2.74145	FLOT1
macromolecule catabolic process (GO:0009057)	1/34	0.335743	0.420216	0.376528	0	0	2.51184	2.74145	NEDD4
cellular response to metal ion (GO:0071248)	2/100	0.336152	0.420429	0.376307	0	0	1.69319	1.8459	CLIC4;B2M
protein processing (GO:0016485)	2/101	0.340508	0.424972	0.37164	0	0	1.676	1.80558	SRGN;GGT1
cellular divalent inorganic cation homeostasis (GO:0072503)	2/101	0.340508	0.424972	0.37164	0	0	1.676	1.80558	LCK;SLC30A1
regulation of kinase activity (GO:0043549)	2/101	0.340508	0.424972	0.37164	0	0	1.676	1.80558	SLC9A3R1;CD4
negative regulation of cell-substrate adhesion (GO:0010812)	1/35	0.343694	0.42683	0.369745	0	0	2.43784	2.60362	RHOA
regulation of microtubule polymerization (GO:0031113)	1/35	0.343694	0.42683	0.369745	0	0	2.43784	2.60362	RAC1
regulation of endothelial cell apoptotic process (GO:2000351)	1/35	0.343694	0.42683	0.369745	0	0	2.43784	2.60362	ICAM1
endothelial cell migration (GO:0043542)	1/35	0.343694	0.42683	0.369745	0	0	2.43784	2.60362	RHOA
regulation of mitotic spindle organization (GO:0060236)	1/35	0.343694	0.42683	0.369745	0	0	2.43784	2.60362	HSPA1B
neural crest cell development (GO:0014032)	1/35	0.343694	0.42683	0.369745	0	0	2.43784	2.60362	PDCD6
sulfur compound catabolic process (GO:0044273)	1/35	0.343694	0.42683	0.369745	0	0	2.43784	2.60362	GGT1
protein acylation (GO:0043543)	1/36	0.351551	0.43353	0.362981	0	0	2.36807	2.47558	ZDHHC20
regulation of nitric-oxide synthase activity (GO:0050999)	1/36	0.351551	0.43353	0.362981	0	0	2.36807	2.47558	DDAH1
transferrin transport (GO:0033572)	1/36	0.351551	0.43353	0.362981	0	0	2.36807	2.47558	TFRC
positive regulation of signaling (GO:0023056)	1/36	0.351551	0.43353	0.362981	0	0	2.36807	2.47558	VAMP3
regulation of response to DNA damage stimulus (GO:2001020)	1/36	0.351551	0.43353	0.362981	0	0	2.36807	2.47558	UBE2N
mRNA catabolic process (GO:0006402)	1/36	0.351551	0.43353	0.362981	0	0	2.36807	2.47558	HSPA1B
ferric iron transport (GO:0015682)	1/36	0.351551	0.43353	0.362981	0	0	2.36807	2.47558	TFRC
epithelial cell migration (GO:0010631)	1/36	0.351551	0.43353	0.362981	0	0	2.36807	2.47558	RHOA
acylglycerol metabolic process (GO:0006639)	1/36	0.351551	0.43353	0.362981	0	0	2.36807	2.47558	APOC3
spermatid development (GO:0007286)	1/36	0.351551	0.43353	0.362981	0	0	2.36807	2.47558	CIB1
regulation of cellular response to stress (GO:0080135)	2/104	0.353521	0.435655	0.360857	0	0	1.62646	1.69121	HSPA8;HSPA1B
cellular response to lipid (GO:0071396)	3/178	0.358022	0.439716	0.356828	0	0	1.42271	1.46135	PTK7;MSN;RHOA
epithelial to mesenchymal transition (GO:0001837)	1/37	0.359314	0.439716	0.356828	0	0	2.30217	2.35641	TGFBR1
protein peptidyl-prolyl isomerization (GO:0000413)	1/37	0.359314	0.439716	0.356828	0	0	2.30217	2.35641	PPIA
regulation of DNA repair (GO:0006282)	1/37	0.359314	0.439716	0.356828	0	0	2.30217	2.35641	UBE2N
positive regulation of mitochondrial outer membrane permeabilization involved in apoptotic signaling pathway (GO:1901030)	1/37	0.359314	0.439716	0.356828	0	0	2.30217	2.35641	YWHAH
positive regulation of receptor activity (GO:2000273)	1/37	0.359314	0.439716	0.356828	0	0	2.30217	2.35641	ITGB1
positive regulation of axonogenesis (GO:0050772)	1/37	0.359314	0.439716	0.356828	0	0	2.30217	2.35641	RHOA
regulation of osteoclast differentiation (GO:0045670)	1/37	0.359314	0.439716	0.356828	0	0	2.30217	2.35641	UBASH3B
negative regulation of Ras protein signal transduction (GO:0046580)	1/37	0.359314	0.439716	0.356828	0	0	2.30217	2.35641	RASA2
nucleotide-excision repair, DNA incision, 5'-to lesion (GO:0006296)	1/37	0.359314	0.439716	0.356828	0	0	2.30217	2.35641	RPS27A
cellular response to starvation (GO:0009267)	2/107	0.366444	0.447238	0.349461	0	0	1.57975	1.58592	HSPA8;STK24
negative regulation of response to external stimulus (GO:0032102)	2/107	0.366444	0.447238	0.349461	0	0	1.57975	1.58592	ITCH;SMPDL3B
membrane depolarization during action potential (GO:0086010)	1/38	0.366984	0.447238	0.349461	0	0	2.23984	2.24529	YWHAH
DNA damage checkpoint (GO:0000077)	1/38	0.366984	0.447238	0.349461	0	0	2.23984	2.24529	TAOK1
positive regulation of DNA repair (GO:0045739)	1/38	0.366984	0.447238	0.349461	0	0	2.23984	2.24529	UBE2N
chemical homeostasis (GO:0048878)	1/38	0.366984	0.447238	0.349461	0	0	2.23984	2.24529	NEDD4L
nucleotide-excision repair (GO:0006289)	2/108	0.37073	0.451179	0.345651	0	0	1.56476	1.55269	UBE2N;RPS27A
negative regulation of hydrolase activity (GO:0051346)	2/108	0.37073	0.451179	0.345651	0	0	1.56476	1.55269	RDX;F11R
negative regulation of protein catabolic process (GO:0042177)	1/39	0.374563	0.453961	0.342981	0	0	2.18078	2.14152	TIMP1
skeletal muscle tissue development (GO:0007519)	1/39	0.374563	0.453961	0.342981	0	0	2.18078	2.14152	IGSF8
regulation of extrinsic apoptotic signaling pathway via death domain receptors (GO:1902041)	1/39	0.374563	0.453961	0.342981	0	0	2.18078	2.14152	ICAM1
positive regulation of phagocytosis (GO:0050766)	1/39	0.374563	0.453961	0.342981	0	0	2.18078	2.14152	DOCK2
mitotic DNA damage checkpoint (GO:0044773)	1/39	0.374563	0.453961	0.342981	0	0	2.18078	2.14152	TAOK1
DNA biosynthetic process (GO:0071897)	1/39	0.374563	0.453961	0.342981	0	0	2.18078	2.14152	PPIA
positive regulation of cysteine-type endopeptidase activity involved in apoptotic process (GO:0043280)	2/109	0.375004	0.454183	0.342769	0	0	1.55006	1.52033	LCK;PDCD6
positive regulation of establishment of protein localization to mitochondrion (GO:1903749)	2/110	0.379267	0.458618	0.338549	0	0	1.53563	1.48882	RAC2;YWHAH
cellular response to peptide hormone stimulus (GO:0071375)	2/110	0.379267	0.458618	0.338549	0	0	1.53563	1.48882	RAB10;RAB8B
negative regulation of transport (GO:0051051)	1/40	0.382052	0.458618	0.338549	0	0	2.12476	2.04444	PACSIN3
negative regulation of TOR signaling (GO:0032007)	1/40	0.382052	0.458618	0.338549	0	0	2.12476	2.04444	PDCD6
nucleotide-excision repair, DNA incision (GO:0033683)	1/40	0.382052	0.458618	0.338549	0	0	2.12476	2.04444	RPS27A
regulation of protein dephosphorylation (GO:0035304)	1/40	0.382052	0.458618	0.338549	0	0	2.12476	2.04444	PPP1R16B
positive regulation of mitotic nuclear division (GO:0045840)	1/40	0.382052	0.458618	0.338549	0	0	2.12476	2.04444	CD28
positive regulation of Ras protein signal transduction (GO:0046579)	1/40	0.382052	0.458618	0.338549	0	0	2.12476	2.04444	RAC1
positive regulation of mitotic cell cycle phase transition (GO:1901992)	1/40	0.382052	0.458618	0.338549	0	0	2.12476	2.04444	RDX
peptidyl-proline modification (GO:0018208)	1/40	0.382052	0.458618	0.338549	0	0	2.12476	2.04444	PPIA
negative regulation of catabolic process (GO:0009895)	1/40	0.382052	0.458618	0.338549	0	0	2.12476	2.04444	APOC3
negative regulation of cytokine-mediated signaling pathway (GO:0001960)	1/40	0.382052	0.458618	0.338549	0	0	2.12476	2.04444	PTPRC
regulation of intracellular transport (GO:0032386)	1/40	0.382052	0.458618	0.338549	0	0	2.12476	2.04444	LAMP1
regulation of phagocytosis (GO:0050764)	1/41	0.389451	0.464965	0.33258	0	0	2.07153	1.95349	DOCK2
mesenchymal cell differentiation (GO:0048762)	1/41	0.389451	0.464965	0.33258	0	0	2.07153	1.95349	TGFBR1
DNA duplex unwinding (GO:0032508)	1/41	0.389451	0.464965	0.33258	0	0	2.07153	1.95349	RPS27A
calcium-dependent cell-cell adhesion via plasma membrane cell adhesion molecules (GO:0016339)	1/41	0.389451	0.464965	0.33258	0	0	2.07153	1.95349	SELL
positive regulation of receptor-mediated endocytosis (GO:0048260)	1/41	0.389451	0.464965	0.33258	0	0	2.07153	1.95349	B2M
negative regulation of STAT cascade (GO:1904893)	1/41	0.389451	0.464965	0.33258	0	0	2.07153	1.95349	RTN4RL2
monocyte chemotaxis (GO:0002548)	1/41	0.389451	0.464965	0.33258	0	0	2.07153	1.95349	ANXA1
negative regulation of proteolysis (GO:0045861)	1/41	0.389451	0.464965	0.33258	0	0	2.07153	1.95349	TIMP1
protein complex assembly (GO:0006461)	3/189	0.393665	0.469678	0.3282	0	0	1.33782	1.24719	PDCD6;CD59;FERMT2
cellular response to calcium ion (GO:0071277)	1/42	0.396762	0.471456	0.326559	0	0	2.02091	1.86816	CLIC4
regulation of protein modification process (GO:0031399)	1/42	0.396762	0.471456	0.326559	0	0	2.02091	1.86816	PPP1R16B
cellular response to radiation (GO:0071478)	1/42	0.396762	0.471456	0.326559	0	0	2.02091	1.86816	GRB2
negative regulation of protein secretion (GO:0050709)	1/42	0.396762	0.471456	0.326559	0	0	2.02091	1.86816	SRGN
cellular response to retinoic acid (GO:0071300)	1/42	0.396762	0.471456	0.326559	0	0	2.02091	1.86816	PTK7
translesion synthesis (GO:0019985)	1/42	0.396762	0.471456	0.326559	0	0	2.02091	1.86816	RPS27A
cellular response to oxidative stress (GO:0034599)	2/115	0.400391	0.475447	0.322897	0	0	1.46731	1.34305	CAT;HSPA1B
negative regulation of protein metabolic process (GO:0051248)	1/43	0.403986	0.478104	0.320477	0	0	1.97269	1.788	FLOT2
membrane depolarization (GO:0051899)	1/43	0.403986	0.478104	0.320477	0	0	1.97269	1.788	YWHAH
RNA catabolic process (GO:0006401)	1/43	0.403986	0.478104	0.320477	0	0	1.97269	1.788	HSPA1B
protein transmembrane import into intracellular organelle (GO:0044743)	1/43	0.403986	0.478104	0.320477	0	0	1.97269	1.788	RAB8B
digestive tract development (GO:0048565)	1/43	0.403986	0.478104	0.320477	0	0	1.97269	1.788	ITGA6
regulation of macroautophagy (GO:0016241)	2/116	0.404576	0.478481	0.320135	0	0	1.45436	1.31608	NEDD4;GNAI3
cellular response to tumor necrosis factor (GO:0071356)	3/194	0.409709	0.484226	0.314952	0	0	1.30247	1.1622	TNFRSF8;CIB1;RPS27A
cholesterol transport (GO:0030301)	1/44	0.411123	0.484273	0.31491	0	0	1.92671	1.71258	APOC3
adherens junction organization (GO:0034332)	1/44	0.411123	0.484273	0.31491	0	0	1.92671	1.71258	RAB8B
negative regulation of immune system process (GO:0002683)	1/44	0.411123	0.484273	0.31491	0	0	1.92671	1.71258	SMPDL3B
positive regulation of macroautophagy (GO:0016239)	1/44	0.411123	0.484273	0.31491	0	0	1.92671	1.71258	GNAI3
positive regulation of interleukin-8 production (GO:0032757)	1/44	0.411123	0.484273	0.31491	0	0	1.92671	1.71258	HSPA1B
regulation of phosphorylation (GO:0042325)	2/119	0.417047	0.490922	0.308988	0	0	1.41686	1.23912	SDCBP;ITGA6
protein complex subunit organization (GO:0071822)	1/45	0.418176	0.491594	0.308393	0	0	1.88283	1.64155	TGFBR1
negative regulation of ossification (GO:0030279)	1/45	0.418176	0.491594	0.308393	0	0	1.88283	1.64155	SRGN
protein complex disassembly (GO:0043241)	1/46	0.425145	0.496968	0.303672	0	0	1.8409	1.57457	TSG101
regulation of G1/S transition of mitotic cell cycle (GO:2000045)	1/46	0.425145	0.496968	0.303672	0	0	1.8409	1.57457	RDX
protein methylation (GO:0006479)	1/46	0.425145	0.496968	0.303672	0	0	1.8409	1.57457	HSPA8
cartilage development (GO:0051216)	1/46	0.425145	0.496968	0.303672	0	0	1.8409	1.57457	CD44
pyruvate metabolic process (GO:0006090)	1/46	0.425145	0.496968	0.303672	0	0	1.8409	1.57457	BSG
icosanoid metabolic process (GO:0006690)	1/46	0.425145	0.496968	0.303672	0	0	1.8409	1.57457	GGT1
aminoglycan biosynthetic process (GO:0006023)	1/46	0.425145	0.496968	0.303672	0	0	1.8409	1.57457	AGRN
regulation of DNA metabolic process (GO:0051052)	1/46	0.425145	0.496968	0.303672	0	0	1.8409	1.57457	UBE2N
Golgi organization (GO:0007030)	2/121	0.425287	0.496968	0.303672	0	0	1.3929	1.19092	CDC42;PDCD10
sulfur compound biosynthetic process (GO:0044272)	2/122	0.429385	0.501423	0.299795	0	0	1.38122	1.16769	CHST11;GGT1
negative regulation of I-kappaB kinase/NF-kappaB signaling (GO:0043124)	1/47	0.43203	0.502845	0.298566	0	0	1.80079	1.51133	RHOH
peptide cross-linking (GO:0018149)	1/47	0.43203	0.502845	0.298566	0	0	1.80079	1.51133	ANXA1
negative regulation of cellular biosynthetic process (GO:0031327)	1/47	0.43203	0.502845	0.298566	0	0	1.80079	1.51133	APOC3
negative regulation of JAK-STAT cascade (GO:0046426)	1/47	0.43203	0.502845	0.298566	0	0	1.80079	1.51133	RTN4RL2
positive regulation of gene expression, epigenetic (GO:0045815)	1/47	0.43203	0.502845	0.298566	0	0	1.80079	1.51133	ACTB
tumor necrosis factor-mediated signaling pathway (GO:0033209)	2/123	0.433467	0.504185	0.29741	0	0	1.36974	1.14502	TNFRSF8;RPS27A
platelet degranulation (GO:0002576)	2/124	0.437534	0.508243	0.293928	0	0	1.35844	1.12289	SRGN;TIMP1
dephosphorylation (GO:0016311)	2/124	0.437534	0.508243	0.293928	0	0	1.35844	1.12289	PPP1CB;PTPRC
negative regulation of mitotic cell cycle (GO:0045930)	1/48	0.438833	0.508411	0.293785	0	0	1.76238	1.45156	SLC9A3R1
regulation of epithelial cell migration (GO:0010632)	1/48	0.438833	0.508411	0.293785	0	0	1.76238	1.45156	GLIPR2
interstrand cross-link repair (GO:0036297)	1/48	0.438833	0.508411	0.293785	0	0	1.76238	1.45156	RPS27A
cellular response to mechanical stimulus (GO:0071260)	1/48	0.438833	0.508411	0.293785	0	0	1.76238	1.45156	TNFRSF8
negative regulation of multicellular organismal process (GO:0051241)	2/125	0.441585	0.511263	0.291356	0	0	1.34733	1.10129	APOC3;TIMP1
non-recombinational repair (GO:0000726)	1/49	0.445555	0.513907	0.289116	0	0	1.72558	1.39502	UBE2N
glutathione metabolic process (GO:0006749)	1/49	0.445555	0.513907	0.289116	0	0	1.72558	1.39502	GGT1
regulation of megakaryocyte differentiation (GO:0045652)	1/49	0.445555	0.513907	0.289116	0	0	1.72558	1.39502	CIB1
positive regulation of response to DNA damage stimulus (GO:2001022)	1/49	0.445555	0.513907	0.289116	0	0	1.72558	1.39502	UBE2N
regulation of release of sequestered calcium ion into cytosol (GO:0051279)	1/49	0.445555	0.513907	0.289116	0	0	1.72558	1.39502	UBASH3B
G2/M transition of mitotic cell cycle (GO:0000086)	2/126	0.445619	0.513907	0.289116	0	0	1.3364	1.0802	PPP1CB;RPS27A
protein lipidation (GO:0006497)	2/127	0.449638	0.517863	0.285785	0	0	1.32564	1.0596	ZDHHC20;RTN4RL2
cell cycle G2/M phase transition (GO:0044839)	2/127	0.449638	0.517863	0.285785	0	0	1.32564	1.0596	PPP1CB;RPS27A
regulation of bone mineralization (GO:0030500)	1/50	0.452197	0.518775	0.285021	0	0	1.69028	1.34147	SRGN
myeloid leukocyte differentiation (GO:0002573)	1/50	0.452197	0.518775	0.285021	0	0	1.69028	1.34147	CDC42
positive regulation of JUN kinase activity (GO:0043507)	1/50	0.452197	0.518775	0.285021	0	0	1.69028	1.34147	TAOK1
wound healing (GO:0042060)	1/50	0.452197	0.518775	0.285021	0	0	1.69028	1.34147	TGFBR1
heart morphogenesis (GO:0003007)	1/50	0.452197	0.518775	0.285021	0	0	1.69028	1.34147	TGFBR1
double-strand break repair via nonhomologous end joining (GO:0006303)	1/50	0.452197	0.518775	0.285021	0	0	1.69028	1.34147	UBE2N
regulation of mRNA stability (GO:0043488)	2/128	0.45364	0.520091	0.28392	0	0	1.31505	1.03948	HSPA8;RPS27A
coenzyme metabolic process (GO:0006732)	1/51	0.45876	0.525619	0.279329	0	0	1.65639	1.2907	PDZD11
proteasome-mediated ubiquitin-dependent protein catabolic process (GO:0043161)	4/291	0.459855	0.526532	0.278576	0	0	1.15496	0.897219	ITCH;NEDD4;NEDD4L;RPS27A
protein glycosylation (GO:0006486)	2/130	0.461595	0.528179	0.277219	0	0	1.29437	1.00064	ARF4;DAG1
chemokine-mediated signaling pathway (GO:0070098)	1/52	0.465244	0.53132	0.274644	0	0	1.62383	1.24254	CIB1
positive regulation of nervous system development (GO:0051962)	1/52	0.465244	0.53132	0.274644	0	0	1.62383	1.24254	PARD3
positive regulation of mitotic cell cycle (GO:0045931)	1/52	0.465244	0.53132	0.274644	0	0	1.62383	1.24254	CD28
regulation of translation (GO:0006417)	3/213	0.469328	0.535464	0.27127	0	0	1.18347	0.895244	CYFIP2;CYFIP1;CD28
cellular response to hypoxia (GO:0071456)	2/132	0.469481	0.535464	0.27127	0	0	1.27433	0.963553	UBE2D2;RPS27A
positive regulation of phosphatidylinositol 3-kinase signaling (GO:0014068)	1/53	0.471651	0.536896	0.27011	0	0	1.59252	1.1968	NEDD4
neutrophil chemotaxis (GO:0030593)	1/53	0.471651	0.536896	0.27011	0	0	1.59252	1.1968	ITGB2
positive regulation of protein import into nucleus (GO:0042307)	1/53	0.471651	0.536896	0.27011	0	0	1.59252	1.1968	TGFBR1
positive regulation of cytosolic calcium ion concentration (GO:0007204)	2/133	0.473399	0.538189	0.269065	0	0	1.26453	0.945641	CXCR4;CD55
cellular response to organic substance (GO:0071310)	2/133	0.473399	0.538189	0.269065	0	0	1.26453	0.945641	CXCR4;CIB1
action potential (GO:0001508)	1/54	0.477982	0.542699	0.265441	0	0	1.56239	1.15333	YWHAH
glycosphingolipid metabolic process (GO:0006687)	1/54	0.477982	0.542699	0.265441	0	0	1.56239	1.15333	STS
regulation of axonogenesis (GO:0050770)	1/55	0.484237	0.549446	0.260075	0	0	1.53338	1.11198	RHOA
regulation of cytosolic calcium ion concentration (GO:0051480)	2/137	0.488893	0.554373	0.256198	0	0	1.22682	0.877924	CXCR4;CD55
chromosome organization (GO:0051276)	1/56	0.490417	0.554672	0.255964	0	0	1.50542	1.07261	RPS27A
anion transport (GO:0006820)	1/56	0.490417	0.554672	0.255964	0	0	1.50542	1.07261	SLC13A4
regulation of BMP signaling pathway (GO:0030510)	1/56	0.490417	0.554672	0.255964	0	0	1.50542	1.07261	ITGA3
autophagosome organization (GO:1905037)	1/56	0.490417	0.554672	0.255964	0	0	1.50542	1.07261	RAB35
chloride transmembrane transport (GO:1902476)	1/57	0.496523	0.559781	0.251982	0	0	1.47847	1.03511	CLIC4
I-kappaB kinase/NF-kappaB signaling (GO:0007249)	1/57	0.496523	0.559781	0.251982	0	0	1.47847	1.03511	RPS27A
regulation of neurogenesis (GO:0050767)	1/57	0.496523	0.559781	0.251982	0	0	1.47847	1.03511	YWHAH
protein homotetramerization (GO:0051289)	1/57	0.496523	0.559781	0.251982	0	0	1.47847	1.03511	CAT
response to retinoic acid (GO:0032526)	1/57	0.496523	0.559781	0.251982	0	0	1.47847	1.03511	PTK7
autophagosome assembly (GO:0000045)	1/58	0.502557	0.565497	0.247569	0	0	1.45245	0.999355	RAB35
neutrophil migration (GO:1990266)	1/58	0.502557	0.565497	0.247569	0	0	1.45245	0.999355	ITGB2
sodium ion transport (GO:0006814)	1/58	0.502557	0.565497	0.247569	0	0	1.45245	0.999355	NEDD4L
double-strand break repair (GO:0006302)	2/141	0.504101	0.566872	0.246515	0	0	1.19127	0.815995	UBE2N;CIB1
positive regulation of macromolecule biosynthetic process (GO:0010557)	2/142	0.507857	0.570731	0.243568	0	0	1.1827	0.801345	CD28;SVIP
cell chemotaxis (GO:0060326)	1/60	0.514409	0.577358	0.238555	0	0	1.40308	0.932675	RHOG
muscle organ development (GO:0007517)	1/60	0.514409	0.577358	0.238555	0	0	1.40308	0.932675	UTRN
positive regulation of leukocyte chemotaxis (GO:0002690)	1/61	0.52023	0.582406	0.234774	0	0	1.37962	0.901562	ADAM10
glycosaminoglycan metabolic process (GO:0030203)	1/61	0.52023	0.582406	0.234774	0	0	1.37962	0.901562	AGRN
negative regulation of MAP kinase activity (GO:0043407)	1/61	0.52023	0.582406	0.234774	0	0	1.37962	0.901562	DNAJA1
positive regulation of cellular amide metabolic process (GO:0034250)	1/61	0.52023	0.582406	0.234774	0	0	1.37962	0.901562	CD28
skeletal system development (GO:0001501)	2/146	0.522695	0.584794	0.232997	0	0	1.14961	0.745819	TGFBR1;CD44
positive regulation of type I interferon production (GO:0032481)	1/62	0.525981	0.585864	0.232203	0	0	1.35694	0.871819	FLOT1
negative regulation of G2/M transition of mitotic cell cycle (GO:0010972)	1/62	0.525981	0.585864	0.232203	0	0	1.35694	0.871819	RPS27A
negative regulation of intrinsic apoptotic signaling pathway (GO:2001243)	1/62	0.525981	0.585864	0.232203	0	0	1.35694	0.871819	DNAJA1
cellular amide metabolic process (GO:0043603)	1/62	0.525981	0.585864	0.232203	0	0	1.35694	0.871819	PDZD11
DNA damage response, signal transduction by p53 class mediator resulting in cell cycle arrest (GO:0006977)	1/62	0.525981	0.585864	0.232203	0	0	1.35694	0.871819	RPS27A
negative regulation of peptidase activity (GO:0010466)	1/62	0.525981	0.585864	0.232203	0	0	1.35694	0.871819	TIMP1
establishment of protein localization to organelle (GO:0072594)	1/62	0.525981	0.585864	0.232203	0	0	1.35694	0.871819	LAMP1
regulated exocytosis (GO:0045055)	2/148	0.530002	0.58997	0.22917	0	0	1.13375	0.719789	SRGN;TIMP1
kidney development (GO:0001822)	1/63	0.531663	0.590327	0.228908	0	0	1.33498	0.84337	TGFBR1
adenylate cyclase-inhibiting G-protein coupled receptor signaling pathway (GO:0007193)	1/63	0.531663	0.590327	0.228908	0	0	1.33498	0.84337	GNAI3
negative regulation of dephosphorylation (GO:0035305)	1/63	0.531663	0.590327	0.228908	0	0	1.33498	0.84337	PPP1R16B
signal transduction involved in mitotic G1 DNA damage checkpoint (GO:0072431)	1/63	0.531663	0.590327	0.228908	0	0	1.33498	0.84337	RPS27A
inorganic anion transmembrane transport (GO:0098661)	1/64	0.537277	0.595809	0.224893	0	0	1.31373	0.816141	CLIC4
glycerophospholipid metabolic process (GO:0006650)	1/64	0.537277	0.595809	0.224893	0	0	1.31373	0.816141	SERINC5
glycolipid metabolic process (GO:0006664)	1/65	0.542824	0.600448	0.221524	0	0	1.29313	0.790065	STS
regulation of JAK-STAT cascade (GO:0046425)	1/65	0.542824	0.600448	0.221524	0	0	1.29313	0.790065	RTN4RL2
DNA synthesis involved in DNA repair (GO:0000731)	1/65	0.542824	0.600448	0.221524	0	0	1.29313	0.790065	RPS27A
regulation of cell division (GO:0051302)	1/65	0.542824	0.600448	0.221524	0	0	1.29313	0.790065	CIB1
spermatogenesis (GO:0007283)	2/153	0.547934	0.604991	0.218251	0	0	1.09593	0.659311	RACGAP1;GGT1
cellular response to light stimulus (GO:0071482)	1/66	0.548305	0.604991	0.218251	0	0	1.27317	0.76508	NEDD4
intracellular steroid hormone receptor signaling pathway (GO:0030518)	1/66	0.548305	0.604991	0.218251	0	0	1.27317	0.76508	NEDD4
positive regulation of cellular protein localization (GO:1903829)	1/66	0.548305	0.604991	0.218251	0	0	1.27317	0.76508	PDCD10
male gamete generation (GO:0048232)	2/154	0.551463	0.608094	0.216029	0	0	1.08866	0.647952	RACGAP1;GGT1
positive regulation of synaptic transmission (GO:0050806)	1/67	0.553721	0.608678	0.215612	0	0	1.25382	0.741126	FLOT1
regulation of TOR signaling (GO:0032006)	1/67	0.553721	0.608678	0.215612	0	0	1.25382	0.741126	PDCD6
extrinsic apoptotic signaling pathway (GO:0097191)	1/67	0.553721	0.608678	0.215612	0	0	1.25382	0.741126	CIB1
insulin receptor signaling pathway (GO:0008286)	1/67	0.553721	0.608678	0.215612	0	0	1.25382	0.741126	GRB2
cellular response to UV (GO:0034644)	1/67	0.553721	0.608678	0.215612	0	0	1.25382	0.741126	NEDD4
response to lipopolysaccharide (GO:0032496)	2/155	0.554972	0.609673	0.214903	0	0	1.08149	0.636823	TNFRSF8;RHOA
negative regulation of cysteine-type endopeptidase activity involved in apoptotic process (GO:0043154)	1/68	0.559072	0.612648	0.212789	0	0	1.23504	0.71815	CD44
response to interferon-gamma (GO:0034341)	1/68	0.559072	0.612648	0.212789	0	0	1.23504	0.71815	IFITM2
regulation of endopeptidase activity (GO:0052548)	1/68	0.559072	0.612648	0.212789	0	0	1.23504	0.71815	TIMP1
peptidyl-threonine phosphorylation (GO:0018107)	1/68	0.559072	0.612648	0.212789	0	0	1.23504	0.71815	TGFBR1
regulation of endothelial cell migration (GO:0010594)	1/69	0.564359	0.617289	0.209511	0	0	1.21682	0.696099	PDCD6
positive regulation of neurogenesis (GO:0050769)	1/69	0.564359	0.617289	0.209511	0	0	1.21682	0.696099	RHOA
negative regulation of cell cycle G2/M phase transition (GO:1902750)	1/69	0.564359	0.617289	0.209511	0	0	1.21682	0.696099	RPS27A
positive regulation of cellular biosynthetic process (GO:0031328)	2/159	0.568815	0.621075	0.206856	0	0	1.05372	0.59451	DDAH1;CD28
positive regulation of endothelial cell migration (GO:0010595)	1/70	0.569583	0.621075	0.206856	0	0	1.19912	0.674928	PDCD6
positive regulation of proteasomal ubiquitin-dependent protein catabolic process (GO:0032436)	1/70	0.569583	0.621075	0.206856	0	0	1.19912	0.674928	HSPA1B
negative regulation of developmental process (GO:0051093)	1/70	0.569583	0.621075	0.206856	0	0	1.19912	0.674928	TIMP1
calcium-mediated signaling (GO:0019722)	1/70	0.569583	0.621075	0.206856	0	0	1.19912	0.674928	CXCR4
phosphatidylcholine metabolic process (GO:0046470)	1/71	0.574744	0.625541	0.203744	0	0	1.18193	0.65459	SLC44A1
recombinational repair (GO:0000725)	1/71	0.574744	0.625541	0.203744	0	0	1.18193	0.65459	UBE2N
negative regulation of ubiquitin-protein ligase activity involved in mitotic cell cycle (GO:0051436)	1/71	0.574744	0.625541	0.203744	0	0	1.18193	0.65459	RPS27A
negative regulation of cysteine-type endopeptidase activity (GO:2000117)	1/72	0.579844	0.629535	0.20098	0	0	1.16523	0.635044	CD44
SCF-dependent proteasomal ubiquitin-dependent protein catabolic process (GO:0031146)	1/72	0.579844	0.629535	0.20098	0	0	1.16523	0.635044	RPS27A
regulation of ubiquitin-protein ligase activity involved in mitotic cell cycle (GO:0051439)	1/72	0.579844	0.629535	0.20098	0	0	1.16523	0.635044	RPS27A
negative regulation of cell cycle (GO:0045786)	1/72	0.579844	0.629535	0.20098	0	0	1.16523	0.635044	SLC9A3R1
transcription-coupled nucleotide-excision repair (GO:0006283)	1/73	0.584883	0.633054	0.198559	0	0	1.14898	0.61625	RPS27A
regulation of peptide hormone secretion (GO:0090276)	1/73	0.584883	0.633054	0.198559	0	0	1.14898	0.61625	RAP1A
nucleic acid phosphodiester bond hydrolysis (GO:0090305)	1/73	0.584883	0.633054	0.198559	0	0	1.14898	0.61625	RPS27A
canonical Wnt signaling pathway (GO:0060070)	1/73	0.584883	0.633054	0.198559	0	0	1.14898	0.61625	PTK7
positive regulation of proteasomal protein catabolic process (GO:1901800)	1/73	0.584883	0.633054	0.198559	0	0	1.14898	0.61625	HSPA1B
regulation of gene expression, epigenetic (GO:0040029)	1/74	0.589862	0.637268	0.195678	0	0	1.13319	0.598172	ACTB
regulation of G-protein coupled receptor protein signaling pathway (GO:0008277)	1/74	0.589862	0.637268	0.195678	0	0	1.13319	0.598172	GRK6
mitotic nuclear division (GO:0140014)	1/74	0.589862	0.637268	0.195678	0	0	1.13319	0.598172	RHOA
negative regulation of phosphorylation (GO:0042326)	1/75	0.594781	0.641795	0.192603	0	0	1.11782	0.580775	CIB1
C-terminal protein lipidation (GO:0006501)	1/75	0.594781	0.641795	0.192603	0	0	1.11782	0.580775	RTN4RL2
double-strand break repair via homologous recombination (GO:0000724)	1/76	0.599642	0.645853	0.189866	0	0	1.10286	0.564026	UBE2N
nucleic acid-templated transcription (GO:0097659)	1/76	0.599642	0.645853	0.189866	0	0	1.10286	0.564026	DTX1
positive regulation of ubiquitin-protein ligase activity involved in regulation of mitotic cell cycle transition (GO:0051437)	1/76	0.599642	0.645853	0.189866	0	0	1.10286	0.564026	RPS27A
negative regulation of ubiquitin protein ligase activity (GO:1904667)	1/77	0.604444	0.65023	0.186933	0	0	1.08829	0.547895	RPS27A
response to ionizing radiation (GO:0010212)	1/77	0.604444	0.65023	0.186933	0	0	1.08829	0.547895	GRB2
positive regulation of translation (GO:0045727)	1/78	0.60919	0.654535	0.184067	0	0	1.0741	0.532353	CD28
negative regulation of inflammatory response (GO:0050728)	1/78	0.60919	0.654535	0.184067	0	0	1.0741	0.532353	SMPDL3B
negative regulation of mitotic cell cycle phase transition (GO:1901991)	1/79	0.613878	0.658367	0.181532	0	0	1.06028	0.517372	RPS27A
anaphase-promoting complex-dependent catabolic process (GO:0031145)	1/79	0.613878	0.658367	0.181532	0	0	1.06028	0.517372	RPS27A
activation of cysteine-type endopeptidase activity involved in apoptotic process (GO:0006919)	1/79	0.613878	0.658367	0.181532	0	0	1.06028	0.517372	LCK
peptide biosynthetic process (GO:0043043)	2/174	0.617937	0.661724	0.179323	0	0	0.961093	0.46264	GGT1;RPS27A
spindle assembly (GO:0051225)	1/80	0.61851	0.661724	0.179323	0	0	1.0468	0.502927	RHOA
NIK/NF-kappaB signaling (GO:0038061)	1/80	0.61851	0.661724	0.179323	0	0	1.0468	0.502927	RPS27A
cellular response to hormone stimulus (GO:0032870)	1/80	0.61851	0.661724	0.179323	0	0	1.0468	0.502927	RDX
post-translational protein modification (GO:0043687)	4/357	0.620175	0.663101	0.17842	0	0	0.935833	0.447098	STS;ADAM10;TIMP1;MFGE8
positive regulation of protein targeting to mitochondrion (GO:1903955)	1/81	0.623088	0.665408	0.176912	0	0	1.03367	0.488994	RAC2
protein catabolic process (GO:0030163)	1/81	0.623088	0.665408	0.176912	0	0	1.03367	0.488994	HSPA8
regulation of angiogenesis (GO:0045765)	2/177	0.627232	0.666599	0.176135	0	0	0.944473	0.440538	ITGB1;PDCD6
DNA damage response, signal transduction by p53 class mediator (GO:0030330)	1/82	0.62761	0.666599	0.176135	0	0	1.02085	0.47555	RPS27A
negative regulation of NF-kappaB transcription factor activity (GO:0032088)	1/82	0.62761	0.666599	0.176135	0	0	1.02085	0.47555	ITCH
mitotic sister chromatid segregation (GO:0000070)	1/82	0.62761	0.666599	0.176135	0	0	1.02085	0.47555	KIF23
positive regulation of ubiquitin protein ligase activity (GO:1904668)	1/82	0.62761	0.666599	0.176135	0	0	1.02085	0.47555	RPS27A
positive regulation of DNA metabolic process (GO:0051054)	1/82	0.62761	0.666599	0.176135	0	0	1.02085	0.47555	UBE2N
C-terminal protein amino acid modification (GO:0018410)	1/82	0.62761	0.666599	0.176135	0	0	1.02085	0.47555	RTN4RL2
negative regulation of binding (GO:0051100)	1/82	0.62761	0.666599	0.176135	0	0	1.02085	0.47555	ACTB
positive regulation of cell cycle arrest (GO:0071158)	1/82	0.62761	0.666599	0.176135	0	0	1.02085	0.47555	RPS27A
negative regulation of endopeptidase activity (GO:0010951)	1/83	0.632078	0.670536	0.173578	0	0	1.00835	0.462573	TIMP1
positive regulation of homeostatic process (GO:0032846)	1/83	0.632078	0.670536	0.173578	0	0	1.00835	0.462573	HSPA1B
cellular response to molecule of bacterial origin (GO:0071219)	1/84	0.636493	0.674813	0.170816	0	0	0.996153	0.450043	RHOA
calcium ion homeostasis (GO:0055074)	1/87	0.649424	0.687695	0.162604	0	0	0.961257	0.414945	SLC30A1
positive regulation of protein ubiquitination involved in ubiquitin-dependent protein catabolic process (GO:2000060)	1/87	0.649424	0.687695	0.162604	0	0	0.961257	0.414945	RPS27A
regulation of protein targeting to mitochondrion (GO:1903214)	1/88	0.653632	0.691734	0.160061	0	0	0.950159	0.404018	RAC2
SRP-dependent cotranslational protein targeting to membrane (GO:0006614)	1/89	0.657789	0.695298	0.157829	0	0	0.939314	0.393451	RPS27A
peptidyl-threonine modification (GO:0018210)	1/89	0.657789	0.695298	0.157829	0	0	0.939314	0.393451	TGFBR1
protein tetramerization (GO:0051262)	1/90	0.661897	0.69922	0.155386	0	0	0.928713	0.383229	CAT
lipid transport (GO:0006869)	1/91	0.665955	0.701404	0.154032	0	0	0.918347	0.373338	APOC3
cellular response to acid chemical (GO:0071229)	1/91	0.665955	0.701404	0.154032	0	0	0.918347	0.373338	PTK7
cellular response to lipopolysaccharide (GO:0071222)	1/91	0.665955	0.701404	0.154032	0	0	0.918347	0.373338	RHOA
phospholipase C-activating G-protein coupled receptor signaling pathway (GO:0007200)	1/91	0.665955	0.701404	0.154032	0	0	0.918347	0.373338	GNA14
protein-DNA complex assembly (GO:0065004)	1/91	0.665955	0.701404	0.154032	0	0	0.918347	0.373338	RPS27A
DNA repair (GO:0006281)	3/288	0.671833	0.707171	0.150475	0	0	0.868689	0.345517	UBE2N;CIB1;RPS27A
cotranslational protein targeting to membrane (GO:0006613)	1/93	0.673928	0.708722	0.149524	0	0	0.898292	0.354495	RPS27A
chemical synaptic transmission (GO:0007268)	3/289	0.674111	0.708722	0.149524	0	0	0.865607	0.341361	SDCBP;CNP;SLC1A4
proteolysis (GO:0006508)	3/291	0.678634	0.713051	0.146879	0	0	0.859507	0.333208	SRGN;UBE2N;GGT1
epithelial cell differentiation (GO:0030855)	1/96	0.685532	0.71987	0.142746	0	0	0.869792	0.328399	RAB10
mRNA metabolic process (GO:0016071)	1/97	0.689308	0.722973	0.140878	0	0	0.860688	0.320234	HSPA1B
protein targeting to ER (GO:0045047)	1/97	0.689308	0.722973	0.140878	0	0	0.860688	0.320234	RPS27A
regulation of insulin secretion (GO:0050796)	1/98	0.693039	0.725589	0.139309	0	0	0.851772	0.312318	RAP1A
histone modification (GO:0016570)	1/98	0.693039	0.725589	0.139309	0	0	0.851772	0.312318	UBE2N
response to molecule of bacterial origin (GO:0002237)	1/98	0.693039	0.725589	0.139309	0	0	0.851772	0.312318	TNFRSF8
steroid metabolic process (GO:0008202)	1/99	0.696725	0.729015	0.137263	0	0	0.843037	0.304644	STS
regulation of gene expression (GO:0010468)	11/1037	0.700141	0.731696	0.13567	0	0	0.880976	0.314045	PDCD10;RDX;CD28;RHOH;MSN;FLOT2;DIP2A;SNF8;EZR;HSPA1B;TGFBR1
regulation of lipid metabolic process (GO:0019216)	1/100	0.700367	0.731696	0.13567	0	0	0.834479	0.2972	APOC3
regulation of autophagy (GO:0010506)	2/203	0.700533	0.731696	0.13567	0	0	0.82121	0.29228	NEDD4;SVIP
metal ion transport (GO:0030001)	1/101	0.703966	0.73441	0.134061	0	0	0.826092	0.289979	NEDD4L
intrinsic apoptotic signaling pathway (GO:0097193)	1/101	0.703966	0.73441	0.134061	0	0	0.826092	0.289979	STK24
protein import into nucleus (GO:0006606)	1/103	0.711034	0.741345	0.12998	0	0	0.809812	0.276174	DAG1
monovalent inorganic cation transport (GO:0015672)	1/104	0.714505	0.743643	0.128635	0	0	0.801909	0.269574	NEDD4L
peptide metabolic process (GO:0006518)	1/104	0.714505	0.743643	0.128635	0	0	0.801909	0.269574	HSPA8
positive regulation of lymphocyte activation (GO:0051251)	1/104	0.714505	0.743643	0.128635	0	0	0.801909	0.269574	LCK
response to endoplasmic reticulum stress (GO:0034976)	1/106	0.721323	0.749853	0.125024	0	0	0.786555	0.256942	FLOT1
fatty acid metabolic process (GO:0006631)	1/106	0.721323	0.749853	0.125024	0	0	0.786555	0.256942	GGT1
circulatory system development (GO:0072359)	1/109	0.731247	0.759273	0.119602	0	0	0.764589	0.239319	TGFBR1
regulation of Wnt signaling pathway (GO:0030111)	1/109	0.731247	0.759273	0.119602	0	0	0.764589	0.239319	ITGA3
viral gene expression (GO:0019080)	1/110	0.734477	0.762176	0.117945	0	0	0.757536	0.233773	RPS27A
nuclear-transcribed mRNA catabolic process, nonsense-mediated decay (GO:0000184)	1/112	0.740819	0.768306	0.114466	0	0	0.743811	0.223142	RPS27A
viral transcription (GO:0019083)	1/113	0.743934	0.769776	0.113635	0	0	0.737132	0.218046	RPS27A
positive regulation of developmental process (GO:0051094)	1/113	0.743934	0.769776	0.113635	0	0	0.737132	0.218046	TFRC
positive regulation of canonical Wnt signaling pathway (GO:0090263)	1/113	0.743934	0.769776	0.113635	0	0	0.737132	0.218046	RPS27A
mitotic cell cycle phase transition (GO:0044772)	2/221	0.743986	0.769776	0.113635	0	0	0.75302	0.222693	PPP1CB;RPS27A
protein O-linked glycosylation (GO:0006493)	1/115	0.750052	0.775142	0.110619	0	0	0.724126	0.208268	DAG1
negative regulation of cell growth (GO:0030308)	1/115	0.750052	0.775142	0.110619	0	0	0.724126	0.208268	HSPA1B
negative regulation of gene expression (GO:0010629)	6/618	0.751623	0.77631	0.109965	0	0	0.805731	0.230053	HSPA8;PDCD10;CD28;FLOT2;DIP2A;HSPA1B
sphingolipid metabolic process (GO:0006665)	1/116	0.753056	0.776879	0.109647	0	0	0.717793	0.203577	STS
chromatin remodeling (GO:0006338)	1/116	0.753056	0.776879	0.109647	0	0	0.717793	0.203577	ACTB
cellular response to DNA damage stimulus (GO:0006974)	3/329	0.755869	0.779324	0.108282	0	0	0.757838	0.212109	TAOK1;GRB2;CIB1
calcium ion transport (GO:0006816)	1/118	0.758957	0.78205	0.106766	0	0	0.705451	0.194571	SLC3A2
negative regulation of growth (GO:0045926)	1/120	0.764717	0.787525	0.103736	0	0	0.693524	0.186037	HSPA1B
cellular calcium ion homeostasis (GO:0006874)	1/123	0.773102	0.795694	0.0992539	0	0	0.676367	0.174059	SLC30A1
organic anion transport (GO:0015711)	1/124	0.77583	0.798036	0.0979778	0	0	0.670834	0.170272	SLC9A3R1
anterograde trans-synaptic signaling (GO:0098916)	2/240	0.783902	0.805867	0.0937364	0	0	0.692231	0.168539	SDCBP;CNP
positive regulation of mitochondrion organization (GO:0010822)	1/128	0.78642	0.807985	0.0925969	0	0	0.649573	0.156069	RAC2
regulation of macromolecule metabolic process (GO:0060255)	1/129	0.788989	0.810151	0.091434	0	0	0.644466	0.15274	FLOT1
muscle contraction (GO:0006936)	1/137	0.808461	0.829662	0.0810988	0	0	0.606309	0.128915	UTRN
regulation of signal transduction by p53 class mediator (GO:1901796)	1/138	0.810766	0.831542	0.0801156	0	0	0.601852	0.126254	RPS27A
neuron differentiation (GO:0030182)	1/139	0.813043	0.833393	0.0791504	0	0	0.597461	0.123657	TGFBR1
response to lipid (GO:0033993)	1/140	0.815293	0.833757	0.0789603	0	0	0.593132	0.121123	TNFRSF8
negative regulation of sequence-specific DNA binding transcription factor activity (GO:0043433)	1/140	0.815293	0.833757	0.0789603	0	0	0.593132	0.121123	ITCH
positive regulation of Wnt signaling pathway (GO:0030177)	1/140	0.815293	0.833757	0.0789603	0	0	0.593132	0.121123	RPS27A
inorganic cation transmembrane transport (GO:0098662)	1/140	0.815293	0.833757	0.0789603	0	0	0.593132	0.121123	SLC30A1
negative regulation of canonical Wnt signaling pathway (GO:0090090)	1/148	0.832347	0.850704	0.0702218	0	0	0.560624	0.102878	RPS27A
regulation of G2/M transition of mitotic cell cycle (GO:0010389)	1/149	0.834365	0.851778	0.0696737	0	0	0.556808	0.100829	RPS27A
heart development (GO:0007507)	1/149	0.834365	0.851778	0.0696737	0	0	0.556808	0.100829	TGFBR1
negative regulation of cell differentiation (GO:0045596)	1/150	0.836359	0.853319	0.0688887	0	0	0.553043	0.0988272	TGFBR1
positive regulation of nucleic acid-templated transcription (GO:1903508)	4/502	0.853674	0.870481	0.0602409	0	0	0.658395	0.104162	CD4;RHOG;TGFBR1;YWHAH
glycerophospholipid biosynthetic process (GO:0046474)	1/164	0.861892	0.878352	0.0563313	0	0	0.505181	0.0750825	SLC44A1
gene expression (GO:0010467)	3/411	0.871893	0.88803	0.0515726	0	0	0.602972	0.0826608	TSPAN5;DTX1;RPS27A
negative regulation of Wnt signaling pathway (GO:0030178)	1/174	0.877662	0.892873	0.0492104	0	0	0.475737	0.0620807	RPS27A
nuclear-transcribed mRNA catabolic process (GO:0000956)	1/174	0.877662	0.892873	0.0492104	0	0	0.475737	0.0620807	RPS27A
organonitrogen compound biosynthetic process (GO:1901566)	1/181	0.887621	0.902483	0.0445611	0	0	0.457073	0.054488	SLC44A1
phosphate-containing compound metabolic process (GO:0006796)	1/183	0.890315	0.9047	0.0434956	0	0	0.452004	0.0525139	PTPRC
regulation of mitotic cell cycle phase transition (GO:1901990)	1/184	0.891638	0.905203	0.0432542	0	0	0.449511	0.0515569	RPS27A
DNA metabolic process (GO:0006259)	2/314	0.891838	0.905203	0.0432542	0	0	0.526047	0.060217	UBE2N;RPS27A
cilium organization (GO:0044782)	1/192	0.901664	0.914649	0.0387457	0	0	0.430507	0.0445633	EHD1
negative regulation of transcription from RNA polymerase II promoter (GO:0000122)	4/565	0.908855	0.921413	0.0355457	0	0	0.582546	0.0556735	NEDD4;NEDD4L;EZR;RPS27A
rRNA metabolic process (GO:0016072)	1/200	0.910766	0.922819	0.0348836	0	0	0.413032	0.0386057	RPS27A
nervous system development (GO:0007399)	3/455	0.911493	0.923024	0.0347869	0	0	0.543038	0.0503241	IGSF8;TAOK1;SDCBP2
rRNA processing (GO:0006364)	1/202	0.912907	0.923925	0.0343632	0	0	0.40888	0.0372575	RPS27A
positive regulation of transcription, DNA-templated (GO:0045893)	9/1120	0.923749	0.933877	0.0297102	0	0	0.65687	0.0520999	ARF4;CD4;CD81;RHOG;ITGA6;RPS27A;AGRN;TGFBR1;YWHAH
regulation of canonical Wnt signaling pathway (GO:0060828)	1/213	0.923801	0.933877	0.0297102	0	0	0.387446	0.0307083	RPS27A
ribosome biogenesis (GO:0042254)	1/226	0.934939	0.944305	0.0248876	0	0	0.364818	0.0245427	RPS27A
cellular macromolecule biosynthetic process (GO:0034645)	2/367	0.935709	0.944305	0.0248876	0	0	0.448437	0.0297991	DTX1;RPS27A
ncRNA processing (GO:0034470)	1/227	0.935726	0.944305	0.0248876	0	0	0.363185	0.0241275	RPS27A
translation (GO:0006412)	1/232	0.939518	0.947589	0.02338	0	0	0.355233	0.0221626	RPS27A
RNA splicing, via transesterification reactions with bulged adenosine as nucleophile (GO:0000377)	1/236	0.94239	0.949942	0.0223029	0	0	0.349115	0.0207151	HSPA8
defense response to bacterium (GO:0042742)	1/241	0.94579	0.952619	0.0210806	0	0	0.341754	0.0190475	SPN
regulation of cellular macromolecule biosynthetic process (GO:2000112)	4/631	0.946128	0.952619	0.0210806	0	0	0.519434	0.0287649	CYFIP2;CYFIP1;RHOH;TGFBR1
mRNA splicing, via spliceosome (GO:0000398)	1/261	0.957506	0.963525	0.0161372	0	0	0.315142	0.0136845	HSPA8
mRNA processing (GO:0006397)	1/283	0.9675	0.973026	0.0118757	0	0	0.290229	0.00958906	HSPA8
cilium assembly (GO:0060271)	1/288	0.969423	0.974403	0.0112615	0	0	0.285099	0.0088536	EHD1
positive regulation of transcription from RNA polymerase II promoter (GO:0045944)	5/848	0.976022	0.980477	0.00856276	0	0	0.479515	0.0116377	ARF4;CD81;ITGA6;RPS27A;AGRN
transcription, DNA-templated (GO:0006351)	1/356	0.986678	0.990616	0.00409483	0	0	0.229684	0.00308044	DTX1
negative regulation of transcription, DNA-templated (GO:0045892)	4/813	0.988856	0.992237	0.00338467	0	0	0.398748	0.00446856	HSPA8;NEDD4L;EZR;RPS27A
regulation of transcription from RNA polymerase II promoter (GO:0006357)	9/1478	0.993345	0.996173	0.00166514	0	0	0.487252	0.00325361	ARF4;CD81;ITGA3;NEDD4L;ITGA6;SNF8;EZR;RPS27A;AGRN
regulation of nucleic acid-templated transcription (GO:1903506)	2/607	0.994813	0.997078	0.00127087	0	0	0.267197	0.00138951	RHOH;TGFBR1
negative regulation of nucleic acid-templated transcription (GO:1903507)	1/444	0.995472	0.997171	0.00123027	0	0	0.183224	0.000831438	HSPA8
transcription from RNA polymerase II promoter (GO:0006366)	1/485	0.997266	0.9984	0.00069564	0	0	0.167347	0.000458217	DTX1
negative regulation of cellular macromolecule biosynthetic process (GO:2000113)	1/512	0.998039	0.998606	0.000605744	0	0	0.158282	0.000310676	HSPA8
regulation of transcription, DNA-templated (GO:0006355)	7/1598	0.999687	0.999687	0.000135838	0	0	0.344584	0.000107778	HSPA8;CD4;RHOG;RHOH;SNF8;TGFBR1;YWHAH

## Sheet: GO Biological Process - Up
List of differential abundant proteins grouped by Gene ontology biological process terms with adjusted P-values < 0.05 enriched in upregulated proteins (Figure 2E).
Term	Overlap	P-value	Adjusted P-value	-LOG10(q value)	Old P-value	Old Adjusted P-value	Odds Ratio	Combined Score	Genes
translation (GO:0006412)	25/232	1.6551e-21	2.13343e-18	17.6709	0	0	18.104	866.282	RPL30;EEF1A1P5;TARS;EPRS;NARS;RPS4X;LARS;RARS;RPS3;YARS;RPS9;RPSA;RPS3A;EEF2;EEF1G;AIMP2;RPS27;QARS;RPL27A;GARS;IARS;FARSA;ABCE1;AARS;EIF4G1
tRNA aminoacylation (GO:0043039)	12/40	1.52717e-16	9.8426e-14	13.0069	0	0	58.9762	2147.79	NARS;YARS;AIMP2;QARS;LARS;RARS;TARS;GARS;IARS;EPRS;FARSA;AARS
positive regulation of telomerase RNA localization to Cajal body (GO:1904874)	9/15	4.06801e-16	1.74789e-13	12.7575	0	0	202.429	7173.71	CCT3;CCT6A;CCT2;RUVBL2;TCP1;RUVBL1;CCT8;CCT5;CCT4
tRNA aminoacylation for protein translation (GO:0006418)	12/46	1.02194e-15	3.2932e-13	12.4824	0	0	48.5539	1675.94	NARS;YARS;AIMP2;QARS;LARS;RARS;TARS;GARS;IARS;EPRS;FARSA;AARS
regulation of telomerase RNA localization to Cajal body (GO:1904872)	9/18	3.87414e-15	9.98753e-13	12.0005	0	0	134.932	4477.64	CCT3;CCT6A;CCT2;RUVBL2;TCP1;RUVBL1;CCT8;CCT5;CCT4
positive regulation of protein localization to Cajal body (GO:1904871)	7/8	1.2186e-14	1.97985e-12	11.7034	0	0	932.221	29867	CCT3;CCT6A;CCT2;TCP1;CCT8;CCT5;CCT4
regulation of protein localization to Cajal body (GO:1904869)	7/8	1.2186e-14	1.97985e-12	11.7034	0	0	932.221	29867	CCT3;CCT6A;CCT2;TCP1;CCT8;CCT5;CCT4
cellular macromolecule biosynthetic process (GO:0034645)	23/367	1.22877e-14	1.97985e-12	11.7034	0	0	9.80285	313.987	UPF1;RPL30;RPS9;EEF1A1P5;MCM7;TARS;RPSA;RPS3A;NAP1L1;EEF2;RPS4X;EEF1G;RPS27;POLR2A;RPL27A;CDK2;MCM3;RPS3;MCM4;TOP1;MCM6;EIF4G1;MCM2
antigen processing and presentation of exogenous peptide antigen via MHC class I (GO:0042590)	13/78	3.39385e-14	4.86074e-12	11.3133	0	0	27.6629	857.945	PDIA3;PSMD12;PSMD11;LNPEP;PSMD8;PSMC5;PSMD7;PSMC6;PSMC3;PSMD2;PSMC1;PSMD3;PSMD1
regulation of G2/M transition of mitotic cell cycle (GO:0010389)	16/149	4.31807e-14	5.56599e-12	11.2545	0	0	16.9375	521.224	DYNC1H1;PSMD12;PSMD11;TUBB;TUBB4B;PSMD8;PSMC5;PSMD7;CDK6;PSMC6;PSMC3;PSMD2;PSMC1;PSMD3;CDK2;PSMD1
regulation of mRNA stability (GO:0043488)	15/128	7.52953e-14	8.82324e-12	11.0544	0	0	18.5756	561.306	PSMD12;NPM1;PSMD11;PSMD8;PSMC5;PSMD7;PSMC6;PSMC3;PSMD2;PSMC1;PSMD3;SERBP1;HNRNPD;PSMD1;EIF4G1
regulation of cellular amine metabolic process (GO:0033238)	11/51	1.65703e-13	1.59176e-11	10.7981	0	0	37.5593	1105.32	PSMD8;PSMD12;PSMC5;PSMD7;PSMD11;PSMC6;PSMC3;PSMD2;PSMC1;PSMD3;PSMD1
regulation of cellular amino acid metabolic process (GO:0006521)	11/51	1.65703e-13	1.59176e-11	10.7981	0	0	37.5593	1105.32	PSMD8;PSMD12;PSMC5;PSMD7;PSMD11;PSMC6;PSMC3;PSMD2;PSMC1;PSMD3;PSMD1
Wnt signaling pathway, planar cell polarity pathway (GO:0060071)	13/88	1.72883e-13	1.59176e-11	10.7981	0	0	23.9624	704.164	PSMD12;PSMD11;CLTC;AP2B1;PSMD8;PSMC5;PSMD7;PSMC6;PSMC3;PSMD2;PSMC1;PSMD3;PSMD1
regulation of establishment of planar polarity (GO:0090175)	13/89	2.0111e-13	1.7282e-11	10.7624	0	0	23.6459	691.287	PSMD12;PSMD11;CLTC;AP2B1;PSMD8;PSMC5;PSMD7;PSMC6;PSMC3;PSMD2;PSMC1;PSMD3;PSMD1
negative regulation of ubiquitin-protein ligase activity involved in mitotic cell cycle (GO:0051436)	12/71	2.84624e-13	2.293e-11	10.6396	0	0	27.9449	807.262	PSMD8;PSMD12;PSMC5;PSMD7;PSMD11;PSMC6;PSMC3;PSMD2;PSMC1;PSMD3;CDK2;PSMD1
regulation of ubiquitin-protein ligase activity involved in mitotic cell cycle (GO:0051439)	12/72	3.39278e-13	2.57252e-11	10.5896	0	0	27.4778	788.941	PSMD8;PSMD12;PSMC5;PSMD7;PSMD11;PSMC6;PSMC3;PSMD2;PSMC1;PSMD3;CDK2;PSMD1
neutrophil degranulation (GO:0043312)	24/479	4.15568e-13	2.97593e-11	10.5264	0	0	7.74785	220.885	CCT2;DYNC1H1;PSMD12;XRCC6;PSMD11;HSP90AB1;XRCC5;TUBB;HUWE1;PA2G4;EEF2;TUBB4B;ACLY;DYNC1LI1;PSMD7;PKM;PSMC3;PSMD2;IMPDH2;PSMD3;CSNK2B;CPNE1;PSMD1;CCT8
neutrophil activation involved in immune response (GO:0002283)	24/483	4.96847e-13	3.37072e-11	10.4723	0	0	7.67875	217.543	CCT2;DYNC1H1;PSMD12;XRCC6;PSMD11;HSP90AB1;XRCC5;TUBB;HUWE1;PA2G4;EEF2;TUBB4B;ACLY;DYNC1LI1;PSMD7;PKM;PSMC3;PSMD2;IMPDH2;PSMD3;CSNK2B;CPNE1;PSMD1;CCT8
antigen processing and presentation of exogenous peptide antigen via MHC class I, TAP-dependent (GO:0002479)	12/75	5.65482e-13	3.63986e-11	10.4389	0	0	26.1653	737.891	PSMD8;PDIA3;PSMD12;PSMC5;PSMD7;PSMD11;PSMC6;PSMC3;PSMD2;PSMC1;PSMD3;PSMD1
neutrophil mediated immunity (GO:0002446)	24/487	5.92996e-13	3.63986e-11	10.4389	0	0	7.61084	214.272	CCT2;DYNC1H1;PSMD12;XRCC6;PSMD11;HSP90AB1;XRCC5;TUBB;HUWE1;PA2G4;EEF2;TUBB4B;ACLY;DYNC1LI1;PSMD7;PKM;PSMC3;PSMD2;IMPDH2;PSMD3;CSNK2B;CPNE1;PSMD1;CCT8
negative regulation of ubiquitin protein ligase activity (GO:1904667)	12/77	7.8494e-13	4.59903e-11	10.3373	0	0	25.3577	706.799	PSMD8;PSMD12;PSMC5;PSMD7;PSMD11;PSMC6;PSMC3;PSMD2;PSMC1;PSMD3;CDK2;PSMD1
regulation of mitotic cell cycle phase transition (GO:1901990)	16/184	1.17913e-12	6.60823e-11	10.1799	0	0	13.385	367.637	DYNC1H1;PSMD12;PSMD11;TUBB;TUBB4B;PSMD8;PSMC5;PSMD7;CDK6;PSMC6;PSMC3;PSMD2;PSMC1;PSMD3;CDK2;PSMD1
regulation of cellular ketone metabolic process (GO:0010565)	11/61	1.36086e-12	7.30893e-11	10.1361	0	0	30.0323	820.569	PSMD8;PSMD12;PSMC5;PSMD7;PSMD11;PSMC6;PSMC3;PSMD2;PSMC1;PSMD3;PSMD1
negative regulation of G2/M transition of mitotic cell cycle (GO:0010972)	11/62	1.64338e-12	8.47327e-11	10.0719	0	0	29.4419	798.885	PSMD8;PSMD12;PSMC5;PSMD7;PSMD11;PSMC6;PSMC3;PSMD2;PSMC1;PSMD3;PSMD1
positive regulation of telomere maintenance via telomerase (GO:0032212)	9/32	2.03702e-12	1.00163e-10	9.99929	0	0	52.7622	1420.33	CCT3;CCT6A;CCT2;XRCC5;TCP1;CCT8;HNRNPA1;CCT5;CCT4
RNA metabolic process (GO:0016070)	16/191	2.09805e-12	1.00163e-10	9.99929	0	0	12.8451	345.404	DDX17;DDX5;HNRNPA3;PARP1;DHX9;DDX21;HNRNPL;DDX39A;HNRNPK;POLR2A;HNRNPH1;PCBP1;HNRNPD;DHX15;HNRNPC;HNRNPA1
mRNA splicing, via spliceosome (GO:0000398)	18/261	2.26797e-12	1.04408e-10	9.98127	0	0	10.5212	282.096	DDX17;PRMT5;DDX5;HNRNPA3;SF3B3;DHX9;HNRNPL;SFPQ;DDX39A;HNRNPK;POLR2A;HNRNPH1;PCBP1;HNRNPD;DHX15;HNRNPC;SNRNP200;HNRNPA1
positive regulation of telomere maintenance via telomere lengthening (GO:1904358)	9/34	3.75905e-12	1.67083e-10	9.77707	0	0	48.5363	1276.84	CCT3;CCT6A;CCT2;XRCC5;TCP1;CCT8;HNRNPA1;CCT5;CCT4
negative regulation of cell cycle G2/M phase transition (GO:1902750)	11/69	5.62802e-12	2.41817e-10	9.61651	0	0	25.8794	670.362	PSMD8;PSMD12;PSMC5;PSMD7;PSMD11;PSMC6;PSMC3;PSMD2;PSMC1;PSMD3;PSMD1
regulation of telomere maintenance via telomerase (GO:0032210)	10/51	6.0498e-12	2.51555e-10	9.59937	0	0	33.0822	854.546	CCT3;CCT6A;CCT2;XRCC5;TCP1;CCT8;HNRNPC;HNRNPA1;CCT5;CCT4
SCF-dependent proteasomal ubiquitin-dependent protein catabolic process (GO:0031146)	11/72	9.14166e-12	3.68238e-10	9.43387	0	0	24.6029	625.362	PSMD8;PSMD12;PSMC5;PSMD7;PSMD11;PSMC6;PSMC3;PSMD2;PSMC1;PSMD3;PSMD1
gene expression (GO:0010467)	21/411	9.54615e-12	3.72878e-10	9.42843	0	0	7.75943	196.895	DDX17;UPF1;RPL30;RPS9;EEF1A1P5;DHX9;TARS;RPSA;RPS3A;HNRNPL;RPS4X;DDX39A;RPS27;HNRNPK;POLR2A;HNRNPH1;RPL27A;HNRNPD;DHX15;RPS3;EIF4G1
positive regulation of DNA biosynthetic process (GO:2000573)	10/55	1.34845e-11	5.11221e-10	9.29139	0	0	30.1355	754.275	CCT3;CCT6A;CCT2;HSP90AB1;XRCC5;TCP1;CCT8;HNRNPA1;CCT5;CCT4
positive regulation of establishment of protein localization to telomere (GO:1904851)	6/9	1.68415e-11	5.87622e-10	9.2309	0	0	264.547	6562.65	CCT6A;CCT2;TCP1;CCT8;CCT5;CCT4
regulation of hematopoietic stem cell differentiation (GO:1902036)	11/76	1.68674e-11	5.87622e-10	9.2309	0	0	23.0842	572.619	PSMD8;PSMD12;PSMC5;PSMD7;PSMD11;PSMC6;PSMC3;PSMD2;PSMC1;PSMD3;PSMD1
positive regulation of ubiquitin-protein ligase activity involved in regulation of mitotic cell cycle transition (GO:0051437)	11/76	1.68674e-11	5.87622e-10	9.2309	0	0	23.0842	572.619	PSMD8;PSMD12;PSMC5;PSMD7;PSMD11;PSMC6;PSMC3;PSMD2;PSMC1;PSMD3;PSMD1
regulation of hematopoietic progenitor cell differentiation (GO:1901532)	11/77	1.95478e-11	6.63083e-10	9.17843	0	0	22.7333	560.562	PSMD8;PSMD12;PSMC5;PSMD7;PSMD11;PSMC6;PSMC3;PSMD2;PSMC1;PSMD3;PSMD1
non-canonical Wnt signaling pathway (GO:0035567)	13/127	2.11157e-11	6.979e-10	9.15621	0	0	15.7337	386.749	PSMD12;PSMD11;CLTC;AP2B1;PSMD8;PSMC5;PSMD7;PSMC6;PSMC3;PSMD2;PSMC1;PSMD3;PSMD1
regulation of transcription from RNA polymerase II promoter in response to hypoxia (GO:0061418)	11/78	2.26059e-11	7.28476e-10	9.13758	0	0	22.3929	548.913	PSMD8;PSMD12;PSMC5;PSMD7;PSMD11;PSMC6;PSMC3;PSMD2;PSMC1;PSMD3;PSMD1
negative regulation of mitotic cell cycle phase transition (GO:1901991)	11/79	2.60883e-11	8.00661e-10	9.09655	0	0	22.0625	537.652	PSMD8;PSMD12;PSMC5;PSMD7;PSMD11;PSMC6;PSMC3;PSMD2;PSMC1;PSMD3;PSMD1
anaphase-promoting complex-dependent catabolic process (GO:0031145)	11/79	2.60883e-11	8.00661e-10	9.09655	0	0	22.0625	537.652	PSMD8;PSMD12;PSMC5;PSMD7;PSMD11;PSMC6;PSMC3;PSMD2;PSMC1;PSMD3;PSMD1
NIK/NF-kappaB signaling (GO:0038061)	11/80	3.00463e-11	9.00689e-10	9.04543	0	0	21.7416	526.762	PSMD8;PSMD12;PSMC5;PSMD7;PSMD11;PSMC6;PSMC3;PSMD2;PSMC1;PSMD3;PSMD1
positive regulation of ubiquitin protein ligase activity (GO:1904668)	11/82	3.96225e-11	1.16076e-09	8.93526	0	0	21.1271	506.027	PSMD8;PSMD12;PSMC5;PSMD7;PSMD11;PSMC6;PSMC3;PSMD2;PSMC1;PSMD3;PSMD1
regulation of establishment of protein localization to telomere (GO:0070203)	6/10	4.18341e-11	1.19831e-09	8.92143	0	0	198.4	4741.23	CCT6A;CCT2;TCP1;CCT8;CCT5;CCT4
RNA splicing, via transesterification reactions with bulged adenosine as nucleophile (GO:0000377)	16/236	5.20923e-11	1.45972e-09	8.83573	0	0	10.1943	241.38	DDX5;HNRNPA3;SF3B3;DHX9;HNRNPL;SFPQ;DDX39A;HNRNPK;POLR2A;HNRNPH1;PCBP1;HNRNPD;DHX15;HNRNPC;SNRNP200;HNRNPA1
positive regulation of Wnt signaling pathway (GO:0030177)	13/140	7.30445e-11	2.00329e-09	8.69826	0	0	14.1138	329.416	PSMD12;PSMD11;CSNK2A1;PSMD8;PSMC5;PSMD7;PSMC6;PSMC3;PSMD2;PSMC1;RUVBL1;PSMD3;PSMD1
positive regulation of protein ubiquitination involved in ubiquitin-dependent protein catabolic process (GO:2000060)	11/87	7.6647e-11	2.05829e-09	8.68649	0	0	19.7321	459.597	PSMD8;PSMD12;PSMC5;PSMD7;PSMD11;PSMC6;PSMC3;PSMD2;PSMC1;PSMD3;PSMD1
positive regulation of canonical Wnt signaling pathway (GO:0090263)	12/113	8.30136e-11	2.18377e-09	8.66079	0	0	16.2896	378.115	PSMD8;PSMD12;PSMC5;PSMD7;PSMD11;PSMC6;PSMC3;PSMD2;PSMC1;RUVBL1;PSMD3;PSMD1
regulation of stem cell differentiation (GO:2000736)	11/88	8.70145e-11	2.24323e-09	8.64913	0	0	19.4749	451.134	PSMD8;PSMD12;PSMC5;PSMD7;PSMD11;PSMC6;PSMC3;PSMD2;PSMC1;PSMD3;PSMD1
positive regulation of protein localization to chromosome, telomeric region (GO:1904816)	6/11	9.14449e-11	2.31123e-09	8.63616	0	0	158.712	3668.67	CCT6A;CCT2;TCP1;CCT8;CCT5;CCT4
regulation of translation (GO:0006417)	15/213	1.25918e-10	3.12132e-09	8.50566	0	0	10.5556	240.618	UPF1;NPM1;DHX9;EPRS;EEF2;RPS4X;EIF5;EIF6;POLR2A;HNRNPD;RPS3;EIF3E;EIF3C;RAN;EIF4G1
regulation of transcription from RNA polymerase II promoter in response to stress (GO:0043618)	11/93	1.60305e-10	3.89874e-09	8.40908	0	0	18.2828	412.348	PSMD8;PSMD12;PSMC5;PSMD7;PSMD11;PSMC6;PSMC3;PSMD2;PSMC1;PSMD3;PSMD1
positive regulation of establishment of protein localization (GO:1904951)	6/12	1.81717e-10	4.33765e-09	8.36275	0	0	132.253	2966.25	CCT6A;CCT2;TCP1;CCT8;CCT5;CCT4
interleukin-1-mediated signaling pathway (GO:0070498)	11/95	2.02605e-10	4.74832e-09	8.32346	0	0	17.8456	398.311	PSMD8;PSMD12;PSMC5;PSMD7;PSMD11;PSMC6;PSMC3;PSMD2;PSMC1;PSMD3;PSMD1
rRNA-containing ribonucleoprotein complex export from nucleus (GO:0071428)	5/7	5.61334e-10	1.29207e-08	7.88871	0	0	328.51	6997.49	NPM1;EIF6;RPSA;ABCE1;RAN
nucleic acid metabolic process (GO:0090304)	10/80	6.42752e-10	1.45352e-08	7.83758	0	0	19.3483	409.513	HNRNPL;HNRNPA3;HNRNPK;POLR2A;HNRNPH1;PCBP1;HNRNPD;HNRNPC;HNRNPA1;RAN
mRNA processing (GO:0006397)	16/283	7.6077e-10	1.66209e-08	7.77935	0	0	8.37967	175.945	DDX5;HNRNPA3;SF3B3;DHX9;HNRNPL;SFPQ;DDX39A;HNRNPK;POLR2A;HNRNPH1;PCBP1;HNRNPD;DHX15;HNRNPC;SNRNP200;HNRNPA1
protein polyubiquitination (GO:0000209)	16/283	7.6077e-10	1.66209e-08	7.77935	0	0	8.37967	175.945	PSMD12;PSMD11;HUWE1;TNFAIP3;LNPEP;PSMD8;PSMC5;PSMD7;PSMC6;PSMC3;PSMD2;PSMC1;PSMD3;PSMD1;UBE2O;TPP2
regulation of primary metabolic process (GO:0080090)	12/139	9.41049e-10	2.02169e-08	7.69429	0	0	12.9377	268.897	PSMD8;PSMD12;PSMC5;PSMD7;PSMD11;PSMC6;PSMC3;PSMD2;PSMC1;CARM1;PSMD3;PSMD1
nuclear-transcribed mRNA catabolic process, nonsense-mediated decay (GO:0000184)	11/112	1.21574e-09	2.56899e-08	7.59024	0	0	14.8292	304.412	RPS4X;UPF1;RPL30;RPS9;RPS27;RPL27A;RPS3;RPSA;RPS3A;EIF3E;EIF4G1
negative regulation of canonical Wnt signaling pathway (GO:0090090)	12/148	1.93973e-09	4.03276e-08	7.3944	0	0	12.076	242.253	PSMD8;PSMD12;PSMC5;PSMD7;PSMD11;PSMC6;PSMC3;RUVBL2;PSMD2;PSMC1;PSMD3;PSMD1
cellular response to interleukin-1 (GO:0071347)	12/150	2.26268e-09	4.62951e-08	7.33447	0	0	11.8998	236.885	PSMD8;UPF1;PSMD12;PSMC5;PSMD7;PSMD11;PSMC6;PSMC3;PSMD2;PSMC1;PSMD3;PSMD1
stimulatory C-type lectin receptor signaling pathway (GO:0002223)	11/121	2.78552e-09	5.61021e-08	7.25102	0	0	13.6097	268.094	PSMD8;PSMD12;PSMC5;PSMD7;PSMD11;PSMC6;PSMC3;PSMD2;PSMC1;PSMD3;PSMD1
tumor necrosis factor-mediated signaling pathway (GO:0033209)	11/123	3.31771e-09	6.57928e-08	7.18182	0	0	13.3653	260.943	PSMD8;PSMD12;PSMC5;PSMD7;PSMD11;PSMC6;PSMC3;PSMD2;PSMC1;PSMD3;PSMD1
DNA metabolic process (GO:0006259)	16/314	3.41028e-09	6.66037e-08	7.1765	0	0	7.49607	146.147	TOP2B;UPF1;XRCC6;NPM1;MCM7;PARP1;XRCC5;NAP1L1;CDK2;MCM3;RPS3;MCM4;TOP1;MCM6;RAN;MCM2
innate immune response activating cell surface receptor signaling pathway (GO:0002220)	11/124	3.61648e-09	6.95768e-08	7.15754	0	0	13.2463	257.479	PSMD8;PSMD12;PSMC5;PSMD7;PSMD11;PSMC6;PSMC3;PSMD2;PSMC1;PSMD3;PSMD1
cellular response to tumor necrosis factor (GO:0071356)	13/194	4.16712e-09	7.89914e-08	7.10242	0	0	9.87594	190.567	PSMD12;PSMD11;DHX9;PSMD8;PSMC5;PSMD7;PSMC6;PSMC3;PSMD2;PSMC1;PSMD3;RPS3;PSMD1
cellular response to hypoxia (GO:0071456)	11/132	7.01701e-09	1.31086e-07	6.88244	0	0	12.3655	232.162	PSMD8;PSMD12;PSMC5;PSMD7;PSMD11;PSMC6;PSMC3;PSMD2;PSMC1;PSMD3;PSMD1
positive regulation of translation (GO:0045727)	9/78	9.76323e-09	1.79783e-07	6.74525	0	0	17.5466	323.64	RPS4X;RPS9;NPM1;EIF6;DHX9;HNRNPD;EIF3E;EEF2;EIF3C
negative regulation of Wnt signaling pathway (GO:0030178)	12/174	1.21964e-08	2.18349e-07	6.66085	0	0	10.1245	184.49	PSMD8;PSMD12;PSMC5;PSMD7;PSMD11;PSMC6;PSMC3;RUVBL2;PSMD2;PSMC1;PSMD3;PSMD1
nuclear-transcribed mRNA catabolic process (GO:0000956)	12/174	1.21964e-08	2.18349e-07	6.66085	0	0	10.1245	184.49	RPS4X;UPF1;RPL30;RPS9;DDX5;RPS27;RPL27A;RPS3;RPSA;RPS3A;EIF3E;EIF4G1
regulation of canonical Wnt signaling pathway (GO:0060828)	13/213	1.28382e-08	2.2669e-07	6.64457	0	0	8.92909	162.249	PSMD12;PSMD11;PSMD8;PSMC5;PSMD7;PSMC6;PSMC3;RUVBL2;PSMD2;PSMC1;RUVBL1;PSMD3;PSMD1
positive regulation of protein localization to nucleus (GO:1900182)	7/42	3.29182e-08	5.734e-07	6.24154	0	0	26.5893	458.113	CCT3;CCT6A;CCT2;TCP1;CCT8;CCT5;CCT4
T cell receptor signaling pathway (GO:0050852)	11/163	6.31406e-08	1.08518e-06	5.9645	0	0	9.82813	162.93	PSMD8;PSMD12;PSMC5;PSMD7;PSMD11;PSMC6;PSMC3;PSMD2;PSMC1;PSMD3;PSMD1
protein targeting to ER (GO:0045047)	9/97	6.74621e-08	1.14419e-06	5.9415	0	0	13.7449	226.952	RPS4X;RPL30;RPS9;RPS27;RPL27A;RPS3;RPSA;CHMP4A;RPS3A
protein deubiquitination (GO:0016579)	13/257	1.17311e-07	1.96382e-06	5.7069	0	0	7.30253	116.537	PSMD12;PSMD11;TNFAIP3;PSMD8;PSMC5;PSMD7;PSMC6;PSMC3;PSMD2;PSMC1;RUVBL1;PSMD3;PSMD1
peptide biosynthetic process (GO:0043043)	11/174	1.23058e-07	2.03362e-06	5.69173	0	0	9.15976	145.737	RPS4X;RPL30;RPS9;RPS27;EEF1A1P5;RPL27A;RPS3;TARS;RPSA;RPS3A;EIF4G1
protein modification by small protein removal (GO:0070646)	13/261	1.40288e-07	2.28901e-06	5.64035	0	0	7.18328	113.349	PSMD12;PSMD11;TNFAIP3;PSMD8;PSMC5;PSMD7;PSMC6;PSMC3;PSMD2;PSMC1;RUVBL1;PSMD3;PSMD1
Fc-epsilon receptor signaling pathway (GO:0038095)	11/182	1.94079e-07	3.1271e-06	5.50486	0	0	8.72769	134.886	PSMD8;PSMD12;PSMC5;PSMD7;PSMD11;PSMC6;PSMC3;PSMD2;PSMC1;PSMD3;PSMD1
Fc receptor signaling pathway (GO:0038093)	11/183	2.0512e-07	3.26419e-06	5.48622	0	0	8.6765	133.615	PSMD8;PSMD12;PSMC5;PSMD7;PSMD11;PSMC6;PSMC3;PSMD2;PSMC1;PSMD3;PSMD1
ribosome biogenesis (GO:0042254)	12/226	2.17596e-07	3.42051e-06	5.46591	0	0	7.64408	117.265	RPS4X;RPL30;RPS9;NPM1;RPS27;EIF6;RPL27A;RPS3;RPSA;RPS3A;ABCE1;RAN
positive regulation of RNA polymerase II transcriptional preinitiation complex assembly (GO:0045899)	4/8	2.43296e-07	3.77842e-06	5.42269	0	0	130.526	1987.78	PSMC5;PSMC6;PSMC3;PSMC1
viral transcription (GO:0019083)	9/113	2.53481e-07	3.88972e-06	5.41008	0	0	11.6209	176.498	RPS4X;RPL30;RPS9;RPS27;DHX9;RPL27A;RPS3;RPSA;RPS3A
positive regulation of telomerase activity (GO:0051973)	6/35	2.75298e-07	4.17481e-06	5.37936	0	0	27.331	412.847	CCT2;HSP90AB1;XRCC5;TCP1;HNRNPD;CCT4
transmembrane transport (GO:0055085)	15/378	2.85655e-07	4.2815e-06	5.3684	0	0	5.70922	86.0293	RYR1;PSMD12;PSMD11;TRDN;PSMD8;PSMC5;PSMD7;EIF2S3;PSMC6;PSMC3;PSMD2;PSMC1;PSMD3;ANXA6;PSMD1
ribonucleoprotein complex assembly (GO:0022618)	10/156	4.12621e-07	6.11342e-06	5.21372	0	0	9.24095	135.849	PRMT5;DYNC1H1;NPM1;EIF2S3;RPS27;HSP90AB1;EIF6;DHX9;RPSA;SNRNP200
DNA replication (GO:0006260)	9/120	4.23869e-07	6.20871e-06	5.207	0	0	10.8842	159.713	UPF1;MCM7;CDK2;MCM3;MCM4;NAP1L1;MCM6;TOP1;MCM2
positive regulation of cellular amide metabolic process (GO:0034250)	7/61	4.70283e-07	6.77935e-06	5.16881	0	0	17.2173	250.854	RPS4X;NPM1;EIF6;HNRNPD;EIF3E;EEF2;EIF3C
SRP-dependent cotranslational protein targeting to membrane (GO:0006614)	8/89	4.73345e-07	6.77935e-06	5.16881	0	0	13.1885	192.07	RPS4X;RPL30;RPS9;RPS27;RPL27A;RPS3;RPS3A;RPSA
ubiquitin-dependent protein catabolic process (GO:0006511)	14/341	4.82974e-07	6.84125e-06	5.16486	0	0	5.88444	85.5792	PSMD12;PSMD11;HUWE1;TNFAIP3;PSMD8;PSMC5;PSMD7;PSMC6;PSMC3;PSMD2;PSMC1;PSMD3;PSMD1;UBA1
positive regulation of cellular protein metabolic process (GO:0032270)	8/91	5.62155e-07	7.87628e-06	5.10368	0	0	12.8694	185.21	RPS4X;NPM1;EIF6;HNRNPD;EIF3E;EEF2;EIF3C;EIF4G1
cotranslational protein targeting to membrane (GO:0006613)	8/93	6.64837e-07	9.21479e-06	5.03551	0	0	12.5653	178.726	RPS4X;RPL30;RPS9;RPS27;RPL27A;RPS3;RPS3A;RPSA
regulation of RNA polymerase II transcriptional preinitiation complex assembly (GO:0045898)	4/11	1.12622e-06	1.54435e-05	4.81125	0	0	74.5752	1021.43	PSMC5;PSMC6;PSMC3;PSMC1
viral process (GO:0016032)	11/220	1.28046e-06	1.73739e-05	4.7601	0	0	7.12704	96.7018	RPS4X;RPL30;RPS9;RPS27;RPL27A;RPS3;RPSA;CHMP4A;RPS3A;AP2B1;RAN
mitotic cell cycle phase transition (GO:0044772)	11/221	1.33859e-06	1.79733e-05	4.74537	0	0	7.09274	95.9215	DYNC1H1;CDK6;MCM7;TUBB;CDK2;MCM3;MCM4;MCM6;TUBB4B;DNM2;MCM2
ribosomal subunit export from nucleus (GO:0000054)	4/12	1.67907e-06	2.2085e-05	4.6559	0	0	65.25	867.647	NPM1;EIF6;ABCE1;RAN
alternative mRNA splicing, via spliceosome (GO:0000380)	4/12	1.67907e-06	2.2085e-05	4.6559	0	0	65.25	867.647	DDX17;DDX5;SFPQ;DHX9
protein ubiquitination (GO:0016567)	16/506	2.27547e-06	2.9627e-05	4.52831	0	0	4.51405	58.6526	PSMD12;PSMD11;HUWE1;LNPEP;PSMD8;PSMC5;PSMD7;PSMC6;PSMC3;PSMD2;PSMC1;PSMD3;PSMD1;UBE2O;TPP2;UBA1
viral gene expression (GO:0019080)	8/110	2.39178e-06	3.083e-05	4.51103	0	0	10.4621	135.416	RPS4X;RPL30;RPS9;RPS27;RPL27A;RPS3;RPSA;RPS3A
proteasomal protein catabolic process (GO:0010498)	11/237	2.6412e-06	3.3708e-05	4.47227	0	0	6.58523	84.5825	PSMD8;PSMD12;PSMC5;PSMD7;PSMD11;PSMC6;PSMC3;PSMD2;PSMC1;PSMD3;PSMD1
RNA processing (GO:0006396)	10/193	2.87109e-06	3.62827e-05	4.4403	0	0	7.35871	93.9032	DDX17;HNRNPL;SFPQ;HNRNPK;SF3B3;DHX9;HNRNPH1;HNRNPD;DHX15;HNRNPC
positive regulation of cellular biosynthetic process (GO:0031328)	9/159	4.45113e-06	5.57039e-05	4.25411	0	0	8.03837	99.0516	RPS4X;NPM1;HSP90AB1;EIF6;DHX9;HNRNPD;EIF3E;EEF2;EIF3C
antigen receptor-mediated signaling pathway (GO:0050851)	11/257	5.74192e-06	7.11667e-05	4.14772	0	0	6.04368	72.9334	PSMD8;PSMD12;PSMC5;PSMD7;PSMD11;PSMC6;PSMC3;PSMD2;PSMC1;PSMD3;PSMD1
cell cycle G1/S phase transition (GO:0044843)	7/92	7.71727e-06	9.47386e-05	4.02347	0	0	10.9209	128.561	CDK6;MCM7;CDK2;MCM3;MCM4;MCM6;MCM2
positive regulation of transcription initiation from RNA polymerase II promoter (GO:0060261)	4/17	7.83128e-06	9.52313e-05	4.02122	0	0	40.1437	471.985	PSMC5;PSMC6;PSMC3;PSMC1
MAPK cascade (GO:0000165)	11/278	1.2044e-05	0.000145091	3.83836	0	0	5.56237	63.0046	PSMD8;PSMD12;PSMC5;PSMD7;PSMD11;PSMC6;PSMC3;PSMD2;PSMC1;PSMD3;PSMD1
positive regulation of macromolecule biosynthetic process (GO:0010557)	8/142	1.58703e-05	0.000188291	3.72517	0	0	7.95079	87.8646	RPS4X;NPM1;EIF6;DHX9;HNRNPD;EIF3E;EEF2;EIF3C
positive regulation of mRNA binding (GO:1902416)	3/7	1.59222e-05	0.000188291	3.72517	0	0	97.2549	1074.45	EIF3E;EIF3C;EIF4G1
regulation of telomerase activity (GO:0051972)	5/42	1.82443e-05	0.000212076	3.67351	0	0	17.726	193.42	CCT2;HSP90AB1;XRCC5;TCP1;CCT4
G1/S transition of mitotic cell cycle (GO:0000082)	7/105	1.8425e-05	0.000212076	3.67351	0	0	9.46596	103.196	CDK6;MCM7;CDK2;MCM3;MCM4;MCM6;MCM2
proteasome-mediated ubiquitin-dependent protein catabolic process (GO:0043161)	11/291	1.84271e-05	0.000212076	3.67351	0	0	5.30059	57.7854	PSMD8;PSMD12;PSMC5;PSMD7;PSMD11;PSMC6;PSMC3;PSMD2;PSMC1;PSMD3;PSMD1
establishment of integrated proviral latency (GO:0075713)	3/8	2.53296e-05	0.000288937	3.5392	0	0	77.8	823.399	XRCC6;XRCC5;BANF1
protein stabilization (GO:0050821)	8/152	2.5964e-05	0.000293575	3.53228	0	0	7.39489	78.0812	CCT6A;CCT3;CCT2;HSP90AB1;TCP1;CCT8;CCT5;CCT4
RNA secondary structure unwinding (GO:0010501)	5/46	2.86697e-05	0.000321349	3.49302	0	0	15.9934	167.285	DDX17;DDX5;DDX39A;DHX9;DDX21
rRNA processing (GO:0006364)	9/202	3.03607e-05	0.00033737	3.47189	0	0	6.2338	64.8462	RPS4X;RPL30;RPS9;RPS27;EIF6;RPL27A;RPS3;RPSA;RPS3A
establishment of viral latency (GO:0019043)	3/9	3.77769e-05	0.000416192	3.38071	0	0	64.8301	660.217	XRCC6;XRCC5;BANF1
RNA export from nucleus (GO:0006405)	7/119	4.14048e-05	0.000452295	3.34458	0	0	8.27685	83.5309	UPF1;NPM1;DDX39A;XPO5;RPSA;HNRNPA1;RAN
regulation of cell cycle G2/M phase transition (GO:1902749)	6/84	5.03417e-05	0.000545298	3.26337	0	0	10.1364	100.317	DYNC1H1;NPM1;CDK6;TUBB;CDK2;TUBB4B
cytoplasmic translation (GO:0002181)	5/54	6.29079e-05	0.000675736	3.17022	0	0	13.3768	129.405	RPL30;EIF3M;RPL27A;RPS3;RPS3A
ncRNA processing (GO:0034470)	9/227	7.50769e-05	0.000799786	3.09703	0	0	5.51189	52.3464	RPS4X;RPL30;RPS9;RPS27;RPL27A;RPS3;RPSA;RPS3A;AARS
cytoplasmic translational initiation (GO:0002183)	3/12	9.7251e-05	0.00102751	2.98821	0	0	43.2135	399.216	EIF3M;EIF2S3;EIF4G1
post-translational protein modification (GO:0043687)	11/357	0.000116637	0.00122232	2.91282	0	0	4.27502	38.7165	PSMD8;PSMD12;PSMC5;PSMD7;PSMD11;PSMC6;PSMC3;PSMD2;PSMC1;PSMD3;PSMD1
cellular protein complex assembly (GO:0043623)	7/144	0.000138072	0.00143528	2.84306	0	0	6.7579	60.0624	PSMD8;CCT2;PSMD11;HSP90AB1;CLTC;TCP1;CHMP4A
rRNA metabolic process (GO:0016072)	8/200	0.000178282	0.00183845	2.73555	0	0	5.53266	47.7587	RPS4X;RPL30;RPS9;RPS27;RPL27A;RPS3;RPSA;RPS3A
regulation of alternative mRNA splicing, via spliceosome (GO:0000381)	4/39	0.000236826	0.00242277	2.61569	0	0	14.894	124.338	DDX17;HNRNPL;DDX5;HNRNPA1
miRNA metabolic process (GO:0010586)	3/16	0.000241937	0.00245556	2.60985	0	0	29.911	249.064	DDX17;XPO5;RAN
chromatin remodeling (GO:0006338)	6/116	0.000299522	0.00301628	2.52053	0	0	7.176	58.2212	NPM1;RUVBL2;RUVBL1;HNRNPC;TOP1;MTA2
DNA conformation change (GO:0071103)	3/18	0.000348522	0.00348252	2.45811	0	0	25.9203	206.372	TOP2B;HAT1;TOP1
positive regulation of gene expression (GO:0010628)	16/771	0.000354895	0.00351892	2.45359	0	0	2.88954	22.9536	DDX17;DDX5;XRCC6;NPM1;DDX21;EEF2;DNM2;RPS4X;PSMC5;EIF6;POLR2A;HNRNPD;RPS3;EIF3E;EIF3C;RAN
positive regulation of gene silencing by miRNA (GO:2000637)	3/20	0.000481365	0.00473648	2.32454	0	0	22.8685	174.69	DDX5;DHX9;EIF4G1
regulation of chromosome organization (GO:0033044)	3/24	0.000835313	0.00815696	2.08847	0	0	18.5089	131.185	UPF1;XRCC5;HNRNPD
release of sequestered calcium ion into cytosol by sarcoplasmic reticulum (GO:0014808)	2/6	0.000888312	0.00829735	2.08106	0	0	64.4156	452.596	RYR1;TRDN
ribosomal small subunit export from nucleus (GO:0000056)	2/6	0.000888312	0.00829735	2.08106	0	0	64.4156	452.596	NPM1;RAN
positive regulation of RNA binding (GO:1905216)	2/6	0.000888312	0.00829735	2.08106	0	0	64.4156	452.596	EIF3E;EIF3C
purine nucleobase biosynthetic process (GO:0009113)	2/6	0.000888312	0.00829735	2.08106	0	0	64.4156	452.596	PRPS1;MTHFD1
rRNA transport (GO:0051029)	2/6	0.000888312	0.00829735	2.08106	0	0	64.4156	452.596	NPM1;RPSA
fructose 6-phosphate metabolic process (GO:0006002)	2/6	0.000888312	0.00829735	2.08106	0	0	64.4156	452.596	GFPT2;GFPT1
regulation of telomere maintenance (GO:0032204)	3/25	0.000943814	0.00875234	2.05788	0	0	17.6667	123.059	UPF1;XRCC5;HNRNPD
ribosome assembly (GO:0042255)	4/56	0.000954329	0.00878664	2.05618	0	0	10.0162	69.6576	NPM1;RPS27;EIF6;RPSA
antigen processing and presentation of exogenous peptide antigen via MHC class II (GO:0019886)	5/97	0.000979958	0.00889553	2.05083	0	0	7.10913	49.252	DYNC1LI1;DYNC1H1;CLTC;AP2B1;DNM2
antigen processing and presentation of exogenous peptide antigen (GO:0002478)	5/97	0.000979958	0.00889553	2.05083	0	0	7.10913	49.252	DYNC1LI1;DYNC1H1;CLTC;AP2B1;DNM2
antigen processing and presentation of peptide antigen via MHC class II (GO:0002495)	5/98	0.00102624	0.00918623	2.03686	0	0	7.03233	48.3955	DYNC1LI1;DYNC1H1;CLTC;AP2B1;DNM2
histone modification (GO:0016570)	5/98	0.00102624	0.00918623	2.03686	0	0	7.03233	48.3955	RUVBL2;CARM1;RUVBL1;CDK2;HUWE1
nucleotide biosynthetic process (GO:0009165)	3/26	0.00106085	0.00936596	2.02845	0	0	16.8977	115.727	PRPS1;RRM1;MTHFD1
negative regulation of telomere maintenance via telomere lengthening (GO:1904357)	3/26	0.00106085	0.00936596	2.02845	0	0	16.8977	115.727	PARP1;HNRNPC;HNRNPA1
ubiquitin-dependent ERAD pathway (GO:0030433)	4/58	0.00108917	0.00955062	2.01997	0	0	9.64425	65.7963	PSMC5;PSMC6;PSMC3;PSMC1
regulation of mRNA splicing, via spliceosome (GO:0048024)	4/60	0.00123684	0.0105619	1.97626	0	0	9.29887	62.2577	DDX17;HNRNPL;DDX5;HNRNPA1
purine nucleotide biosynthetic process (GO:0006164)	2/7	0.00123727	0.0105619	1.97626	0	0	51.5299	344.985	PRPS1;MTHFD1
release of sequestered calcium ion into cytosol by endoplasmic reticulum (GO:1903514)	2/7	0.00123727	0.0105619	1.97626	0	0	51.5299	344.985	RYR1;TRDN
box C/D snoRNP assembly (GO:0000492)	2/7	0.00123727	0.0105619	1.97626	0	0	51.5299	344.985	RUVBL2;RUVBL1
regulation of translational initiation (GO:0006446)	4/62	0.00139799	0.0118553	1.92609	0	0	8.97731	59.0054	NPM1;EIF5;EIF3E;EIF4G1
cytokine-mediated signaling pathway (GO:0019221)	13/633	0.00140769	0.0118595	1.92593	0	0	2.81877	18.5075	PSMD12;PSMD11;PSMD8;PSMC5;PSMD7;PSMC6;PSMC3;PSMD2;PSMC1;PSMD3;CSNK2B;TCP1;PSMD1
cellular protein metabolic process (GO:0044267)	11/484	0.001488	0.0124547	1.90467	0	0	3.10682	20.2264	RPS4X;RPL30;RPS9;RPS27;EEF1A1P5;RPL27A;RPS3;TARS;RPSA;RPS3A;EIF4G1
ribosomal large subunit export from nucleus (GO:0000055)	2/8	0.00164125	0.0135614	1.8677	0	0	42.9394	275.34	NPM1;RAN
regulation of endodeoxyribonuclease activity (GO:0032071)	2/8	0.00164125	0.0135614	1.8677	0	0	42.9394	275.34	NPM1;RPS3
gene silencing by miRNA (GO:0035195)	3/31	0.00178247	0.0146345	1.83462	0	0	13.8768	87.8364	EIF6;XPO5;RAN
regulation of gene silencing by miRNA (GO:0060964)	4/67	0.00186391	0.0152062	1.81798	0	0	8.26274	51.932	POLR2A;DHX9;RAN;EIF4G1
regulation of innate immune response (GO:0045088)	4/69	0.00207715	0.0165007	1.7825	0	0	8.00769	49.4616	HSP90AB1;DHX9;TNFAIP3;ABCE1
peptidyl-arginine methylation (GO:0018216)	2/9	0.00209939	0.0165007	1.7825	0	0	36.8033	226.933	PRMT5;CARM1
sarcoplasmic reticulum calcium ion transport (GO:0070296)	2/9	0.00209939	0.0165007	1.7825	0	0	36.8033	226.933	RYR1;TRDN
small nucleolar ribonucleoprotein complex assembly (GO:0000491)	2/9	0.00209939	0.0165007	1.7825	0	0	36.8033	226.933	RUVBL2;RUVBL1
regulation of skeletal muscle cell differentiation (GO:2001014)	2/9	0.00209939	0.0165007	1.7825	0	0	36.8033	226.933	DDX17;DDX5
DNA topological change (GO:0006265)	2/9	0.00209939	0.0165007	1.7825	0	0	36.8033	226.933	TOP2B;TOP1
ncRNA metabolic process (GO:0034660)	3/34	0.00233273	0.0182236	1.73937	0	0	12.5319	75.9525	DDX17;XPO5;RAN
anatomical structure homeostasis (GO:0060249)	3/35	0.00253695	0.0196995	1.70554	0	0	12.1397	72.5565	XRCC6;PARP1;XRCC5
positive regulation of cellular process (GO:0048522)	11/519	0.00256382	0.019789	1.70358	0	0	2.88754	17.2278	RPS4X;ACLY;RPS9;NPM1;HSP90AB1;CSNK2A1;FASN;CDK2;NAP1L1;PA2G4;EIF4G1
regulation of cell differentiation (GO:0045595)	5/121	0.00260407	0.0197962	1.70342	0	0	5.63142	33.5108	DDX17;DDX5;CDK6;HSP90AB1;PA2G4
low-density lipoprotein particle receptor catabolic process (GO:0032802)	2/10	0.00261083	0.0197962	1.70342	0	0	32.2013	191.536	CLTC;AP2B1
amino sugar metabolic process (GO:0006040)	2/10	0.00261083	0.0197962	1.70342	0	0	32.2013	191.536	GFPT2;GFPT1
regulation of nitric-oxide synthase activity (GO:0050999)	3/36	0.00275188	0.0207437	1.68311	0	0	11.7712	69.397	LYPLA1;S100A1;DNM2
ERAD pathway (GO:0036503)	4/77	0.00309904	0.0227345	1.64331	0	0	7.12725	41.1717	PSMC5;PSMC6;PSMC3;PSMC1
G2/M transition of mitotic cell cycle (GO:0000086)	5/126	0.00310157	0.0227345	1.64331	0	0	5.39735	31.1743	DYNC1H1;TUBB;CDK2;TUBB4B;DNM2
positive regulation of posttranscriptional gene silencing (GO:0060148)	2/11	0.00317471	0.0227345	1.64331	0	0	28.6219	164.649	DHX9;XPO5
methionine metabolic process (GO:0006555)	2/11	0.00317471	0.0227345	1.64331	0	0	28.6219	164.649	AHCY;MTHFD1
establishment of synaptic vesicle localization (GO:0097480)	2/11	0.00317471	0.0227345	1.64331	0	0	28.6219	164.649	KIF5B;DNM2
proteasome assembly (GO:0043248)	2/11	0.00317471	0.0227345	1.64331	0	0	28.6219	164.649	PSMD8;PSMD11
low-density lipoprotein receptor particle metabolic process (GO:0032799)	2/11	0.00317471	0.0227345	1.64331	0	0	28.6219	164.649	CLTC;AP2B1
purine nucleobase metabolic process (GO:0006144)	2/11	0.00317471	0.0227345	1.64331	0	0	28.6219	164.649	PRPS1;MTHFD1
UDP-N-acetylglucosamine biosynthetic process (GO:0006048)	2/11	0.00317471	0.0227345	1.64331	0	0	28.6219	164.649	GFPT2;GFPT1
cell cycle G2/M phase transition (GO:0044839)	5/127	0.00320874	0.0227672	1.64269	0	0	5.35284	30.7353	DYNC1H1;TUBB;CDK2;TUBB4B;DNM2
positive regulation of DNA repair (GO:0045739)	3/38	0.00321461	0.0227672	1.64269	0	0	11.0975	63.7001	PARP1;DHX9;RPS3
DNA replication-independent nucleosome assembly (GO:0006336)	3/39	0.00346276	0.0243907	1.61278	0	0	10.7887	61.1252	NPM1;RUVBL1;HAT1
androgen receptor signaling pathway (GO:0030521)	3/40	0.00372232	0.0257136	1.58984	0	0	10.4966	58.7115	DDX17;DDX5;RAN
regulation of viral transcription (GO:0046782)	3/40	0.00372232	0.0257136	1.58984	0	0	10.4966	58.7115	POLR2A;PSMC3;DHX9
regulation of skeletal muscle tissue development (GO:0048641)	2/12	0.00379021	0.0257136	1.58984	0	0	25.7584	143.612	DDX17;DDX5
amino sugar biosynthetic process (GO:0046349)	2/12	0.00379021	0.0257136	1.58984	0	0	25.7584	143.612	GFPT2;GFPT1
UDP-N-acetylglucosamine metabolic process (GO:0006047)	2/12	0.00379021	0.0257136	1.58984	0	0	25.7584	143.612	GFPT2;GFPT1
histone arginine methylation (GO:0034969)	2/12	0.00379021	0.0257136	1.58984	0	0	25.7584	143.612	PRMT5;CARM1
serine family amino acid biosynthetic process (GO:0009070)	2/12	0.00379021	0.0257136	1.58984	0	0	25.7584	143.612	MTHFD1;PHGDH
telomere organization (GO:0032200)	3/41	0.00399345	0.0268102	1.5717	0	0	10.2198	56.4451	XRCC6;PARP1;XRCC5
regulation of cellular metabolic process (GO:0031323)	3/41	0.00399345	0.0268102	1.5717	0	0	10.2198	56.4451	ACLY;EIF6;FASN
cellular response to DNA damage stimulus (GO:0006974)	8/329	0.00436457	0.0291499	1.53536	0	0	3.28753	17.8652	UPF1;ETAA1;NPM1;DDX39A;MCM7;PARP1;RPS3;UBA1
regulation of type I interferon production (GO:0032479)	4/85	0.00441976	0.0291594	1.53522	0	0	6.42073	34.8111	XRCC6;DHX9;XRCC5;TNFAIP3
positive regulation of transferase activity (GO:0051347)	5/137	0.00443199	0.0291594	1.53522	0	0	4.94481	26.7955	CCT2;HSP90AB1;XRCC5;TCP1;CCT4
nucleotide-sugar metabolic process (GO:0009225)	2/13	0.00445649	0.0291594	1.53522	0	0	23.4156	126.758	GFPT2;GFPT1
synaptic vesicle localization (GO:0097479)	2/13	0.00445649	0.0291594	1.53522	0	0	23.4156	126.758	KIF5B;DNM2
regulation of signal transduction by p53 class mediator (GO:1901796)	5/138	0.00457026	0.0297529	1.52647	0	0	4.90738	26.4419	PRMT5;CSNK2A1;CSNK2B;CDK2;MTA2
ribosomal small subunit biogenesis (GO:0042274)	3/44	0.00487772	0.0314369	1.50256	0	0	9.47059	50.4127	NPM1;RPS27;RPSA
regulation of smooth muscle cell proliferation (GO:0048660)	3/44	0.00487772	0.0314369	1.50256	0	0	9.47059	50.4127	XRCC6;XRCC5;TNFAIP3
negative regulation of translation (GO:0017148)	4/88	0.00499955	0.0320618	1.49401	0	0	6.19048	32.7997	EIF6;RPS3;EIF3E;EPRS
acyl-CoA biosynthetic process (GO:0071616)	2/14	0.00517273	0.0328455	1.48352	0	0	21.4632	112.99	ACLY;FASN
regulation of defense response to virus (GO:0050688)	2/14	0.00517273	0.0328455	1.48352	0	0	21.4632	112.99	DHX9;TNFAIP3
protein tetramerization (GO:0051262)	4/90	0.00541316	0.0342037	1.46593	0	0	6.0459	31.5531	RYR1;XRCC6;TRPA1;FARSA
protein methylation (GO:0006479)	3/46	0.00552771	0.0345884	1.46107	0	0	9.02918	46.9335	PRMT5;CARM1;EEF2
regulation of DNA metabolic process (GO:0051052)	3/46	0.00552771	0.0345884	1.46107	0	0	9.02918	46.9335	UPF1;XRCC5;HNRNPD
nuclear export (GO:0051168)	4/92	0.00584906	0.0363847	1.43908	0	0	5.90789	30.3753	DDX39A;XPO5;HNRNPA1;RAN
histone H4 acetylation (GO:0043967)	3/47	0.00587123	0.0363847	1.43908	0	0	8.82353	45.3326	RUVBL2;RUVBL1;HAT1
response to X-ray (GO:0010165)	2/15	0.00593812	0.0366231	1.43624	0	0	19.8112	101.559	XRCC6;XRCC5
positive regulation of cell proliferation (GO:0008284)	9/424	0.00614854	0.0377403	1.42319	0	0	2.86634	14.5941	RPS4X;RPS9;NPM1;CDK6;CSNK2A1;DHX9;CDK2;NAP1L1;EIF4G1
positive regulation of response to DNA damage stimulus (GO:2001022)	3/49	0.00659596	0.0402947	1.39475	0	0	8.43905	42.375	DDX5;DHX9;RPS3
cellular response to dsRNA (GO:0071359)	2/16	0.00675186	0.0406689	1.39074	0	0	18.3952	91.9379	NPM1;DHX9
histone H2A acetylation (GO:0043968)	2/16	0.00675186	0.0406689	1.39074	0	0	18.3952	91.9379	RUVBL2;RUVBL1
myoblast differentiation (GO:0045445)	2/16	0.00675186	0.0406689	1.39074	0	0	18.3952	91.9379	DDX17;DDX5
positive regulation of protein metabolic process (GO:0051247)	4/96	0.00678974	0.0407069	1.39033	0	0	5.64989	28.2062	HNRNPK;CSNK2A1;TNFAIP3;EIF4G1
mRNA metabolic process (GO:0016071)	4/97	0.00703963	0.0420096	1.37665	0	0	5.58885	27.6995	DDX5;SFPQ;SF3B3;DHX15
telomere maintenance (GO:0000723)	3/51	0.00737163	0.0437882	1.35864	0	0	8.0866	39.7061	XRCC6;PARP1;XRCC5
cellular response to gamma radiation (GO:0071480)	2/17	0.00761316	0.0444044	1.35257	0	0	17.168	83.7432	XRCC6;XRCC5
negative regulation of telomere maintenance (GO:0032205)	2/17	0.00761316	0.0444044	1.35257	0	0	17.168	83.7432	PARP1;XRCC5
chaperone-mediated protein complex assembly (GO:0051131)	2/17	0.00761316	0.0444044	1.35257	0	0	17.168	83.7432	CCT2;HSP90AB1
synaptic vesicle transport (GO:0048489)	2/17	0.00761316	0.0444044	1.35257	0	0	17.168	83.7432	KIF5B;DNM2
regulation of spindle organization (GO:0090224)	2/18	0.00852125	0.0490352	1.30949	0	0	16.0942	76.6918	DYNC1H1;CLTC
positive regulation of metabolic process (GO:0009893)	2/18	0.00852125	0.0490352	1.30949	0	0	16.0942	76.6918	ACLY;FASN
DNA ligation (GO:0006266)	2/18	0.00852125	0.0490352	1.30949	0	0	16.0942	76.6918	XRCC6;PARP1
regulation of gene silencing by RNA (GO:0060966)	3/55	0.00907906	0.0517828	1.28581	0	0	7.46305	35.0896	POLR2A;RAN;EIF4G1
regulation of posttranscriptional gene silencing (GO:0060147)	3/55	0.00907906	0.0517828	1.28581	0	0	7.46305	35.0896	POLR2A;RAN;EIF4G1
fatty-acyl-CoA metabolic process (GO:0035337)	2/19	0.00947534	0.0524194	1.28051	0	0	15.1467	70.5693	ACLY;FASN
histone methylation (GO:0016571)	2/19	0.00947534	0.0524194	1.28051	0	0	15.1467	70.5693	PRMT5;CARM1
nucleotide-sugar biosynthetic process (GO:0009226)	2/19	0.00947534	0.0524194	1.28051	0	0	15.1467	70.5693	GFPT2;GFPT1
vesicle transport along microtubule (GO:0047496)	2/19	0.00947534	0.0524194	1.28051	0	0	15.1467	70.5693	DYNC1H1;KIF5B
ribosomal small subunit assembly (GO:0000028)	2/19	0.00947534	0.0524194	1.28051	0	0	15.1467	70.5693	RPS27;RPSA
protein heterotetramerization (GO:0051290)	2/19	0.00947534	0.0524194	1.28051	0	0	15.1467	70.5693	XRCC6;FARSA
intracellular estrogen receptor signaling pathway (GO:0030520)	2/19	0.00947534	0.0524194	1.28051	0	0	15.1467	70.5693	DDX17;DDX5
RNA splicing (GO:0008380)	4/106	0.00956574	0.0526934	1.27824	0	0	5.0934	23.6821	SFPQ;SF3B3;DHX15;HNRNPC
purine nucleotide metabolic process (GO:0006163)	2/20	0.0104747	0.0572112	1.24252	0	0	14.3045	65.2112	PRPS1;MTHFD1
negative regulation of telomere maintenance via telomerase (GO:0032211)	2/20	0.0104747	0.0572112	1.24252	0	0	14.3045	65.2112	HNRNPC;HNRNPA1
regulation of interleukin-2 production (GO:0032663)	2/21	0.0115185	0.0621228	1.20675	0	0	13.5509	60.4886	RPS3;TNFAIP3
GTP metabolic process (GO:0046039)	2/21	0.0115185	0.0621228	1.20675	0	0	13.5509	60.4886	IMPDH2;RAN
energy reserve metabolic process (GO:0006112)	2/21	0.0115185	0.0621228	1.20675	0	0	13.5509	60.4886	GFPT2;GFPT1
cellular protein modification process (GO:0006464)	15/1001	0.0117036	0.0628579	1.20164	0	0	2.03466	9.04987	PSMD12;PSMD11;CSNK2A1;PSMD8;PSMC5;PSMD7;CDK6;PSMC6;PSMC3;PSMD2;PSMC1;PSMD3;CDK2;PSMD1;SBF1
DNA damage response, signal transduction by p53 class mediator resulting in cell cycle arrest (GO:0006977)	3/62	0.0125816	0.0663233	1.17833	0	0	6.57527	28.7703	NPM1;CARM1;CDK2
positive regulation of type I interferon production (GO:0032481)	3/62	0.0125816	0.0663233	1.17833	0	0	6.57527	28.7703	XRCC6;DHX9;XRCC5
purine-containing compound biosynthetic process (GO:0072522)	2/22	0.0126061	0.0663233	1.17833	0	0	12.8727	56.2999	PRPS1;MTHFD1
nuclear transport (GO:0051169)	2/22	0.0126061	0.0663233	1.17833	0	0	12.8727	56.2999	NPM1;BANF1
sulfur amino acid metabolic process (GO:0000096)	2/22	0.0126061	0.0663233	1.17833	0	0	12.8727	56.2999	AHCY;MTHFD1
signal transduction involved in mitotic G1 DNA damage checkpoint (GO:0072431)	3/63	0.0131364	0.0688328	1.1622	0	0	6.46536	28.0103	NPM1;CARM1;CDK2
regulation of monooxygenase activity (GO:0032768)	2/23	0.0137366	0.0716863	1.14456	0	0	12.2591	52.5633	LYPLA1;DNM2
cellular response to reactive oxygen species (GO:0034614)	3/65	0.0142877	0.0742612	1.12924	0	0	6.25617	26.5784	CDK2;RPS3;TNFAIP3
cellular response to light stimulus (GO:0071482)	3/66	0.0148841	0.0762632	1.11769	0	0	6.15655	25.9035	NPM1;PARP1;RUVBL2
intracellular steroid hormone receptor signaling pathway (GO:0030518)	3/66	0.0148841	0.0762632	1.11769	0	0	6.15655	25.9035	DDX17;DDX5;RAN
receptor catabolic process (GO:0032801)	2/24	0.0149095	0.0762632	1.11769	0	0	11.7013	49.2128	CLTC;AP2B1
fatty acid derivative biosynthetic process (GO:1901570)	2/24	0.0149095	0.0762632	1.11769	0	0	11.7013	49.2128	ACLY;FASN
cellular response to UV (GO:0034644)	3/67	0.0154944	0.0789417	1.10269	0	0	6.06005	25.2539	NPM1;PARP1;RUVBL2
glycolytic process through glucose-6-phosphate (GO:0061620)	2/25	0.0161239	0.0808704	1.09221	0	0	11.192	46.1944	PKM;PFKP
regulation of apoptotic signaling pathway (GO:2001233)	2/25	0.0161239	0.0808704	1.09221	0	0	11.192	46.1944	QARS;RPS3
canonical glycolysis (GO:0061621)	2/25	0.0161239	0.0808704	1.09221	0	0	11.192	46.1944	PKM;PFKP
glucose catabolic process to pyruvate (GO:0061718)	2/25	0.0161239	0.0808704	1.09221	0	0	11.192	46.1944	PKM;PFKP
internal peptidyl-lysine acetylation (GO:0018393)	2/26	0.0173791	0.0858304	1.06636	0	0	10.7251	43.4633	RUVBL2;RUVBL1
cytoskeleton-dependent intracellular transport (GO:0030705)	2/26	0.0173791	0.0858304	1.06636	0	0	10.7251	43.4633	KIF5B;TUBB
response to gamma radiation (GO:0010332)	2/26	0.0173791	0.0858304	1.06636	0	0	10.7251	43.4633	XRCC6;XRCC5
RNA biosynthetic process (GO:0032774)	2/26	0.0173791	0.0858304	1.06636	0	0	10.7251	43.4633	PRMT5;POLR2A
histone acetylation (GO:0016573)	3/71	0.0180754	0.0882547	1.05426	0	0	5.70242	22.885	RUVBL2;RUVBL1;HAT1
response to insulin (GO:0032868)	3/71	0.0180754	0.0882547	1.05426	0	0	5.70242	22.885	PKM;PARP1;EIF6
nuclear import (GO:0051170)	3/71	0.0180754	0.0882547	1.05426	0	0	5.70242	22.885	PDIA3;HNRNPA1;RAN
regulation of intracellular steroid hormone receptor signaling pathway (GO:0033143)	2/27	0.0186746	0.0908358	1.04174	0	0	10.2956	40.9825	DDX5;CARM1
intracellular protein transport (GO:0006886)	7/347	0.0193153	0.0935991	1.02873	0	0	2.69499	10.6367	PDIA3;VPS29;NPM1;CLTC;XPO5;RAN;ARCN1
cellular response to hydrogen peroxide (GO:0070301)	2/28	0.0200094	0.0955264	1.01988	0	0	9.8991	38.7209	RPS3;TNFAIP3
regulation of NIK/NF-kappaB signaling (GO:1901222)	2/28	0.0200094	0.0955264	1.01988	0	0	9.8991	38.7209	CPNE1;RPS3
protein export from nucleus (GO:0006611)	2/28	0.0200094	0.0955264	1.01988	0	0	9.8991	38.7209	XPO5;RAN
positive regulation of fibroblast proliferation (GO:0048146)	2/28	0.0200094	0.0955264	1.01988	0	0	9.8991	38.7209	CDK6;DHX9
regulation of chromosome segregation (GO:0051983)	2/29	0.021383	0.101334	0.994247	0	0	9.53199	36.652	DYNC1H1;CSNK2A1
regulation of activated T cell proliferation (GO:0046006)	2/29	0.021383	0.101334	0.994247	0	0	9.53199	36.652	PRKAR1A;RPS3
regulation of defense response to virus by host (GO:0050691)	2/30	0.0227947	0.105692	0.975957	0	0	9.19109	34.7536	DHX9;TNFAIP3
ATP-dependent chromatin remodeling (GO:0043044)	2/30	0.0227947	0.105692	0.975957	0	0	9.19109	34.7536	HNRNPC;MTA2
negative regulation of DNA biosynthetic process (GO:2000279)	2/30	0.0227947	0.105692	0.975957	0	0	9.19109	34.7536	HNRNPC;HNRNPA1
CENP-A containing nucleosome assembly (GO:0034080)	2/30	0.0227947	0.105692	0.975957	0	0	9.19109	34.7536	NPM1;RUVBL1
CENP-A containing chromatin organization (GO:0061641)	2/30	0.0227947	0.105692	0.975957	0	0	9.19109	34.7536	NPM1;RUVBL1
fatty-acyl-CoA biosynthetic process (GO:0046949)	2/30	0.0227947	0.105692	0.975957	0	0	9.19109	34.7536	ACLY;FASN
fibroblast growth factor receptor signaling pathway (GO:0008543)	3/78	0.0231335	0.106879	0.971109	0	0	5.16837	19.4665	POLR2A;HNRNPH1;HNRNPA1
double-strand break repair (GO:0006302)	4/141	0.0246888	0.112927	0.947201	0	0	3.78544	14.0114	XRCC6;SFPQ;PARP1;XRCC5
modification-dependent protein catabolic process (GO:0019941)	4/141	0.0246888	0.112927	0.947201	0	0	3.78544	14.0114	PSMD11;PSMC6;PSMD3;UBA1
RNA transport (GO:0050658)	3/80	0.0247056	0.112927	0.947201	0	0	5.03361	18.628	DDX39A;XPO5;HNRNPA1
positive regulation of binding (GO:0051099)	3/81	0.0255127	0.11476	0.94021	0	0	4.96883	18.2285	EPB41;DHX9;RAN
positive regulation of protein targeting to mitochondrion (GO:1903955)	3/81	0.0255127	0.11476	0.94021	0	0	4.96883	18.2285	PSMD8;RUVBL1;HUWE1
negative regulation of cell death (GO:0060548)	3/81	0.0255127	0.11476	0.94021	0	0	4.96883	18.2285	PSMC5;CHMP4A;EIF4G1
DNA repair (GO:0006281)	6/288	0.0256509	0.11476	0.94021	0	0	2.77475	10.1644	UPF1;NPM1;PARP1;XRCC5;RPS3;HUWE1
phosphatidylcholine biosynthetic process (GO:0006656)	2/32	0.0257297	0.11476	0.94021	0	0	8.57749	31.3945	CSNK2A1;CSNK2B
sister chromatid segregation (GO:0000819)	2/32	0.0257297	0.11476	0.94021	0	0	8.57749	31.3945	TOP2B;RAN
chromatin remodeling at centromere (GO:0031055)	2/32	0.0257297	0.11476	0.94021	0	0	8.57749	31.3945	NPM1;RUVBL1
DNA damage response, signal transduction by p53 class mediator (GO:0030330)	3/82	0.0263339	0.115851	0.936099	0	0	4.90568	17.8415	NPM1;CARM1;CDK2
retrograde transport, endosome to Golgi (GO:0042147)	3/82	0.0263339	0.115851	0.936099	0	0	4.90568	17.8415	VPS29;CLTC;UBE2O
positive regulation of transmembrane receptor protein serine/threonine kinase signaling pathway (GO:0090100)	3/82	0.0263339	0.115851	0.936099	0	0	4.90568	17.8415	HSP90AB1;CSNK2B;UBE2O
positive regulation of cell cycle arrest (GO:0071158)	3/82	0.0263339	0.115851	0.936099	0	0	4.90568	17.8415	NPM1;CARM1;CDK2
positive regulation of intrinsic apoptotic signaling pathway (GO:2001244)	2/33	0.0272517	0.119076	0.924175	0	0	8.30038	29.9033	SFPQ;RPS3
mRNA stabilization (GO:0048255)	2/33	0.0272517	0.119076	0.924175	0	0	8.30038	29.9033	DHX9;HNRNPC
regulation of alcohol biosynthetic process (GO:1902930)	2/34	0.0288092	0.125456	0.901508	0	0	8.04058	28.5205	FASN;RAN
positive regulation of RNA metabolic process (GO:0051254)	2/35	0.0304014	0.131062	0.882524	0	0	7.79654	27.2354	DDX5;POLR2A
regulation of synapse assembly (GO:0051963)	2/35	0.0304014	0.131062	0.882524	0	0	7.79654	27.2354	NRXN1;EIF4G1
regulation of mitotic spindle organization (GO:0060236)	2/35	0.0304014	0.131062	0.882524	0	0	7.79654	27.2354	DYNC1H1;CLTC
regulation of cell proliferation (GO:0042127)	11/740	0.0305865	0.13142	0.881339	0	0	1.98917	6.93662	RPS4X;RPS9;XRCC6;NPM1;CDK6;CSNK2A1;XRCC5;CSNK2B;CDK2;NAP1L1;EIF4G1
regulation of protein targeting to mitochondrion (GO:1903214)	3/88	0.031556	0.133605	0.874178	0	0	4.55802	15.7525	PSMD8;RUVBL1;HUWE1
positive regulation of protein complex assembly (GO:0031334)	3/88	0.031556	0.133605	0.874178	0	0	4.55802	15.7525	PARP1;RPS3;EIF4G1
ferric iron transport (GO:0015682)	2/36	0.0320279	0.133605	0.874178	0	0	7.56684	26.0386	CLTC;DNM2
centromere complex assembly (GO:0034508)	2/36	0.0320279	0.133605	0.874178	0	0	7.56684	26.0386	NPM1;RUVBL1
histone exchange (GO:0043486)	2/36	0.0320279	0.133605	0.874178	0	0	7.56684	26.0386	NPM1;RUVBL1
muscle cell differentiation (GO:0042692)	2/36	0.0320279	0.133605	0.874178	0	0	7.56684	26.0386	DDX17;DDX5
transferrin transport (GO:0033572)	2/36	0.0320279	0.133605	0.874178	0	0	7.56684	26.0386	CLTC;DNM2
mRNA catabolic process (GO:0006402)	2/36	0.0320279	0.133605	0.874178	0	0	7.56684	26.0386	UPF1;DDX5
vesicle-mediated transport in synapse (GO:0099003)	2/36	0.0320279	0.133605	0.874178	0	0	7.56684	26.0386	KIF5B;DNM2
regulation of cell cycle process (GO:0010564)	3/90	0.0334085	0.138292	0.859203	0	0	4.45278	15.1348	PRMT5;DYNC1H1;CSNK2A1
regulation of cytokine-mediated signaling pathway (GO:0001959)	3/90	0.0334085	0.138292	0.859203	0	0	4.45278	15.1348	HSP90AB1;TNFAIP3;ABCE1
epithelial to mesenchymal transition (GO:0001837)	2/37	0.0336879	0.138292	0.859203	0	0	7.35028	24.922	DDX17;DDX5
protein monoubiquitination (GO:0006513)	2/37	0.0336879	0.138292	0.859203	0	0	7.35028	24.922	HUWE1;UBE2O
regulation of DNA repair (GO:0006282)	2/37	0.0336879	0.138292	0.859203	0	0	7.35028	24.922	DHX9;RPS3
regulation of protein catabolic process (GO:0042176)	3/91	0.0343555	0.140585	0.852061	0	0	4.40196	14.839	SF3B3;CSNK2A1;TNFAIP3
positive regulation of cellular metabolic process (GO:0031325)	3/92	0.0353164	0.14406	0.841457	0	0	4.35228	14.5514	ACLY;FASN;EIF4G1
regulation of type I interferon-mediated signaling pathway (GO:0060338)	2/39	0.0371061	0.150408	0.822728	0	0	6.95226	22.9006	HSP90AB1;ABCE1
clathrin-dependent endocytosis (GO:0072583)	2/39	0.0371061	0.150408	0.822728	0	0	6.95226	22.9006	CLTC;AP2B1
cellular response to fibroblast growth factor stimulus (GO:0044344)	3/94	0.0372796	0.150638	0.822067	0	0	4.25619	13.9999	POLR2A;HNRNPH1;HNRNPA1
regulation of heart contraction (GO:0008016)	3/95	0.0382818	0.154204	0.811905	0	0	4.20972	13.7354	RYR1;S100A1;TRDN
regulation of cellular localization (GO:0060341)	2/40	0.0388632	0.155573	0.808064	0	0	6.76897	21.9836	DYNC1H1;PARP1
regulation of cholesterol biosynthetic process (GO:0045540)	2/40	0.0388632	0.155573	0.808064	0	0	6.76897	21.9836	FASN;RAN
ciliary basal body-plasma membrane docking (GO:0097711)	3/96	0.0392977	0.156826	0.804583	0	0	4.16424	13.4779	DYNC1H1;TUBB;TUBB4B
glycerophospholipid biosynthetic process (GO:0046474)	4/164	0.0397101	0.157982	0.801391	0	0	3.2375	10.4447	CSNK2A1;CSNK2B;CPNE1;SBF1
mesenchymal cell differentiation (GO:0048762)	2/41	0.0406514	0.159269	0.797868	0	0	6.59507	21.1222	DDX17;DDX5
regulation of cholesterol metabolic process (GO:0090181)	2/41	0.0406514	0.159269	0.797868	0	0	6.59507	21.1222	FASN;RAN
DNA duplex unwinding (GO:0032508)	2/41	0.0406514	0.159269	0.797868	0	0	6.59507	21.1222	PARP1;DHX9
regulation of stress-activated MAPK cascade (GO:0032872)	2/41	0.0406514	0.159269	0.797868	0	0	6.59507	21.1222	QARS;ARL6IP5
positive regulation of viral transcription (GO:0050434)	2/41	0.0406514	0.159269	0.797868	0	0	6.59507	21.1222	POLR2A;DHX9
response to UV (GO:0009411)	3/98	0.0413703	0.160507	0.794507	0	0	4.07616	12.9834	NPM1;PARP1;RUVBL2
cellular response to calcium ion (GO:0071277)	2/42	0.0424701	0.160507	0.794507	0	0	6.42987	20.3117	RYR1;CPNE1
protein transport (GO:0015031)	6/326	0.0428767	0.160507	0.794507	0	0	2.4405	7.68618	VPS29;NPM1;CLTC;MYH9;DNM2;ARCN1
regulation of transcription, DNA-templated (GO:0006355)	19/1598	0.0429232	0.160507	0.794507	0	0	1.60424	5.05071	DDX17;PRMT5;DDX5;XRCC6;NPM1;DHX9;XRCC5;PA2G4;DNM2;SFPQ;PSMC5;QARS;POLR2A;PRKAR1A;RUVBL2;CARM1;RUVBL1;HNRNPD;RAN
positive regulation of nucleic acid-templated transcription (GO:1903508)	8/502	0.0434313	0.160507	0.794507	0	0	2.1173	6.64107	DDX17;DDX5;XRCC6;NPM1;PSMC5;HNRNPD;RAN;DNM2
response to hydrogen peroxide (GO:0042542)	2/43	0.0443189	0.160507	0.794507	0	0	6.27273	19.548	RPS3;TNFAIP3
regulation of protein ubiquitination (GO:0031396)	3/101	0.0445807	0.160507	0.794507	0	0	3.95078	12.2887	HSP90AB1;RPS3;TNFAIP3
type B pancreatic cell development (GO:0003323)	1/6	0.0459022	0.160507	0.794507	0	0	25.5987	78.8758	CDK6
positive regulation of nucleobase-containing compound transport (GO:0032241)	1/6	0.0459022	0.160507	0.794507	0	0	25.5987	78.8758	DHX9
regulation of hyaluronan biosynthetic process (GO:1900125)	1/6	0.0459022	0.160507	0.794507	0	0	25.5987	78.8758	CLTC
negative regulation of membrane potential (GO:0045837)	1/6	0.0459022	0.160507	0.794507	0	0	25.5987	78.8758	ARL6IP5
pyrimidine-containing compound biosynthetic process (GO:0072528)	1/6	0.0459022	0.160507	0.794507	0	0	25.5987	78.8758	PRPS1
vocal learning (GO:0042297)	1/6	0.0459022	0.160507	0.794507	0	0	25.5987	78.8758	NRXN1
negative regulation of transforming growth factor beta production (GO:0071635)	1/6	0.0459022	0.160507	0.794507	0	0	25.5987	78.8758	HSP90AB1
regulation of extent of cell growth (GO:0061387)	1/6	0.0459022	0.160507	0.794507	0	0	25.5987	78.8758	DNM2
protein retention in ER lumen (GO:0006621)	1/6	0.0459022	0.160507	0.794507	0	0	25.5987	78.8758	PDIA3
negative regulation of stress-activated protein kinase signaling cascade (GO:0070303)	1/6	0.0459022	0.160507	0.794507	0	0	25.5987	78.8758	QARS
regulation of cell cycle checkpoint (GO:1901976)	1/6	0.0459022	0.160507	0.794507	0	0	25.5987	78.8758	ETAA1
positive regulation of activin receptor signaling pathway (GO:0032927)	1/6	0.0459022	0.160507	0.794507	0	0	25.5987	78.8758	CSNK2B
negative regulation of bone resorption (GO:0045779)	1/6	0.0459022	0.160507	0.794507	0	0	25.5987	78.8758	TNFAIP3
protein deubiquitination involved in ubiquitin-dependent protein catabolic process (GO:0071947)	1/6	0.0459022	0.160507	0.794507	0	0	25.5987	78.8758	TNFAIP3
nucleobase metabolic process (GO:0009112)	1/6	0.0459022	0.160507	0.794507	0	0	25.5987	78.8758	PRPS1
lipoprotein catabolic process (GO:0042159)	1/6	0.0459022	0.160507	0.794507	0	0	25.5987	78.8758	LYPLA1
positive regulation of interferon-alpha secretion (GO:1902741)	1/6	0.0459022	0.160507	0.794507	0	0	25.5987	78.8758	DHX9
imitative learning (GO:0098596)	1/6	0.0459022	0.160507	0.794507	0	0	25.5987	78.8758	NRXN1
negative regulation of DNA repair (GO:0045738)	1/6	0.0459022	0.160507	0.794507	0	0	25.5987	78.8758	RPS3
morphogenesis of an endothelium (GO:0003159)	1/6	0.0459022	0.160507	0.794507	0	0	25.5987	78.8758	CSNK2B
positive regulation of oxidative stress-induced cell death (GO:1903209)	1/6	0.0459022	0.160507	0.794507	0	0	25.5987	78.8758	SFPQ
protein localization to nucleolus (GO:1902570)	1/6	0.0459022	0.160507	0.794507	0	0	25.5987	78.8758	RAN
astrocyte differentiation (GO:0048708)	1/6	0.0459022	0.160507	0.794507	0	0	25.5987	78.8758	CDK6
glandular epithelial cell development (GO:0002068)	1/6	0.0459022	0.160507	0.794507	0	0	25.5987	78.8758	CDK6
citrate metabolic process (GO:0006101)	1/6	0.0459022	0.160507	0.794507	0	0	25.5987	78.8758	ACLY
regulation of protein localization to cell cortex (GO:1904776)	1/6	0.0459022	0.160507	0.794507	0	0	25.5987	78.8758	EPB41
regulation of t-circle formation (GO:1904429)	1/6	0.0459022	0.160507	0.794507	0	0	25.5987	78.8758	XRCC5
regulation of interferon-alpha secretion (GO:1902739)	1/6	0.0459022	0.160507	0.794507	0	0	25.5987	78.8758	DHX9
endoplasmic reticulum membrane organization (GO:0090158)	1/6	0.0459022	0.160507	0.794507	0	0	25.5987	78.8758	TRDN
acetyl-CoA biosynthetic process (GO:0006085)	1/6	0.0459022	0.160507	0.794507	0	0	25.5987	78.8758	ACLY
negative regulation of amino acid transport (GO:0051956)	1/6	0.0459022	0.160507	0.794507	0	0	25.5987	78.8758	ARL6IP5
positive regulation of RNA export from nucleus (GO:0046833)	1/6	0.0459022	0.160507	0.794507	0	0	25.5987	78.8758	DHX9
microtubule cytoskeleton organization involved in mitosis (GO:1902850)	2/44	0.046197	0.160507	0.794507	0	0	6.12307	18.8274	DYNC1H1;RAN
regulation of steroid biosynthetic process (GO:0050810)	2/44	0.046197	0.160507	0.794507	0	0	6.12307	18.8274	FASN;RAN
positive regulation of viral process (GO:0048524)	2/44	0.046197	0.160507	0.794507	0	0	6.12307	18.8274	POLR2A;DHX9
regulation of cellular response to stress (GO:0080135)	3/104	0.0479116	0.166016	0.77985	0	0	3.83285	11.6457	NPM1;HSP90AB1;EIF4G1
translational elongation (GO:0006414)	3/105	0.0490484	0.168952	0.772236	0	0	3.79508	11.442	EEF1G;EEF1A1P5;EEF2
nucleocytoplasmic transport (GO:0006913)	2/46	0.0500393	0.168952	0.772236	0	0	5.84416	17.5029	NPM1;HNRNPA1
cellular response to ionizing radiation (GO:0071479)	2/46	0.0500393	0.168952	0.772236	0	0	5.84416	17.5029	XRCC6;XRCC5
regulation of fibroblast proliferation (GO:0048145)	2/46	0.0500393	0.168952	0.772236	0	0	5.84416	17.5029	CDK6;DHX9
positive regulation of protein localization to cell periphery (GO:1904377)	2/46	0.0500393	0.168952	0.772236	0	0	5.84416	17.5029	EPB41;KIF5B
negative regulation of protein modification by small protein conjugation or removal (GO:1903321)	2/46	0.0500393	0.168952	0.772236	0	0	5.84416	17.5029	RPS3;TNFAIP3
negative regulation of autophagy (GO:0010507)	2/46	0.0500393	0.168952	0.772236	0	0	5.84416	17.5029	LARS;EIF4G1
DNA-templated transcription, termination (GO:0006353)	3/106	0.0501984	0.168952	0.772236	0	0	3.75804	11.2432	PRMT5;DDX39A;POLR2A
viral life cycle (GO:0019058)	3/107	0.0513615	0.168952	0.772236	0	0	3.72172	11.0493	HSP90AB1;CHMP4A;RAN
cellular response to caffeine (GO:0071313)	1/7	0.0533464	0.168952	0.772236	0	0	21.3312	62.5206	RYR1
protein localization to cytoplasmic stress granule (GO:1903608)	1/7	0.0533464	0.168952	0.772236	0	0	21.3312	62.5206	DHX9
postsynaptic density assembly (GO:0097107)	1/7	0.0533464	0.168952	0.772236	0	0	21.3312	62.5206	NRXN1
mitochondrial DNA metabolic process (GO:0032042)	1/7	0.0533464	0.168952	0.772236	0	0	21.3312	62.5206	PARP1
positive regulation of tumor necrosis factor-mediated signaling pathway (GO:1903265)	1/7	0.0533464	0.168952	0.772236	0	0	21.3312	62.5206	CPNE1
regulation of cardiac muscle cell membrane potential (GO:0086036)	1/7	0.0533464	0.168952	0.772236	0	0	21.3312	62.5206	TRDN
oxaloacetate metabolic process (GO:0006107)	1/7	0.0533464	0.168952	0.772236	0	0	21.3312	62.5206	ACLY
sulfur amino acid biosynthetic process (GO:0000097)	1/7	0.0533464	0.168952	0.772236	0	0	21.3312	62.5206	MTHFD1
pri-miRNA transcription from RNA polymerase II promoter (GO:0061614)	1/7	0.0533464	0.168952	0.772236	0	0	21.3312	62.5206	DDX5
regulation of toll-like receptor 3 signaling pathway (GO:0034139)	1/7	0.0533464	0.168952	0.772236	0	0	21.3312	62.5206	TNFAIP3
endonucleolytic cleavage in ITS1 to separate SSU-rRNA from 5.8S rRNA and LSU-rRNA from tricistronic rRNA transcript (SSU-rRNA, 5.8S rRNA, LSU-rRNA) (GO:0000447)	1/7	0.0533464	0.168952	0.772236	0	0	21.3312	62.5206	RPSA
regulation of low-density lipoprotein particle clearance (GO:0010988)	1/7	0.0533464	0.168952	0.772236	0	0	21.3312	62.5206	HNRNPK
posttranslational protein targeting to endoplasmic reticulum membrane (GO:0006620)	1/7	0.0533464	0.168952	0.772236	0	0	21.3312	62.5206	CHMP4A
positive regulation of mitotic cell cycle spindle assembly checkpoint (GO:0090267)	1/7	0.0533464	0.168952	0.772236	0	0	21.3312	62.5206	DYNC1LI1
tetrahydrofolate interconversion (GO:0035999)	1/7	0.0533464	0.168952	0.772236	0	0	21.3312	62.5206	MTHFD1
G-quadruplex DNA unwinding (GO:0044806)	1/7	0.0533464	0.168952	0.772236	0	0	21.3312	62.5206	DHX9
positive regulation of isomerase activity (GO:0010912)	1/7	0.0533464	0.168952	0.772236	0	0	21.3312	62.5206	DHX9
response to caffeine (GO:0031000)	1/7	0.0533464	0.168952	0.772236	0	0	21.3312	62.5206	RYR1
formation of translation preinitiation complex (GO:0001731)	1/7	0.0533464	0.168952	0.772236	0	0	21.3312	62.5206	EIF2S3
regulation of interleukin-18 production (GO:0032661)	1/7	0.0533464	0.168952	0.772236	0	0	21.3312	62.5206	DHX9
L-cysteine metabolic process (GO:0046439)	1/7	0.0533464	0.168952	0.772236	0	0	21.3312	62.5206	AHCY
negative regulation of protein kinase activity by regulation of protein phosphorylation (GO:0044387)	1/7	0.0533464	0.168952	0.772236	0	0	21.3312	62.5206	NPM1
membrane invagination (GO:0010324)	1/7	0.0533464	0.168952	0.772236	0	0	21.3312	62.5206	CHMP4A
negative regulation of nitrogen compound metabolic process (GO:0051172)	1/7	0.0533464	0.168952	0.772236	0	0	21.3312	62.5206	CLTC
negative regulation of cyclin-dependent protein serine/threonine kinase activity involved in G1/S transition of mitotic cell cycle (GO:0031658)	1/7	0.0533464	0.168952	0.772236	0	0	21.3312	62.5206	CDK6
regulation of low-density lipoprotein particle receptor biosynthetic process (GO:0045714)	1/7	0.0533464	0.168952	0.772236	0	0	21.3312	62.5206	HNRNPK
cytoplasmic microtubule organization (GO:0031122)	2/48	0.0539926	0.17058	0.768073	0	0	5.5895	16.3152	DYNC1H1;TRDN
macroautophagy (GO:0016236)	3/110	0.0549287	0.17227	0.76379	0	0	3.61682	10.495	CSNK2A1;CSNK2B;CHMP4A
positive regulation of establishment of protein localization to mitochondrion (GO:1903749)	3/110	0.0549287	0.17227	0.76379	0	0	3.61682	10.495	PSMD8;RUVBL1;HUWE1
cellular response to peptide hormone stimulus (GO:0071375)	3/110	0.0549287	0.17227	0.76379	0	0	3.61682	10.495	PKM;PARP1;PRKAR1A
positive regulation of transcription, DNA-templated (GO:0045893)	14/1120	0.055193	0.172679	0.762761	0	0	1.67035	4.83887	DDX17;DDX5;XRCC6;NPM1;PARP1;DHX9;DNM2;SFPQ;PSMC5;HNRNPK;PSMC3;RUVBL2;HNRNPD;RAN
non-recombinational repair (GO:0000726)	2/49	0.0560095	0.174387	0.758486	0	0	5.4703	15.7667	XRCC6;XRCC5
protein heterooligomerization (GO:0051291)	2/49	0.0560095	0.174387	0.758486	0	0	5.4703	15.7667	XRCC6;FARSA
myeloid leukocyte differentiation (GO:0002573)	2/50	0.0580525	0.177115	0.751745	0	0	5.35606	15.2455	PARP1;MYH9
receptor internalization (GO:0031623)	2/50	0.0580525	0.177115	0.751745	0	0	5.35606	15.2455	CLTC;DNM2
double-strand break repair via nonhomologous end joining (GO:0006303)	2/50	0.0580525	0.177115	0.751745	0	0	5.35606	15.2455	XRCC6;XRCC5
negative regulation of protein ubiquitination (GO:0031397)	2/50	0.0580525	0.177115	0.751745	0	0	5.35606	15.2455	RPS3;TNFAIP3
coenzyme metabolic process (GO:0006732)	2/51	0.0601211	0.177115	0.751745	0	0	5.24649	14.7499	ACLY;FASN
establishment of protein localization to chromatin (GO:0071169)	1/8	0.0607329	0.177115	0.751745	0	0	18.2829	51.2155	RUVBL2
cellular response to nitric oxide (GO:0071732)	1/8	0.0607329	0.177115	0.751745	0	0	18.2829	51.2155	CDK2
alpha-amino acid biosynthetic process (GO:1901607)	1/8	0.0607329	0.177115	0.751745	0	0	18.2829	51.2155	MTHFD1
cellular response to purine-containing compound (GO:0071415)	1/8	0.0607329	0.177115	0.751745	0	0	18.2829	51.2155	RYR1
negative regulation of toll-like receptor 4 signaling pathway (GO:0034144)	1/8	0.0607329	0.177115	0.751745	0	0	18.2829	51.2155	TNFAIP3
peptidyl-arginine methylation, to asymmetrical-dimethyl arginine (GO:0019919)	1/8	0.0607329	0.177115	0.751745	0	0	18.2829	51.2155	CARM1
lagging strand elongation (GO:0006273)	1/8	0.0607329	0.177115	0.751745	0	0	18.2829	51.2155	PARP1
cellular response to reactive nitrogen species (GO:1902170)	1/8	0.0607329	0.177115	0.751745	0	0	18.2829	51.2155	CDK2
negative regulation of activated T cell proliferation (GO:0046007)	1/8	0.0607329	0.177115	0.751745	0	0	18.2829	51.2155	PRKAR1A
peptidyl-diphthamide metabolic process (GO:0017182)	1/8	0.0607329	0.177115	0.751745	0	0	18.2829	51.2155	EEF2
negative regulation of cAMP-dependent protein kinase activity (GO:2000480)	1/8	0.0607329	0.177115	0.751745	0	0	18.2829	51.2155	PRKAR1A
negative regulation of bone remodeling (GO:0046851)	1/8	0.0607329	0.177115	0.751745	0	0	18.2829	51.2155	TNFAIP3
regulation of ATP biosynthetic process (GO:2001169)	1/8	0.0607329	0.177115	0.751745	0	0	18.2829	51.2155	PARP1
positive regulation of production of miRNAs involved in gene silencing by miRNA (GO:1903800)	1/8	0.0607329	0.177115	0.751745	0	0	18.2829	51.2155	DDX5
glycerolipid biosynthetic process (GO:0045017)	1/8	0.0607329	0.177115	0.751745	0	0	18.2829	51.2155	CPNE1
positive regulation of TORC1 signaling (GO:1904263)	1/8	0.0607329	0.177115	0.751745	0	0	18.2829	51.2155	LARS
peptidyl-diphthamide biosynthetic process from peptidyl-histidine (GO:0017183)	1/8	0.0607329	0.177115	0.751745	0	0	18.2829	51.2155	EEF2
positive regulation of ryanodine-sensitive calcium-release channel activity (GO:0060316)	1/8	0.0607329	0.177115	0.751745	0	0	18.2829	51.2155	TRDN
positive regulation of spindle checkpoint (GO:0090232)	1/8	0.0607329	0.177115	0.751745	0	0	18.2829	51.2155	DYNC1LI1
regulation of toll-like receptor 2 signaling pathway (GO:0034135)	1/8	0.0607329	0.177115	0.751745	0	0	18.2829	51.2155	TNFAIP3
positive regulation of protein localization to cell surface (GO:2000010)	1/8	0.0607329	0.177115	0.751745	0	0	18.2829	51.2155	HSP90AB1
pantothenate metabolic process (GO:0015939)	1/8	0.0607329	0.177115	0.751745	0	0	18.2829	51.2155	FASN
tRNA aminoacylation for mitochondrial protein translation (GO:0070127)	1/8	0.0607329	0.177115	0.751745	0	0	18.2829	51.2155	GARS
protein homooligomerization (GO:0051260)	4/190	0.0617766	0.179752	0.745327	0	0	2.78127	7.74369	RYR1;TRPA1;ANXA6;CHMP4A
regulation of gene expression (GO:0010468)	13/1037	0.062208	0.180213	0.744214	0	0	1.67081	4.64029	PRMT5;DHX9;DNM2;SFPQ;DDX39A;CDK6;POLR2A;HNRNPH1;CARM1;CDK2;CPNE1;HNRNPD;RPS3
regulation of DNA binding (GO:0051101)	2/52	0.0622148	0.180213	0.744214	0	0	5.1413	14.2782	CSNK2B;CPNE1
cytosolic transport (GO:0016482)	3/118	0.0650011	0.187462	0.727088	0	0	3.36385	9.19459	VPS29;CLTC;UBE2O
positive regulation of response to stimulus (GO:0048584)	2/54	0.0664754	0.187462	0.727088	0	0	4.94306	13.4003	DDX5;DHX9
macromolecular complex assembly (GO:0065003)	3/120	0.0676434	0.187462	0.727088	0	0	3.30602	8.90477	SF3B3;CSNK2B;EPRS
type B pancreatic cell differentiation (GO:0003309)	1/9	0.0680621	0.187462	0.727088	0	0	15.9968	42.9887	CDK6
negative regulation of circadian rhythm (GO:0042754)	1/9	0.0680621	0.187462	0.727088	0	0	15.9968	42.9887	SFPQ
negative regulation of NIK/NF-kappaB signaling (GO:1901223)	1/9	0.0680621	0.187462	0.727088	0	0	15.9968	42.9887	CPNE1
small RNA loading onto RISC (GO:0070922)	1/9	0.0680621	0.187462	0.727088	0	0	15.9968	42.9887	DHX9
dynamin family protein polymerization involved in membrane fission (GO:0003373)	1/9	0.0680621	0.187462	0.727088	0	0	15.9968	42.9887	DNM2
acidic amino acid transport (GO:0015800)	1/9	0.0680621	0.187462	0.727088	0	0	15.9968	42.9887	ARL6IP5
regulation of sequestering of calcium ion (GO:0051282)	1/9	0.0680621	0.187462	0.727088	0	0	15.9968	42.9887	TRDN
postsynaptic membrane assembly (GO:0097104)	1/9	0.0680621	0.187462	0.727088	0	0	15.9968	42.9887	NRXN1
postsynaptic density organization (GO:0097106)	1/9	0.0680621	0.187462	0.727088	0	0	15.9968	42.9887	NRXN1
positive regulation of synapse maturation (GO:0090129)	1/9	0.0680621	0.187462	0.727088	0	0	15.9968	42.9887	NRXN1
peptidyl-arginine omega-N-methylation (GO:0035247)	1/9	0.0680621	0.187462	0.727088	0	0	15.9968	42.9887	CARM1
B cell homeostasis (GO:0001782)	1/9	0.0680621	0.187462	0.727088	0	0	15.9968	42.9887	TNFAIP3
maintenance of protein localization in endoplasmic reticulum (GO:0035437)	1/9	0.0680621	0.187462	0.727088	0	0	15.9968	42.9887	PDIA3
cellular response to leucine (GO:0071233)	1/9	0.0680621	0.187462	0.727088	0	0	15.9968	42.9887	LARS
regulation of cell communication by electrical coupling involved in cardiac conduction (GO:1901844)	1/9	0.0680621	0.187462	0.727088	0	0	15.9968	42.9887	TRDN
dynamin family protein polymerization involved in mitochondrial fission (GO:0003374)	1/9	0.0680621	0.187462	0.727088	0	0	15.9968	42.9887	DNM2
response to leucine (GO:0043201)	1/9	0.0680621	0.187462	0.727088	0	0	15.9968	42.9887	LARS
antigen processing and presentation of exogenous peptide antigen via MHC class I, TAP-independent (GO:0002480)	1/9	0.0680621	0.187462	0.727088	0	0	15.9968	42.9887	LNPEP
virion attachment to host cell (GO:0019062)	1/9	0.0680621	0.187462	0.727088	0	0	15.9968	42.9887	HSP90AB1
histone phosphorylation (GO:0016572)	1/9	0.0680621	0.187462	0.727088	0	0	15.9968	42.9887	CDK2
regulation of RNA splicing (GO:0043484)	2/55	0.0686413	0.188654	0.724335	0	0	4.84955	12.9913	POLR2A;HNRNPH1
chromosome organization (GO:0051276)	2/56	0.0708303	0.192289	0.716045	0	0	4.7595	12.6006	TOP2B;PARP1
protein import (GO:0017038)	2/56	0.0708303	0.192289	0.716045	0	0	4.7595	12.6006	PDIA3;RAN
regulation of tumor necrosis factor-mediated signaling pathway (GO:0010803)	2/56	0.0708303	0.192289	0.716045	0	0	4.7595	12.6006	CPNE1;TNFAIP3
negative regulation of cellular catabolic process (GO:0031330)	2/56	0.0708303	0.192289	0.716045	0	0	4.7595	12.6006	LARS;EIF4G1
regulation of cell growth (GO:0001558)	4/201	0.0727144	0.192289	0.716045	0	0	2.6245	6.87938	NDRG3;CSNK2A1;SERTAD2;EIF4G1
protein homotetramerization (GO:0051289)	2/57	0.0730418	0.192289	0.716045	0	0	4.67273	12.2272	RYR1;TRPA1
receptor metabolic process (GO:0043112)	2/58	0.0752755	0.192289	0.716045	0	0	4.58905	11.87	CLTC;DNM2
positive regulation of T cell receptor signaling pathway (GO:0050862)	1/10	0.0753345	0.192289	0.716045	0	0	14.2186	36.7668	RPS3
regulation of response to stress (GO:0080134)	1/10	0.0753345	0.192289	0.716045	0	0	14.2186	36.7668	EIF4G1
regulation of synapse maturation (GO:0090128)	1/10	0.0753345	0.192289	0.716045	0	0	14.2186	36.7668	NRXN1
3'-UTR-mediated mRNA destabilization (GO:0061158)	1/10	0.0753345	0.192289	0.716045	0	0	14.2186	36.7668	UPF1
regulation of DNA damage checkpoint (GO:2000001)	1/10	0.0753345	0.192289	0.716045	0	0	14.2186	36.7668	ETAA1
negative regulation of centrosome duplication (GO:0010826)	1/10	0.0753345	0.192289	0.716045	0	0	14.2186	36.7668	NPM1
regulation of cytoplasmic translational elongation (GO:1900247)	1/10	0.0753345	0.192289	0.716045	0	0	14.2186	36.7668	EEF2
protein K11-linked deubiquitination (GO:0035871)	1/10	0.0753345	0.192289	0.716045	0	0	14.2186	36.7668	TNFAIP3
establishment of spindle localization (GO:0051293)	1/10	0.0753345	0.192289	0.716045	0	0	14.2186	36.7668	DYNC1H1
mitotic nuclear envelope reassembly (GO:0007084)	1/10	0.0753345	0.192289	0.716045	0	0	14.2186	36.7668	BANF1
pyroptosis (GO:0070269)	1/10	0.0753345	0.192289	0.716045	0	0	14.2186	36.7668	DHX9
coenzyme A metabolic process (GO:0015936)	1/10	0.0753345	0.192289	0.716045	0	0	14.2186	36.7668	ACLY
L-glutamate transport (GO:0015813)	1/10	0.0753345	0.192289	0.716045	0	0	14.2186	36.7668	ARL6IP5
muscle cell migration (GO:0014812)	1/10	0.0753345	0.192289	0.716045	0	0	14.2186	36.7668	THBS4
aspartate family amino acid metabolic process (GO:0009066)	1/10	0.0753345	0.192289	0.716045	0	0	14.2186	36.7668	MTHFD1
astrocyte development (GO:0014002)	1/10	0.0753345	0.192289	0.716045	0	0	14.2186	36.7668	CDK6
mitotic G1/S transition checkpoint (GO:0044819)	1/10	0.0753345	0.192289	0.716045	0	0	14.2186	36.7668	CDK2
mitotic G1 DNA damage checkpoint (GO:0031571)	1/10	0.0753345	0.192289	0.716045	0	0	14.2186	36.7668	CDK2
cellular response to leucine starvation (GO:1990253)	1/10	0.0753345	0.192289	0.716045	0	0	14.2186	36.7668	LARS
DNA replication-dependent nucleosome organization (GO:0034723)	1/10	0.0753345	0.192289	0.716045	0	0	14.2186	36.7668	HAT1
neurotransmitter receptor internalization (GO:0099590)	1/10	0.0753345	0.192289	0.716045	0	0	14.2186	36.7668	DNM2
positive regulation of execution phase of apoptosis (GO:1900119)	1/10	0.0753345	0.192289	0.716045	0	0	14.2186	36.7668	RPS3
dicarboxylic acid biosynthetic process (GO:0043650)	1/10	0.0753345	0.192289	0.716045	0	0	14.2186	36.7668	MTHFD1
endothelial tube morphogenesis (GO:0061154)	1/10	0.0753345	0.192289	0.716045	0	0	14.2186	36.7668	CSNK2B
negative regulation of autophagosome assembly (GO:1902902)	1/10	0.0753345	0.192289	0.716045	0	0	14.2186	36.7668	CHMP4A
G1 DNA damage checkpoint (GO:0044783)	1/10	0.0753345	0.192289	0.716045	0	0	14.2186	36.7668	CDK2
protein localization to synapse (GO:0035418)	1/10	0.0753345	0.192289	0.716045	0	0	14.2186	36.7668	NRXN1
regulation of cytoplasmic translation (GO:2000765)	1/10	0.0753345	0.192289	0.716045	0	0	14.2186	36.7668	DHX9
DNA replication-dependent nucleosome assembly (GO:0006335)	1/10	0.0753345	0.192289	0.716045	0	0	14.2186	36.7668	HAT1
dicarboxylic acid metabolic process (GO:0043648)	2/59	0.0775308	0.197051	0.705421	0	0	4.50832	11.5281	ACLY;MTHFD1
positive regulation of NF-kappaB transcription factor activity (GO:0051092)	3/128	0.0786902	0.197051	0.705421	0	0	3.09318	7.86359	NPM1;DHX9;RPS3
positive regulation of mitochondrion organization (GO:0010822)	3/128	0.0786902	0.197051	0.705421	0	0	3.09318	7.86359	PSMD8;RUVBL1;HUWE1
nucleosome assembly (GO:0006334)	2/60	0.0798073	0.197051	0.705421	0	0	4.43036	11.2006	NPM1;HAT1
positive regulation of protein binding (GO:0032092)	2/60	0.0798073	0.197051	0.705421	0	0	4.43036	11.2006	EPB41;RAN
regulation of macromolecule metabolic process (GO:0060255)	3/129	0.0801234	0.197051	0.705421	0	0	3.06847	7.7454	DDX39A;CDK6;CDK2
protein glycosylation (GO:0006486)	3/130	0.081568	0.197051	0.705421	0	0	3.04416	7.62962	PARP1;GFPT2;GFPT1
positive regulation of cell cycle phase transition (GO:1901989)	1/11	0.0825504	0.197051	0.705421	0	0	12.7961	31.918	NPM1
postsynapse assembly (GO:0099068)	1/11	0.0825504	0.197051	0.705421	0	0	12.7961	31.918	NRXN1
negative regulation of ryanodine-sensitive calcium-release channel activity (GO:0060315)	1/11	0.0825504	0.197051	0.705421	0	0	12.7961	31.918	TRDN
mononuclear cell differentiation (GO:1903131)	1/11	0.0825504	0.197051	0.705421	0	0	12.7961	31.918	MYH9
response to nitric oxide (GO:0071731)	1/11	0.0825504	0.197051	0.705421	0	0	12.7961	31.918	CDK2
heart process (GO:0003015)	1/11	0.0825504	0.197051	0.705421	0	0	12.7961	31.918	TRDN
Golgi ribbon formation (GO:0090161)	1/11	0.0825504	0.197051	0.705421	0	0	12.7961	31.918	PRMT5
positive regulation of receptor biosynthetic process (GO:0010870)	1/11	0.0825504	0.197051	0.705421	0	0	12.7961	31.918	HNRNPK
intrinsic apoptotic signaling pathway in response to oxidative stress (GO:0008631)	1/11	0.0825504	0.197051	0.705421	0	0	12.7961	31.918	ARL6IP5
positive regulation of tumor necrosis factor secretion (GO:1904469)	1/11	0.0825504	0.197051	0.705421	0	0	12.7961	31.918	DHX9
endonucleolytic cleavage of tricistronic rRNA transcript (SSU-rRNA, 5.8S rRNA, LSU-rRNA) (GO:0000479)	1/11	0.0825504	0.197051	0.705421	0	0	12.7961	31.918	RPSA
somite development (GO:0061053)	1/11	0.0825504	0.197051	0.705421	0	0	12.7961	31.918	MTHFD1
negative regulation of release of sequestered calcium ion into cytosol (GO:0051280)	1/11	0.0825504	0.197051	0.705421	0	0	12.7961	31.918	TRDN
internal protein amino acid acetylation (GO:0006475)	1/11	0.0825504	0.197051	0.705421	0	0	12.7961	31.918	HAT1
epithelial cell-cell adhesion (GO:0090136)	1/11	0.0825504	0.197051	0.705421	0	0	12.7961	31.918	THBS4
negative regulation of translation, ncRNA-mediated (GO:0040033)	1/11	0.0825504	0.197051	0.705421	0	0	12.7961	31.918	EIF6
L-serine metabolic process (GO:0006563)	1/11	0.0825504	0.197051	0.705421	0	0	12.7961	31.918	PHGDH
aspartate family amino acid biosynthetic process (GO:0009067)	1/11	0.0825504	0.197051	0.705421	0	0	12.7961	31.918	MTHFD1
stress granule assembly (GO:0034063)	1/11	0.0825504	0.197051	0.705421	0	0	12.7961	31.918	DYNC1H1
monocyte differentiation (GO:0030224)	1/11	0.0825504	0.197051	0.705421	0	0	12.7961	31.918	MYH9
miRNA mediated inhibition of translation (GO:0035278)	1/11	0.0825504	0.197051	0.705421	0	0	12.7961	31.918	EIF6
negative regulation of cellular senescence (GO:2000773)	1/11	0.0825504	0.197051	0.705421	0	0	12.7961	31.918	CDK6
transcytosis (GO:0045056)	1/11	0.0825504	0.197051	0.705421	0	0	12.7961	31.918	CLTC
urate metabolic process (GO:0046415)	1/11	0.0825504	0.197051	0.705421	0	0	12.7961	31.918	PRPS1
cytoplasmic mRNA processing body assembly (GO:0033962)	1/11	0.0825504	0.197051	0.705421	0	0	12.7961	31.918	DYNC1H1
macrophage differentiation (GO:0030225)	1/11	0.0825504	0.197051	0.705421	0	0	12.7961	31.918	PARP1
histone mRNA catabolic process (GO:0071044)	1/11	0.0825504	0.197051	0.705421	0	0	12.7961	31.918	UPF1
negative regulation of receptor binding (GO:1900121)	1/11	0.0825504	0.197051	0.705421	0	0	12.7961	31.918	RUVBL2
positive regulation of catabolic process (GO:0009896)	2/62	0.0844219	0.200405	0.698092	0	0	4.28225	10.5854	CSNK2A1;TNFAIP3
establishment of protein localization to organelle (GO:0072594)	2/62	0.0844219	0.200405	0.698092	0	0	4.28225	10.5854	PDIA3;RAN
cellular protein catabolic process (GO:0044257)	2/62	0.0844219	0.200405	0.698092	0	0	4.28225	10.5854	CLTC;AP2B1
ribosomal large subunit biogenesis (GO:0042273)	2/63	0.0867591	0.205575	0.687031	0	0	4.21184	10.2963	NPM1;EIF6
rRNA 3'-end processing (GO:0031125)	1/12	0.0897105	0.207234	0.683538	0	0	11.6323	28.0473	RPSA
peptidyl-arginine modification (GO:0018195)	1/12	0.0897105	0.207234	0.683538	0	0	11.6323	28.0473	PRMT5
vesicle budding from membrane (GO:0006900)	1/12	0.0897105	0.207234	0.683538	0	0	11.6323	28.0473	CHMP4A
purine nucleoside monophosphate biosynthetic process (GO:0009127)	1/12	0.0897105	0.207234	0.683538	0	0	11.6323	28.0473	IMPDH2
viral RNA genome replication (GO:0039694)	1/12	0.0897105	0.207234	0.683538	0	0	11.6323	28.0473	PCBP1
Golgi localization (GO:0051645)	1/12	0.0897105	0.207234	0.683538	0	0	11.6323	28.0473	ARCN1
cellular response to arsenic-containing substance (GO:0071243)	1/12	0.0897105	0.207234	0.683538	0	0	11.6323	28.0473	HNRNPA1
negative regulation of ATP metabolic process (GO:1903579)	1/12	0.0897105	0.207234	0.683538	0	0	11.6323	28.0473	PARP1
skeletal muscle fiber development (GO:0048741)	1/12	0.0897105	0.207234	0.683538	0	0	11.6323	28.0473	RYR1
DNA ligation involved in DNA repair (GO:0051103)	1/12	0.0897105	0.207234	0.683538	0	0	11.6323	28.0473	PARP1
plasma membrane tubulation (GO:0097320)	1/12	0.0897105	0.207234	0.683538	0	0	11.6323	28.0473	CHMP4A
regulation of cell communication by electrical coupling (GO:0010649)	1/12	0.0897105	0.207234	0.683538	0	0	11.6323	28.0473	TRDN
positive regulation of mRNA metabolic process (GO:1903313)	1/12	0.0897105	0.207234	0.683538	0	0	11.6323	28.0473	UPF1
histone H3 deacetylation (GO:0070932)	1/12	0.0897105	0.207234	0.683538	0	0	11.6323	28.0473	SFPQ
protein oligomerization (GO:0051259)	4/217	0.0902551	0.20812	0.681687	0	0	2.42538	5.83331	NPM1;ANXA6;TNFAIP3;CHMP4A
regulation of myeloid cell differentiation (GO:0045637)	2/65	0.0914912	0.210593	0.676556	0	0	4.07772	9.75191	CDK6;EIF6
positive regulation of cytokine production (GO:0001819)	4/220	0.0937519	0.215335	0.666886	0	0	2.39133	5.66051	XRCC6;DHX9;XRCC5;RPS3
purine ribonucleotide metabolic process (GO:0009150)	2/66	0.0938852	0.215335	0.666886	0	0	4.0138	9.49537	ACLY;RAN
regulation of cardiac conduction (GO:1903779)	2/67	0.0962972	0.217034	0.663472	0	0	3.95185	9.24857	RYR1;TRDN
regulation of protein localization to plasma membrane (GO:1903076)	2/67	0.0962972	0.217034	0.663472	0	0	3.95185	9.24857	KIF5B;CLTC
cellular response to exogenous dsRNA (GO:0071360)	1/13	0.096815	0.217034	0.663472	0	0	10.6624	24.8961	DHX9
mitochondrial genome maintenance (GO:0000002)	1/13	0.096815	0.217034	0.663472	0	0	10.6624	24.8961	PARP1
DNA replication-independent nucleosome organization (GO:0034724)	1/13	0.096815	0.217034	0.663472	0	0	10.6624	24.8961	HAT1
RNA interference (GO:0016246)	1/13	0.096815	0.217034	0.663472	0	0	10.6624	24.8961	DHX9
regulation of cAMP-dependent protein kinase activity (GO:2000479)	1/13	0.096815	0.217034	0.663472	0	0	10.6624	24.8961	PRKAR1A
chromatin assembly or disassembly (GO:0006333)	1/13	0.096815	0.217034	0.663472	0	0	10.6624	24.8961	MTA2
tricarboxylic acid metabolic process (GO:0072350)	1/13	0.096815	0.217034	0.663472	0	0	10.6624	24.8961	ACLY
regulation of production of miRNAs involved in gene silencing by miRNA (GO:1903798)	1/13	0.096815	0.217034	0.663472	0	0	10.6624	24.8961	DDX5
tetrahydrofolate metabolic process (GO:0046653)	1/13	0.096815	0.217034	0.663472	0	0	10.6624	24.8961	MTHFD1
mitotic DNA integrity checkpoint (GO:0044774)	1/13	0.096815	0.217034	0.663472	0	0	10.6624	24.8961	TOP2B
ribonucleoprotein complex disassembly (GO:0032988)	1/13	0.096815	0.217034	0.663472	0	0	10.6624	24.8961	KIF5B
peptidyl-threonine phosphorylation (GO:0018107)	2/68	0.0987269	0.220553	0.656487	0	0	3.89177	9.01101	CSNK2A1;CSNK2B
protein sumoylation (GO:0016925)	2/68	0.0987269	0.220553	0.656487	0	0	3.89177	9.01101	TOP2B;TOP1
regulation of osteoblast differentiation (GO:0045667)	2/69	0.101174	0.222025	0.653598	0	0	3.83349	8.78221	DDX5;CDK6
vesicle-mediated transport (GO:0016192)	6/410	0.102238	0.222025	0.653598	0	0	1.92475	4.3893	VPS29;CLTC;CPNE1;UBE2O;CHMP4A;DNM2
neuron cell-cell adhesion (GO:0007158)	1/14	0.103864	0.222025	0.653598	0	0	9.84169	22.2882	NRXN1
ribonucleoside monophosphate biosynthetic process (GO:0009156)	1/14	0.103864	0.222025	0.653598	0	0	9.84169	22.2882	IMPDH2
regulation of fatty acid metabolic process (GO:0019217)	1/14	0.103864	0.222025	0.653598	0	0	9.84169	22.2882	EIF6
positive regulation of DNA damage response, signal transduction by p53 class mediator (GO:0043517)	1/14	0.103864	0.222025	0.653598	0	0	9.84169	22.2882	DDX5
clathrin coat assembly (GO:0048268)	1/14	0.103864	0.222025	0.653598	0	0	9.84169	22.2882	CLTC
acetyl-CoA metabolic process (GO:0006084)	1/14	0.103864	0.222025	0.653598	0	0	9.84169	22.2882	ACLY
gliogenesis (GO:0042063)	1/14	0.103864	0.222025	0.653598	0	0	9.84169	22.2882	CDK6
regulation of activin receptor signaling pathway (GO:0032925)	1/14	0.103864	0.222025	0.653598	0	0	9.84169	22.2882	CSNK2B
regulation of nucleocytoplasmic transport (GO:0046822)	1/14	0.103864	0.222025	0.653598	0	0	9.84169	22.2882	XPO5
myotube cell development (GO:0014904)	1/14	0.103864	0.222025	0.653598	0	0	9.84169	22.2882	RYR1
regulation of phosphate metabolic process (GO:0019220)	1/14	0.103864	0.222025	0.653598	0	0	9.84169	22.2882	MCM7
retrograde transport, endosome to plasma membrane (GO:1990126)	1/14	0.103864	0.222025	0.653598	0	0	9.84169	22.2882	VPS29
positive regulation of response to cytokine stimulus (GO:0060760)	1/14	0.103864	0.222025	0.653598	0	0	9.84169	22.2882	DHX9
regulation of monocyte differentiation (GO:0045655)	1/14	0.103864	0.222025	0.653598	0	0	9.84169	22.2882	CDK6
negative regulation of hemopoiesis (GO:1903707)	1/14	0.103864	0.222025	0.653598	0	0	9.84169	22.2882	CDK6
positive regulation of muscle hypertrophy (GO:0014742)	1/14	0.103864	0.222025	0.653598	0	0	9.84169	22.2882	PARP1
regulation of protein modification by small protein conjugation or removal (GO:1903320)	1/14	0.103864	0.222025	0.653598	0	0	9.84169	22.2882	HSP90AB1
regulation of mRNA catabolic process (GO:0061013)	1/14	0.103864	0.222025	0.653598	0	0	9.84169	22.2882	UPF1
regulation of response to interferon-gamma (GO:0060330)	1/14	0.103864	0.222025	0.653598	0	0	9.84169	22.2882	HSP90AB1
establishment of protein localization to chromosome (GO:0070199)	1/14	0.103864	0.222025	0.653598	0	0	9.84169	22.2882	RUVBL2
cellular protein complex disassembly (GO:0043624)	1/14	0.103864	0.222025	0.653598	0	0	9.84169	22.2882	ABCE1
neuromuscular process controlling balance (GO:0050885)	1/14	0.103864	0.222025	0.653598	0	0	9.84169	22.2882	NRXN1
regulation of cyclin-dependent protein serine/threonine kinase activity involved in G1/S transition of mitotic cell cycle (GO:0031657)	1/14	0.103864	0.222025	0.653598	0	0	9.84169	22.2882	CDK6
regulation of mitotic cell cycle spindle assembly checkpoint (GO:0090266)	1/14	0.103864	0.222025	0.653598	0	0	9.84169	22.2882	DYNC1LI1
endosomal transport (GO:0016197)	4/229	0.104621	0.223272	0.651166	0	0	2.29462	5.1799	VPS29;CLTC;UBE2O;CHMP4A
regulation of cell communication (GO:0010646)	2/71	0.106117	0.224607	0.648577	0	0	3.722	8.34923	PSMC5;TRDN
actomyosin structure organization (GO:0031032)	2/71	0.106117	0.224607	0.648577	0	0	3.722	8.34923	EPB41;MYH9
phosphatidylcholine metabolic process (GO:0046470)	2/71	0.106117	0.224607	0.648577	0	0	3.722	8.34923	CSNK2A1;CSNK2B
recombinational repair (GO:0000725)	2/71	0.106117	0.224607	0.648577	0	0	3.722	8.34923	SFPQ;PARP1
positive regulation of growth (GO:0045927)	2/71	0.106117	0.224607	0.648577	0	0	3.722	8.34923	CSNK2A1;EIF4G1
negative regulation of cellular macromolecule biosynthetic process (GO:2000113)	7/512	0.106473	0.224989	0.647839	0	0	1.7991	4.02974	XRCC6;SFPQ;QARS;XRCC5;RPS3;PA2G4;EPRS
regulation of protein kinase activity (GO:0045859)	3/147	0.107778	0.227375	0.643258	0	0	2.68246	5.97567	XRCC6;QARS;XRCC5
regulation of neuron death (GO:1901214)	2/72	0.108614	0.228122	0.641834	0	0	3.66865	8.14424	CHMP4A;EIF4G1
positive regulation of peptidyl-lysine acetylation (GO:2000758)	1/15	0.110859	0.228122	0.641834	0	0	9.13825	20.0995	RUVBL2
regulation of mRNA metabolic process (GO:1903311)	1/15	0.110859	0.228122	0.641834	0	0	9.13825	20.0995	DHX9
negative regulation of peptidyl-threonine phosphorylation (GO:0010801)	1/15	0.110859	0.228122	0.641834	0	0	9.13825	20.0995	EIF4G1
protein localization to chromosome, telomeric region (GO:0070198)	1/15	0.110859	0.228122	0.641834	0	0	9.13825	20.0995	XRCC5
positive regulation of stress-activated protein kinase signaling cascade (GO:0070304)	1/15	0.110859	0.228122	0.641834	0	0	9.13825	20.0995	ARL6IP5
regulation of tumor necrosis factor secretion (GO:1904467)	1/15	0.110859	0.228122	0.641834	0	0	9.13825	20.0995	DHX9
regulation of protein complex disassembly (GO:0043244)	1/15	0.110859	0.228122	0.641834	0	0	9.13825	20.0995	UPF1
regulation of RNA export from nucleus (GO:0046831)	1/15	0.110859	0.228122	0.641834	0	0	9.13825	20.0995	DHX9
regulation of centriole replication (GO:0046599)	1/15	0.110859	0.228122	0.641834	0	0	9.13825	20.0995	NPM1
negative regulation of cell aging (GO:0090344)	1/15	0.110859	0.228122	0.641834	0	0	9.13825	20.0995	CDK6
positive regulation of potassium ion transport (GO:0043268)	1/15	0.110859	0.228122	0.641834	0	0	9.13825	20.0995	KIF5B
embryonic cranial skeleton morphogenesis (GO:0048701)	1/15	0.110859	0.228122	0.641834	0	0	9.13825	20.0995	MTHFD1
negative regulation of interleukin-2 production (GO:0032703)	1/15	0.110859	0.228122	0.641834	0	0	9.13825	20.0995	TNFAIP3
positive regulation of phosphoprotein phosphatase activity (GO:0032516)	1/15	0.110859	0.228122	0.641834	0	0	9.13825	20.0995	HSP90AB1
protein N-linked glycosylation (GO:0006487)	2/73	0.111125	0.228122	0.641834	0	0	3.61679	7.94645	GFPT2;GFPT1
negative regulation of gene expression (GO:0010629)	8/618	0.111141	0.228122	0.641834	0	0	1.70439	3.74447	XRCC6;SFPQ;QARS;XRCC5;CPNE1;RPS3;PA2G4;EPRS
regulation of intracellular signal transduction (GO:1902531)	6/422	0.113114	0.231803	0.634881	0	0	1.86808	4.07121	PRMT5;CSNK2A1;CSNK2B;CDK2;CPNE1;MTA2
mitotic spindle organization (GO:0007052)	2/74	0.113652	0.232536	0.63351	0	0	3.56638	7.7555	DYNC1H1;RAN
positive regulation of intracellular protein transport (GO:0090316)	3/152	0.116042	0.234689	0.629507	0	0	2.59179	5.58221	PSMD8;RUVBL1;HUWE1
negative regulation of cellular amide metabolic process (GO:0034249)	2/75	0.116194	0.234689	0.629507	0	0	3.51735	7.57108	RPS3;EPRS
postsynaptic membrane organization (GO:0001941)	1/16	0.1178	0.234689	0.629507	0	0	8.5286	18.2407	NRXN1
DNA strand elongation involved in DNA replication (GO:0006271)	1/16	0.1178	0.234689	0.629507	0	0	8.5286	18.2407	PARP1
positive regulation of nitric-oxide synthase activity (GO:0051000)	1/16	0.1178	0.234689	0.629507	0	0	8.5286	18.2407	S100A1
regulation of toll-like receptor 4 signaling pathway (GO:0034143)	1/16	0.1178	0.234689	0.629507	0	0	8.5286	18.2407	TNFAIP3
positive regulation of G1/S transition of mitotic cell cycle (GO:1900087)	1/16	0.1178	0.234689	0.629507	0	0	8.5286	18.2407	EIF4G1
neuromuscular process (GO:0050905)	1/16	0.1178	0.234689	0.629507	0	0	8.5286	18.2407	NRXN1
protein deacylation (GO:0035601)	1/16	0.1178	0.234689	0.629507	0	0	8.5286	18.2407	LYPLA1
guanosine-containing compound metabolic process (GO:1901068)	1/16	0.1178	0.234689	0.629507	0	0	8.5286	18.2407	RAN
positive regulation of antigen receptor-mediated signaling pathway (GO:0050857)	1/16	0.1178	0.234689	0.629507	0	0	8.5286	18.2407	RPS3
regulation of energy homeostasis (GO:2000505)	1/16	0.1178	0.234689	0.629507	0	0	8.5286	18.2407	EIF4G1
activation of protein kinase A activity (GO:0034199)	1/16	0.1178	0.234689	0.629507	0	0	8.5286	18.2407	PRKAR1A
protein localization to chromatin (GO:0071168)	1/16	0.1178	0.234689	0.629507	0	0	8.5286	18.2407	RUVBL2
positive regulation of cardiac muscle hypertrophy (GO:0010613)	1/16	0.1178	0.234689	0.629507	0	0	8.5286	18.2407	PARP1
negative regulation of translational initiation (GO:0045947)	1/16	0.1178	0.234689	0.629507	0	0	8.5286	18.2407	EIF3E
regulation of intrinsic apoptotic signaling pathway in response to DNA damage (GO:1902229)	1/16	0.1178	0.234689	0.629507	0	0	8.5286	18.2407	RPS3
double-strand break repair via homologous recombination (GO:0000724)	2/76	0.11875	0.236217	0.626689	0	0	3.46964	7.39289	SFPQ;PARP1
water-soluble vitamin metabolic process (GO:0006767)	2/77	0.12132	0.240958	0.61806	0	0	3.4232	7.22065	MTHFD1;FASN
3'-UTR-mediated mRNA stabilization (GO:0070935)	1/17	0.124686	0.241322	0.617403	0	0	7.99516	16.6456	HNRNPC
positive regulation of protein processing (GO:0010954)	1/17	0.124686	0.241322	0.617403	0	0	7.99516	16.6456	MYH9
regulation of tissue remodeling (GO:0034103)	1/17	0.124686	0.241322	0.617403	0	0	7.99516	16.6456	THBS4
positive regulation of cell cycle G2/M phase transition (GO:1902751)	1/17	0.124686	0.241322	0.617403	0	0	7.99516	16.6456	NPM1
response to purine-containing compound (GO:0014074)	1/17	0.124686	0.241322	0.617403	0	0	7.99516	16.6456	RYR1
regulation of telomere maintenance via telomere lengthening (GO:1904356)	1/17	0.124686	0.241322	0.617403	0	0	7.99516	16.6456	PARP1
positive regulation of calcium ion transmembrane transporter activity (GO:1901021)	1/17	0.124686	0.241322	0.617403	0	0	7.99516	16.6456	TRDN
positive regulation of signal transduction by p53 class mediator (GO:1901798)	1/17	0.124686	0.241322	0.617403	0	0	7.99516	16.6456	DDX5
positive regulation of interleukin-6 secretion (GO:2000778)	1/17	0.124686	0.241322	0.617403	0	0	7.99516	16.6456	DHX9
negative regulation of B cell activation (GO:0050869)	1/17	0.124686	0.241322	0.617403	0	0	7.99516	16.6456	TNFAIP3
DNA packaging (GO:0006323)	1/17	0.124686	0.241322	0.617403	0	0	7.99516	16.6456	HAT1
mRNA cis splicing, via spliceosome (GO:0045292)	1/17	0.124686	0.241322	0.617403	0	0	7.99516	16.6456	SNRNP200
serine family amino acid metabolic process (GO:0009069)	1/17	0.124686	0.241322	0.617403	0	0	7.99516	16.6456	MTHFD1
purine-containing compound metabolic process (GO:0072521)	1/17	0.124686	0.241322	0.617403	0	0	7.99516	16.6456	PRPS1
positive regulation of telomere capping (GO:1904355)	1/17	0.124686	0.241322	0.617403	0	0	7.99516	16.6456	HNRNPD
cellular response to inorganic substance (GO:0071241)	1/17	0.124686	0.241322	0.617403	0	0	7.99516	16.6456	CDK2
maturation of 5.8S rRNA (GO:0000460)	1/17	0.124686	0.241322	0.617403	0	0	7.99516	16.6456	EIF6
response to calcium ion (GO:0051592)	2/79	0.126501	0.244467	0.611779	0	0	3.33395	6.89296	RYR1;CPNE1
positive regulation of synaptic transmission, glutamatergic (GO:0051968)	1/18	0.13152	0.250412	0.601345	0	0	7.52448	15.2642	NRXN1
membrane protein ectodomain proteolysis (GO:0006509)	1/18	0.13152	0.250412	0.601345	0	0	7.52448	15.2642	MYH9
tRNA metabolic process (GO:0006399)	1/18	0.13152	0.250412	0.601345	0	0	7.52448	15.2642	AARS
receptor localization to synapse (GO:0097120)	1/18	0.13152	0.250412	0.601345	0	0	7.52448	15.2642	KIF5B
nuclear envelope reassembly (GO:0031468)	1/18	0.13152	0.250412	0.601345	0	0	7.52448	15.2642	BANF1
posttranscriptional gene silencing by RNA (GO:0035194)	1/18	0.13152	0.250412	0.601345	0	0	7.52448	15.2642	EIF6
blood vessel endothelial cell migration (GO:0043534)	1/18	0.13152	0.250412	0.601345	0	0	7.52448	15.2642	MYH9
regulation of oxidative stress-induced intrinsic apoptotic signaling pathway (GO:1902175)	1/18	0.13152	0.250412	0.601345	0	0	7.52448	15.2642	SFPQ
mRNA destabilization (GO:0061157)	1/18	0.13152	0.250412	0.601345	0	0	7.52448	15.2642	UPF1
negative regulation of calcium-mediated signaling (GO:0050849)	1/18	0.13152	0.250412	0.601345	0	0	7.52448	15.2642	TRDN
positive regulation of protein catabolic process (GO:0045732)	2/81	0.131734	0.25045	0.601279	0	0	3.24922	6.58607	CSNK2A1;TNFAIP3
mitotic sister chromatid segregation (GO:0000070)	2/82	0.134369	0.254708	0.593957	0	0	3.20844	6.43988	CHMP4A;RAN
positive regulation of DNA metabolic process (GO:0051054)	2/82	0.134369	0.254708	0.593957	0	0	3.20844	6.43988	DHX9;RPS3
negative regulation of neuron death (GO:1901215)	2/83	0.137016	0.256501	0.59091	0	0	3.16867	6.29824	CHMP4A;EIF4G1
positive regulation of transforming growth factor beta receptor signaling pathway (GO:0030511)	1/19	0.1383	0.256501	0.59091	0	0	7.10609	14.0582	HSP90AB1
negative regulation of lymphocyte activation (GO:0051250)	1/19	0.1383	0.256501	0.59091	0	0	7.10609	14.0582	TNFAIP3
protein ADP-ribosylation (GO:0006471)	1/19	0.1383	0.256501	0.59091	0	0	7.10609	14.0582	PARP1
positive regulation of excitatory postsynaptic potential (GO:2000463)	1/19	0.1383	0.256501	0.59091	0	0	7.10609	14.0582	NRXN1
regulation of sprouting angiogenesis (GO:1903670)	1/19	0.1383	0.256501	0.59091	0	0	7.10609	14.0582	S100A1
macromolecule biosynthetic process (GO:0009059)	1/19	0.1383	0.256501	0.59091	0	0	7.10609	14.0582	EIF4G1
negative regulation of protein localization to plasma membrane (GO:1903077)	1/19	0.1383	0.256501	0.59091	0	0	7.10609	14.0582	CLTC
negative regulation of protein localization to cell periphery (GO:1904376)	1/19	0.1383	0.256501	0.59091	0	0	7.10609	14.0582	CLTC
protein targeting to lysosome (GO:0006622)	1/19	0.1383	0.256501	0.59091	0	0	7.10609	14.0582	LARS
positive regulation of activated T cell proliferation (GO:0042104)	1/19	0.1383	0.256501	0.59091	0	0	7.10609	14.0582	RPS3
maturation of 5.8S rRNA from tricistronic rRNA transcript (SSU-rRNA, 5.8S rRNA, LSU-rRNA) (GO:0000466)	1/19	0.1383	0.256501	0.59091	0	0	7.10609	14.0582	RPSA
positive regulation of interferon-alpha production (GO:0032727)	1/19	0.1383	0.256501	0.59091	0	0	7.10609	14.0582	DHX9
positive regulation of cellular response to transforming growth factor beta stimulus (GO:1903846)	1/19	0.1383	0.256501	0.59091	0	0	7.10609	14.0582	HSP90AB1
folic acid metabolic process (GO:0046655)	1/19	0.1383	0.256501	0.59091	0	0	7.10609	14.0582	MTHFD1
regulation of mitotic cell cycle (GO:0007346)	3/165	0.138577	0.256646	0.590666	0	0	2.38223	4.70808	PRMT5;DYNC1H1;CLTC
cellular response to molecule of bacterial origin (GO:0071219)	2/84	0.139674	0.258307	0.587864	0	0	3.12987	6.16097	UPF1;TNFAIP3
mitochondrion organization (GO:0007005)	3/167	0.142168	0.262543	0.580799	0	0	2.35294	4.58998	PARP1;EIF4G1;DNM2
negative regulation of innate immune response (GO:0045824)	1/20	0.145027	0.263668	0.578943	0	0	6.73175	12.9979	TNFAIP3
positive regulation of interleukin-2 production (GO:0032743)	1/20	0.145027	0.263668	0.578943	0	0	6.73175	12.9979	RPS3
negative regulation of macromolecule biosynthetic process (GO:0010558)	1/20	0.145027	0.263668	0.578943	0	0	6.73175	12.9979	CLTC
viral budding via host ESCRT complex (GO:0039702)	1/20	0.145027	0.263668	0.578943	0	0	6.73175	12.9979	CHMP4A
telomere maintenance via telomerase (GO:0007004)	1/20	0.145027	0.263668	0.578943	0	0	6.73175	12.9979	HSP90AB1
vesicle cytoskeletal trafficking (GO:0099518)	1/20	0.145027	0.263668	0.578943	0	0	6.73175	12.9979	KIF5B
regulation of calcium ion transmembrane transport (GO:1903169)	1/20	0.145027	0.263668	0.578943	0	0	6.73175	12.9979	TRDN
cellular response to estradiol stimulus (GO:0071392)	1/20	0.145027	0.263668	0.578943	0	0	6.73175	12.9979	RUVBL2
glial cell development (GO:0021782)	1/20	0.145027	0.263668	0.578943	0	0	6.73175	12.9979	CDK6
regulation of response to cytokine stimulus (GO:0060759)	1/20	0.145027	0.263668	0.578943	0	0	6.73175	12.9979	DHX9
organelle disassembly (GO:1903008)	1/20	0.145027	0.263668	0.578943	0	0	6.73175	12.9979	KIF5B
transcription, DNA-templated (GO:0006351)	5/356	0.146273	0.265558	0.575841	0	0	1.83893	3.53494	PRMT5;DDX5;PARP1;POLR2A;DDX21
peptidyl-serine modification (GO:0018209)	3/170	0.147614	0.267423	0.5728	0	0	2.31032	4.42	PARP1;CDK2;TOP1
positive regulation of cellular component biogenesis (GO:0044089)	2/87	0.147716	0.267423	0.5728	0	0	3.01895	5.77363	NRXN1;RPS3
positive regulation of protein kinase activity (GO:0045860)	3/172	0.151282	0.269717	0.569091	0	0	2.28275	4.31122	ETAA1;XRCC6;XRCC5
regulation of nuclear division (GO:0051783)	1/21	0.151703	0.269717	0.569091	0	0	6.39484	12.0596	PRMT5
mRNA transcription (GO:0009299)	1/21	0.151703	0.269717	0.569091	0	0	6.39484	12.0596	DDX5
positive regulation of BMP signaling pathway (GO:0030513)	1/21	0.151703	0.269717	0.569091	0	0	6.39484	12.0596	UBE2O
RNA-dependent DNA biosynthetic process (GO:0006278)	1/21	0.151703	0.269717	0.569091	0	0	6.39484	12.0596	HSP90AB1
nucleotide-excision repair, preincision complex stabilization (GO:0006293)	1/21	0.151703	0.269717	0.569091	0	0	6.39484	12.0596	PARP1
cellular response to alkaloid (GO:0071312)	1/21	0.151703	0.269717	0.569091	0	0	6.39484	12.0596	RYR1
histone ubiquitination (GO:0016574)	1/21	0.151703	0.269717	0.569091	0	0	6.39484	12.0596	HUWE1
negative regulation of macroautophagy (GO:0016242)	1/21	0.151703	0.269717	0.569091	0	0	6.39484	12.0596	CHMP4A
mitochondrial fission (GO:0000266)	1/21	0.151703	0.269717	0.569091	0	0	6.39484	12.0596	DNM2
regulation of cardiac muscle hypertrophy (GO:0010611)	1/21	0.151703	0.269717	0.569091	0	0	6.39484	12.0596	PARP1
positive regulation of histone acetylation (GO:0035066)	1/21	0.151703	0.269717	0.569091	0	0	6.39484	12.0596	RUVBL2
negative regulation of cell cycle arrest (GO:0071157)	1/21	0.151703	0.269717	0.569091	0	0	6.39484	12.0596	HSP90AB1
negative regulation of cellular protein metabolic process (GO:0032269)	2/89	0.153128	0.271503	0.566226	0	0	2.94925	5.5342	RPS3;EPRS
peptidyl-threonine modification (GO:0018210)	2/89	0.153128	0.271503	0.566226	0	0	2.94925	5.5342	CSNK2A1;CSNK2B
regulation of calcium ion transport into cytosol (GO:0010522)	1/22	0.158327	0.276602	0.558145	0	0	6.09002	11.2245	TRDN
regulation of interferon-gamma-mediated signaling pathway (GO:0060334)	1/22	0.158327	0.276602	0.558145	0	0	6.09002	11.2245	HSP90AB1
nucleotide-excision repair, DNA incision, 3'-to lesion (GO:0006295)	1/22	0.158327	0.276602	0.558145	0	0	6.09002	11.2245	PARP1
viral genome replication (GO:0019079)	1/22	0.158327	0.276602	0.558145	0	0	6.09002	11.2245	PCBP1
maturation of LSU-rRNA (GO:0000470)	1/22	0.158327	0.276602	0.558145	0	0	6.09002	11.2245	EIF6
positive regulation of RNA splicing (GO:0033120)	1/22	0.158327	0.276602	0.558145	0	0	6.09002	11.2245	POLR2A
regulation of bone resorption (GO:0045124)	1/22	0.158327	0.276602	0.558145	0	0	6.09002	11.2245	TNFAIP3
negative regulation of myeloid cell differentiation (GO:0045638)	1/22	0.158327	0.276602	0.558145	0	0	6.09002	11.2245	CDK6
positive regulation of phosphatase activity (GO:0010922)	1/22	0.158327	0.276602	0.558145	0	0	6.09002	11.2245	HSP90AB1
nucleotide-excision repair, DNA duplex unwinding (GO:0000717)	1/22	0.158327	0.276602	0.558145	0	0	6.09002	11.2245	PARP1
protein-DNA complex assembly (GO:0065004)	2/91	0.158579	0.276602	0.558145	0	0	2.88268	5.30845	NPM1;PARP1
cellular response to lipopolysaccharide (GO:0071222)	2/91	0.158579	0.276602	0.558145	0	0	2.88268	5.30845	UPF1;TNFAIP3
cellular response to lipid (GO:0071396)	3/178	0.162457	0.281529	0.550477	0	0	2.20381	4.00508	UPF1;RUVBL2;TNFAIP3
regulation of cysteine-type endopeptidase activity involved in apoptotic process (GO:0043281)	2/93	0.164067	0.281529	0.550477	0	0	2.81904	5.09536	CSNK2A1;ARL6IP5
positive regulation of cell cycle G1/S phase transition (GO:1902808)	1/23	0.164899	0.281529	0.550477	0	0	5.8129	10.4773	EIF4G1
glycolytic process (GO:0006096)	1/23	0.164899	0.281529	0.550477	0	0	5.8129	10.4773	PKM
folic acid-containing compound metabolic process (GO:0006760)	1/23	0.164899	0.281529	0.550477	0	0	5.8129	10.4773	MTHFD1
regulation of telomere capping (GO:1904353)	1/23	0.164899	0.281529	0.550477	0	0	5.8129	10.4773	HNRNPD
positive regulation of mRNA catabolic process (GO:0061014)	1/23	0.164899	0.281529	0.550477	0	0	5.8129	10.4773	UPF1
response to alkaloid (GO:0043279)	1/23	0.164899	0.281529	0.550477	0	0	5.8129	10.4773	RYR1
protein K48-linked deubiquitination (GO:0071108)	1/23	0.164899	0.281529	0.550477	0	0	5.8129	10.4773	TNFAIP3
regulation of release of sequestered calcium ion into cytosol by sarcoplasmic reticulum (GO:0010880)	1/23	0.164899	0.281529	0.550477	0	0	5.8129	10.4773	TRDN
nucleotide-excision repair, DNA damage recognition (GO:0000715)	1/23	0.164899	0.281529	0.550477	0	0	5.8129	10.4773	PARP1
positive regulation of monooxygenase activity (GO:0032770)	1/23	0.164899	0.281529	0.550477	0	0	5.8129	10.4773	S100A1
regulation of cell size (GO:0008361)	1/23	0.164899	0.281529	0.550477	0	0	5.8129	10.4773	LARS
viral budding (GO:0046755)	1/23	0.164899	0.281529	0.550477	0	0	5.8129	10.4773	CHMP4A
regulation of androgen receptor signaling pathway (GO:0060765)	1/23	0.164899	0.281529	0.550477	0	0	5.8129	10.4773	DDX5
membrane assembly (GO:0071709)	1/23	0.164899	0.281529	0.550477	0	0	5.8129	10.4773	NRXN1
ER to Golgi vesicle-mediated transport (GO:0006888)	3/180	0.166236	0.283437	0.547543	0	0	2.17869	3.90931	DYNC1LI1;DYNC1H1;ARCN1
cellular response to oxygen-containing compound (GO:1901701)	4/274	0.166631	0.283735	0.547087	0	0	1.9078	3.41872	UPF1;LARS;RUVBL2;TNFAIP3
positive regulation of microtubule polymerization (GO:0031116)	1/24	0.17142	0.284743	0.545547	0	0	5.55989	9.80563	RPS3
positive regulation of neutrophil chemotaxis (GO:0090023)	1/24	0.17142	0.284743	0.545547	0	0	5.55989	9.80563	THBS4
negative regulation of protein localization to membrane (GO:1905476)	1/24	0.17142	0.284743	0.545547	0	0	5.55989	9.80563	CLTC
DNA replication initiation (GO:0006270)	1/24	0.17142	0.284743	0.545547	0	0	5.55989	9.80563	MCM2
histone mRNA metabolic process (GO:0008334)	1/24	0.17142	0.284743	0.545547	0	0	5.55989	9.80563	UPF1
receptor clustering (GO:0043113)	1/24	0.17142	0.284743	0.545547	0	0	5.55989	9.80563	NRXN1
negative regulation of sequestering of calcium ion (GO:0051283)	1/24	0.17142	0.284743	0.545547	0	0	5.55989	9.80563	RYR1
ATP generation from ADP (GO:0006757)	1/24	0.17142	0.284743	0.545547	0	0	5.55989	9.80563	PKM
negative regulation of interleukin-6 production (GO:0032715)	1/24	0.17142	0.284743	0.545547	0	0	5.55989	9.80563	TNFAIP3
negative regulation of cyclin-dependent protein serine/threonine kinase activity (GO:0045736)	1/24	0.17142	0.284743	0.545547	0	0	5.55989	9.80563	CDK6
macromolecule modification (GO:0043412)	1/24	0.17142	0.284743	0.545547	0	0	5.55989	9.80563	PARP1
positive regulation of microtubule polymerization or depolymerization (GO:0031112)	1/24	0.17142	0.284743	0.545547	0	0	5.55989	9.80563	RPS3
sensory perception of pain (GO:0019233)	1/24	0.17142	0.284743	0.545547	0	0	5.55989	9.80563	TRPA1
DNA geometric change (GO:0032392)	1/24	0.17142	0.284743	0.545547	0	0	5.55989	9.80563	DHX9
negative regulation of proteasomal ubiquitin-dependent protein catabolic process (GO:0032435)	1/24	0.17142	0.284743	0.545547	0	0	5.55989	9.80563	HSP90AB1
negative regulation of T cell proliferation (GO:0042130)	1/24	0.17142	0.284743	0.545547	0	0	5.55989	9.80563	PRKAR1A
cytoplasmic pattern recognition receptor signaling pathway (GO:0002753)	1/24	0.17142	0.284743	0.545547	0	0	5.55989	9.80563	TNFAIP3
negative regulation of endothelial cell apoptotic process (GO:2000352)	1/24	0.17142	0.284743	0.545547	0	0	5.55989	9.80563	TNFAIP3
regulation of cellular senescence (GO:2000772)	1/24	0.17142	0.284743	0.545547	0	0	5.55989	9.80563	CDK6
phosphate-containing compound metabolic process (GO:0006796)	3/183	0.171954	0.285262	0.544756	0	0	2.14205	3.77114	GFPT2;GFPT1;TOP1
protein localization to nucleus (GO:0034504)	2/96	0.172359	0.285567	0.544292	0	0	2.72865	4.79745	PDIA3;RAN
response to tumor necrosis factor (GO:0034612)	2/97	0.175139	0.288849	0.539329	0	0	2.69979	4.70352	DHX9;RPS3
regulation of centrosome duplication (GO:0010824)	1/25	0.177891	0.288849	0.539329	0	0	5.32796	9.19917	NPM1
regulation of spindle assembly (GO:0090169)	1/25	0.177891	0.288849	0.539329	0	0	5.32796	9.19917	DYNC1H1
protein import into nucleus, translocation (GO:0000060)	1/25	0.177891	0.288849	0.539329	0	0	5.32796	9.19917	RAN
nucleotide-binding domain, leucine rich repeat containing receptor signaling pathway (GO:0035872)	1/25	0.177891	0.288849	0.539329	0	0	5.32796	9.19917	TNFAIP3
positive regulation of neutrophil migration (GO:1902624)	1/25	0.177891	0.288849	0.539329	0	0	5.32796	9.19917	THBS4
regulation of ryanodine-sensitive calcium-release channel activity (GO:0060314)	1/25	0.177891	0.288849	0.539329	0	0	5.32796	9.19917	TRDN
peptide catabolic process (GO:0043171)	1/25	0.177891	0.288849	0.539329	0	0	5.32796	9.19917	LNPEP
regulation of DNA damage response, signal transduction by p53 class mediator (GO:0043516)	1/25	0.177891	0.288849	0.539329	0	0	5.32796	9.19917	DDX5
RNA splicing, via transesterification reactions (GO:0000375)	1/25	0.177891	0.288849	0.539329	0	0	5.32796	9.19917	SF3B3
regulation of cellular protein localization (GO:1903827)	1/25	0.177891	0.288849	0.539329	0	0	5.32796	9.19917	PARP1
L-amino acid transport (GO:0015807)	1/25	0.177891	0.288849	0.539329	0	0	5.32796	9.19917	ARL6IP5
positive regulation of nitric oxide biosynthetic process (GO:0045429)	1/25	0.177891	0.288849	0.539329	0	0	5.32796	9.19917	HSP90AB1
positive regulation of nitric oxide metabolic process (GO:1904407)	1/25	0.177891	0.288849	0.539329	0	0	5.32796	9.19917	HSP90AB1
modulation of excitatory postsynaptic potential (GO:0098815)	1/25	0.177891	0.288849	0.539329	0	0	5.32796	9.19917	NRXN1
positive regulation of cell growth (GO:0030307)	2/98	0.177926	0.288849	0.539329	0	0	2.67154	4.61211	CSNK2A1;EIF4G1
negative regulation of apoptotic process (GO:0043066)	6/485	0.179006	0.290238	0.537246	0	0	1.61712	2.78199	NPM1;HNRNPK;CSNK2A1;QARS;RPS3A;PA2G4
receptor-mediated endocytosis (GO:0006898)	3/188	0.181606	0.294084	0.531529	0	0	2.08362	3.55448	CLTC;AP2B1;DNM2
cellular response to metal ion (GO:0071248)	2/100	0.18352	0.295127	0.529991	0	0	2.61675	4.43652	RYR1;CPNE1
mRNA-containing ribonucleoprotein complex export from nucleus (GO:0071427)	2/100	0.18352	0.295127	0.529991	0	0	2.61675	4.43652	UPF1;DDX39A
protein complex assembly (GO:0006461)	3/189	0.183554	0.295127	0.529991	0	0	2.07232	3.51308	NPM1;RUVBL1;TNFAIP3
positive regulation of synapse assembly (GO:0051965)	1/26	0.184311	0.295127	0.529991	0	0	5.11458	8.64942	NRXN1
regulation of histone acetylation (GO:0035065)	1/26	0.184311	0.295127	0.529991	0	0	5.11458	8.64942	RUVBL2
positive regulation of interferon-beta production (GO:0032728)	1/26	0.184311	0.295127	0.529991	0	0	5.11458	8.64942	DHX9
regulation of centrosome cycle (GO:0046605)	1/26	0.184311	0.295127	0.529991	0	0	5.11458	8.64942	NPM1
positive regulation of granulocyte chemotaxis (GO:0071624)	1/26	0.184311	0.295127	0.529991	0	0	5.11458	8.64942	THBS4
regulation of T cell receptor signaling pathway (GO:0050856)	1/26	0.184311	0.295127	0.529991	0	0	5.11458	8.64942	RPS3
intrinsic apoptotic signaling pathway (GO:0097193)	2/101	0.186327	0.297984	0.525807	0	0	2.59019	4.35217	DDX5;ARL6IP5
ion transport (GO:0006811)	4/289	0.189711	0.299743	0.523252	0	0	1.806	3.00203	RYR1;TRPA1;ANXA6;TRDN
negative regulation of osteoblast differentiation (GO:0045668)	1/27	0.190682	0.299743	0.523252	0	0	4.91762	8.14922	CDK6
telomere maintenance via telomere lengthening (GO:0010833)	1/27	0.190682	0.299743	0.523252	0	0	4.91762	8.14922	HSP90AB1
negative regulation of smooth muscle cell proliferation (GO:0048662)	1/27	0.190682	0.299743	0.523252	0	0	4.91762	8.14922	TNFAIP3
purine ribonucleoside triphosphate biosynthetic process (GO:0009206)	1/27	0.190682	0.299743	0.523252	0	0	4.91762	8.14922	IMPDH2
modulation by host of viral transcription (GO:0043921)	1/27	0.190682	0.299743	0.523252	0	0	4.91762	8.14922	PSMC3
protein targeting to vacuole (GO:0006623)	1/27	0.190682	0.299743	0.523252	0	0	4.91762	8.14922	LARS
release of sequestered calcium ion into cytosol (GO:0051209)	1/27	0.190682	0.299743	0.523252	0	0	4.91762	8.14922	RYR1
negative regulation of myeloid leukocyte differentiation (GO:0002762)	1/27	0.190682	0.299743	0.523252	0	0	4.91762	8.14922	CDK6
negative regulation of organelle assembly (GO:1902116)	1/27	0.190682	0.299743	0.523252	0	0	4.91762	8.14922	CHMP4A
muscle fiber development (GO:0048747)	1/27	0.190682	0.299743	0.523252	0	0	4.91762	8.14922	RYR1
protein localization to chromosome (GO:0034502)	1/27	0.190682	0.299743	0.523252	0	0	4.91762	8.14922	XRCC5
regulation of autophagy of mitochondrion (GO:1903146)	1/27	0.190682	0.299743	0.523252	0	0	4.91762	8.14922	RUVBL1
regulation of protein localization to cell surface (GO:2000008)	1/27	0.190682	0.299743	0.523252	0	0	4.91762	8.14922	HSP90AB1
protein import into nucleus (GO:0006606)	2/103	0.191959	0.301382	0.520883	0	0	2.53864	4.18996	PDIA3;RAN
positive regulation of cell differentiation (GO:0045597)	3/194	0.193377	0.302306	0.519553	0	0	2.01755	3.31507	HSP90AB1;CARM1;PA2G4
peptide metabolic process (GO:0006518)	2/104	0.194783	0.302306	0.519553	0	0	2.51362	4.11196	EEF1G;LNPEP
mRNA transport (GO:0051028)	2/104	0.194783	0.302306	0.519553	0	0	2.51362	4.11196	UPF1;DDX39A
neuron projection extension (GO:1990138)	1/28	0.197003	0.302306	0.519553	0	0	4.73524	7.69258	CPNE1
regulation of TORC1 signaling (GO:1903432)	1/28	0.197003	0.302306	0.519553	0	0	4.73524	7.69258	LARS
negative regulation of homeostatic process (GO:0032845)	1/28	0.197003	0.302306	0.519553	0	0	4.73524	7.69258	TNFAIP3
negative regulation of proteasomal protein catabolic process (GO:1901799)	1/28	0.197003	0.302306	0.519553	0	0	4.73524	7.69258	HSP90AB1
positive regulation of calcium-mediated signaling (GO:0050850)	1/28	0.197003	0.302306	0.519553	0	0	4.73524	7.69258	TRDN
regulation of lipid biosynthetic process (GO:0046890)	1/28	0.197003	0.302306	0.519553	0	0	4.73524	7.69258	EIF6
negative regulation of response to DNA damage stimulus (GO:2001021)	1/28	0.197003	0.302306	0.519553	0	0	4.73524	7.69258	RPS3
regulation of mRNA processing (GO:0050684)	1/28	0.197003	0.302306	0.519553	0	0	4.73524	7.69258	DHX9
antigen processing and presentation of peptide antigen via MHC class I (GO:0002474)	1/28	0.197003	0.302306	0.519553	0	0	4.73524	7.69258	PDIA3
positive regulation of sprouting angiogenesis (GO:1903672)	1/28	0.197003	0.302306	0.519553	0	0	4.73524	7.69258	S100A1
regulation of fatty acid biosynthetic process (GO:0042304)	1/28	0.197003	0.302306	0.519553	0	0	4.73524	7.69258	EIF6
regulation of defense response to virus by virus (GO:0050690)	1/28	0.197003	0.302306	0.519553	0	0	4.73524	7.69258	AP2B1
nucleotide-binding oligomerization domain containing signaling pathway (GO:0070423)	1/28	0.197003	0.302306	0.519553	0	0	4.73524	7.69258	TNFAIP3
organelle fission (GO:0048285)	1/28	0.197003	0.302306	0.519553	0	0	4.73524	7.69258	DNM2
protein K63-linked deubiquitination (GO:0070536)	1/28	0.197003	0.302306	0.519553	0	0	4.73524	7.69258	TNFAIP3
primary neural tube formation (GO:0014020)	1/28	0.197003	0.302306	0.519553	0	0	4.73524	7.69258	MTHFD1
mRNA export from nucleus (GO:0006406)	2/105	0.197613	0.302881	0.518728	0	0	2.48909	4.03593	UPF1;DDX39A
response to endoplasmic reticulum stress (GO:0034976)	2/106	0.200448	0.305761	0.514617	0	0	2.46503	3.96181	PDIA3;THBS4
fatty acid metabolic process (GO:0006631)	2/106	0.200448	0.305761	0.514617	0	0	2.46503	3.96181	ACLY;FASN
positive regulation of cellular component organization (GO:0051130)	2/106	0.200448	0.305761	0.514617	0	0	2.46503	3.96181	NRXN1;RPS3
dicarboxylic acid transport (GO:0006835)	1/29	0.203275	0.305761	0.514617	0	0	4.5659	7.27436	ARL6IP5
nucleotide-excision repair, preincision complex assembly (GO:0006294)	1/29	0.203275	0.305761	0.514617	0	0	4.5659	7.27436	PARP1
synaptic vesicle endocytosis (GO:0048488)	1/29	0.203275	0.305761	0.514617	0	0	4.5659	7.27436	DNM2
tube closure (GO:0060606)	1/29	0.203275	0.305761	0.514617	0	0	4.5659	7.27436	MTHFD1
negative regulation of epithelial cell apoptotic process (GO:1904036)	1/29	0.203275	0.305761	0.514617	0	0	4.5659	7.27436	TNFAIP3
nuclear-transcribed mRNA poly(A) tail shortening (GO:0000289)	1/29	0.203275	0.305761	0.514617	0	0	4.5659	7.27436	EIF4G1
protein alkylation (GO:0008213)	1/29	0.203275	0.305761	0.514617	0	0	4.5659	7.27436	EEF2
positive regulation of histone modification (GO:0031058)	1/29	0.203275	0.305761	0.514617	0	0	4.5659	7.27436	RUVBL2
regulation of neutrophil chemotaxis (GO:0090022)	1/29	0.203275	0.305761	0.514617	0	0	4.5659	7.27436	THBS4
regulation of cellular biosynthetic process (GO:0031326)	1/29	0.203275	0.305761	0.514617	0	0	4.5659	7.27436	EIF6
carbohydrate derivative biosynthetic process (GO:1901137)	1/29	0.203275	0.305761	0.514617	0	0	4.5659	7.27436	RRM1
cellular response to starvation (GO:0009267)	2/107	0.203287	0.305761	0.514617	0	0	2.44143	3.88953	LARS;HNRNPA1
positive regulation of cell cycle process (GO:0090068)	2/107	0.203287	0.305761	0.514617	0	0	2.44143	3.88953	DYNC1LI1;DYNC1H1
nucleotide-excision repair (GO:0006289)	2/108	0.206132	0.309678	0.509089	0	0	2.41828	3.81904	PARP1;POLR2A
positive regulation of cysteine-type endopeptidase activity involved in apoptotic process (GO:0043280)	2/109	0.208981	0.309683	0.509082	0	0	2.39556	3.75028	ARL6IP5;RPS3
negative regulation of protein kinase activity (GO:0006469)	2/109	0.208981	0.309683	0.509082	0	0	2.39556	3.75028	NPM1;QARS
positive regulation of cation channel activity (GO:2001259)	1/30	0.209499	0.309683	0.509082	0	0	4.40823	6.89023	TRDN
regulation of intracellular estrogen receptor signaling pathway (GO:0033146)	1/30	0.209499	0.309683	0.509082	0	0	4.40823	6.89023	CARM1
protein localization to lysosome (GO:0061462)	1/30	0.209499	0.309683	0.509082	0	0	4.40823	6.89023	LARS
regulation of developmental growth (GO:0048638)	1/30	0.209499	0.309683	0.509082	0	0	4.40823	6.89023	DNM2
negative regulation of stress-activated MAPK cascade (GO:0032873)	1/30	0.209499	0.309683	0.509082	0	0	4.40823	6.89023	QARS
negative regulation of cation channel activity (GO:2001258)	1/30	0.209499	0.309683	0.509082	0	0	4.40823	6.89023	TRDN
beta-catenin-TCF complex assembly (GO:1904837)	1/30	0.209499	0.309683	0.509082	0	0	4.40823	6.89023	RUVBL1
replication fork processing (GO:0031297)	1/30	0.209499	0.309683	0.509082	0	0	4.40823	6.89023	ETAA1
response to estradiol (GO:0032355)	1/30	0.209499	0.309683	0.509082	0	0	4.40823	6.89023	RUVBL2
multivesicular body assembly (GO:0036258)	1/30	0.209499	0.309683	0.509082	0	0	4.40823	6.89023	CHMP4A
'de novo' posttranslational protein folding (GO:0051084)	1/30	0.209499	0.309683	0.509082	0	0	4.40823	6.89023	CCT2
positive regulation of reactive oxygen species biosynthetic process (GO:1903428)	1/30	0.209499	0.309683	0.509082	0	0	4.40823	6.89023	HSP90AB1
regulation of autophagy (GO:0010506)	3/203	0.211375	0.312099	0.505707	0	0	1.92588	2.99305	LARS;RUVBL1;EIF4G1
cellular response to insulin stimulus (GO:0032869)	2/110	0.211833	0.312418	0.505264	0	0	2.37326	3.68319	PKM;PARP1
negative regulation of programmed cell death (GO:0043069)	5/408	0.214164	0.312715	0.504851	0	0	1.59737	2.46158	NPM1;PSMC5;HNRNPK;RPS3A;PA2G4
regulation of protein binding (GO:0043393)	2/111	0.21469	0.312715	0.504851	0	0	2.35136	3.61771	EPB41;RAN
negative regulation of toll-like receptor signaling pathway (GO:0034122)	1/31	0.215674	0.312715	0.504851	0	0	4.26108	6.53644	TNFAIP3
negative regulation of blood vessel endothelial cell migration (GO:0043537)	1/31	0.215674	0.312715	0.504851	0	0	4.26108	6.53644	CSNK2B
negative regulation of tumor necrosis factor superfamily cytokine production (GO:1903556)	1/31	0.215674	0.312715	0.504851	0	0	4.26108	6.53644	TNFAIP3
alpha-amino acid metabolic process (GO:1901605)	1/31	0.215674	0.312715	0.504851	0	0	4.26108	6.53644	MTHFD1
positive regulation of release of sequestered calcium ion into cytosol (GO:0051281)	1/31	0.215674	0.312715	0.504851	0	0	4.26108	6.53644	TRDN
organelle transport along microtubule (GO:0072384)	1/31	0.215674	0.312715	0.504851	0	0	4.26108	6.53644	KIF5B
nucleobase-containing small molecule interconversion (GO:0015949)	1/31	0.215674	0.312715	0.504851	0	0	4.26108	6.53644	RRM1
positive regulation of protein dephosphorylation (GO:0035307)	1/31	0.215674	0.312715	0.504851	0	0	4.26108	6.53644	HSP90AB1
renal water homeostasis (GO:0003091)	1/31	0.215674	0.312715	0.504851	0	0	4.26108	6.53644	PRKAR1A
regulation of protein export from nucleus (GO:0046825)	1/31	0.215674	0.312715	0.504851	0	0	4.26108	6.53644	XPO5
negative regulation of extrinsic apoptotic signaling pathway via death domain receptors (GO:1902042)	1/31	0.215674	0.312715	0.504851	0	0	4.26108	6.53644	TNFAIP3
multivesicular body organization (GO:0036257)	1/31	0.215674	0.312715	0.504851	0	0	4.26108	6.53644	CHMP4A
vesicle-mediated transport to the plasma membrane (GO:0098876)	1/31	0.215674	0.312715	0.504851	0	0	4.26108	6.53644	VPS29
positive regulation of signal transduction (GO:0009967)	3/206	0.217456	0.314944	0.501766	0	0	1.89713	2.89457	CSNK2A1;NRXN1;RPS3
positive regulation of transcription from RNA polymerase II promoter (GO:0045944)	9/848	0.217792	0.315078	0.501582	0	0	1.38686	2.11386	DDX17;XRCC6;SFPQ;NPM1;HNRNPK;PARP1;PSMC3;DHX9;RUVBL2
positive regulation of apoptotic process (GO:0043065)	4/307	0.21865	0.315217	0.501391	0	0	1.69715	2.58015	ARL6IP5;RPS3;PNMA2;DNM2
positive regulation of protein phosphorylation (GO:0001934)	5/412	0.219766	0.315217	0.501391	0	0	1.58135	2.39605	XRCC6;XRCC5;CSNK2B;THBS4;EIF4G1
positive regulation of kinase activity (GO:0033674)	2/113	0.220414	0.315217	0.501391	0	0	2.30876	3.49142	XRCC6;XRCC5
positive regulation of developmental process (GO:0051094)	2/113	0.220414	0.315217	0.501391	0	0	2.30876	3.49142	HSP90AB1;PA2G4
positive regulation of TOR signaling (GO:0032008)	1/32	0.221801	0.315217	0.501391	0	0	4.12341	6.20975	LARS
negative regulation of calcium ion transmembrane transporter activity (GO:1901020)	1/32	0.221801	0.315217	0.501391	0	0	4.12341	6.20975	TRDN
7-methylguanosine mRNA capping (GO:0006370)	1/32	0.221801	0.315217	0.501391	0	0	4.12341	6.20975	POLR2A
cellular response to amino acid stimulus (GO:0071230)	1/32	0.221801	0.315217	0.501391	0	0	4.12341	6.20975	LARS
cellular response to glucagon stimulus (GO:0071377)	1/32	0.221801	0.315217	0.501391	0	0	4.12341	6.20975	PRKAR1A
purine ribonucleoside triphosphate metabolic process (GO:0009205)	1/32	0.221801	0.315217	0.501391	0	0	4.12341	6.20975	RAN
regulation of erythrocyte differentiation (GO:0045646)	1/32	0.221801	0.315217	0.501391	0	0	4.12341	6.20975	CDK6
positive regulation of telomere maintenance (GO:0032206)	1/32	0.221801	0.315217	0.501391	0	0	4.12341	6.20975	HNRNPD
regulation of nitric oxide biosynthetic process (GO:0045428)	1/32	0.221801	0.315217	0.501391	0	0	4.12341	6.20975	HSP90AB1
7-methylguanosine RNA capping (GO:0009452)	1/32	0.221801	0.315217	0.501391	0	0	4.12341	6.20975	POLR2A
negative regulation of receptor activity (GO:2000272)	1/32	0.221801	0.315217	0.501391	0	0	4.12341	6.20975	TRDN
global genome nucleotide-excision repair (GO:0070911)	1/32	0.221801	0.315217	0.501391	0	0	4.12341	6.20975	PARP1
peptidyl-lysine modification (GO:0018205)	2/115	0.226151	0.318243	0.497241	0	0	2.26767	3.37101	TOP2B;TOP1
negative regulation of cell growth (GO:0030308)	2/115	0.226151	0.318243	0.497241	0	0	2.26767	3.37101	NDRG3;SERTAD2
positive regulation of cytokine-mediated signaling pathway (GO:0001961)	1/33	0.227881	0.318243	0.497241	0	0	3.99435	5.90738	CPNE1
protein acetylation (GO:0006473)	1/33	0.227881	0.318243	0.497241	0	0	3.99435	5.90738	HAT1
positive regulation of nucleocytoplasmic transport (GO:0046824)	1/33	0.227881	0.318243	0.497241	0	0	3.99435	5.90738	DHX9
neural tube closure (GO:0001843)	1/33	0.227881	0.318243	0.497241	0	0	3.99435	5.90738	MTHFD1
stem cell differentiation (GO:0048863)	1/33	0.227881	0.318243	0.497241	0	0	3.99435	5.90738	PSMD11
tRNA-containing ribonucleoprotein complex export from nucleus (GO:0071431)	1/33	0.227881	0.318243	0.497241	0	0	3.99435	5.90738	RAN
response to exogenous dsRNA (GO:0043330)	1/33	0.227881	0.318243	0.497241	0	0	3.99435	5.90738	DHX9
tRNA export from nucleus (GO:0006409)	1/33	0.227881	0.318243	0.497241	0	0	3.99435	5.90738	RAN
positive regulation of cell-matrix adhesion (GO:0001954)	1/33	0.227881	0.318243	0.497241	0	0	3.99435	5.90738	CDK6
platelet aggregation (GO:0070527)	1/33	0.227881	0.318243	0.497241	0	0	3.99435	5.90738	MYH9
regulation of autophagosome assembly (GO:2000785)	1/33	0.227881	0.318243	0.497241	0	0	3.99435	5.90738	CHMP4A
regulation of intracellular protein transport (GO:0033157)	1/33	0.227881	0.318243	0.497241	0	0	3.99435	5.90738	XPO5
cellular response to glucose starvation (GO:0042149)	1/33	0.227881	0.318243	0.497241	0	0	3.99435	5.90738	HNRNPA1
positive regulation of catalytic activity (GO:0043085)	1/33	0.227881	0.318243	0.497241	0	0	3.99435	5.90738	XRCC5
epithelial tube morphogenesis (GO:0060562)	1/34	0.233913	0.323166	0.490574	0	0	3.87312	5.62689	CSNK2B
negative regulation of DNA binding (GO:0043392)	1/34	0.233913	0.323166	0.490574	0	0	3.87312	5.62689	CPNE1
response to amino acid (GO:0043200)	1/34	0.233913	0.323166	0.490574	0	0	3.87312	5.62689	LARS
regulation of axon extension (GO:0030516)	1/34	0.233913	0.323166	0.490574	0	0	3.87312	5.62689	DNM2
negative regulation of endothelial cell migration (GO:0010596)	1/34	0.233913	0.323166	0.490574	0	0	3.87312	5.62689	CSNK2B
endoplasmic reticulum organization (GO:0007029)	1/34	0.233913	0.323166	0.490574	0	0	3.87312	5.62689	TRDN
regulation of wound healing (GO:0061041)	1/34	0.233913	0.323166	0.490574	0	0	3.87312	5.62689	TNFAIP3
response to glucagon (GO:0033762)	1/34	0.233913	0.323166	0.490574	0	0	3.87312	5.62689	PRKAR1A
regulation of JUN kinase activity (GO:0043506)	1/34	0.233913	0.323166	0.490574	0	0	3.87312	5.62689	RPS3
cellular macromolecular complex assembly (GO:0034622)	1/34	0.233913	0.323166	0.490574	0	0	3.87312	5.62689	CSNK2B
calcium ion transport (GO:0006816)	2/118	0.234776	0.324012	0.489439	0	0	2.20869	3.20066	RYR1;TRPA1
positive regulation of sequence-specific DNA binding transcription factor activity (GO:0051091)	3/215	0.235907	0.32448	0.488812	0	0	1.81576	2.62253	NPM1;DHX9;RPS3
brain development (GO:0007420)	2/119	0.237656	0.32448	0.488812	0	0	2.1897	3.14645	QARS;PHGDH
regulation of phosphorylation (GO:0042325)	2/119	0.237656	0.32448	0.488812	0	0	2.1897	3.14645	EIF6;MCM7
negative regulation of cellular process (GO:0048523)	6/534	0.238783	0.32448	0.488812	0	0	1.46333	2.09579	NPM1;NDRG3;CDK6;SERTAD2;CSNK2B;MYH9
positive regulation of NIK/NF-kappaB signaling (GO:1901224)	1/35	0.239899	0.32448	0.488812	0	0	3.75901	5.36613	RPS3
regulation of microtubule polymerization (GO:0031113)	1/35	0.239899	0.32448	0.488812	0	0	3.75901	5.36613	RPS3
regulation of endothelial cell apoptotic process (GO:2000351)	1/35	0.239899	0.32448	0.488812	0	0	3.75901	5.36613	TNFAIP3
regulation of mitochondrial membrane potential (GO:0051881)	1/35	0.239899	0.32448	0.488812	0	0	3.75901	5.36613	ARL6IP5
positive regulation of DNA replication (GO:0045740)	1/35	0.239899	0.32448	0.488812	0	0	3.75901	5.36613	DHX9
endothelial cell migration (GO:0043542)	1/35	0.239899	0.32448	0.488812	0	0	3.75901	5.36613	MYH9
positive regulation of ATPase activity (GO:0032781)	1/35	0.239899	0.32448	0.488812	0	0	3.75901	5.36613	DHX9
membrane protein proteolysis (GO:0033619)	1/35	0.239899	0.32448	0.488812	0	0	3.75901	5.36613	MYH9
regulation of phosphoprotein phosphatase activity (GO:0043666)	1/35	0.239899	0.32448	0.488812	0	0	3.75901	5.36613	HSP90AB1
negative regulation of tumor necrosis factor production (GO:0032720)	1/35	0.239899	0.32448	0.488812	0	0	3.75901	5.36613	TNFAIP3
carbohydrate catabolic process (GO:0016052)	1/35	0.239899	0.32448	0.488812	0	0	3.75901	5.36613	PKM
maturation of SSU-rRNA from tricistronic rRNA transcript (SSU-rRNA, 5.8S rRNA, LSU-rRNA) (GO:0000462)	1/35	0.239899	0.32448	0.488812	0	0	3.75901	5.36613	RPSA
tRNA transport (GO:0051031)	1/35	0.239899	0.32448	0.488812	0	0	3.75901	5.36613	RAN
DNA-dependent DNA replication maintenance of fidelity (GO:0045005)	1/35	0.239899	0.32448	0.488812	0	0	3.75901	5.36613	ETAA1
cholesterol biosynthetic process (GO:0006695)	1/35	0.239899	0.32448	0.488812	0	0	3.75901	5.36613	ACLY
negative regulation of growth (GO:0045926)	2/120	0.240538	0.325003	0.488112	0	0	2.17103	3.09346	NDRG3;SERTAD2
ion transmembrane transport (GO:0034220)	3/219	0.244196	0.328719	0.483175	0	0	1.78177	2.51191	RYR1;ANXA6;TRDN
regulation of potassium ion transport (GO:0043266)	1/36	0.245838	0.328719	0.483175	0	0	3.65143	5.12325	KIF5B
regulation of receptor-mediated endocytosis (GO:0048259)	1/36	0.245838	0.328719	0.483175	0	0	3.65143	5.12325	HNRNPK
regulation of ubiquitin protein ligase activity (GO:1904666)	1/36	0.245838	0.328719	0.483175	0	0	3.65143	5.12325	CDK2
regulation of response to DNA damage stimulus (GO:2001020)	1/36	0.245838	0.328719	0.483175	0	0	3.65143	5.12325	ETAA1
calcium ion transmembrane import into cytosol (GO:0097553)	1/36	0.245838	0.328719	0.483175	0	0	3.65143	5.12325	RYR1
histone deacetylation (GO:0016575)	1/36	0.245838	0.328719	0.483175	0	0	3.65143	5.12325	SFPQ
regulation of blood circulation (GO:1903522)	1/36	0.245838	0.328719	0.483175	0	0	3.65143	5.12325	S100A1
plasma membrane organization (GO:0007009)	1/36	0.245838	0.328719	0.483175	0	0	3.65143	5.12325	CHMP4A
secondary alcohol biosynthetic process (GO:1902653)	1/36	0.245838	0.328719	0.483175	0	0	3.65143	5.12325	ACLY
cellular calcium ion homeostasis (GO:0006874)	2/123	0.249192	0.332858	0.47774	0	0	2.11688	2.94148	RYR1;TRDN
regulation of peptidyl-threonine phosphorylation (GO:0010799)	1/37	0.251731	0.333486	0.476923	0	0	3.54982	4.8966	EIF4G1
spliceosomal snRNP assembly (GO:0000387)	1/37	0.251731	0.333486	0.476923	0	0	3.54982	4.8966	PRMT5
base-excision repair (GO:0006284)	1/37	0.251731	0.333486	0.476923	0	0	3.54982	4.8966	HUWE1
positive regulation of receptor activity (GO:2000273)	1/37	0.251731	0.333486	0.476923	0	0	3.54982	4.8966	TRDN
regulation of carbohydrate catabolic process (GO:0043470)	1/37	0.251731	0.333486	0.476923	0	0	3.54982	4.8966	EIF6
nucleotide-excision repair, DNA incision, 5'-to lesion (GO:0006296)	1/37	0.251731	0.333486	0.476923	0	0	3.54982	4.8966	PARP1
phospholipid biosynthetic process (GO:0008654)	1/37	0.251731	0.333486	0.476923	0	0	3.54982	4.8966	CPNE1
protein K63-linked ubiquitination (GO:0070534)	1/37	0.251731	0.333486	0.476923	0	0	3.54982	4.8966	UBE2O
cellular protein localization (GO:0034613)	4/327	0.252086	0.333613	0.476758	0	0	1.59044	2.1916	VPS29;NPM1;CLTC;ARCN1
homotypic cell-cell adhesion (GO:0034109)	1/38	0.257578	0.339835	0.468732	0	0	3.45371	4.68471	MYH9
positive regulation of innate immune response (GO:0045089)	1/38	0.257578	0.339835	0.468732	0	0	3.45371	4.68471	DHX9
regulation of ossification (GO:0030278)	1/38	0.257578	0.339835	0.468732	0	0	3.45371	4.68471	DDX5
signal transduction by p53 class mediator (GO:0072331)	1/39	0.26338	0.343621	0.463921	0	0	3.36265	4.4863	DDX5
positive regulation of fat cell differentiation (GO:0045600)	1/39	0.26338	0.343621	0.463921	0	0	3.36265	4.4863	CARM1
negative regulation of protein catabolic process (GO:0042177)	1/39	0.26338	0.343621	0.463921	0	0	3.36265	4.4863	SF3B3
skeletal muscle tissue development (GO:0007519)	1/39	0.26338	0.343621	0.463921	0	0	3.36265	4.4863	RYR1
regulation of extrinsic apoptotic signaling pathway via death domain receptors (GO:1902041)	1/39	0.26338	0.343621	0.463921	0	0	3.36265	4.4863	TNFAIP3
regulation of RNA metabolic process (GO:0051252)	1/39	0.26338	0.343621	0.463921	0	0	3.36265	4.4863	HNRNPH1
purine ribonucleoside monophosphate biosynthetic process (GO:0009168)	1/39	0.26338	0.343621	0.463921	0	0	3.36265	4.4863	IMPDH2
mitotic DNA damage checkpoint (GO:0044773)	1/39	0.26338	0.343621	0.463921	0	0	3.36265	4.4863	CDK2
cellular response to amino acid starvation (GO:0034198)	1/39	0.26338	0.343621	0.463921	0	0	3.36265	4.4863	LARS
purine ribonucleoside monophosphate metabolic process (GO:0009167)	1/39	0.26338	0.343621	0.463921	0	0	3.36265	4.4863	IMPDH2
regulation of coenzyme metabolic process (GO:0051196)	1/39	0.26338	0.343621	0.463921	0	0	3.36265	4.4863	EIF6
negative regulation of nucleic acid-templated transcription (GO:1903507)	5/444	0.266061	0.346768	0.459961	0	0	1.46367	1.93794	XRCC6;SFPQ;QARS;XRCC5;PA2G4
response to peptide hormone (GO:0043434)	1/40	0.269137	0.348554	0.45773	0	0	3.27626	4.3002	EIF6
nucleotide-excision repair, DNA incision (GO:0033683)	1/40	0.269137	0.348554	0.45773	0	0	3.27626	4.3002	PARP1
negative regulation of catabolic process (GO:0009895)	1/40	0.269137	0.348554	0.45773	0	0	3.27626	4.3002	SF3B3
regulation of intracellular transport (GO:0032386)	1/40	0.269137	0.348554	0.45773	0	0	3.27626	4.3002	DYNC1H1
positive regulation of mitotic cell cycle phase transition (GO:1901992)	1/40	0.269137	0.348554	0.45773	0	0	3.27626	4.3002	EIF4G1
sterol biosynthetic process (GO:0016126)	1/40	0.269137	0.348554	0.45773	0	0	3.27626	4.3002	ACLY
apoptotic process (GO:0006915)	3/231	0.269325	0.348554	0.45773	0	0	1.68696	2.21302	YARS;PARP1;MCM2
peptide transport (GO:0015833)	1/41	0.274849	0.354281	0.450652	0	0	3.19419	4.1254	MYH9
spliceosomal complex assembly (GO:0000245)	1/41	0.274849	0.354281	0.450652	0	0	3.19419	4.1254	SNRNP200
positive regulation of receptor-mediated endocytosis (GO:0048260)	1/41	0.274849	0.354281	0.450652	0	0	3.19419	4.1254	HNRNPK
regulation of protein localization (GO:0032880)	1/41	0.274849	0.354281	0.450652	0	0	3.19419	4.1254	PARP1
regulation of interleukin-6 production (GO:0032675)	1/42	0.280517	0.361225	0.442222	0	0	3.11613	3.96098	TNFAIP3
regulation of ATP metabolic process (GO:1903578)	1/43	0.286141	0.364462	0.438348	0	0	3.04178	3.80609	EIF6
mitotic metaphase plate congression (GO:0007080)	1/43	0.286141	0.364462	0.438348	0	0	3.04178	3.80609	CHMP4A
positive regulation of protein localization to plasma membrane (GO:1903078)	1/43	0.286141	0.364462	0.438348	0	0	3.04178	3.80609	KIF5B
negative regulation of protein metabolic process (GO:0051248)	1/43	0.286141	0.364462	0.438348	0	0	3.04178	3.80609	SF3B3
RNA catabolic process (GO:0006401)	1/43	0.286141	0.364462	0.438348	0	0	3.04178	3.80609	HNRNPD
substantia nigra development (GO:0021762)	1/43	0.286141	0.364462	0.438348	0	0	3.04178	3.80609	S100A1
nucleobase-containing compound catabolic process (GO:0034655)	1/43	0.286141	0.364462	0.438348	0	0	3.04178	3.80609	HNRNPD
intrinsic apoptotic signaling pathway by p53 class mediator (GO:0072332)	1/43	0.286141	0.364462	0.438348	0	0	3.04178	3.80609	DDX5
response to unfolded protein (GO:0006986)	1/43	0.286141	0.364462	0.438348	0	0	3.04178	3.80609	HSP90AB1
negative regulation of DNA metabolic process (GO:0051053)	1/43	0.286141	0.364462	0.438348	0	0	3.04178	3.80609	RPS3
positive regulation of interleukin-6 production (GO:0032755)	1/43	0.286141	0.364462	0.438348	0	0	3.04178	3.80609	DHX9
muscle contraction (GO:0006936)	2/137	0.289631	0.368543	0.433512	0	0	1.89601	2.34944	RYR1;TRDN
negative regulation of type I interferon production (GO:0032480)	1/44	0.291721	0.368655	0.43338	0	0	2.97089	3.66001	TNFAIP3
positive regulation of transport (GO:0051050)	1/44	0.291721	0.368655	0.43338	0	0	2.97089	3.66001	DYNC1H1
heart contraction (GO:0060047)	1/44	0.291721	0.368655	0.43338	0	0	2.97089	3.66001	TRDN
mitotic nuclear envelope disassembly (GO:0007077)	1/44	0.291721	0.368655	0.43338	0	0	2.97089	3.66001	BANF1
metaphase plate congression (GO:0051310)	1/44	0.291721	0.368655	0.43338	0	0	2.97089	3.66001	CHMP4A
negative regulation of immune response (GO:0050777)	1/44	0.291721	0.368655	0.43338	0	0	2.97089	3.66001	TNFAIP3
positive regulation of intracellular transport (GO:0032388)	1/44	0.291721	0.368655	0.43338	0	0	2.97089	3.66001	DYNC1H1
regulation of synaptic transmission, glutamatergic (GO:0051966)	1/45	0.297258	0.37382	0.427338	0	0	2.90323	3.52207	NRXN1
protein polymerization (GO:0051258)	1/45	0.297258	0.37382	0.427338	0	0	2.90323	3.52207	CHMP4A
nicotinamide nucleotide metabolic process (GO:0046496)	1/45	0.297258	0.37382	0.427338	0	0	2.90323	3.52207	PKM
nucleus organization (GO:0006997)	1/45	0.297258	0.37382	0.427338	0	0	2.90323	3.52207	CHMP4A
negative regulation of ossification (GO:0030279)	1/45	0.297258	0.37382	0.427338	0	0	2.90323	3.52207	CDK6
interleukin-12-mediated signaling pathway (GO:0035722)	1/46	0.302751	0.37778	0.422761	0	0	2.83857	3.39164	TCP1
regulation of G1/S transition of mitotic cell cycle (GO:2000045)	1/46	0.302751	0.37778	0.422761	0	0	2.83857	3.39164	EIF4G1
regulation of cellular component movement (GO:0051270)	1/46	0.302751	0.37778	0.422761	0	0	2.83857	3.39164	CDK6
nuclear envelope disassembly (GO:0051081)	1/46	0.302751	0.37778	0.422761	0	0	2.83857	3.39164	BANF1
pyruvate metabolic process (GO:0006090)	1/46	0.302751	0.37778	0.422761	0	0	2.83857	3.39164	PKM
cellular response to interleukin-12 (GO:0071349)	1/46	0.302751	0.37778	0.422761	0	0	2.83857	3.39164	TCP1
regulation of generation of precursor metabolites and energy (GO:0043467)	1/46	0.302751	0.37778	0.422761	0	0	2.83857	3.39164	EIF6
positive regulation of ion transport (GO:0043270)	1/46	0.302751	0.37778	0.422761	0	0	2.83857	3.39164	KIF5B
regulation of apoptotic process (GO:0042981)	8/815	0.304087	0.37908	0.421269	0	0	1.27513	1.51796	NPM1;HNRNPK;ARL6IP5;RPS3;RPS3A;PA2G4;PNMA2;DNM2
protein phosphorylation (GO:0006468)	5/470	0.305172	0.380064	0.420143	0	0	1.37998	1.63787	CDK6;CSNK2A1;CSNK2B;CDK2;TOP1
negative regulation of I-kappaB kinase/NF-kappaB signaling (GO:0043124)	1/47	0.308203	0.380895	0.419195	0	0	2.77672	3.26819	TNFAIP3
positive regulation of organelle assembly (GO:1902117)	1/47	0.308203	0.380895	0.419195	0	0	2.77672	3.26819	DYNC1H1
positive regulation of gene expression, epigenetic (GO:0045815)	1/47	0.308203	0.380895	0.419195	0	0	2.77672	3.26819	DDX21
fatty acid biosynthetic process (GO:0006633)	1/47	0.308203	0.380895	0.419195	0	0	2.77672	3.26819	ACLY
negative regulation of cellular biosynthetic process (GO:0031327)	1/47	0.308203	0.380895	0.419195	0	0	2.77672	3.26819	CLTC
positive regulation of tumor necrosis factor production (GO:0032760)	1/47	0.308203	0.380895	0.419195	0	0	2.77672	3.26819	DHX9
regulation of organelle assembly (GO:1902115)	1/47	0.308203	0.380895	0.419195	0	0	2.77672	3.26819	NPM1
positive regulation of pathway-restricted SMAD protein phosphorylation (GO:0010862)	1/47	0.308203	0.380895	0.419195	0	0	2.77672	3.26819	CSNK2B
peptidyl-serine phosphorylation (GO:0018105)	2/145	0.312653	0.385362	0.414131	0	0	1.78921	2.08025	CDK2;TOP1
protein K48-linked ubiquitination (GO:0070936)	1/48	0.313611	0.385362	0.414131	0	0	2.7175	3.15122	TNFAIP3
pattern recognition receptor signaling pathway (GO:0002221)	1/48	0.313611	0.385362	0.414131	0	0	2.7175	3.15122	S100A1
regulation of cell cycle arrest (GO:0071156)	1/48	0.313611	0.385362	0.414131	0	0	2.7175	3.15122	HSP90AB1
cellular macromolecule catabolic process (GO:0044265)	1/48	0.313611	0.385362	0.414131	0	0	2.7175	3.15122	HNRNPD
regulation of mitochondrion organization (GO:0010821)	1/48	0.313611	0.385362	0.414131	0	0	2.7175	3.15122	RUVBL1
negative regulation of cell proliferation (GO:0008285)	4/363	0.314537	0.386131	0.413265	0	0	1.42831	1.65206	NPM1;CDK6;CSNK2B;TNFAIP3
regulation of megakaryocyte differentiation (GO:0045652)	1/49	0.318978	0.389728	0.409239	0	0	2.66075	3.04026	EIF6
glutathione metabolic process (GO:0006749)	1/49	0.318978	0.389728	0.409239	0	0	2.66075	3.04026	EEF1G
antimicrobial humoral immune response mediated by antimicrobial peptide (GO:0061844)	1/49	0.318978	0.389728	0.409239	0	0	2.66075	3.04026	RPL30
regulation of reactive oxygen species metabolic process (GO:2000377)	1/49	0.318978	0.389728	0.409239	0	0	2.66075	3.04026	EIF6
regulation of release of sequestered calcium ion into cytosol (GO:0051279)	1/49	0.318978	0.389728	0.409239	0	0	2.66075	3.04026	TRDN
regulation of cellular protein metabolic process (GO:0032268)	1/50	0.324303	0.393936	0.404574	0	0	2.60632	2.93492	EIF4G1
neurogenesis (GO:0022008)	1/50	0.324303	0.393936	0.404574	0	0	2.60632	2.93492	CDK6
positive regulation of JUN kinase activity (GO:0043507)	1/50	0.324303	0.393936	0.404574	0	0	2.60632	2.93492	RPS3
blood circulation (GO:0008015)	1/50	0.324303	0.393936	0.404574	0	0	2.60632	2.93492	TRDN
regulation of blood vessel endothelial cell migration (GO:0043535)	1/50	0.324303	0.393936	0.404574	0	0	2.60632	2.93492	CSNK2B
negative regulation of viral genome replication (GO:0045071)	1/50	0.324303	0.393936	0.404574	0	0	2.60632	2.93492	BANF1
positive regulation of programmed cell death (GO:0043068)	3/257	0.324562	0.393936	0.404574	0	0	1.51227	1.70173	ARL6IP5;PNMA2;DNM2
transcription from RNA polymerase II promoter (GO:0006366)	5/485	0.328135	0.397899	0.400228	0	0	1.33582	1.48854	DDX5;DDX39A;PARP1;POLR2A;DDX21
plasma membrane bounded cell projection morphogenesis (GO:0120039)	1/52	0.334829	0.404115	0.393495	0	0	2.50386	2.73956	DNM2
positive regulation of nervous system development (GO:0051962)	1/52	0.334829	0.404115	0.393495	0	0	2.50386	2.73956	NRXN1
positive regulation of cell-substrate adhesion (GO:0010811)	1/52	0.334829	0.404115	0.393495	0	0	2.50386	2.73956	CDK6
positive regulation of mitotic cell cycle (GO:0045931)	1/52	0.334829	0.404115	0.393495	0	0	2.50386	2.73956	DYNC1LI1
regulation of cell-matrix adhesion (GO:0001952)	1/52	0.334829	0.404115	0.393495	0	0	2.50386	2.73956	CDK6
spermatogenesis (GO:0007283)	2/153	0.335516	0.404565	0.393011	0	0	1.69373	1.8497	NDRG3;RUVBL1
regulation of nucleic acid-templated transcription (GO:1903506)	6/607	0.336643	0.405544	0.391961	0	0	1.28073	1.39438	PRMT5;SFPQ;POLR2A;CARM1;HNRNPD;DNM2
organelle assembly (GO:0070925)	4/376	0.337488	0.406183	0.391279	0	0	1.37748	1.49625	DYNC1H1;NPM1;RPS3;CHMP4A
male gamete generation (GO:0048232)	2/154	0.33836	0.406852	0.390563	0	0	1.6825	1.82324	NDRG3;RUVBL1
response to lipopolysaccharide (GO:0032496)	2/155	0.341199	0.409885	0.387339	0	0	1.67142	1.79726	UPF1;TNFAIP3
sensory perception (GO:0007600)	1/54	0.345192	0.411994	0.38511	0	0	2.40913	2.56248	TRPA1
membrane fusion (GO:0061025)	1/54	0.345192	0.411994	0.38511	0	0	2.40913	2.56248	DNM2
RNA modification (GO:0009451)	1/54	0.345192	0.411994	0.38511	0	0	2.40913	2.56248	AARS
intracellular transport of virus (GO:0075733)	1/54	0.345192	0.411994	0.38511	0	0	2.40913	2.56248	RAN
transport of virus (GO:0046794)	1/54	0.345192	0.411994	0.38511	0	0	2.40913	2.56248	RAN
negative regulation of cellular component organization (GO:0051129)	1/54	0.345192	0.411994	0.38511	0	0	2.40913	2.56248	DNM2
positive regulation of immune response (GO:0050778)	1/54	0.345192	0.411994	0.38511	0	0	2.40913	2.56248	DHX9
axon guidance (GO:0007411)	2/158	0.349696	0.416948	0.379918	0	0	1.63903	1.72211	KIF5B;NRXN1
positive regulation of cysteine-type endopeptidase activity (GO:2001056)	1/55	0.350314	0.416948	0.379918	0	0	2.3644	2.48008	ARL6IP5
regulation of axonogenesis (GO:0050770)	1/55	0.350314	0.416948	0.379918	0	0	2.3644	2.48008	DNM2
Golgi vesicle transport (GO:0048193)	3/271	0.354404	0.420665	0.376063	0	0	1.43225	1.4857	DYNC1LI1;DYNC1H1;ARCN1
phosphorylation (GO:0016310)	4/386	0.355195	0.420665	0.376063	0	0	1.34073	1.38777	CDK6;CSNK2A1;CDK2;TOP1
DNA-dependent DNA replication (GO:0006261)	1/56	0.355395	0.420665	0.376063	0	0	2.32129	2.40143	MCM2
regulation of BMP signaling pathway (GO:0030510)	1/56	0.355395	0.420665	0.376063	0	0	2.32129	2.40143	UBE2O
organonitrogen compound catabolic process (GO:1901565)	1/56	0.355395	0.420665	0.376063	0	0	2.32129	2.40143	LNPEP
ATP metabolic process (GO:0046034)	1/56	0.355395	0.420665	0.376063	0	0	2.32129	2.40143	PARP1
negative regulation of intracellular signal transduction (GO:1902532)	2/161	0.358156	0.423544	0.373101	0	0	1.60786	1.65093	CPNE1;TNFAIP3
regulation of glycolytic process (GO:0006110)	1/57	0.360437	0.425072	0.371537	0	0	2.27972	2.32631	EIF6
IRE1-mediated unfolded protein response (GO:0036498)	1/57	0.360437	0.425072	0.371537	0	0	2.27972	2.32631	GFPT1
positive regulation of cell death (GO:0010942)	1/57	0.360437	0.425072	0.371537	0	0	2.27972	2.32631	EIF4G1
neuron projection morphogenesis (GO:0048812)	2/163	0.363774	0.428615	0.367933	0	0	1.58772	1.60554	CPNE1;DNM2
tRNA modification (GO:0006400)	1/58	0.36544	0.429792	0.366741	0	0	2.23962	2.25451	AARS
integrin-mediated signaling pathway (GO:0007229)	1/58	0.36544	0.429792	0.366741	0	0	2.23962	2.25451	MYH9
regulation of transcription from RNA polymerase II promoter (GO:0006357)	13/1478	0.367867	0.432252	0.364263	0	0	1.14049	1.14053	DDX17;DDX5;XRCC6;NPM1;PARP1;DHX9;SFPQ;PSMC5;HNRNPK;PSMC3;PRKAR1A;RUVBL2;RUVBL1
regulation of cellular macromolecule biosynthetic process (GO:2000112)	6/631	0.370005	0.434368	0.362142	0	0	1.23002	1.22293	PRMT5;SFPQ;POLR2A;CARM1;HNRNPD;DNM2
regulation of pathway-restricted SMAD protein phosphorylation (GO:0060393)	1/59	0.370404	0.434441	0.362069	0	0	2.20089	2.18584	CSNK2B
regulation of inflammatory response (GO:0050727)	2/166	0.372167	0.436112	0.360402	0	0	1.55844	1.54038	DHX9;TNFAIP3
transmembrane receptor protein tyrosine kinase signaling pathway (GO:0007169)	4/396	0.372906	0.436581	0.359935	0	0	1.30585	1.28813	POLR2A;HNRNPH1;AP2B1;HNRNPA1
protein modification by small protein conjugation (GO:0032446)	4/398	0.376445	0.440325	0.356227	0	0	1.29909	1.26919	TOP2B;HUWE1;UBA1;TOP1
actin cytoskeleton reorganization (GO:0031532)	1/61	0.380217	0.441929	0.354648	0	0	2.12731	2.05714	MYH9
positive regulation of T cell proliferation (GO:0042102)	1/61	0.380217	0.441929	0.354648	0	0	2.12731	2.05714	RPS3
regulation of DNA replication (GO:0006275)	1/61	0.380217	0.441929	0.354648	0	0	2.12731	2.05714	DHX9
negative regulation of viral life cycle (GO:1903901)	1/61	0.380217	0.441929	0.354648	0	0	2.12731	2.05714	BANF1
regulation of tumor necrosis factor production (GO:0032680)	1/61	0.380217	0.441929	0.354648	0	0	2.12731	2.05714	TNFAIP3
RNA 3'-end processing (GO:0031123)	1/61	0.380217	0.441929	0.354648	0	0	2.12731	2.05714	DDX39A
protein targeting to membrane (GO:0006612)	1/61	0.380217	0.441929	0.354648	0	0	2.12731	2.05714	CHMP4A
tRNA processing (GO:0008033)	1/62	0.385066	0.446759	0.349926	0	0	2.09233	1.9968	AARS
cellular amide metabolic process (GO:0043603)	1/62	0.385066	0.446759	0.349926	0	0	2.09233	1.9968	FASN
positive regulation of hydrolase activity (GO:0051345)	2/172	0.388817	0.450706	0.346106	0	0	1.50298	1.41978	LARS;RPS3
synapse assembly (GO:0007416)	1/63	0.389877	0.450719	0.346094	0	0	2.05848	1.93893	NRXN1
regulation of viral genome replication (GO:0045069)	1/63	0.389877	0.450719	0.346094	0	0	2.05848	1.93893	BANF1
nuclear-transcribed mRNA catabolic process, deadenylation-dependent decay (GO:0000288)	1/63	0.389877	0.450719	0.346094	0	0	2.05848	1.93893	EIF4G1
cilium assembly (GO:0060271)	3/288	0.390417	0.450939	0.345882	0	0	1.34565	1.26564	DYNC1H1;TUBB;TUBB4B
positive regulation of protein polymerization (GO:0032273)	1/64	0.394651	0.454607	0.342364	0	0	2.0257	1.88341	RPS3
glycerophospholipid metabolic process (GO:0006650)	1/64	0.394651	0.454607	0.342364	0	0	2.0257	1.88341	CPNE1
positive regulation of endocytosis (GO:0045807)	1/64	0.394651	0.454607	0.342364	0	0	2.0257	1.88341	HNRNPK
chromatin assembly (GO:0031497)	1/65	0.399388	0.458833	0.338345	0	0	1.99395	1.83009	NPM1
negative regulation of apoptotic signaling pathway (GO:2001234)	1/65	0.399388	0.458833	0.338345	0	0	1.99395	1.83009	QARS
negative regulation of blood vessel morphogenesis (GO:2000181)	1/65	0.399388	0.458833	0.338345	0	0	1.99395	1.83009	THBS4
regulation of angiogenesis (GO:0045765)	2/177	0.402545	0.462048	0.335313	0	0	1.45967	1.32822	TNFAIP3;THBS4
negative regulation of epithelial cell proliferation (GO:0050680)	1/66	0.404088	0.462995	0.334424	0	0	1.96318	1.77888	CDK6
positive regulation of cellular protein localization (GO:1903829)	1/66	0.404088	0.462995	0.334424	0	0	1.96318	1.77888	HSP90AB1
negative regulation of protein phosphorylation (GO:0001933)	2/178	0.405273	0.46394	0.333538	0	0	1.4513	1.31081	QARS;EIF4G1
negative regulation of protein serine/threonine kinase activity (GO:0071901)	1/67	0.408751	0.466679	0.330982	0	0	1.93333	1.72965	PRKAR1A
positive regulation of synaptic transmission (GO:0050806)	1/67	0.408751	0.466679	0.330982	0	0	1.93333	1.72965	NRXN1
positive regulation of endothelial cell proliferation (GO:0001938)	1/67	0.408751	0.466679	0.330982	0	0	1.93333	1.72965	THBS4
negative regulation of cysteine-type endopeptidase activity involved in apoptotic process (GO:0043154)	1/68	0.413379	0.469516	0.328349	0	0	1.90438	1.68231	CSNK2A1
monocarboxylic acid biosynthetic process (GO:0072330)	1/68	0.413379	0.469516	0.328349	0	0	1.90438	1.68231	ACLY
response to interferon-gamma (GO:0034341)	1/68	0.413379	0.469516	0.328349	0	0	1.90438	1.68231	EPRS
termination of RNA polymerase II transcription (GO:0006369)	1/68	0.413379	0.469516	0.328349	0	0	1.90438	1.68231	DDX39A
cholesterol metabolic process (GO:0008203)	1/68	0.413379	0.469516	0.328349	0	0	1.90438	1.68231	ACLY
organonitrogen compound biosynthetic process (GO:1901566)	2/181	0.413422	0.469516	0.328349	0	0	1.42676	1.26024	CSNK2A1;CSNK2B
positive regulation of neurogenesis (GO:0050769)	1/69	0.41797	0.473846	0.324363	0	0	1.87628	1.63677	CPNE1
negative regulation of angiogenesis (GO:0016525)	1/69	0.41797	0.473846	0.324363	0	0	1.87628	1.63677	THBS4
snRNA transcription (GO:0009301)	1/70	0.422525	0.477332	0.32118	0	0	1.84899	1.59292	POLR2A
snRNA transcription from RNA polymerase II promoter (GO:0042795)	1/70	0.422525	0.477332	0.32118	0	0	1.84899	1.59292	POLR2A
negative regulation of developmental process (GO:0051093)	1/70	0.422525	0.477332	0.32118	0	0	1.84899	1.59292	CDK6
protein ubiquitination involved in ubiquitin-dependent protein catabolic process (GO:0042787)	1/70	0.422525	0.477332	0.32118	0	0	1.84899	1.59292	HUWE1
defense response to Gram-negative bacterium (GO:0050829)	1/71	0.427046	0.482016	0.316939	0	0	1.82249	1.55069	RPL30
negative regulation of cysteine-type endopeptidase activity (GO:2000117)	1/72	0.431531	0.484532	0.314677	0	0	1.79673	1.51	CSNK2A1
lipid biosynthetic process (GO:0008610)	1/72	0.431531	0.484532	0.314677	0	0	1.79673	1.51	ACLY
lysosomal transport (GO:0007041)	1/72	0.431531	0.484532	0.314677	0	0	1.79673	1.51	LARS
regulation of fat cell differentiation (GO:0045598)	1/72	0.431531	0.484532	0.314677	0	0	1.79673	1.51	CARM1
regulation of epithelial cell proliferation (GO:0050678)	1/72	0.431531	0.484532	0.314677	0	0	1.79673	1.51	CDK6
negative regulation of cell cycle (GO:0045786)	1/72	0.431531	0.484532	0.314677	0	0	1.79673	1.51	CDK6
positive regulation of inflammatory response (GO:0050729)	1/73	0.435981	0.487406	0.312109	0	0	1.77168	1.47078	DHX9
nucleic acid phosphodiester bond hydrolysis (GO:0090305)	1/73	0.435981	0.487406	0.312109	0	0	1.77168	1.47078	PARP1
transcription-coupled nucleotide-excision repair (GO:0006283)	1/73	0.435981	0.487406	0.312109	0	0	1.77168	1.47078	POLR2A
regulation of protein complex assembly (GO:0043254)	1/73	0.435981	0.487406	0.312109	0	0	1.77168	1.47078	RPS3
positive regulation of cytokine secretion (GO:0050715)	1/73	0.435981	0.487406	0.312109	0	0	1.77168	1.47078	DHX9
positive regulation of defense response (GO:0031349)	1/74	0.440396	0.49064	0.309237	0	0	1.74733	1.43295	DHX9
mRNA 3'-end processing (GO:0031124)	1/74	0.440396	0.49064	0.309237	0	0	1.74733	1.43295	DDX39A
regulation of gene expression, epigenetic (GO:0040029)	1/74	0.440396	0.49064	0.309237	0	0	1.74733	1.43295	DDX21
mitotic nuclear division (GO:0140014)	1/74	0.440396	0.49064	0.309237	0	0	1.74733	1.43295	RAN
purine ribonucleotide biosynthetic process (GO:0009152)	1/75	0.444777	0.494666	0.305688	0	0	1.72363	1.39645	IMPDH2
regulation of defense response (GO:0031347)	1/75	0.444777	0.494666	0.305688	0	0	1.72363	1.39645	TNFAIP3
negative regulation of extrinsic apoptotic signaling pathway (GO:2001237)	1/76	0.449124	0.497355	0.303334	0	0	1.70056	1.36122	TNFAIP3
nucleic acid-templated transcription (GO:0097659)	1/76	0.449124	0.497355	0.303334	0	0	1.70056	1.36122	POLR2A
positive regulation of JNK cascade (GO:0046330)	1/76	0.449124	0.497355	0.303334	0	0	1.70056	1.36122	RPS3
positive regulation of apoptotic signaling pathway (GO:2001235)	1/76	0.449124	0.497355	0.303334	0	0	1.70056	1.36122	RPS3
response to interleukin-1 (GO:0070555)	1/76	0.449124	0.497355	0.303334	0	0	1.70056	1.36122	UPF1
negative regulation of transcription, DNA-templated (GO:0045892)	7/813	0.449668	0.49753	0.303181	0	0	1.10968	0.886907	DDX5;XRCC6;SFPQ;QARS;PARP1;XRCC5;PA2G4
positive regulation of cytoskeleton organization (GO:0051495)	1/77	0.453437	0.50127	0.299928	0	0	1.6781	1.3272	DYNC1H1
negative regulation of inflammatory response (GO:0050728)	1/78	0.457717	0.505135	0.296593	0	0	1.65622	1.29434	TNFAIP3
regulation of cellular response to heat (GO:1900034)	1/78	0.457717	0.505135	0.296593	0	0	1.65622	1.29434	HSP90AB1
nucleosome organization (GO:0034728)	1/79	0.461963	0.508515	0.293696	0	0	1.6349	1.26259	NPM1
regulation of endothelial cell proliferation (GO:0001936)	1/79	0.461963	0.508515	0.293696	0	0	1.6349	1.26259	THBS4
regulation of transforming growth factor beta receptor signaling pathway (GO:0017015)	1/79	0.461963	0.508515	0.293696	0	0	1.6349	1.26259	HSP90AB1
positive regulation of stress-activated MAPK cascade (GO:0032874)	1/80	0.466177	0.510537	0.291973	0	0	1.61413	1.23189	ARL6IP5
retrograde vesicle-mediated transport, Golgi to ER (GO:0006890)	1/80	0.466177	0.510537	0.291973	0	0	1.61413	1.23189	ARCN1
regulation of protein serine/threonine kinase activity (GO:0071900)	1/80	0.466177	0.510537	0.291973	0	0	1.61413	1.23189	ETAA1
spindle assembly (GO:0051225)	1/80	0.466177	0.510537	0.291973	0	0	1.61413	1.23189	RPS3
negative regulation of MAPK cascade (GO:0043409)	1/80	0.466177	0.510537	0.291973	0	0	1.61413	1.23189	QARS
negative regulation of defense response (GO:0031348)	1/80	0.466177	0.510537	0.291973	0	0	1.61413	1.23189	TNFAIP3
BMP signaling pathway (GO:0030509)	1/81	0.470357	0.514241	0.288833	0	0	1.59387	1.2022	DDX5
negative regulation of cell cycle process (GO:0010948)	1/81	0.470357	0.514241	0.288833	0	0	1.59387	1.2022	HSP90AB1
regulation of I-kappaB kinase/NF-kappaB signaling (GO:0043122)	2/204	0.473944	0.515714	0.287591	0	0	1.26283	0.942909	CPNE1;TNFAIP3
regulation of anatomical structure morphogenesis (GO:0022603)	1/82	0.474505	0.515714	0.287591	0	0	1.57411	1.17347	TNFAIP3
modulation of chemical synaptic transmission (GO:0050804)	1/82	0.474505	0.515714	0.287591	0	0	1.57411	1.17347	PSMC5
negative regulation of NF-kappaB transcription factor activity (GO:0032088)	1/82	0.474505	0.515714	0.287591	0	0	1.57411	1.17347	TNFAIP3
positive regulation of cell cycle (GO:0045787)	1/82	0.474505	0.515714	0.287591	0	0	1.57411	1.17347	HSP90AB1
ephrin receptor signaling pathway (GO:0048013)	1/82	0.474505	0.515714	0.287591	0	0	1.57411	1.17347	AP2B1
negative regulation of binding (GO:0051100)	1/82	0.474505	0.515714	0.287591	0	0	1.57411	1.17347	CPNE1
cellular response to cytokine stimulus (GO:0071345)	4/456	0.477397	0.51842	0.285318	0	0	1.12902	0.834803	UPF1;DHX9;RPS3;EPRS
positive regulation of peptidyl-serine phosphorylation (GO:0033138)	1/83	0.478621	0.518875	0.284937	0	0	1.55484	1.14568	EIF4G1
positive regulation of homeostatic process (GO:0032846)	1/83	0.478621	0.518875	0.284937	0	0	1.55484	1.14568	EIF4G1
regulation of neuron differentiation (GO:0045664)	1/84	0.482705	0.521548	0.282706	0	0	1.53603	1.11877	CPNE1
positive regulation of supramolecular fiber organization (GO:1902905)	1/84	0.482705	0.521548	0.282706	0	0	1.53603	1.11877	RPS3
protein modification process (GO:0036211)	1/84	0.482705	0.521548	0.282706	0	0	1.53603	1.11877	PARP1
regulation of mitotic nuclear division (GO:0007088)	1/84	0.482705	0.521548	0.282706	0	0	1.53603	1.11877	PRMT5
regulation of peptidyl-tyrosine phosphorylation (GO:0050730)	1/85	0.486757	0.525485	0.27944	0	0	1.51767	1.09271	THBS4
toll-like receptor signaling pathway (GO:0002224)	1/86	0.490777	0.528498	0.276957	0	0	1.49973	1.06746	S100A1
regulation of peptidyl-serine phosphorylation (GO:0033135)	1/86	0.490777	0.528498	0.276957	0	0	1.49973	1.06746	EIF4G1
calcium ion transmembrane transport (GO:0070588)	1/86	0.490777	0.528498	0.276957	0	0	1.49973	1.06746	TRPA1
cellular response to BMP stimulus (GO:0071773)	1/87	0.494766	0.531904	0.274166	0	0	1.48222	1.04299	DDX5
calcium ion homeostasis (GO:0055074)	1/87	0.494766	0.531904	0.274166	0	0	1.48222	1.04299	TRDN
regulation of proteasomal ubiquitin-dependent protein catabolic process (GO:0032434)	1/88	0.498724	0.535267	0.27143	0	0	1.46511	1.01928	HSP90AB1
divalent metal ion transport (GO:0070838)	1/88	0.498724	0.535267	0.27143	0	0	1.46511	1.01928	RYR1
central nervous system development (GO:0007417)	2/217	0.506465	0.54276	0.265392	0	0	1.18568	0.80662	QARS;PHGDH
positive regulation of response to external stimulus (GO:0032103)	1/90	0.506548	0.54276	0.265392	0	0	1.43204	0.973983	DHX9
cellular response to acid chemical (GO:0071229)	1/91	0.510414	0.545995	0.262811	0	0	1.41606	0.952345	LARS
negative regulation of kinase activity (GO:0033673)	1/91	0.510414	0.545995	0.262811	0	0	1.41606	0.952345	QARS
proteolysis involved in cellular protein catabolic process (GO:0051603)	1/93	0.518057	0.553711	0.256717	0	0	1.38513	0.910961	TNFAIP3
axonogenesis (GO:0007409)	2/223	0.521033	0.55643	0.254589	0	0	1.15314	0.751781	KIF5B;NRXN1
skin development (GO:0043588)	1/94	0.521834	0.556824	0.254282	0	0	1.37017	0.891168	RYR1
positive regulation of protein localization to membrane (GO:1905477)	1/95	0.525581	0.559433	0.252252	0	0	1.35553	0.871943	KIF5B
regulation of B cell activation (GO:0050864)	1/95	0.525581	0.559433	0.252252	0	0	1.35553	0.871943	TNFAIP3
transcription elongation from RNA polymerase II promoter (GO:0006368)	1/95	0.525581	0.559433	0.252252	0	0	1.35553	0.871943	POLR2A
regulation of cell death (GO:0010941)	1/96	0.529299	0.561999	0.250265	0	0	1.34119	0.853267	EIF4G1
translational termination (GO:0006415)	1/96	0.529299	0.561999	0.250265	0	0	1.34119	0.853267	ABCE1
cellular metal ion homeostasis (GO:0006875)	1/96	0.529299	0.561999	0.250265	0	0	1.34119	0.853267	TRDN
cellular response to organonitrogen compound (GO:0071417)	1/97	0.532988	0.564985	0.247963	0	0	1.32715	0.835118	LARS
protein localization to organelle (GO:0033365)	1/97	0.532988	0.564985	0.247963	0	0	1.32715	0.835118	DHX9
phosphatidylinositol biosynthetic process (GO:0006661)	1/98	0.536649	0.567465	0.246061	0	0	1.3134	0.817477	SBF1
response to molecule of bacterial origin (GO:0002237)	1/98	0.536649	0.567465	0.246061	0	0	1.3134	0.817477	TNFAIP3
positive regulation of neuron differentiation (GO:0045666)	1/98	0.536649	0.567465	0.246061	0	0	1.3134	0.817477	CPNE1
small GTPase mediated signal transduction (GO:0007264)	1/99	0.540281	0.570837	0.243488	0	0	1.29993	0.800326	CDK2
regulation of lipid metabolic process (GO:0019216)	1/100	0.543884	0.574174	0.240956	0	0	1.28674	0.783648	CARM1
cellular divalent inorganic cation homeostasis (GO:0072503)	1/101	0.54746	0.577476	0.238466	0	0	1.27381	0.767426	TRDN
positive regulation of angiogenesis (GO:0045766)	1/103	0.554528	0.583975	0.233605	0	0	1.2487	0.736284	S100A1
plasma membrane invagination (GO:0099024)	1/103	0.554528	0.583975	0.233605	0	0	1.2487	0.736284	MYH9
phagocytosis, engulfment (GO:0006911)	1/104	0.55802	0.587174	0.231233	0	0	1.23652	0.721335	MYH9
positive regulation of cellular catabolic process (GO:0031331)	1/106	0.564924	0.593954	0.226247	0	0	1.21284	0.69261	UPF1
positive regulation of epithelial cell proliferation (GO:0050679)	1/107	0.568336	0.596082	0.224694	0	0	1.20134	0.678808	THBS4
negative regulation of response to external stimulus (GO:0032102)	1/107	0.568336	0.596082	0.224694	0	0	1.20134	0.678808	TNFAIP3
regulation of response to external stimulus (GO:0032101)	1/107	0.568336	0.596082	0.224694	0	0	1.20134	0.678808	TNFAIP3
DNA-templated transcription, elongation (GO:0006354)	1/108	0.571721	0.598658	0.222821	0	0	1.19005	0.665363	POLR2A
monocarboxylic acid metabolic process (GO:0032787)	1/108	0.571721	0.598658	0.222821	0	0	1.19005	0.665363	FASN
circulatory system development (GO:0072359)	1/109	0.57508	0.600225	0.221686	0	0	1.17897	0.652263	MTHFD1
regulation of cell motility (GO:2000145)	1/109	0.57508	0.600225	0.221686	0	0	1.17897	0.652263	CDK6
Wnt signaling pathway (GO:0016055)	1/109	0.57508	0.600225	0.221686	0	0	1.17897	0.652263	VPS29
regulation of Wnt signaling pathway (GO:0030111)	1/109	0.57508	0.600225	0.221686	0	0	1.17897	0.652263	CSNK2A1
negative regulation of cytokine production (GO:0001818)	1/110	0.578412	0.603215	0.219528	0	0	1.1681	0.639497	TNFAIP3
phosphatidylinositol metabolic process (GO:0046488)	1/112	0.584999	0.609591	0.214961	0	0	1.14693	0.614922	SBF1
epithelium development (GO:0060429)	1/115	0.594689	0.618688	0.208528	0	0	1.11658	0.580306	MTHFD1
cellular response to oxidative stress (GO:0034599)	1/115	0.594689	0.618688	0.208528	0	0	1.11658	0.580306	PARP1
positive regulation of peptidyl-tyrosine phosphorylation (GO:0050731)	1/116	0.597869	0.620994	0.206913	0	0	1.10682	0.569328	THBS4
cellular response to interferon-gamma (GO:0071346)	1/116	0.597869	0.620994	0.206913	0	0	1.10682	0.569328	EPRS
positive regulation of protein serine/threonine kinase activity (GO:0071902)	1/118	0.604154	0.627017	0.202721	0	0	1.08779	0.548164	ETAA1
endocytosis (GO:0006897)	2/263	0.610641	0.633239	0.198432	0	0	0.974424	0.480631	CLTC;DNM2
Golgi organization (GO:0007030)	1/121	0.613399	0.635588	0.196824	0	0	1.06043	0.518274	PRMT5
regulation of programmed cell death (GO:0043067)	2/268	0.620907	0.64285	0.19189	0	0	0.955864	0.455541	PSMC5;RPS3
dephosphorylation (GO:0016311)	1/124	0.62243	0.643394	0.191523	0	0	1.03441	0.490438	SBF1
negative regulation of macromolecule metabolic process (GO:0010605)	1/124	0.62243	0.643394	0.191523	0	0	1.03441	0.490438	CPNE1
protein dephosphorylation (GO:0006470)	1/125	0.625394	0.645422	0.190156	0	0	1.02601	0.481585	SBF1
G-protein coupled receptor signaling pathway, coupled to cyclic nucleotide second messenger (GO:0007187)	1/125	0.625394	0.645422	0.190156	0	0	1.02601	0.481585	DHX15
vesicle organization (GO:0016050)	1/127	0.631251	0.649906	0.187149	0	0	1.00963	0.46448	CHMP4A
positive regulation of protein kinase B signaling (GO:0051897)	1/127	0.631251	0.649906	0.187149	0	0	1.00963	0.46448	CPNE1
negative regulation of response to stimulus (GO:0048585)	1/127	0.631251	0.649906	0.187149	0	0	1.00963	0.46448	CDK6
generation of neurons (GO:0048699)	1/130	0.639867	0.658252	0.181608	0	0	0.985996	0.440242	CDK6
Fc-gamma receptor signaling pathway involved in phagocytosis (GO:0038096)	1/133	0.648284	0.666378	0.17628	0	0	0.963441	0.417581	HSP90AB1
negative regulation of signal transduction (GO:0009968)	2/283	0.650458	0.66808	0.175171	0	0	0.904146	0.388853	QARS;TNFAIP3
Fc-gamma receptor signaling pathway (GO:0038094)	1/134	0.651045	0.668151	0.175125	0	0	0.956148	0.410356	HSP90AB1
Fc receptor mediated stimulatory signaling pathway (GO:0002431)	1/135	0.653786	0.669364	0.174337	0	0	0.948965	0.403287	HSP90AB1
phagocytosis (GO:0006909)	1/135	0.653786	0.669364	0.174337	0	0	0.948965	0.403287	MYH9
cellular response to organic cyclic compound (GO:0071407)	1/135	0.653786	0.669364	0.174337	0	0	0.948965	0.403287	RUVBL2
regulation of cytosolic calcium ion concentration (GO:0051480)	1/137	0.659202	0.674374	0.171099	0	0	0.934915	0.389603	RYR1
proteolysis (GO:0006508)	2/291	0.665462	0.680239	0.167339	0	0	0.878758	0.357895	CPNE1;LNPEP
negative regulation of sequence-specific DNA binding transcription factor activity (GO:0043433)	1/140	0.667169	0.680903	0.166914	0	0	0.914597	0.370148	TNFAIP3
inorganic cation transmembrane transport (GO:0098662)	1/140	0.667169	0.680903	0.166914	0	0	0.914597	0.370148	TRPA1
transmembrane receptor protein serine/threonine kinase signaling pathway (GO:0007178)	1/144	0.677505	0.690905	0.160582	0	0	0.888834	0.346057	DDX5
heart development (GO:0007507)	1/149	0.689977	0.703068	0.153003	0	0	0.858588	0.318619	MTHFD1
negative regulation of cell differentiation (GO:0045596)	1/150	0.692413	0.704993	0.151815	0	0	0.852782	0.313459	CDK6
protein localization to membrane (GO:0072657)	1/160	0.715754	0.727608	0.138102	0	0	0.798742	0.267114	NRXN1
transcription initiation from RNA polymerase II promoter (GO:0006367)	1/160	0.715754	0.727608	0.138102	0	0	0.798742	0.267114	POLR2A
regulation of protein kinase B signaling (GO:0051896)	1/163	0.722407	0.733792	0.134427	0	0	0.783831	0.254876	CPNE1
neuron projection development (GO:0031175)	1/167	0.731037	0.741974	0.129611	0	0	0.764788	0.239601	DNM2
positive regulation of MAP kinase activity (GO:0043406)	1/177	0.751464	0.762106	0.117985	0	0	0.720968	0.206004	RPS3
DNA-templated transcription, initiation (GO:0006352)	1/186	0.768526	0.778797	0.108576	0	0	0.68558	0.1805	POLR2A
regulation of GTPase activity (GO:0043087)	1/188	0.772157	0.781862	0.10687	0	0	0.678178	0.175355	LARS
positive regulation of GTPase activity (GO:0043547)	1/192	0.779249	0.788424	0.10324	0	0	0.663841	0.165578	LARS
positive regulation of multicellular organismal process (GO:0051240)	1/202	0.796035	0.804775	0.0943253	0	0	0.630493	0.143823	EIF4G1
regulation of cell cycle (GO:0051726)	1/215	0.815974	0.824287	0.0839216	0	0	0.5918	0.120356	CDK6
negative regulation of transcription from RNA polymerase II promoter (GO:0000122)	3/565	0.820856	0.828569	0.0816711	0	0	0.672737	0.132804	DDX5;SFPQ;PARP1
Ras protein signal transduction (GO:0007265)	1/223	0.827268	0.834389	0.0786316	0	0	0.570241	0.108133	CDK2
activation of protein kinase activity (GO:0032147)	1/233	0.840422	0.846993	0.0721201	0	0	0.545384	0.0948154	PRKAR1A
anterograde trans-synaptic signaling (GO:0098916)	1/240	0.849033	0.854867	0.0681012	0	0	0.529221	0.0866108	NRXN1
defense response to bacterium (GO:0042742)	1/241	0.850225	0.854867	0.0681012	0	0	0.526989	0.0855063	RPL30
sensory perception of smell (GO:0007608)	1/241	0.850225	0.854867	0.0681012	0	0	0.526989	0.0855063	OR14K1
regulation of protein phosphorylation (GO:0001932)	1/261	0.872192	0.876271	0.0573617	0	0	0.485955	0.0664524	NPM1
nervous system development (GO:0007399)	2/455	0.873178	0.876578	0.0572093	0	0	0.555919	0.0753914	PRPS1;NRXN1
positive regulation of macromolecule metabolic process (GO:0010604)	1/276	0.886538	0.889297	0.0509531	0	0	0.459097	0.0552898	RPS3
positive regulation of intracellular signal transduction (GO:1902533)	2/479	0.890937	0.893015	0.049141	0	0	0.527295	0.0608927	CPNE1;RPS3
chemical synaptic transmission (GO:0007268)	1/289	0.897669	0.898366	0.0465468	0	0	0.438082	0.0472928	NRXN1
positive regulation of MAPK cascade (GO:0043410)	1/289	0.897669	0.898366	0.0465468	0	0	0.438082	0.0472928	ARL6IP5
sensory perception of chemical stimulus (GO:0007606)	1/327	0.924359	0.924359	0.0341592	0	0	0.386266	0.0303815	OR14K1

## Sheet: Bar chart data
GO Biological Process X -Log10 (q value)
Downregulated
Term	Neutrophil mediated immunity	Multivesicular body organization	Protein localization to membrane	Extracellular matrix organization	Ras protein signal transduction	Endosomal transport	Fc-gamma receptor signaling pathway	Transmembrane receptor protein tyrosine kinase signaling pathway	Regulation of immune response	Cytokine-mediated signaling pathway
LOG10	12.4072	10.8661	10.7127	9.93194	8.34309	7.38356	6.12714	5.96419	5.40277	5.03312
Upregulated
Term	Translation	tRNA aminoacylation for protein translation	Regulation of mRNA stability	Neutrophil mediated immunity	Positive regulation of protein ubiquitination involved in ubiquitin-dependent protein catabolic process	Regulation of translation	T cell receptor signaling pathway	Viral transcription	Viral process	Viral gene expression
LOG10	17.6709	13.0069	11.0544	10.4389	8.68649	8.50566	5.9645	5.41008	4.7601	4.51103
