# Supplementary material for: HIV-1 Nef Changes the Proteome of T Cells Extracellular Vesicles Depleting IFITMs and Other Antiviral Factors
Source: Mol Cell Proteomics. 2023 Nov 7;22(12):100676. doi: 10.1016/j.mcpro.2023.100676 (PMC10746527; doi:10.1016/j.mcpro.2023.100676)
Supplement: Supplemental Table 5 [file mmc6.xlsx]

## Sheet: Intersections
Comparison between Nef-mediated proteome modifications in EVs (this study) and cell surface (Matheson et al., 2015).
Silva-Januário et al., 2023 (this study)	Matheson et al., 2015	Number of Genes	Gene Names	GO Biological process	Venn Diagram
Up	Up	3	LNPEP, PDIA3, nef	Analysis 1
Down	Down	36	SERINC5, SELL, CD28, CD4, HLA-A, STK10, ICAM2, SLC19A1, IGSF8, SLC9A3R1, C16orf54, CD226, MAP4K4, CD82, CD44, GPA33, CD37, CD99, TNFRSF8, SPN, SIT1, CD48, SLC3A2, SLC38A2, LCK, SLC1A5, CXCR4, CYFIP2, CD5, CD55, F11R, PTPRF, CD320, ZC3HAV1, GNAI3, PPIA	Analysis 2
Down	Up	0	-	-
Up	Down	5	CDK6,PCBP1,EIF4G1,CCT4, HNRNPA1	Analysis 3

## Sheet: Analysis 1
Term	Overlap	P-value	Adjusted P-value	Odds Ratio	Combined Score	Genes
antigen processing and presentation of exogenous peptide antigen via MHC class I (GO:0042590)	2/78	4.4931e-05	0.000629034	524.237	5247.81	PDIA3;LNPEP
antigen processing and presentation of exogenous peptide antigen via MHC class I, TAP-independent (GO:0002480)	2023-08-01	0.00119955	0.00839688	1427.86	9603.49	LNPEP
peptide catabolic process (GO:0043171)	1/25	0.00374545	0.0172971	416.104	2324.86	LNPEP
antigen processing and presentation of peptide antigen via MHC class I (GO:0002474)	1/33	0.00494202	0.0172971	311.953	1656.47	PDIA3
negative regulation of cold-induced thermogenesis (GO:0120163)	1/47	0.00703371	0.0188413	216.859	1074.98	LNPEP
negative regulation of metabolic process (GO:0009892)	1/56	0.00837683	0.0188413	181.291	866.985	LNPEP
organonitrogen compound catabolic process (GO:1901565)	1/63	0.00942063	0.0188413	160.766	749.95	LNPEP
antigen processing and presentation of exogenous peptide antigen via MHC class I, TAP-dependent (GO:0002479)	1/73	0.0109105	0.0190934	138.368	625.151	PDIA3
peptide metabolic process (GO:0006518)	1/83	0.0123989	0.0192872	121.433	533.108	LNPEP
response to endoplasmic reticulum stress (GO:0034976)	1/110	0.0164101	0.0229741	91.2294	374.94	PDIA3
negative regulation of multicellular organismal process (GO:0051241)	1/214	0.0317591	0.0404207	46.4413	160.203	LNPEP
proteolysis (GO:0006508)	1/287	0.0424371	0.0495099	34.4598	108.884	LNPEP
protein polyubiquitination (GO:0000209)	1/314	0.0463665	0.0499331	31.4441	96.5704	LNPEP
protein ubiquitination (GO:0016567)	1/525	0.0767044	0.0767044	18.5811	47.7125	LNPEP

## Sheet: Analysis 2
Term	Overlap	P-value	Adjusted P-value	Odds Ratio	Combined Score	Genes
fusion of virus membrane with host plasma membrane (GO:0019064)	2023-08-03	2.98042e-07	8.33026e-05	362.891	5452.81	CD4;CXCR4;PPIA
membrane fusion involved in viral entry into host cell (GO:0039663)	2023-08-03	2.98042e-07	8.33026e-05	362.891	5452.81	CD4;CXCR4;PPIA
regulation of immune response (GO:0050776)	6/179	7.36487e-07	0.000137232	22.8798	323.094	SPN;SELL;ICAM2;CD226;HLA-A;CD99
entry into host (GO:0044409)	3/13	1.51278e-06	0.000211411	181.4	2431.04	CD4;CXCR4;PPIA
regulation of lymphocyte activation (GO:0051249)	3/15	2.40076e-06	0.000268405	151.152	1955.86	CD4;LCK;SIT1
vascular transport (GO:0010232)	4/84	1.53924e-05	0.00118857	31.0688	344.293	SLC9A3R1;SLC1A5;SLC38A2;SLC19A1
transport across blood-brain barrier (GO:0150104)	4/86	1.68971e-05	0.00118857	30.3079	333.035	SLC9A3R1;SLC1A5;SLC38A2;SLC19A1
neutral amino acid transport (GO:0015804)	3/28	1.701e-05	0.00118857	72.5055	796.234	SLC3A2;SLC1A5;SLC38A2
T cell activation (GO:0042110)	4/92	2.20631e-05	0.00137036	28.233	302.703	CD4;LCK;CD28;CD44
positive regulation of cytokine production involved in immune response (GO:0002720)	3/33	2.81547e-05	0.00146239	60.4061	632.922	CD226;HLA-A;CD55
organic acid transport (GO:0015849)	4/100	3.06474e-05	0.00146239	25.8698	268.864	SLC3A2;SLC1A5;SLC38A2;SLC19A1
T cell extravasation (GO:0072683)	2023-05-02	3.1393e-05	0.00146239	391.392	4058.32	F11R;CD99
T cell differentiation (GO:0030217)	3/41	5.44677e-05	0.00234211	47.6699	468.018	CD4;LCK;CD28
glutamine transport (GO:0006868)	2023-07-02	6.57764e-05	0.00262636	234.812	2261.06	SLC1A5;SLC38A2
regulation of T cell activation (GO:0050863)	3/47	8.22393e-05	0.00306478	41.157	387.118	CD4;SIT1;LCK
amino acid transport (GO:0006865)	3/50	9.90396e-05	0.00346019	38.5242	355.193	SLC3A2;SLC1A5;SLC38A2
nitrogen compound transport (GO:0071705)	4/143	0.000123552	0.00406268	17.8282	160.434	SLC3A2;SLC1A5;SLC38A2;CD320
carboxylic acid transport (GO:0046942)	3/57	0.000146579	0.00455209	33.5185	295.9	SLC3A2;SLC1A5;SLC38A2
regulation of lymphocyte migration (GO:2000401)	2023-11-02	0.000171494	0.00504553	130.425	1130.91	SPN;STK10
T cell receptor signaling pathway (GO:0050852)	4/158	0.000181369	0.00506927	16.0795	138.525	CD4;LCK;CD28;HLA-A
regulation of viral genome replication (GO:0045069)	3/67	0.000237036	0.00630968	28.267	235.953	CD28;ZC3HAV1;PPIA
positive regulation of T cell receptor signaling pathway (GO:0050862)	2/14	0.000282783	0.00685686	97.8039	799.139	LCK;CD226
microvillus organization (GO:0032528)	2/14	0.000282783	0.00685686	97.8039	799.139	SLC9A3R1;MAP4K4
positive regulation of heterotypic cell-cell adhesion (GO:0034116)	2/15	0.000325919	0.00685686	90.276	724.814	LCK;CD44
microvillus assembly (GO:0030033)	2/15	0.000325919	0.00685686	90.276	724.814	SLC9A3R1;MAP4K4
positive regulation of T cell activation (GO:0050870)	3/75	0.000330834	0.00685686	25.1162	201.278	LCK;CD28;HLA-A
antigen receptor-mediated signaling pathway (GO:0050851)	4/185	0.00033119	0.00685686	13.6623	109.473	CD4;LCK;CD28;HLA-A
positive regulation of alpha-beta T cell proliferation (GO:0046641)	2/16	0.000372057	0.00717172	83.8235	661.909	HLA-A;CD55
T cell mediated immunity (GO:0002456)	2/16	0.000372057	0.00717172	83.8235	661.909	HLA-A;CD55
modified amino acid transport (GO:0072337)	2/17	0.000421188	0.00784814	78.2314	608.048	SLC9A3R1;SLC19A1
leukocyte tethering or rolling (GO:0050901)	2/18	0.000473301	0.00853468	73.3382	561.461	SPN;SELL
regulation of T cell cytokine production (GO:0002724)	2/19	0.000528385	0.00895052	69.0208	520.809	HLA-A;CD55
leukocyte adhesion to vascular endothelial cell (GO:0061756)	2/19	0.000528385	0.00895052	69.0208	520.809	SPN;SELL
positive regulation of alpha-beta T cell activation (GO:0046635)	2/20	0.000586431	0.00964161	65.183	485.057	HLA-A;CD55
positive regulation of antigen receptor-mediated signaling pathway (GO:0050857)	2/21	0.000647427	0.0100531	61.7492	453.394	LCK;CD226
positive regulation of T cell cytokine production (GO:0002726)	2/21	0.000647427	0.0100531	61.7492	453.394	HLA-A;CD55
cytokine-mediated signaling pathway (GO:0019221)	6/621	0.000769834	0.0116307	6.29236	45.112	CD4;LCK;TNFRSF8;HLA-A;PPIA;CD44
amino acid import across plasma membrane (GO:0089718)	2/24	0.000848022	0.0124748	53.3209	377.117	SLC3A2;SLC1A5
regulation of heterotypic cell-cell adhesion (GO:0034114)	2/25	0.000920721	0.013197	51	356.508	LCK;CD44
positive regulation of interleukin-2 production (GO:0032743)	2/26	0.00099632	0.0138076	48.8725	337.78	CD4;CD28
regulation of protein kinase activity (GO:0045859)	3/110	0.00101272	0.0138076	16.8709	116.327	SLC9A3R1;CD4;PPIA
L-amino acid transport (GO:0015807)	2/28	0.00115618	0.0153882	45.1086	305.053	SLC3A2;SLC38A2
positive regulation of viral genome replication (GO:0045070)	2/29	0.00124042	0.0161255	43.4357	290.685	CD28;PPIA
positive regulation of leukocyte cell-cell adhesion (GO:1903039)	2/31	0.00141747	0.0176081	40.4361	265.216	LCK;CD44
vitamin transport (GO:0051180)	2/31	0.00141747	0.0176081	40.4361	265.216	SLC19A1;CD320
neutrophil degranulation (GO:0043312)	5/481	0.00160537	0.0195088	6.60342	42.489	STK10;SELL;PPIA;CD55;CD44
neutrophil activation involved in immune response (GO:0002283)	5/485	0.00166489	0.0198016	6.54704	41.888	STK10;SELL;PPIA;CD55;CD44
neutrophil mediated immunity (GO:0002446)	5/488	0.00171059	0.0199212	6.50538	41.4452	STK10;SELL;PPIA;CD55;CD44
regulation of T cell receptor signaling pathway (GO:0050856)	2/35	0.00180557	0.0205982	35.5276	224.424	LCK;CD226
positive regulation of T cell mediated immunity (GO:0002711)	2/36	0.00190962	0.0213496	34.481	215.88	HLA-A;CD55
enzyme linked receptor protein signaling pathway (GO:0007167)	3/140	0.00202406	0.0221852	13.1566	81.6058	CD4;LCK;PTPRF
positive regulation of intrinsic apoptotic signaling pathway (GO:2001244)	2/40	0.00235364	0.0253016	30.8452	186.669	SLC9A3R1;LCK
carboxylic acid transmembrane transport (GO:1905039)	2/41	0.00247154	0.0260678	30.0528	180.404	SLC38A2;SLC19A1
positive regulation of leukocyte mediated cytotoxicity (GO:0001912)	2/43	0.00271557	0.0281112	28.5839	168.895	CD226;HLA-A
homotypic cell-cell adhesion (GO:0034109)	2/44	0.00284167	0.0288817	27.902	163.599	PPIA;CD99
amino acid transmembrane transport (GO:0003333)	2/45	0.00297049	0.0292647	27.2517	158.578	SLC3A2;SLC38A2
positive regulation of cytokine production (GO:0001819)	4/335	0.00298405	0.0292647	7.41427	43.1101	CD4;CD28;CD226;HLA-A
positive regulation of cell-cell adhesion (GO:0022409)	2/47	0.00323622	0.0311905	26.0379	149.284	LCK;CD44
regulation of interleukin-2 production (GO:0032663)	2/48	0.00337312	0.0319589	25.4706	144.976	CD4;CD28
regulation of stress-activated MAPK cascade (GO:0032872)	2/49	0.00351269	0.0321901	24.9274	140.874	PPIA;MAP4K4
cellular response to mechanical stimulus (GO:0071260)	2/49	0.00351269	0.0321901	24.9274	140.874	TNFRSF8;F11R
regulation of intrinsic apoptotic signaling pathway (GO:2001242)	2/52	0.00394735	0.0355899	23.4282	129.668	SLC9A3R1;LCK
positive regulation of interferon-gamma production (GO:0032729)	2/57	0.0047244	0.0419197	21.293	114.025	CD226;HLA-A
positive regulation of apoptotic signaling pathway (GO:2001235)	2/59	0.00505341	0.0441384	20.5439	108.63	SLC9A3R1;LCK
positive regulation of Ras protein signal transduction (GO:0046579)	2/63	0.00574221	0.0486348	19.1929	99.0335	F11R;MAP4K4
positive regulation of viral process (GO:0048524)	2/63	0.00574221	0.0486348	19.1929	99.0335	CD28;PPIA
plasma membrane organization (GO:0007009)	2/64	0.00592077	0.0493987	18.8824	96.853	SLC9A3R1;CXCR4
regulation of protein kinase B signaling (GO:0051896)	3/207	0.00606791	0.0498818	8.8057	44.9508	SLC9A3R1;LCK;CD28
anion transmembrane transport (GO:0098656)	2/67	0.00647156	0.052429	18.0081	90.7671	SLC3A2;SLC19A1
interferon-gamma-mediated signaling pathway (GO:0060333)	2/68	0.00666017	0.0527262	17.7344	88.8779	HLA-A;CD44
extracellular structure organization (GO:0043062)	3/216	0.00682276	0.0527262	8.42979	42.0435	ICAM2;F11R;CD44
external encapsulating structure organization (GO:0045229)	3/217	0.00690992	0.0527262	8.38997	41.7384	ICAM2;F11R;CD44
negative regulation of viral process (GO:0048525)	2/70	0.00704483	0.0527262	17.2111	85.2888	ZC3HAV1;PPIA
positive regulation of lymphocyte proliferation (GO:0050671)	2/75	0.00804956	0.0527262	16.0282	77.2902	CD28;CD320
inflammatory response (GO:0006954)	3/230	0.008104	0.0527262	7.90429	38.0623	CXCR4;F11R;CD44
apoptotic process (GO:0006915)	3/231	0.00820058	0.0527262	7.86922	37.8002	CYFIP2;CXCR4;PPIA
regulation of T cell proliferation (GO:0042129)	2/76	0.00825782	0.0527262	15.8108	75.838	SPN;CD28
water-soluble vitamin metabolic process (GO:0006767)	2/76	0.00825782	0.0527262	15.8108	75.838	SLC19A1;CD320
positive regulation of tumor necrosis factor production (GO:0032760)	2/77	0.0084685	0.0527262	15.5992	74.4301	SPN;TNFRSF8
regulation of ERK1 and ERK2 cascade (GO:0070372)	3/238	0.00889575	0.0527262	7.63211	36.0402	SLC9A3R1;CD4;CD44
positive regulation of CD4-positive, alpha-beta T cell proliferation (GO:2000563)	2023-05-01	0.00896846	0.0527262	142.571	672.088	CD55
regulation of sodium:proton antiporter activity (GO:0032415)	2023-05-01	0.00896846	0.0527262	142.571	672.088	SLC9A3R1
folate transmembrane transport (GO:0098838)	2023-05-01	0.00896846	0.0527262	142.571	672.088	SLC19A1
glutathione transport (GO:0034635)	2023-05-01	0.00896846	0.0527262	142.571	672.088	SLC9A3R1
bile acid secretion (GO:0032782)	2023-05-01	0.00896846	0.0527262	142.571	672.088	SLC9A3R1
negative regulation of protein polyubiquitination (GO:1902915)	2023-05-01	0.00896846	0.0527262	142.571	672.088	PPIA
positive regulation of neutrophil extravasation (GO:2000391)	2023-05-01	0.00896846	0.0527262	142.571	672.088	CD99
L-aspartate transmembrane transport (GO:0070778)	2023-05-01	0.00896846	0.0527262	142.571	672.088	SLC1A5
chemokine (C-X-C motif) ligand 12 signaling pathway (GO:0038146)	2023-05-01	0.00896846	0.0527262	142.571	672.088	CXCR4
cyclic-GMP-AMP transmembrane import across plasma membrane (GO:0140361)	2023-05-01	0.00896846	0.0527262	142.571	672.088	SLC19A1
drug transport (GO:0015893)	2023-05-01	0.00896846	0.0527262	142.571	672.088	SLC19A1
positive regulation of tumor necrosis factor superfamily cytokine production (GO:1903557)	2/81	0.00933519	0.0527262	14.8064	69.2046	SPN;TNFRSF8
lymphocyte differentiation (GO:0030098)	2/84	0.0100102	0.0527262	14.2626	65.667	CD4;LCK
regulation of apoptotic process (GO:0042981)	5/742	0.0100792	0.0527262	4.20777	19.3443	CD28;TNFRSF8;PPIA;CD44;MAP4K4
regulation of interferon-gamma production (GO:0032649)	2/86	0.0104719	0.0527262	13.9216	63.4693	CD226;HLA-A
gamma-aminobutyric acid transport (GO:0015812)	2023-06-01	0.0107527	0.0527262	114.051	516.949	SLC9A3R1
aromatic amino acid transport (GO:0015801)	2023-06-01	0.0107527	0.0527262	114.051	516.949	SLC3A2
positive regulation of endothelial cell development (GO:1901552)	2023-06-01	0.0107527	0.0527262	114.051	516.949	F11R
positive regulation of establishment of endothelial barrier (GO:1903142)	2023-06-01	0.0107527	0.0527262	114.051	516.949	F11R
positive regulation of focal adhesion disassembly (GO:0120183)	2023-06-01	0.0107527	0.0527262	114.051	516.949	MAP4K4
guanine nucleotide transmembrane transport (GO:1903790)	2023-06-01	0.0107527	0.0527262	114.051	516.949	SLC19A1
response to granulocyte macrophage colony-stimulating factor (GO:0097012)	2023-06-01	0.0107527	0.0527262	114.051	516.949	CD4
cellular response to granulocyte macrophage colony-stimulating factor stimulus (GO:0097011)	2023-06-01	0.0107527	0.0527262	114.051	516.949	CD4
positive regulation of natural killer cell mediated cytotoxicity directed against tumor cell target (GO:0002860)	2023-06-01	0.0107527	0.0527262	114.051	516.949	CD226
positive regulation of natural killer cell mediated immune response to tumor cell (GO:0002857)	2023-06-01	0.0107527	0.0527262	114.051	516.949	CD226
regulation of focal adhesion disassembly (GO:0120182)	2023-06-01	0.0107527	0.0527262	114.051	516.949	MAP4K4
L-serine biosynthetic process (GO:0006564)	2023-06-01	0.0107527	0.0527262	114.051	516.949	SERINC5
leucine transport (GO:0015820)	2023-06-01	0.0107527	0.0527262	114.051	516.949	SLC3A2
regulation of immunoglobulin mediated immune response (GO:0002889)	2023-06-01	0.0107527	0.0527262	114.051	516.949	CD226
cobalamin transport (GO:0015889)	2023-06-01	0.0107527	0.0527262	114.051	516.949	CD320
transmembrane receptor protein tyrosine phosphatase signaling pathway (GO:0007185)	2023-06-01	0.0107527	0.0527262	114.051	516.949	PTPRF
detection of virus (GO:0009597)	2023-06-01	0.0107527	0.0527262	114.051	516.949	SERINC5
regulation of neutrophil extravasation (GO:2000389)	2023-06-01	0.0107527	0.0527262	114.051	516.949	CD99
protection from natural killer cell mediated cytotoxicity (GO:0042270)	2023-06-01	0.0107527	0.0527262	114.051	516.949	HLA-A
regulation of protein phosphorylation (GO:0001932)	3/266	0.0120169	0.055169	6.80989	30.1095	SLC9A3R1;CD4;PPIA
negative regulation of MAPK cascade (GO:0043409)	2/94	0.0124112	0.055169	12.7059	55.7681	SLC9A3R1;PPIA
regulation of kinase activity (GO:0043549)	2/94	0.0124112	0.055169	12.7059	55.7681	SLC9A3R1;CD4
antigen processing and presentation of endogenous peptide antigen via MHC class I via ER pathway (GO:0002484)	2023-07-01	0.0125339	0.055169	95.0381	416.202	HLA-A
antigen processing and presentation of endogenous peptide antigen via MHC class I via ER pathway, TAP-independent (GO:0002486)	2023-07-01	0.0125339	0.055169	95.0381	416.202	HLA-A
gland morphogenesis (GO:0022612)	2023-07-01	0.0125339	0.055169	95.0381	416.202	SLC9A3R1
positive regulation of mast cell activation (GO:0033005)	2023-07-01	0.0125339	0.055169	95.0381	416.202	CD226
positive regulation of natural killer cell cytokine production (GO:0002729)	2023-07-01	0.0125339	0.055169	95.0381	416.202	CD226
serine transport (GO:0032329)	2023-07-01	0.0125339	0.055169	95.0381	416.202	SLC38A2
negative regulation of stress-activated protein kinase signaling cascade (GO:0070303)	2023-07-01	0.0125339	0.055169	95.0381	416.202	PPIA
cyclic nucleotide transport (GO:0070729)	2023-07-01	0.0125339	0.055169	95.0381	416.202	SLC19A1
regulation of natural killer cell cytokine production (GO:0002727)	2023-07-01	0.0125339	0.055169	95.0381	416.202	CD226
regulation of natural killer cell mediated cytotoxicity directed against tumor cell target (GO:0002858)	2023-07-01	0.0125339	0.055169	95.0381	416.202	CD226
organic anion transport (GO:0015711)	2/99	0.0136971	0.0563408	12.0479	51.6924	SLC9A3R1;SLC19A1
regulation of proton transport (GO:0010155)	2023-08-01	0.014312	0.0563408	81.4571	345.921	SLC9A3R1
establishment of Golgi localization (GO:0051683)	2023-08-01	0.014312	0.0563408	81.4571	345.921	SLC9A3R1
alpha-beta T cell activation (GO:0046631)	2023-08-01	0.014312	0.0563408	81.4571	345.921	HLA-A
negative regulation of complement activation, classical pathway (GO:0045959)	2023-08-01	0.014312	0.0563408	81.4571	345.921	CD55
folic acid transport (GO:0015884)	2023-08-01	0.014312	0.0563408	81.4571	345.921	SLC19A1
antigen processing and presentation of endogenous peptide antigen via MHC class I (GO:0019885)	2023-08-01	0.014312	0.0563408	81.4571	345.921	HLA-A
antigen processing and presentation of exogenous peptide antigen via MHC class I, TAP-independent (GO:0002480)	2023-08-01	0.014312	0.0563408	81.4571	345.921	HLA-A
regulation of CD4-positive, alpha-beta T cell activation (GO:2000514)	2023-08-01	0.014312	0.0563408	81.4571	345.921	CD55
regulation of CD8-positive, alpha-beta T cell proliferation (GO:2000564)	2023-08-01	0.014312	0.0563408	81.4571	345.921	HLA-A
positive regulation of homotypic cell-cell adhesion (GO:0034112)	2023-08-01	0.014312	0.0563408	81.4571	345.921	F11R
positive regulation of oligodendrocyte differentiation (GO:0048714)	2023-08-01	0.014312	0.0563408	81.4571	345.921	CXCR4
leukocyte aggregation (GO:0070486)	2023-08-01	0.014312	0.0563408	81.4571	345.921	CD44
T cell mediated cytotoxicity (GO:0001913)	2023-08-01	0.014312	0.0563408	81.4571	345.921	HLA-A
T-helper cell lineage commitment (GO:0002295)	2023-08-01	0.014312	0.0563408	81.4571	345.921	SPN
positive regulation of cellular protein metabolic process (GO:0032270)	2/102	0.0144952	0.0566632	11.6847	49.4723	CYFIP2;CD28
acid secretion (GO:0046717)	2023-09-01	0.0160869	0.0599505	71.2714	294.333	SLC9A3R1
positive regulation of CD8-positive, alpha-beta T cell activation (GO:2001187)	2023-09-01	0.0160869	0.0599505	71.2714	294.333	HLA-A
regulation of CD8-positive, alpha-beta T cell activation (GO:2001185)	2023-09-01	0.0160869	0.0599505	71.2714	294.333	HLA-A
regulation of complement activation, classical pathway (GO:0030450)	2023-09-01	0.0160869	0.0599505	71.2714	294.333	CD55
regulation of complement-dependent cytotoxicity (GO:1903659)	2023-09-01	0.0160869	0.0599505	71.2714	294.333	CD55
maintenance of apical/basal cell polarity (GO:0035090)	2023-09-01	0.0160869	0.0599505	71.2714	294.333	SLC9A3R1
maintenance of epithelial cell apical/basal polarity (GO:0045199)	2023-09-01	0.0160869	0.0599505	71.2714	294.333	SLC9A3R1
positive regulation of intracellular signal transduction (GO:1902533)	4/546	0.0162146	0.0600262	4.47924	18.4627	SLC9A3R1;CD4;LCK;CD28
extracellular matrix organization (GO:0030198)	3/300	0.0165588	0.060586	6.0199	24.6866	ICAM2;F11R;CD44
regulation of receptor binding (GO:1900120)	2023-10-01	0.0178587	0.060586	63.3492	254.997	PTPRF
protein poly-ADP-ribosylation (GO:0070212)	2023-10-01	0.0178587	0.060586	63.3492	254.997	ZC3HAV1
negative regulation of humoral immune response mediated by circulating immunoglobulin (GO:0002924)	2023-10-01	0.0178587	0.060586	63.3492	254.997	CD55
positive regulation of keratinocyte migration (GO:0051549)	2023-10-01	0.0178587	0.060586	63.3492	254.997	MAP4K4
negative regulation of phosphatidylinositol 3-kinase signaling (GO:0014067)	2023-10-01	0.0178587	0.060586	63.3492	254.997	SLC9A3R1
positive regulation of monocyte differentiation (GO:0045657)	2023-10-01	0.0178587	0.060586	63.3492	254.997	CD4
negative regulation of receptor binding (GO:1900121)	2023-10-01	0.0178587	0.060586	63.3492	254.997	PTPRF
L-serine metabolic process (GO:0006563)	2023-10-01	0.0178587	0.060586	63.3492	254.997	SERINC5
regulation of mast cell activation (GO:0033003)	2023-10-01	0.0178587	0.060586	63.3492	254.997	CD226
positive regulation of viral entry into host cell (GO:0046598)	2023-10-01	0.0178587	0.060586	63.3492	254.997	CD4
myelin maintenance (GO:0043217)	2023-10-01	0.0178587	0.060586	63.3492	254.997	CXCR4
positive regulation by symbiont of entry into host (GO:0075294)	2023-10-01	0.0178587	0.060586	63.3492	254.997	CD4
activation of protein kinase activity (GO:0032147)	2/114	0.0178832	0.060586	10.4265	41.955	PPIA;MAP4K4
establishment of endothelial intestinal barrier (GO:0090557)	2023-11-01	0.0196275	0.0637893	57.0114	224.102	F11R
establishment of epithelial cell apical/basal polarity (GO:0045198)	2023-11-01	0.0196275	0.0637893	57.0114	224.102	SLC9A3R1
positive regulation of cellular extravasation (GO:0002693)	2023-11-01	0.0196275	0.0637893	57.0114	224.102	CD99
regulation of CD4-positive, alpha-beta T cell proliferation (GO:2000561)	2023-11-01	0.0196275	0.0637893	57.0114	224.102	CD55
negative regulation of platelet-derived growth factor receptor signaling pathway (GO:0010642)	2023-11-01	0.0196275	0.0637893	57.0114	224.102	SLC9A3R1
regulation of lamellipodium morphogenesis (GO:2000392)	2023-11-01	0.0196275	0.0637893	57.0114	224.102	CD44
nucleus localization (GO:0051647)	2023-11-01	0.0196275	0.0637893	57.0114	224.102	SLC9A3R1
cellular response to interferon-gamma (GO:0071346)	2/121	0.0199997	0.0646232	9.80969	38.3759	HLA-A;CD44
regulation of tumor necrosis factor production (GO:0032680)	2/124	0.0209375	0.0668086	9.56702	36.9882	SPN;TNFRSF8
negative regulation of complement activation (GO:0045916)	2023-12-01	0.0213931	0.0668086	51.826	199.255	CD55
Golgi localization (GO:0051645)	2023-12-01	0.0213931	0.0668086	51.826	199.255	SLC9A3R1
serine family amino acid biosynthetic process (GO:0009070)	2023-12-01	0.0213931	0.0668086	51.826	199.255	SERINC5
regulation of keratinocyte migration (GO:0051547)	2023-12-01	0.0213931	0.0668086	51.826	199.255	MAP4K4
regulation of leukocyte cell-cell adhesion (GO:1903037)	2023-12-01	0.0213931	0.0668086	51.826	199.255	LCK
regulation of response to external stimulus (GO:0032101)	2/130	0.0228673	0.0676094	9.11581	34.4399	CXCR4;CD55
regulation of response to stress (GO:0080134)	1/13	0.0231556	0.0676094	47.5048	178.88	SLC38A2
positive regulation of CD4-positive, alpha-beta T cell activation (GO:2000516)	1/13	0.0231556	0.0676094	47.5048	178.88	CD55
purine ribonucleoside triphosphate metabolic process (GO:0009205)	1/13	0.0231556	0.0676094	47.5048	178.88	GNAI3
negative regulation of intrinsic apoptotic signaling pathway in response to DNA damage by p53 class mediator (GO:1902166)	1/13	0.0231556	0.0676094	47.5048	178.88	CD44
interleukin-15-mediated signaling pathway (GO:0035723)	1/13	0.0231556	0.0676094	47.5048	178.88	CD4
positive regulation of mRNA metabolic process (GO:1903313)	1/13	0.0231556	0.0676094	47.5048	178.88	ZC3HAV1
cellular response to interleukin-15 (GO:0071350)	1/13	0.0231556	0.0676094	47.5048	178.88	CD4
lymphocyte mediated immunity (GO:0002449)	1/13	0.0231556	0.0676094	47.5048	178.88	CD55
regulation of platelet-derived growth factor receptor signaling pathway (GO:0010640)	1/13	0.0231556	0.0676094	47.5048	178.88	SLC9A3R1
negative regulation of adenylate cyclase activity (GO:0007194)	1/13	0.0231556	0.0676094	47.5048	178.88	GNAI3
regulation of cell adhesion (GO:0030155)	2/133	0.0238589	0.0676094	8.9057	33.2681	SPN;CXCR4
protein localization to plasma membrane (GO:0072659)	2/136	0.024868	0.0676094	8.705	32.1578	SLC9A3R1;F11R
organic substance transport (GO:0071702)	2/136	0.024868	0.0676094	8.705	32.1578	SLC19A1;CD320
activation of cysteine-type endopeptidase activity (GO:0097202)	1/14	0.0249151	0.0676094	43.8484	161.9	CYFIP2
negative regulation of cyclase activity (GO:0031280)	1/14	0.0249151	0.0676094	43.8484	161.9	GNAI3
antigen processing and presentation of endogenous peptide antigen (GO:0002483)	1/14	0.0249151	0.0676094	43.8484	161.9	HLA-A
negative regulation of DNA damage response, signal transduction by p53 class mediator (GO:0043518)	1/14	0.0249151	0.0676094	43.8484	161.9	CD44
renal absorption (GO:0070293)	1/14	0.0249151	0.0676094	43.8484	161.9	SLC9A3R1
positive regulation of lymphocyte migration (GO:2000403)	1/14	0.0249151	0.0676094	43.8484	161.9	SPN
intestinal absorption (GO:0050892)	1/14	0.0249151	0.0676094	43.8484	161.9	F11R
synaptic membrane adhesion (GO:0099560)	1/14	0.0249151	0.0676094	43.8484	161.9	PTPRF
regulation of intrinsic apoptotic signaling pathway in response to DNA damage by p53 class mediator (GO:1902165)	1/14	0.0249151	0.0676094	43.8484	161.9	CD44
regulation of lamellipodium organization (GO:1902743)	1/14	0.0249151	0.0676094	43.8484	161.9	CD44
nuclear migration (GO:0007097)	1/14	0.0249151	0.0676094	43.8484	161.9	SLC9A3R1
detection of bacterium (GO:0016045)	1/14	0.0249151	0.0676094	43.8484	161.9	HLA-A
polarized epithelial cell differentiation (GO:0030859)	1/14	0.0249151	0.0676094	43.8484	161.9	SLC9A3R1
protein localization to cell periphery (GO:1990778)	2/140	0.0262404	0.069997	8.45098	30.7654	SLC9A3R1;F11R
establishment of apical/basal cell polarity (GO:0035089)	1/15	0.0266715	0.069997	40.7143	147.555	SLC9A3R1
protein trimerization (GO:0070206)	1/15	0.0266715	0.069997	40.7143	147.555	SLC1A5
GTP metabolic process (GO:0046039)	1/15	0.0266715	0.069997	40.7143	147.555	GNAI3
macrophage differentiation (GO:0030225)	1/15	0.0266715	0.069997	40.7143	147.555	CD4
protein homotrimerization (GO:0070207)	1/15	0.0266715	0.069997	40.7143	147.555	SLC1A5
protein localization to cell-cell junction (GO:0150105)	1/15	0.0266715	0.069997	40.7143	147.555	F11R
epiboly involved in wound healing (GO:0090505)	1/16	0.0284248	0.071898	37.9981	135.292	CD44
negative regulation of immune effector process (GO:0002698)	1/16	0.0284248	0.071898	37.9981	135.292	CD55
negative regulation of lyase activity (GO:0051350)	1/16	0.0284248	0.071898	37.9981	135.292	GNAI3
positive regulation of immunoglobulin mediated immune response (GO:0002891)	1/16	0.0284248	0.071898	37.9981	135.292	CD226
negative regulation of natural killer cell mediated cytotoxicity (GO:0045953)	1/16	0.0284248	0.071898	37.9981	135.292	HLA-A
regulation of leukocyte activation (GO:0002694)	1/16	0.0284248	0.071898	37.9981	135.292	LCK
dendritic cell chemotaxis (GO:0002407)	1/16	0.0284248	0.071898	37.9981	135.292	CXCR4
regulation of monocyte differentiation (GO:0045655)	1/16	0.0284248	0.071898	37.9981	135.292	CD4
positive regulation of cytosolic calcium ion concentration (GO:0007204)	2/147	0.0287146	0.0721376	8.04016	28.5454	CXCR4;CD55
positive regulation of protein phosphorylation (GO:0001934)	3/371	0.0287776	0.0721376	4.84091	17.1763	CD4;PPIA;CD44
regulation of cytosolic calcium ion concentration (GO:0051480)	2/148	0.0290755	0.0722364	7.98469	28.2487	CXCR4;CD55
positive regulation of transferase activity (GO:0051347)	2/148	0.0290755	0.0722364	7.98469	28.2487	CD4;SERINC5
positive regulation of hydrolase activity (GO:0051345)	2/149	0.0294382	0.0727062	7.92997	27.9568	F11R;MAP4K4
purine ribonucleotide transport (GO:0015868)	1/17	0.030175	0.0727062	35.6214	124.701	SLC19A1
negative regulation of intrinsic apoptotic signaling pathway by p53 class mediator (GO:1902254)	1/17	0.030175	0.0727062	35.6214	124.701	CD44
regulation of cell killing (GO:0031341)	1/17	0.030175	0.0727062	35.6214	124.701	CD55
regulation of establishment of endothelial barrier (GO:1903140)	1/17	0.030175	0.0727062	35.6214	124.701	F11R
regulation of metal ion transport (GO:0010959)	1/17	0.030175	0.0727062	35.6214	124.701	CD4
DNA biosynthetic process (GO:0071897)	1/17	0.030175	0.0727062	35.6214	124.701	PPIA
negative regulation of programmed cell death (GO:0043069)	3/381	0.0307979	0.0731332	4.71044	16.3938	CD28;CD44;MAP4K4
positive regulation of protein kinase activity (GO:0045860)	2/154	0.031279	0.0731332	7.66718	26.5653	CD4;MAP4K4
acidic amino acid transport (GO:0015800)	1/18	0.0319222	0.0731332	33.5244	115.473	SLC9A3R1
adenine nucleotide transport (GO:0051503)	1/18	0.0319222	0.0731332	33.5244	115.473	SLC19A1
positive regulation of glial cell differentiation (GO:0045687)	1/18	0.0319222	0.0731332	33.5244	115.473	CXCR4
positive regulation of interleukin-4 production (GO:0032753)	1/18	0.0319222	0.0731332	33.5244	115.473	CD28
hyaluronan catabolic process (GO:0030214)	1/18	0.0319222	0.0731332	33.5244	115.473	CD44
negative regulation of signal transduction by p53 class mediator (GO:1901797)	1/18	0.0319222	0.0731332	33.5244	115.473	CD44
T cell migration (GO:0072678)	1/18	0.0319222	0.0731332	33.5244	115.473	CD99
dendritic cell migration (GO:0036336)	1/18	0.0319222	0.0731332	33.5244	115.473	CXCR4
regulation of oxidative stress-induced intrinsic apoptotic signaling pathway (GO:1902175)	1/18	0.0319222	0.0731332	33.5244	115.473	PPIA
regulation of platelet aggregation (GO:0090330)	1/18	0.0319222	0.0731332	33.5244	115.473	F11R
folic acid metabolic process (GO:0046655)	1/19	0.0336663	0.0752778	31.6603	107.368	SLC19A1
regulation of bicellular tight junction assembly (GO:2000810)	1/19	0.0336663	0.0752778	31.6603	107.368	F11R
positive regulation of focal adhesion assembly (GO:0051894)	1/19	0.0336663	0.0752778	31.6603	107.368	MAP4K4
positive regulation of leukocyte activation (GO:0002696)	1/19	0.0336663	0.0752778	31.6603	107.368	CD226
negative regulation of oxidative stress-induced intrinsic apoptotic signaling pathway (GO:1902176)	1/19	0.0336663	0.0752778	31.6603	107.368	PPIA
regulation of oligodendrocyte differentiation (GO:0048713)	1/19	0.0336663	0.0752778	31.6603	107.368	CXCR4
positive regulation of protein kinase B signaling (GO:0051897)	2/161	0.033931	0.0755675	7.32704	24.7905	LCK;CD28
phosphorylation (GO:0016310)	3/400	0.0348391	0.0761258	4.48065	15.0416	STK10;LCK;MAP4K4
cellular protein modification process (GO:0006464)	5/1025	0.0353141	0.0761258	2.99557	10.0156	STK10;LCK;ZC3HAV1;PTPRF;MAP4K4
epithelial cilium movement involved in extracellular fluid movement (GO:0003351)	1/20	0.0354073	0.0761258	29.9925	100.2	SLC9A3R1
establishment of epithelial cell polarity (GO:0090162)	1/20	0.0354073	0.0761258	29.9925	100.2	SLC9A3R1
adaptive immune response based on somatic recombination of immune receptors built from immunoglobulin superfamily domains (GO:0002460)	1/20	0.0354073	0.0761258	29.9925	100.2	CD55
folic acid-containing compound metabolic process (GO:0006760)	1/20	0.0354073	0.0761258	29.9925	100.2	SLC19A1
regulation of T cell migration (GO:2000404)	1/20	0.0354073	0.0761258	29.9925	100.2	SPN
positive regulation of natural killer cell mediated cytotoxicity (GO:0045954)	1/20	0.0354073	0.0761258	29.9925	100.2	CD226
negative regulation of viral life cycle (GO:1903901)	1/20	0.0354073	0.0761258	29.9925	100.2	PPIA
transmembrane receptor protein tyrosine kinase signaling pathway (GO:0007169)	3/404	0.0357236	0.0765115	4.43505	14.7773	CYFIP2;CD4;LCK
regulation of MAPK cascade (GO:0043408)	2/166	0.0358776	0.076548	7.10187	23.6325	CD4;MAP4K4
cobalamin metabolic process (GO:0009235)	1/21	0.0371453	0.0786524	28.4914	93.8199	CD320
regulation of lipopolysaccharide-mediated signaling pathway (GO:0031664)	1/21	0.0371453	0.0786524	28.4914	93.8199	CD55
cell-cell adhesion via plasma-membrane adhesion molecules (GO:0098742)	2/170	0.0374656	0.0790312	6.93137	22.7649	SELL;PTPRF
positive regulation of ERK1 and ERK2 cascade (GO:0070374)	2/172	0.0382697	0.0801996	6.84913	22.3494	CD4;CD44
amino acid import (GO:0043090)	1/22	0.0388803	0.0801996	27.1333	88.1092	SLC9A3R1
regulation of adenylate cyclase activity (GO:0045761)	1/22	0.0388803	0.0801996	27.1333	88.1092	GNAI3
positive regulation of neutrophil migration (GO:1902624)	1/22	0.0388803	0.0801996	27.1333	88.1092	CD99
lipid droplet organization (GO:0034389)	1/22	0.0388803	0.0801996	27.1333	88.1092	PPIA
tetrapyrrole metabolic process (GO:0033013)	1/22	0.0388803	0.0801996	27.1333	88.1092	CD320
defense response to bacterium (GO:0042742)	2/176	0.0398977	0.0819575	6.69033	21.5525	SPN;HLA-A
negative regulation of GTPase activity (GO:0034260)	1/23	0.0406122	0.0819575	25.8987	82.9713	F11R
hyaluronan metabolic process (GO:0030212)	1/23	0.0406122	0.0819575	25.8987	82.9713	CD44
positive regulation of natural killer cell mediated immunity (GO:0002717)	1/23	0.0406122	0.0819575	25.8987	82.9713	CD226
regulation of interleukin-4 production (GO:0032673)	1/23	0.0406122	0.0819575	25.8987	82.9713	CD28
regulation of mononuclear cell migration (GO:0071675)	1/23	0.0406122	0.0819575	25.8987	82.9713	STK10
positive regulation of cell-substrate junction organization (GO:0150117)	1/24	0.0423411	0.0839314	24.7714	78.3272	MAP4K4
regulation of cell size (GO:0008361)	1/24	0.0423411	0.0839314	24.7714	78.3272	SLC9A3R1
negative regulation of stress fiber assembly (GO:0051497)	1/24	0.0423411	0.0839314	24.7714	78.3272	F11R
positive regulation of viral life cycle (GO:1903902)	1/24	0.0423411	0.0839314	24.7714	78.3272	CD4
wound healing, spreading of cells (GO:0044319)	1/24	0.0423411	0.0839314	24.7714	78.3272	CD44
response to dsRNA (GO:0043331)	1/25	0.0440669	0.086433	23.7381	74.1114	SLC3A2
negative regulation of sequestering of calcium ion (GO:0051283)	1/25	0.0440669	0.086433	23.7381	74.1114	LCK
positive regulation of T cell migration (GO:2000406)	1/25	0.0440669	0.086433	23.7381	74.1114	SPN
regulation of GTPase activity (GO:0043087)	2/189	0.045367	0.0885691	6.22114	19.2418	F11R;MAP4K4
regulation of viral life cycle (GO:1903900)	1/26	0.0457898	0.0885691	22.7874	70.2695	PPIA
negative regulation of intrinsic apoptotic signaling pathway in response to DNA damage (GO:1902230)	1/26	0.0457898	0.0885691	22.7874	70.2695	CD44
positive regulation of T cell mediated cytotoxicity (GO:0001916)	1/26	0.0457898	0.0885691	22.7874	70.2695	HLA-A
protein peptidyl-prolyl isomerization (GO:0000413)	1/27	0.0475096	0.0900266	21.9099	66.7556	PPIA
release of sequestered calcium ion into cytosol (GO:0051209)	1/27	0.0475096	0.0900266	21.9099	66.7556	LCK
regulation of cell junction assembly (GO:1901888)	1/27	0.0475096	0.0900266	21.9099	66.7556	F11R
L-alpha-amino acid transmembrane transport (GO:1902475)	1/27	0.0475096	0.0900266	21.9099	66.7556	SLC3A2
positive regulation of nuclear division (GO:0051785)	1/27	0.0475096	0.0900266	21.9099	66.7556	CD28
negative regulation of actin filament bundle assembly (GO:0032232)	1/27	0.0475096	0.0900266	21.9099	66.7556	F11R
protein localization to membrane (GO:0072657)	2/195	0.0479803	0.0906114	6.02591	18.3005	SLC9A3R1;F11R
amide transport (GO:0042886)	1/28	0.0492264	0.0909663	21.0974	63.531	SLC19A1
negative regulation of oxidative stress-induced cell death (GO:1903202)	1/28	0.0492264	0.0909663	21.0974	63.531	PPIA
regulation of DNA damage response, signal transduction by p53 class mediator (GO:0043516)	1/28	0.0492264	0.0909663	21.0974	63.531	CD44
leukocyte cell-cell adhesion (GO:0007159)	1/28	0.0492264	0.0909663	21.0974	63.531	F11R
cellular zinc ion homeostasis (GO:0006882)	1/28	0.0492264	0.0909663	21.0974	63.531	LCK
sulfur compound transport (GO:0072348)	1/28	0.0492264	0.0909663	21.0974	63.531	SLC9A3R1
regulation of signal transduction (GO:0009966)	2/198	0.0493073	0.0909663	5.93277	17.8558	PPIA;CD55
regulation of response to biotic stimulus (GO:0002831)	1/29	0.0509402	0.0921539	20.3429	60.5628	CD55
establishment of endothelial barrier (GO:0061028)	1/29	0.0509402	0.0921539	20.3429	60.5628	F11R
regulation of T cell mediated cytotoxicity (GO:0001914)	1/29	0.0509402	0.0921539	20.3429	60.5628	HLA-A
positive regulation of dephosphorylation (GO:0035306)	1/29	0.0509402	0.0921539	20.3429	60.5628	PPIA
dicarboxylic acid transport (GO:0006835)	1/29	0.0509402	0.0921539	20.3429	60.5628	SLC19A1
protein ADP-ribosylation (GO:0006471)	1/29	0.0509402	0.0921539	20.3429	60.5628	ZC3HAV1
positive regulation of B cell proliferation (GO:0030890)	1/30	0.0526509	0.0934345	19.6404	57.8227	CD320
RNA-dependent DNA biosynthetic process (GO:0006278)	1/30	0.0526509	0.0934345	19.6404	57.8227	PPIA
maintenance of blood-brain barrier (GO:0035633)	1/30	0.0526509	0.0934345	19.6404	57.8227	F11R
regulation of natural killer cell mediated cytotoxicity (GO:0042269)	1/30	0.0526509	0.0934345	19.6404	57.8227	CD226
zinc ion homeostasis (GO:0055069)	1/30	0.0526509	0.0934345	19.6404	57.8227	LCK
morphogenesis of an epithelium (GO:0002009)	1/30	0.0526509	0.0934345	19.6404	57.8227	SLC9A3R1
activation of protein kinase B activity (GO:0032148)	1/31	0.0543587	0.0949579	18.9848	55.2865	PPIA
regulation of cellular component size (GO:0032535)	1/31	0.0543587	0.0949579	18.9848	55.2865	SLC9A3R1
negative regulation of response to DNA damage stimulus (GO:2001021)	1/31	0.0543587	0.0949579	18.9848	55.2865	CD44
positive regulation of Rho protein signal transduction (GO:0035025)	1/31	0.0543587	0.0949579	18.9848	55.2865	F11R
positive regulation of RNA splicing (GO:0033120)	1/31	0.0543587	0.0949579	18.9848	55.2865	SLC38A2
cellular response to cytokine stimulus (GO:0071345)	3/482	0.0552666	0.0953248	3.69805	10.708	CD4;LCK;CXCR4
establishment or maintenance of epithelial cell apical/basal polarity (GO:0045197)	1/32	0.0560635	0.0953248	18.3714	52.933	SLC9A3R1
negative regulation of cell-matrix adhesion (GO:0001953)	1/32	0.0560635	0.0953248	18.3714	52.933	MAP4K4
regulation of cell morphogenesis (GO:0022604)	1/32	0.0560635	0.0953248	18.3714	52.933	CD44
positive regulation of interleukin-10 production (GO:0032733)	1/32	0.0560635	0.0953248	18.3714	52.933	CD28
regulation of chemotaxis (GO:0050920)	1/32	0.0560635	0.0953248	18.3714	52.933	CXCR4
skeletal muscle organ development (GO:0060538)	1/32	0.0560635	0.0953248	18.3714	52.933	IGSF8
peptidyl-proline modification (GO:0018208)	1/32	0.0560635	0.0953248	18.3714	52.933	PPIA
negative regulation of apoptotic process (GO:0043066)	3/485	0.0561035	0.0953248	3.67446	10.5845	CD28;CD44;MAP4K4
positive regulation of GTPase activity (GO:0043547)	2/214	0.0566069	0.095599	5.48058	15.7382	F11R;MAP4K4
positive regulation of protein modification process (GO:0031401)	2/214	0.0566069	0.095599	5.48058	15.7382	CD4;PPIA
antigen processing and presentation of peptide antigen via MHC class I (GO:0002474)	1/33	0.0577653	0.0972615	17.7964	50.7441	HLA-A
protein phosphorylation (GO:0006468)	3/496	0.0592246	0.0986364	3.59045	10.1481	STK10;LCK;MAP4K4
B cell receptor signaling pathway (GO:0050853)	1/34	0.0594641	0.0986364	17.2563	48.7038	LCK
positive regulation of protein dephosphorylation (GO:0035307)	1/34	0.0594641	0.0986364	17.2563	48.7038	PPIA
striated muscle tissue development (GO:0014706)	1/34	0.0594641	0.0986364	17.2563	48.7038	IGSF8
phosphatidylserine metabolic process (GO:0006658)	1/34	0.0594641	0.0986364	17.2563	48.7038	SERINC5
response to exogenous dsRNA (GO:0043330)	1/35	0.06116	0.100259	16.7479	46.798	SLC3A2
positive regulation of lymphocyte activation (GO:0051251)	1/35	0.06116	0.100259	16.7479	46.798	LCK
negative regulation of T cell proliferation (GO:0042130)	1/35	0.06116	0.100259	16.7479	46.798	SPN
peptidyl-tyrosine dephosphorylation (GO:0035335)	1/35	0.06116	0.100259	16.7479	46.798	PTPRF
positive regulation of cytokine-mediated signaling pathway (GO:0001961)	1/36	0.0628529	0.101546	16.2686	45.0145	CXCR4
calcium-dependent cell-cell adhesion via plasma membrane cell adhesion molecules (GO:0016339)	1/36	0.0628529	0.101546	16.2686	45.0145	SELL
positive regulation of mitotic nuclear division (GO:0045840)	1/36	0.0628529	0.101546	16.2686	45.0145	CD28
positive regulation of myeloid leukocyte differentiation (GO:0002763)	1/36	0.0628529	0.101546	16.2686	45.0145	CD4
platelet aggregation (GO:0070527)	1/36	0.0628529	0.101546	16.2686	45.0145	PPIA
regulation of actin cytoskeleton reorganization (GO:2000249)	1/37	0.0645428	0.103379	15.8159	43.3422	F11R
skeletal muscle tissue development (GO:0007519)	1/37	0.0645428	0.103379	15.8159	43.3422	IGSF8
negative regulation of stress-activated MAPK cascade (GO:0032873)	1/37	0.0645428	0.103379	15.8159	43.3422	PPIA
regulation of apoptotic signaling pathway (GO:2001233)	1/38	0.0662297	0.105477	15.3876	41.7717	PPIA
connective tissue development (GO:0061448)	1/38	0.0662297	0.105477	15.3876	41.7717	CD44
regulation of viral entry into host cell (GO:0046596)	1/39	0.0679137	0.107546	14.982	40.2942	CD4
negative regulation of lymphocyte proliferation (GO:0050672)	1/39	0.0679137	0.107546	14.982	40.2942	SPN
negative regulation of cell-substrate adhesion (GO:0010812)	1/40	0.0695947	0.109279	14.5971	38.9022	MAP4K4
regulation of sodium ion transmembrane transporter activity (GO:2000649)	1/40	0.0695947	0.109279	14.5971	38.9022	SLC9A3R1
negative regulation of protein kinase B signaling (GO:0051898)	1/40	0.0695947	0.109279	14.5971	38.9022	SLC9A3R1
membrane organization (GO:0061024)	2/242	0.0702201	0.109953	4.83431	12.8405	SLC9A3R1;CD4
import into cell (GO:0098657)	1/41	0.0712728	0.110979	14.2314	37.5886	SLC19A1
regulation of protein dephosphorylation (GO:0035304)	1/41	0.0712728	0.110979	14.2314	37.5886	PPIA
calcium ion transmembrane import into cytosol (GO:0097553)	1/42	0.0729479	0.113272	13.8836	36.3475	LCK
anion transport (GO:0006820)	1/43	0.0746201	0.115548	13.5524	35.1731	SLC19A1
positive regulation of phosphorylation (GO:0042327)	2/253	0.0758368	0.116201	4.61987	11.9154	CD4;PPIA
positive regulation of cell-matrix adhesion (GO:0001954)	1/44	0.0762894	0.116201	13.2365	34.0606	MAP4K4
antibacterial humoral response (GO:0019731)	1/44	0.0762894	0.116201	13.2365	34.0606	HLA-A
cation transmembrane transport (GO:0098655)	1/44	0.0762894	0.116201	13.2365	34.0606	SLC3A2
positive regulation of mRNA catabolic process (GO:0061014)	1/44	0.0762894	0.116201	13.2365	34.0606	ZC3HAV1
neurogenesis (GO:0022008)	1/44	0.0762894	0.116201	13.2365	34.0606	CXCR4
negative regulation of T cell activation (GO:0050868)	1/45	0.0779558	0.117776	12.9351	33.0053	SPN
positive regulation of RNA metabolic process (GO:0051254)	1/45	0.0779558	0.117776	12.9351	33.0053	SLC38A2
zymogen activation (GO:0031638)	1/45	0.0779558	0.117776	12.9351	33.0053	CYFIP2
regulation of B cell proliferation (GO:0030888)	1/46	0.0796192	0.119643	12.647	32.0032	CD320
interleukin-12-mediated signaling pathway (GO:0035722)	1/46	0.0796192	0.119643	12.647	32.0032	PPIA
negative regulation of cellular process (GO:0048523)	3/566	0.080952	0.121319	3.13273	7.87537	SPN;SLC9A3R1;TNFRSF8
negative regulation of mitotic cell cycle (GO:0045930)	1/48	0.0829373	0.122976	12.1076	30.1439	SLC9A3R1
cellular response to interleukin-12 (GO:0071349)	1/48	0.0829373	0.122976	12.1076	30.1439	PPIA
regulation of interleukin-10 production (GO:0032653)	1/48	0.0829373	0.122976	12.1076	30.1439	CD28
myelination (GO:0042552)	1/48	0.0829373	0.122976	12.1076	30.1439	CXCR4
cellular defense response (GO:0006968)	1/49	0.0845919	0.125098	11.8548	29.2803	SPN
negative regulation of ERK1 and ERK2 cascade (GO:0070373)	1/50	0.0862437	0.126869	11.6122	28.4567	SLC9A3R1
regulation of complement activation (GO:0030449)	1/50	0.0862437	0.126869	11.6122	28.4567	CD55
positive regulation of MAPK cascade (GO:0043410)	2/274	0.0869421	0.127561	4.25865	10.4018	CD4;CD44
plasma membrane bounded cell projection assembly (GO:0120031)	2/278	0.0891111	0.130344	4.19608	10.1456	SLC9A3R1;MAP4K4
cartilage development (GO:0051216)	1/52	0.0895386	0.130344	11.1557	26.9198	CD44
plasma membrane bounded cell projection morphogenesis (GO:0120039)	1/52	0.0895386	0.130344	11.1557	26.9198	MAP4K4
positive regulation of B cell activation (GO:0050871)	1/53	0.0911817	0.13103	10.9407	26.2018	CD320
negative regulation of cysteine-type endopeptidase activity (GO:2000117)	1/53	0.0911817	0.13103	10.9407	26.2018	CD44
bicellular tight junction assembly (GO:0070830)	1/53	0.0911817	0.13103	10.9407	26.2018	F11R
positive regulation of macroautophagy (GO:0016239)	1/53	0.0911817	0.13103	10.9407	26.2018	GNAI3
regulation of immune effector process (GO:0002697)	1/53	0.0911817	0.13103	10.9407	26.2018	CD55
regulation of proteolysis (GO:0030162)	1/54	0.0928219	0.132029	10.7337	25.5148	CYFIP2
regulation of focal adhesion assembly (GO:0051893)	1/54	0.0928219	0.132029	10.7337	25.5148	MAP4K4
regulation of humoral immune response (GO:0002920)	1/54	0.0928219	0.132029	10.7337	25.5148	CD55
negative regulation of viral genome replication (GO:0045071)	1/54	0.0928219	0.132029	10.7337	25.5148	ZC3HAV1
negative regulation of cysteine-type endopeptidase activity involved in apoptotic process (GO:0043154)	1/55	0.0944592	0.134017	10.5344	24.8568	CD44
glycosaminoglycan catabolic process (GO:0006027)	1/56	0.0960937	0.135306	10.3423	24.2262	CD44
tight junction assembly (GO:0120192)	1/56	0.0960937	0.135306	10.3423	24.2262	F11R
peptidyl-tyrosine modification (GO:0018212)	1/56	0.0960937	0.135306	10.3423	24.2262	LCK
positive regulation of cell junction assembly (GO:1901890)	1/57	0.0977253	0.135892	10.1571	23.6214	MAP4K4
positive regulation of proteolysis (GO:0045862)	1/57	0.0977253	0.135892	10.1571	23.6214	CYFIP2
regulation of mitotic nuclear division (GO:0007088)	1/57	0.0977253	0.135892	10.1571	23.6214	CD28
dicarboxylic acid metabolic process (GO:0043648)	1/57	0.0977253	0.135892	10.1571	23.6214	SLC19A1
monocarboxylic acid transport (GO:0015718)	1/57	0.0977253	0.135892	10.1571	23.6214	SLC9A3R1
regulation of calcium ion transport (GO:0051924)	1/58	0.099354	0.137473	9.97845	23.0409	CD4
negative regulation of hydrolase activity (GO:0051346)	1/58	0.099354	0.137473	9.97845	23.0409	F11R
innate immune response (GO:0045087)	2/302	0.102457	0.140921	3.85569	8.78446	LCK;SERINC5
adenylate cyclase-inhibiting G protein-coupled receptor signaling pathway (GO:0007193)	1/60	0.102603	0.140921	9.63923	21.9474	GNAI3
apical junction assembly (GO:0043297)	1/60	0.102603	0.140921	9.63923	21.9474	F11R
positive regulation of cysteine-type endopeptidase activity (GO:2001056)	1/62	0.10584	0.144657	9.32225	20.9361	CYFIP2
negative regulation of kinase activity (GO:0033673)	1/62	0.10584	0.144657	9.32225	20.9361	PPIA
negative regulation of intrinsic apoptotic signaling pathway (GO:2001243)	1/64	0.109067	0.148703	9.0254	19.9984	PPIA
regulation of cell-matrix adhesion (GO:0001952)	1/65	0.110675	0.1498	8.88393	19.5549	MAP4K4
cellular response to type I interferon (GO:0071357)	1/65	0.110675	0.1498	8.88393	19.5549	HLA-A
type I interferon signaling pathway (GO:0060337)	1/65	0.110675	0.1498	8.88393	19.5549	HLA-A
extracellular matrix disassembly (GO:0022617)	1/66	0.112281	0.150878	8.74681	19.1271	CD44
cellular component disassembly (GO:0022411)	1/66	0.112281	0.150878	8.74681	19.1271	CD44
positive regulation of T cell proliferation (GO:0042102)	1/66	0.112281	0.150878	8.74681	19.1271	CD28
vascular endothelial growth factor receptor signaling pathway (GO:0048010)	1/67	0.113885	0.152665	8.61385	18.7142	CYFIP2
cell chemotaxis (GO:0060326)	1/69	0.117083	0.155831	8.35966	17.9304	CXCR4
positive regulation of protein transport (GO:0051222)	1/69	0.117083	0.155831	8.35966	17.9304	PPIA
peptidyl-tyrosine phosphorylation (GO:0018108)	1/69	0.117083	0.155831	8.35966	17.9304	LCK
neutrophil chemotaxis (GO:0030593)	1/70	0.118677	0.157205	8.2381	17.5582	PPIA
defense response to Gram-positive bacterium (GO:0050830)	1/70	0.118677	0.157205	8.2381	17.5582	HLA-A
Fc-gamma receptor signaling pathway involved in phagocytosis (GO:0038096)	1/71	0.120269	0.158189	8.12	17.1983	CYFIP2
gland development (GO:0048732)	1/71	0.120269	0.158189	8.12	17.1983	SLC9A3R1
myeloid leukocyte differentiation (GO:0002573)	1/71	0.120269	0.158189	8.12	17.1983	CD4
Fc-gamma receptor signaling pathway (GO:0038094)	1/72	0.121858	0.158999	8.00523	16.8502	CYFIP2
positive regulation of protein secretion (GO:0050714)	1/72	0.121858	0.158999	8.00523	16.8502	PPIA
positive regulation of secretion by cell (GO:1903532)	1/72	0.121858	0.158999	8.00523	16.8502	PPIA
regulation of Rho protein signal transduction (GO:0035023)	1/73	0.123445	0.158999	7.89365	16.5132	F11R
negative regulation of cell adhesion (GO:0007162)	1/73	0.123445	0.158999	7.89365	16.5132	SPN
antigen processing and presentation of exogenous peptide antigen via MHC class I, TAP-dependent (GO:0002479)	1/73	0.123445	0.158999	7.89365	16.5132	HLA-A
regulation of actin filament-based process (GO:0032970)	1/73	0.123445	0.158999	7.89365	16.5132	F11R
granulocyte chemotaxis (GO:0071621)	1/73	0.123445	0.158999	7.89365	16.5132	PPIA
neurotransmitter transport (GO:0006836)	1/73	0.123445	0.158999	7.89365	16.5132	SLC38A2
regulation of stress fiber assembly (GO:0051492)	1/74	0.125028	0.159933	7.78513	16.187	F11R
Fc receptor mediated stimulatory signaling pathway (GO:0002431)	1/74	0.125028	0.159933	7.78513	16.187	CYFIP2
negative regulation of protein binding (GO:0032091)	1/74	0.125028	0.159933	7.78513	16.187	PTPRF
positive regulation of immune response (GO:0050778)	1/75	0.126609	0.161586	7.67954	15.8709	CD226
positive regulation of multicellular organismal process (GO:0051240)	2/345	0.127625	0.162487	3.36495	6.92728	CD28;CXCR4
actomyosin structure organization (GO:0031032)	1/76	0.128187	0.162487	7.57676	15.5647	F11R
regulation of RNA splicing (GO:0043484)	1/76	0.128187	0.162487	7.57676	15.5647	SLC38A2
purine ribonucleotide metabolic process (GO:0009150)	1/77	0.129762	0.163741	7.47669	15.2678	GNAI3
neutrophil migration (GO:1990266)	1/77	0.129762	0.163741	7.47669	15.2678	PPIA
antigen processing and presentation of exogenous peptide antigen via MHC class I (GO:0042590)	1/78	0.131335	0.165352	7.37922	14.9799	HLA-A
negative regulation of cell cycle (GO:0045786)	1/80	0.134472	0.168165	7.19168	14.4294	SLC9A3R1
glycerophospholipid metabolic process (GO:0006650)	1/80	0.134472	0.168165	7.19168	14.4294	SERINC5
regulation of organelle organization (GO:0033043)	1/80	0.134472	0.168165	7.19168	14.4294	F11R
activation of cysteine-type endopeptidase activity involved in apoptotic process (GO:0006919)	1/81	0.136036	0.168987	7.10143	14.1662	LCK
positive regulation of cellular amide metabolic process (GO:0034250)	1/81	0.136036	0.168987	7.10143	14.1662	CD28
negative regulation of protein modification process (GO:0031400)	1/81	0.136036	0.168987	7.10143	14.1662	PPIA
negative regulation of phosphorylation (GO:0042326)	1/86	0.143816	0.178255	6.68202	12.9579	PPIA
metal ion transport (GO:0030001)	1/88	0.146908	0.181685	6.52775	12.5199	SLC3A2
regulation of cysteine-type endopeptidase activity involved in apoptotic process (GO:0043281)	1/89	0.148451	0.182003	6.45325	12.3096	CD44
second-messenger-mediated signaling (GO:0019932)	1/89	0.148451	0.182003	6.45325	12.3096	CXCR4
transforming growth factor beta receptor signaling pathway (GO:0007179)	1/89	0.148451	0.182003	6.45325	12.3096	F11R
negative regulation of cell population proliferation (GO:0008285)	2/379	0.148467	0.182003	3.05617	5.82931	SLC9A3R1;TNFRSF8
positive regulation of autophagy (GO:0010508)	1/90	0.14999	0.183067	6.38042	12.1048	GNAI3
negative regulation of protein kinase activity (GO:0006469)	1/90	0.14999	0.183067	6.38042	12.1048	PPIA
regulation of actin cytoskeleton organization (GO:0032956)	1/91	0.151527	0.184216	6.30921	11.9054	F11R
positive regulation of macromolecule metabolic process (GO:0010604)	2/384	0.151591	0.184216	3.0154	5.68876	CD28;SLC38A2
cellular response to fibroblast growth factor stimulus (GO:0044344)	1/92	0.153062	0.185198	6.23956	11.7111	CD44
regulation of peptidyl-tyrosine phosphorylation (GO:0050730)	1/92	0.153062	0.185198	6.23956	11.7111	CD44
positive regulation of peptidyl-serine phosphorylation (GO:0033138)	1/93	0.154593	0.186647	6.17143	11.5218	CD44
positive regulation of epithelial cell migration (GO:0010634)	1/94	0.156122	0.187682	6.10476	11.3373	MAP4K4
hemopoiesis (GO:0030097)	1/94	0.156122	0.187682	6.10476	11.3373	LCK
cellular transition metal ion homeostasis (GO:0046916)	1/96	0.159172	0.190938	5.97564	10.9819	LCK
positive regulation of cold-induced thermogenesis (GO:0120162)	1/97	0.160692	0.192349	5.9131	10.8107	CXCR4
regulation of peptidyl-serine phosphorylation (GO:0033135)	1/98	0.162211	0.193751	5.85184	10.6437	CD44
cell-matrix adhesion (GO:0007160)	1/100	0.165239	0.196529	5.73304	10.3216	CD44
positive regulation of translation (GO:0045727)	1/100	0.165239	0.196529	5.73304	10.3216	CD28
positive regulation of cell cycle process (GO:0090068)	1/101	0.166749	0.197484	5.67543	10.1662	CD28
cellular response to chemical stress (GO:0062197)	1/101	0.166749	0.197484	5.67543	10.1662	PPIA
calcium-mediated signaling (GO:0019722)	1/102	0.168256	0.198848	5.61895	10.0145	CXCR4
antigen processing and presentation of exogenous peptide antigen (GO:0002478)	1/103	0.169761	0.200204	5.56359	9.86626	HLA-A
regulation of JNK cascade (GO:0046328)	1/105	0.172763	0.203315	5.45604	9.57992	MAP4K4
regulation of phosphatidylinositol 3-kinase signaling (GO:0014066)	1/106	0.17426	0.204449	5.40381	9.44158	SLC9A3R1
organelle organization (GO:0006996)	2/420	0.174458	0.204449	2.75063	4.80279	SLC9A3R1;PPIA
cellular divalent inorganic cation homeostasis (GO:0072503)	1/111	0.181705	0.212496	5.15688	8.79441	LCK
protein-containing complex subunit organization (GO:0043933)	1/112	0.183186	0.212892	5.11017	8.67325	SLC9A3R1
regulation of cytoskeleton organization (GO:0051493)	1/112	0.183186	0.212892	5.11017	8.67325	F11R
regulation of macroautophagy (GO:0016241)	1/112	0.183186	0.212892	5.11017	8.67325	GNAI3
positive regulation of metabolic process (GO:0009893)	1/113	0.184664	0.214165	5.06429	8.55467	CXCR4
positive regulation of kinase activity (GO:0033674)	1/114	0.18614	0.21491	5.01922	8.43858	CD4
cellular response to transforming growth factor beta stimulus (GO:0071560)	1/114	0.18614	0.21491	5.01922	8.43858	F11R
calcium ion transport (GO:0006816)	1/115	0.187614	0.21491	4.97494	8.32491	SLC3A2
cellular amide metabolic process (GO:0043603)	1/115	0.187614	0.21491	4.97494	8.32491	SLC19A1
cellular response to lectin (GO:1990858)	1/115	0.187614	0.21491	4.97494	8.32491	ICAM2
stimulatory C-type lectin receptor signaling pathway (GO:0002223)	1/115	0.187614	0.21491	4.97494	8.32491	ICAM2
tumor necrosis factor-mediated signaling pathway (GO:0033209)	1/116	0.189084	0.216152	4.93143	8.2136	TNFRSF8
nervous system development (GO:0007399)	2/447	0.191972	0.218611	2.58017	4.25833	IGSF8;CXCR4
regulation of cellular response to stress (GO:0080135)	1/118	0.192018	0.218611	4.84664	7.99776	SLC38A2
positive regulation of cysteine-type endopeptidase activity involved in apoptotic process (GO:0043280)	1/119	0.193481	0.219383	4.80533	7.89311	LCK
innate immune response activating cell surface receptor signaling pathway (GO:0002220)	1/119	0.193481	0.219383	4.80533	7.89311	ICAM2
protein homooligomerization (GO:0051260)	1/121	0.196399	0.222241	4.72476	7.69004	SLC1A5
epithelium development (GO:0060429)	1/122	0.197855	0.222985	4.68548	7.59152	SLC9A3R1
regulation of mRNA catabolic process (GO:0061013)	1/122	0.197855	0.222985	4.68548	7.59152	ZC3HAV1
cellular response to organic substance (GO:0071310)	1/123	0.199307	0.224171	4.64684	7.49492	CXCR4
defense response to symbiont (GO:0140546)	1/124	0.200758	0.225348	4.60883	7.4002	SERINC5
cellular response to oxidative stress (GO:0034599)	1/125	0.202205	0.226065	4.57143	7.3073	PPIA
regulation of protein secretion (GO:0050708)	1/125	0.202205	0.226065	4.57143	7.3073	PPIA
synapse organization (GO:0050808)	1/126	0.20365	0.227227	4.53463	7.21619	PTPRF
plasma membrane bounded cell projection organization (GO:0120036)	1/128	0.206533	0.229984	4.46277	7.03911	SLC9A3R1
positive regulation of macromolecule biosynthetic process (GO:0010557)	1/129	0.20797	0.231124	4.42768	6.95305	CD28
transmembrane receptor protein serine/threonine kinase signaling pathway (GO:0007178)	1/133	0.213695	0.236545	4.29264	6.62443	F11R
defense response to virus (GO:0051607)	1/133	0.213695	0.236545	4.29264	6.62443	SERINC5
positive regulation of gene expression (GO:0010628)	2/482	0.21502	0.237183	2.38775	3.67002	CD28;SLC38A2
positive regulation of peptidyl-tyrosine phosphorylation (GO:0050731)	1/134	0.21512	0.237183	4.26015	6.54598	CD44
protein dephosphorylation (GO:0006470)	1/139	0.222206	0.244514	4.10476	6.17418	PTPRF
neuron projection morphogenesis (GO:0048812)	1/140	0.223616	0.245582	4.07503	6.10368	MAP4K4
positive regulation of cellular catabolic process (GO:0031331)	1/141	0.225023	0.246643	4.04571	6.03439	ZC3HAV1
brain development (GO:0007420)	1/150	0.237578	0.258881	3.79962	5.46103	CXCR4
response to cytokine (GO:0034097)	1/150	0.237578	0.258881	3.79962	5.46103	CXCR4
regulation of cytokine production (GO:0001817)	1/150	0.237578	0.258881	3.79962	5.46103	CD28
negative regulation of protein phosphorylation (GO:0001933)	1/152	0.240341	0.261383	3.74891	5.34481	PPIA
dephosphorylation (GO:0016311)	1/153	0.241719	0.262371	3.72406	5.28809	PTPRF
positive regulation of NF-kappaB transcription factor activity (GO:0051092)	1/155	0.244467	0.26484	3.67532	5.17733	PPIA
cellular response to growth factor stimulus (GO:0071363)	1/158	0.248572	0.268247	3.60455	5.01762	CD44
skeletal system development (GO:0001501)	1/158	0.248572	0.268247	3.60455	5.01762	CD44
protein autophosphorylation (GO:0046777)	1/159	0.249935	0.269198	3.58156	4.96602	STK10
negative regulation of canonical Wnt signaling pathway (GO:0090090)	1/165	0.258065	0.276887	3.44948	4.67247	SLC9A3R1
adenylate cyclase-modulating G protein-coupled receptor signaling pathway (GO:0007188)	1/165	0.258065	0.276887	3.44948	4.67247	GNAI3
positive regulation of I-kappaB kinase/NF-kappaB signaling (GO:0043123)	1/171	0.266109	0.284426	3.32672	4.40408	CD4
neuron projection development (GO:0031175)	1/171	0.266109	0.284426	3.32672	4.40408	MAP4K4
cation transport (GO:0006812)	1/174	0.270099	0.28814	3.26854	4.27841	SLC3A2
regulation of translation (GO:0006417)	1/178	0.275386	0.292664	3.19403	4.11895	CD28
regulation of mitotic cell cycle (GO:0007346)	1/178	0.275386	0.292664	3.19403	4.11895	SLC9A3R1
positive regulation of cellular biosynthetic process (GO:0031328)	1/180	0.278016	0.294898	3.15802	4.04251	CD28
endoplasmic reticulum to Golgi vesicle-mediated transport (GO:0006888)	1/185	0.28455	0.301256	3.07143	3.86031	CD55
negative regulation of Wnt signaling pathway (GO:0030178)	1/191	0.292315	0.308892	2.97353	3.65722	SLC9A3R1
negative regulation of macromolecule metabolic process (GO:0010605)	1/194	0.296166	0.311783	2.92687	3.56152	CD28
cellular response to tumor necrosis factor (GO:0071356)	1/194	0.296166	0.311783	2.92687	3.56152	TNFRSF8
negative regulation of intracellular signal transduction (GO:1902532)	1/198	0.30127	0.31656	2.86686	3.43951	SLC9A3R1
endomembrane system organization (GO:0010256)	1/199	0.30254	0.317298	2.85224	3.40997	SLC9A3R1
axon guidance (GO:0007411)	1/203	0.307599	0.321999	2.79519	3.29542	CXCR4
positive regulation of cell motility (GO:2000147)	1/221	0.329925	0.344725	2.56416	2.84337	MAP4K4
regulation of I-kappaB kinase/NF-kappaB signaling (GO:0043122)	1/224	0.333577	0.347891	2.52928	2.77684	CD4
cilium organization (GO:0044782)	1/228	0.338417	0.352282	2.4842	2.69158	SLC9A3R1
axonogenesis (GO:0007409)	1/240	0.352732	0.366501	2.35804	2.45719	CXCR4
positive regulation of DNA-binding transcription factor activity (GO:0051091)	1/246	0.359776	0.373126	2.29959	2.35081	PPIA
positive regulation of signal transduction (GO:0009967)	1/252	0.366746	0.37965	2.24394	2.25086	CD226
regulation of canonical Wnt signaling pathway (GO:0060828)	1/253	0.3679	0.380141	2.23492	2.23479	SLC9A3R1
cellular component assembly (GO:0022607)	1/261	0.377062	0.388889	2.16527	2.11189	SLC9A3R1
protein-containing complex assembly (GO:0065003)	1/267	0.383849	0.394433	2.11579	2.02588	SLC9A3R1
negative regulation of signal transduction (GO:0009968)	1/267	0.383849	0.394433	2.11579	2.02588	SLC9A3R1
central nervous system development (GO:0007417)	1/268	0.384973	0.394862	2.10776	2.01203	CXCR4
positive regulation of cell migration (GO:0030335)	1/269	0.386095	0.395288	2.09979	1.99831	MAP4K4
regulation of cell population proliferation (GO:0042127)	2/764	0.402211	0.411035	1.48232	1.35007	SLC9A3R1;TNFRSF8
positive regulation of programmed cell death (GO:0043068)	1/286	0.404868	0.412995	1.97283	1.78382	TNFRSF8
MAPK cascade (GO:0000165)	1/303	0.423083	0.43079	1.86017	1.60009	MAP4K4
positive regulation of apoptotic process (GO:0043065)	1/310	0.430425	0.437469	1.81738	1.53202	TNFRSF8
negative regulation of gene expression (GO:0010629)	1/322	0.4428	0.449229	1.74838	1.42429	CD28
regulation of cell migration (GO:0030334)	1/408	0.524149	0.530719	1.3729	0.886868	MAP4K4
protein modification by small protein conjugation (GO:0032446)	1/409	0.525023	0.530719	1.36947	0.882366	HLA-A
regulation of intracellular signal transduction (GO:1902531)	1/437	0.548881	0.553835	1.27969	0.76765	MAP4K4
regulation of gene expression (GO:0010468)	2/1079	0.58563	0.58985	1.03157	0.55196	CD28;SLC38A2
positive regulation of nucleic acid-templated transcription (GO:1903508)	1/511	0.606463	0.609735	1.08986	0.545052	CD4
protein ubiquitination (GO:0016567)	1/525	0.616522	0.618736	1.05998	0.512671	HLA-A
positive regulation of transcription, DNA-templated (GO:0045893)	1/1183	0.888858	0.890451	0.454	0.0534893	CD4
regulation of transcription, DNA-templated (GO:0006355)	2244-01-01	0.98627	0.98627	0.225731	0.00312082	CD4

## Sheet: Analysis 3
Term	Overlap	P-value	Adjusted P-value	Odds Ratio	Combined Score	Genes
positive regulation of telomere maintenance via telomerase (GO:0032212)	2/33	2.63182e-05	0.00238587	429.333	4527.43	HNRNPA1;CCT4
positive regulation of telomere maintenance via telomere lengthening (GO:1904358)	2/36	3.1393e-05	0.00238587	391.392	4058.32	HNRNPA1;CCT4
regulation of telomere maintenance via telomerase (GO:0032210)	2/52	6.59694e-05	0.00312604	265.933	2559.96	HNRNPA1;CCT4
positive regulation of DNA biosynthetic process (GO:2000573)	2/61	9.0962e-05	0.00312604	225.266	2096.11	HNRNPA1;CCT4
regulation of G1/S transition of mitotic cell cycle (GO:2000045)	2/71	0.000123396	0.00312604	192.522	1732.72	CDK6;EIF4G1
nucleic acid metabolic process (GO:0090304)	2/71	0.000123396	0.00312604	192.522	1732.72	PCBP1;HNRNPA1
RNA metabolic process (GO:0016070)	2/133	0.000433187	0.00940634	101.089	782.868	PCBP1;HNRNPA1
regulation of macromolecule metabolic process (GO:0060255)	2/200	0.000975468	0.0115251	66.6566	462.103	CDK6;PCBP1
positive regulation of translation in response to stress (GO:0032056)	2023-05-01	0.00124947	0.0115251	1249.44	8352.53	EIF4G1
cellular response to sodium arsenite (GO:1903936)	2023-05-01	0.00124947	0.0115251	1249.44	8352.53	HNRNPA1
response to sodium arsenite (GO:1903935)	2023-05-01	0.00124947	0.0115251	1249.44	8352.53	HNRNPA1
RNA localization to Cajal body (GO:0090670)	2023-05-01	0.00124947	0.0115251	1249.44	8352.53	CCT4
scaRNA localization to Cajal body (GO:0090666)	2023-05-01	0.00124947	0.0115251	1249.44	8352.53	CCT4
cellular response to salt (GO:1902075)	2023-06-01	0.00149922	0.0115251	999.5	6499.56	HNRNPA1
macromolecule biosynthetic process (GO:0009059)	2023-06-01	0.00149922	0.0115251	999.5	6499.56	EIF4G1
astrocyte development (GO:0014002)	2023-06-01	0.00149922	0.0115251	999.5	6499.56	CDK6
RNA splicing, via transesterification reactions with bulged adenosine as nucleophile (GO:0000377)	2/251	0.00153009	0.0115251	52.8675	342.71	PCBP1;HNRNPA1
regulation of miRNA mediated inhibition of translation (GO:1905616)	2023-07-01	0.00174892	0.0115251	832.875	5287.72	EIF4G1
type B pancreatic cell development (GO:0003323)	2023-07-01	0.00174892	0.0115251	832.875	5287.72	CDK6
glandular epithelial cell development (GO:0002068)	2023-07-01	0.00174892	0.0115251	832.875	5287.72	CDK6
astrocyte differentiation (GO:0048708)	2023-07-01	0.00174892	0.0115251	832.875	5287.72	CDK6
positive regulation of miRNA mediated inhibition of translation (GO:1905618)	2023-07-01	0.00174892	0.0115251	832.875	5287.72	EIF4G1
positive regulation of mRNA binding (GO:1902416)	2023-07-01	0.00174892	0.0115251	832.875	5287.72	EIF4G1
mRNA splicing, via spliceosome (GO:0000398)	2/274	0.00181975	0.0115251	48.3407	304.984	PCBP1;HNRNPA1
mRNA processing (GO:0006397)	2/300	0.00217648	0.0131431	44.0649	270.12	PCBP1;HNRNPA1
type B pancreatic cell differentiation (GO:0003309)	2023-09-01	0.00224816	0.0131431	624.594	3808.55	CDK6
positive regulation of establishment of protein localization to telomere (GO:1904851)	2023-10-01	0.00249771	0.0139192	555.167	3326.77	CCT4
positive regulation of protein localization to Cajal body (GO:1904871)	2023-11-01	0.00274721	0.0139192	499.625	2946.37	CCT4
regulation of protein localization to Cajal body (GO:1904869)	2023-11-01	0.00274721	0.0139192	499.625	2946.37	CCT4
regulation of establishment of protein localization to telomere (GO:0070203)	2023-11-01	0.00274721	0.0139192	499.625	2946.37	CCT4
regulation of nucleobase-containing compound metabolic process (GO:0019219)	2023-12-01	0.00299665	0.0142341	454.182	2638.91	PCBP1
positive regulation of protein localization to chromosome, telomeric region (GO:1904816)	2023-12-01	0.00299665	0.0142341	454.182	2638.91	CCT4
regulation of response to stress (GO:0080134)	1/13	0.00324605	0.0145118	416.312	2385.6	EIF4G1
negative regulation of cellular senescence (GO:2000773)	1/13	0.00324605	0.0145118	416.312	2385.6	CDK6
positive regulation of telomerase RNA localization to Cajal body (GO:1904874)	1/15	0.0037447	0.0158109	356.804	1993.61	CCT4
cellular response to arsenic-containing substance (GO:0071243)	1/15	0.0037447	0.0158109	356.804	1993.61	HNRNPA1
regulation of monocyte differentiation (GO:0045655)	1/16	0.00399395	0.0158797	333	1839.15	CDK6
negative regulation of cell aging (GO:0090344)	1/17	0.00424314	0.0158797	312.172	1705.22	CDK6
negative regulation of peptidyl-threonine phosphorylation (GO:0010801)	1/17	0.00424314	0.0158797	312.172	1705.22	EIF4G1
gliogenesis (GO:0042063)	1/17	0.00424314	0.0158797	312.172	1705.22	CDK6
regulation of telomerase RNA localization to Cajal body (GO:1904872)	1/18	0.00449229	0.0158797	293.794	1588.07	CCT4
regulation of presynapse assembly (GO:1905606)	1/18	0.00449229	0.0158797	293.794	1588.07	EIF4G1
regulation of presynapse organization (GO:0099174)	1/18	0.00449229	0.0158797	293.794	1588.07	EIF4G1
positive regulation of establishment of protein localization (GO:1904951)	1/19	0.00474139	0.0160154	277.458	1484.8	CCT4
cytoplasmic translational initiation (GO:0002183)	1/19	0.00474139	0.0160154	277.458	1484.8	EIF4G1
negative regulation of telomere maintenance via telomerase (GO:0032211)	1/20	0.00499044	0.0164902	262.842	1393.12	HNRNPA1
negative regulation of myeloid cell differentiation (GO:0045638)	1/22	0.00548839	0.0177497	237.786	1237.7	CDK6
response to nutrient levels (GO:0031667)	1/23	0.00573729	0.0181681	226.966	1171.32	EIF4G1
positive regulation of G1/S transition of mitotic cell cycle (GO:1900087)	1/26	0.00648369	0.0193239	199.7	1006.18	EIF4G1
negative regulation of telomere maintenance via telomere lengthening (GO:1904357)	1/26	0.00648369	0.0193239	199.7	1006.18	HNRNPA1
glial cell development (GO:0021782)	1/26	0.00648369	0.0193239	199.7	1006.18	CDK6
positive regulation of gene silencing by miRNA (GO:2000637)	1/27	0.00673239	0.0196793	192.01	960.207	EIF4G1
positive regulation of fibroblast proliferation (GO:0048146)	1/28	0.00698104	0.0200211	184.889	917.891	CDK6
negative regulation of myeloid leukocyte differentiation (GO:0002762)	1/29	0.00722964	0.0203501	178.277	878.827	CDK6
regulation of cellular senescence (GO:2000772)	1/31	0.00772669	0.0209725	166.375	809.094	CDK6
negative regulation of osteoblast differentiation (GO:0045668)	1/31	0.00772669	0.0209725	166.375	809.094	CDK6
negative regulation of DNA biosynthetic process (GO:2000279)	1/32	0.00797515	0.0212671	161	777.859	HNRNPA1
positive regulation of telomerase activity (GO:0051973)	1/34	0.0084719	0.0220912	151.227	721.505	CCT4
negative regulation of cell cycle G1/S phase transition (GO:1902807)	1/35	0.0087202	0.0220912	146.772	696.01	CDK6
positive regulation of cell cycle G1/S phase transition (GO:1902808)	1/35	0.0087202	0.0220912	146.772	696.01	EIF4G1
negative regulation of G1/S transition of mitotic cell cycle (GO:2000134)	1/37	0.00921666	0.0225957	138.604	649.602	CDK6
regulation of erythrocyte differentiation (GO:0045646)	1/37	0.00921666	0.0225957	138.604	649.602	CDK6
regulation of peptidyl-threonine phosphorylation (GO:0010799)	1/39	0.00971292	0.0234343	131.296	608.465	EIF4G1
nucleocytoplasmic transport (GO:0006913)	1/40	0.00996097	0.0236573	127.923	589.608	HNRNPA1
cellular response to glucose starvation (GO:0042149)	1/43	0.0107048	0.0248479	118.768	538.857	HNRNPA1
positive regulation of cell-matrix adhesion (GO:0001954)	1/44	0.0109527	0.0248479	116	523.644	CDK6
neurogenesis (GO:0022008)	1/44	0.0109527	0.0248479	116	523.644	CDK6
regulation of fibroblast proliferation (GO:0048145)	1/46	0.0114482	0.0252193	110.833	495.416	CDK6
regulation of telomerase activity (GO:0051972)	1/46	0.0114482	0.0252193	110.833	495.416	CCT4
regulation of synapse assembly (GO:0051963)	1/47	0.011696	0.0253969	108.418	482.301	EIF4G1
regulation of cellular protein metabolic process (GO:0032268)	1/49	0.0121912	0.0260995	103.891	457.85	EIF4G1
regulation of cellular component movement (GO:0051270)	1/50	0.0124388	0.0262596	101.765	446.438	CDK6
regulation of alternative mRNA splicing, via spliceosome (GO:0000381)	1/54	0.0134285	0.0277163	94.066	405.46	HNRNPA1
regulation of gene silencing by RNA (GO:0060966)	1/55	0.0136758	0.0277163	92.3194	396.247	EIF4G1
regulation of posttranscriptional gene silencing (GO:0060147)	1/55	0.0136758	0.0277163	92.3194	396.247	EIF4G1
positive regulation of mitotic cell cycle phase transition (GO:1901992)	1/58	0.0144175	0.0288349	87.4474	370.717	EIF4G1
negative regulation of autophagy (GO:0010507)	1/59	0.0146646	0.0289482	85.9353	362.847	EIF4G1
negative regulation of response to stimulus (GO:0048585)	1/61	0.0151586	0.0295026	83.0625	347.964	CDK6
cell cycle G1/S phase transition (GO:0044843)	1/63	0.0156525	0.0295026	80.375	334.129	CDK6
regulation of RNA metabolic process (GO:0051252)	1/65	0.0161462	0.0295026	77.8555	321.237	PCBP1
regulation of cell-matrix adhesion (GO:0001952)	1/65	0.0161462	0.0295026	77.8555	321.237	CDK6
cellular response to nutrient levels (GO:0031669)	1/66	0.016393	0.0295026	76.6538	315.117	EIF4G1
positive regulation of cell death (GO:0010942)	1/66	0.016393	0.0295026	76.6538	315.117	EIF4G1
regulation of gene silencing by miRNA (GO:0060964)	1/67	0.0166397	0.0295026	75.4886	309.199	EIF4G1
regulation of myeloid cell differentiation (GO:0045637)	1/68	0.0168863	0.0295026	74.3582	303.474	CDK6
positive regulation of protein localization to nucleus (GO:1900182)	1/68	0.0168863	0.0295026	74.3582	303.474	CCT4
regulation of translational initiation (GO:0006446)	1/68	0.0168863	0.0295026	74.3582	303.474	EIF4G1
negative regulation of cellular catabolic process (GO:0031330)	1/69	0.0171329	0.0295933	73.261	297.934	EIF4G1
positive regulation of cell-substrate adhesion (GO:0010811)	1/70	0.0173795	0.0296819	72.1957	292.57	CDK6
negative regulation of epithelial cell proliferation (GO:0050680)	1/72	0.0178725	0.0301847	70.1549	282.338	CDK6
fibroblast growth factor receptor signaling pathway (GO:0008543)	1/75	0.0186116	0.0305665	67.3007	268.124	HNRNPA1
positive regulation of growth (GO:0045927)	1/76	0.0188579	0.0305665	66.4	263.663	EIF4G1
RNA transport (GO:0050658)	1/76	0.0188579	0.0305665	66.4	263.663	HNRNPA1
negative regulation of developmental process (GO:0051093)	1/77	0.0191041	0.0305665	65.523	259.33	CDK6
import into nucleus (GO:0051170)	1/77	0.0191041	0.0305665	65.523	259.33	HNRNPA1
negative regulation of cell cycle (GO:0045786)	1/80	0.0198425	0.0314172	63.0253	247.055	CDK6
regulation of osteoblast differentiation (GO:0045667)	1/83	0.0205804	0.0322497	60.7104	235.764	CDK6
nuclear export (GO:0051168)	1/84	0.0208263	0.0323019	59.9759	232.199	HNRNPA1
G1/S transition of mitotic cell cycle (GO:0000082)	1/85	0.0210721	0.0323531	59.2589	228.728	CDK6
regulation of neuron death (GO:1901214)	1/86	0.0213179	0.0324031	58.5588	225.347	EIF4G1
regulation of mRNA splicing, via spliceosome (GO:0048024)	1/90	0.0223005	0.0333487	55.9157	212.656	HNRNPA1
cellular response to fibroblast growth factor stimulus (GO:0044344)	1/92	0.0227915	0.0333487	54.6813	206.77	HNRNPA1
negative regulation of mitotic cell cycle phase transition (GO:1901991)	1/92	0.0227915	0.0333487	54.6813	206.77	CDK6
positive regulation of peptidyl-serine phosphorylation (GO:0033138)	1/93	0.0230369	0.0333487	54.0842	203.933	EIF4G1
regulation of epithelial cell proliferation (GO:0050678)	1/93	0.0230369	0.0333487	54.0842	203.933	CDK6
negative regulation of cell death (GO:0060548)	1/94	0.0232823	0.0333859	53.5	201.163	EIF4G1
negative regulation of neuron death (GO:1901215)	1/98	0.0242633	0.0341484	51.2835	190.713	EIF4G1
regulation of peptidyl-serine phosphorylation (GO:0033135)	1/98	0.0242633	0.0341484	51.2835	190.713	EIF4G1
regulation of cell death (GO:0010941)	1/102	0.0252436	0.0345677	49.2426	181.173	EIF4G1
positive regulation of cell growth (GO:0030307)	1/102	0.0252436	0.0345677	49.2426	181.173	EIF4G1
positive regulation of cellular protein metabolic process (GO:0032270)	1/102	0.0252436	0.0345677	49.2426	181.173	EIF4G1
positive regulation of cellular metabolic process (GO:0031325)	1/105	0.0259782	0.034964	47.8149	174.548	EIF4G1
regulation of gene expression (GO:0010468)	2/1079	0.0260726	0.034964	11.7103	42.706	CDK6;PCBP1
RNA export from nucleus (GO:0006405)	1/106	0.026223	0.034964	47.3571	172.433	HNRNPA1
nuclear-transcribed mRNA catabolic process, nonsense-mediated decay (GO:0000184)	1/113	0.0279352	0.036923	44.3817	158.792	EIF4G1
positive regulation of protein metabolic process (GO:0051247)	1/115	0.0284239	0.0372451	43.5987	155.234	EIF4G1
regulation of cellular response to stress (GO:0080135)	1/118	0.0291566	0.0375577	42.4744	150.15	EIF4G1
positive regulation of protein-containing complex assembly (GO:0031334)	1/118	0.0291566	0.0375577	42.4744	150.15	EIF4G1
regulation of mRNA catabolic process (GO:0061013)	1/122	0.030133	0.0384892	41.062	143.805	EIF4G1
regulation of cell motility (GO:2000145)	1/133	0.0328137	0.0415641	37.6193	128.542	CDK6
regulation of mRNA stability (GO:0043488)	1/146	0.0359743	0.0451909	34.2241	113.794	EIF4G1
positive regulation of transferase activity (GO:0051347)	1/148	0.0364598	0.0454254	33.7551	111.782	CCT4
negative regulation of protein phosphorylation (GO:0001933)	1/152	0.0374303	0.0462553	32.8543	107.935	EIF4G1
regulation of cell differentiation (GO:0045595)	1/156	0.0383999	0.0470708	32	104.31	CDK6
cellular response to starvation (GO:0009267)	1/158	0.0388844	0.0472835	31.5892	102.575	HNRNPA1
peptide biosynthetic process (GO:0043043)	1/162	0.0398529	0.0480765	30.7981	99.2488	EIF4G1
nuclear-transcribed mRNA catabolic process (GO:0000956)	1/171	0.0420291	0.0503026	29.1544	92.4018	EIF4G1
regulation of translation (GO:0006417)	1/178	0.043719	0.0517981	27.9915	87.6127	EIF4G1
protein stabilization (GO:0050821)	1/179	0.0439602	0.0517981	27.8329	86.963	CCT4
negative regulation of cell differentiation (GO:0045596)	1/191	0.046851	0.0547796	26.0592	79.7616	CDK6
generation of neurons (GO:0048699)	1/202	0.0494948	0.057429	24.6194	74.0032	CDK6
mitotic cell cycle phase transition (GO:0044772)	1/209	0.0511741	0.0589278	23.7825	70.6939	CDK6
translation (GO:0006412)	1/214	0.0523722	0.0598539	23.2183	68.4796	EIF4G1
regulation of cell growth (GO:0001558)	1/217	0.0530904	0.060222	22.8924	67.2064	EIF4G1
regulation of autophagy (GO:0010506)	1/231	0.0564366	0.0635434	21.4837	61.7579	EIF4G1
regulation of cell cycle (GO:0051726)	1/296	0.0718485	0.0803012	16.6949	43.961	CDK6
cellular macromolecule biosynthetic process (GO:0034645)	1/314	0.0760806	0.0844106	15.7204	40.4953	EIF4G1
gene expression (GO:0010467)	1/356	0.0858955	0.0946095	13.831	33.9499	EIF4G1
positive regulation of protein phosphorylation (GO:0001934)	1/371	0.0893805	0.0977399	13.2601	32.0213	EIF4G1
negative regulation of cell population proliferation (GO:0008285)	1/379	0.0912349	0.099055	12.9742	31.0644	CDK6
phosphorylation (GO:0016310)	1/400	0.0960881	0.103584	12.2782	28.7615	CDK6
transmembrane receptor protein tyrosine kinase signaling pathway (GO:0007169)	1/404	0.0970102	0.103842	12.1538	28.3542	HNRNPA1
cellular protein metabolic process (GO:0044267)	1/417	0.100002	0.106296	11.7662	27.0925	EIF4G1
positive regulation of cell population proliferation (GO:0008284)	1/474	0.113025	0.119304	10.3182	22.4951	CDK6
protein phosphorylation (GO:0006468)	1/496	0.118011	0.123708	9.84848	21.046	CDK6
negative regulation of cellular process (GO:0048523)	1/566	0.133727	0.139222	8.59735	17.2975	CDK6
positive regulation of cellular process (GO:0048522)	1/625	0.146798	0.151791	7.76082	14.8907	EIF4G1
regulation of cell population proliferation (GO:0042127)	1/764	0.17697	0.181753	6.30144	10.9127	CDK6
positive regulation of transcription by RNA polymerase II (GO:0045944)	1/908	0.207322	0.211496	5.2613	8.27857	PCBP1
cellular protein modification process (GO:0006464)	1/1025	0.231317	0.234401	4.63159	6.7805	CDK6
positive regulation of transcription, DNA-templated (GO:0045893)	1/1183	0.262795	0.264535	3.97906	5.31755	PCBP1
regulation of transcription by RNA polymerase II (GO:0006357)	2206-01-01	0.442569	0.442569	2.01701	1.64418	PCBP1
