# Supplementary material for: HIV-1 Nef Changes the Proteome of T Cells Extracellular Vesicles Depleting IFITMs and Other Antiviral Factors
Source: Mol Cell Proteomics. 2023 Nov 7;22(12):100676. doi: 10.1016/j.mcpro.2023.100676 (PMC10746527; doi:10.1016/j.mcpro.2023.100676)
Supplement: Supplemental Table 6 [file mmc7.xlsx]

## Sheet: Neighbours HIV1_NEF
HIV1_NEF neigbours based on Martin-Jaular Data that were found in the present study as EV cargo:
			Neighbour HIV1_NEF		Differential (log2FoldChange)
			HIV1_NEF	Query	GFP vs Nef
			SH3GL1	***	not found
			BROX	***	-0.708124
			TSG101	***	-3.23573
			MITD1	***	not found
			TNFAIP3	***	0.7019
			SPN	***	-1.96485
			CD63	***	not found			Proximity guide:		***	very close
			VPS37B	***	-3.18477					**	close
			CLTA	***	not found					*	fairly close
			SLAMF6	***	not found					B	borderline
			EHD4	***	-1.59774			Data from Martin-Jaular et al (2021) study
			SIRPG	**	not found
			MVB12A	**	-3.16133
			C16orf54	**	-2.84167
			SDCBP	**	-2.24881
			CLTC	**	1.52825
			LIN7C	**	not found
			CYFIP1	**	-1.38318
			CTNNB1	**	not found
			STOM	**	not found
			SELPLG	*	not found
			PDCD6IP	*	-3.32903
			CBLB	*	not found
			MFGE8	*	-1.99016
			CD48	*	-1.85895
			MOV10	*	not found
			DAG1	*	-1.69445
			SH3KBP1	*	not found
			RAB22A	*	not found
			PACSIN2	*	not found
			CD82	*	-2.5762
			PTK7	*	-1.08706
			MBP	B	not found
			TFRC	B	-0.287712
			UBASH3A	B	-5.52425
			SLCO3A1	B	not found
			DLG1	B	not found
			TSPAN7	B	not found
			SLA2	B	not found
			FMNL2	B	-2.55908
			PPIL1	B	not found
			SLC2A3	B	not found
			CD151	B	not found
			VPS25	B	-3.53029
			CHMP4A	B	1.16729
			ERBB2IP	B	not found
			SBF1	B	8.70793
			ALCAM	B	not found
			UBXN6	B	not found
			YKT6	B	not found
			EXOC8		not found
			LLGL1		not found
			TSPAN5		-2.1974
			CD2AP		-2.20304
			PTP4A2		not found
			SELL		-5.94346
			FYB		not found
			RP2		-3.1375
			RRAS2		not found
			CC2D1A		not found
			CHMP5		not found
			ECE1		not found
			NOTCH1		not found
			SLC39A14		not found
			CBL		not found
			VTA1		-0.496345
			CIB1		-1.70437
			SLC39A10		not found
			DSG2		not found
			VPS28		-2.79785
			HLA-C		-2.30798
			GYPC		not found
			PLCB1		not found
			SRI		not found
			NCKAP1		not found
			GPSM3		not found
			CXADR		not found
			PLCL2		not found
			FLVCR1		not found
			CD99		-2.02379
			CRKL		not found
			ICAM2		-3.80846
			NCS1		not found
			CD81		-1.59321
			VPS4A		not found
			PDCD6		-1.506
			RLTPR		not found
			RPS6		not found
			MPP1		-3.03927
			CYBRD1		not found
			LIMS1		not found
			RSU1		not found
			EPB41L2		-1.12687
			CMTM6		not found
			TBC1D10B		-1.96733
			PLSCR3		-1.23393
			DIP2B		-2.77402
			CD59		-1.67676
			ABI1		-1.64551
			SLC29A1		not found
			CD2		not found
			RHEB		not found
			FAS		not found
			OSTF1		-0.68431
			PANX1		not found
			TMEM106B		not found
			TYK2		not found
			EPB41L2		-1.12687
			RPL23A		not found
			FLOT2		-1.60059
			VANGL1		-1.67338
			SLC12A2		not found
			PDCD10		-2.08718
			CHMP1A		not found
			EHD1		-1.45184
			MVB12B		-3.5431
			ABI3		-3.87309
			CD55		-1.36415
			ARL15		not found
			HIV1_GP120		not found
			MAPK3		not found
			KRAS		not found
			RPS27A		-1.48751
			SYNGR2		not found
			CD5		-1.3939
			LAT		not found
			SLC19A1		-3.46728
			BTN2A1		not found
			TMEM237		not found
			CD4		-5.62534
			SDCBP		-2.24881
			RECK		not found
			CD1C		not found
			RANGRF		not found
			POLR2H		not found
			SYPL1		not found
			CD69		not found
			ZDHHC20		-2.64087
			TBC1D10C		not found
			EPB41		0.989484
			SLC16A3		not found
			ZC3HAV1		-1.26255
			RHOF		not found
			RAB5A		not found
			ERVH48-1		not found
			TOP2B		0.494932
			DSTN		-1.17899
			SCAMP3		not found
			TLN2		not found
			RAB33A		not found
			HNRNPC		0.58147
			MPP2		not found
			PIK3R1		not found
			SLC26A6		not found
			PIK3R2		not found
			PTPRS		not found
			M6PR		not found
			PTPRK		not found
			PITPNA		not found
			JAM3		not found
			SCARB1		not found
			ATP1B1		not found
			CNNM4		not found
			SLC44A2		not found
			ARHGAP31		not found
			RDX		-1.92198
			UBTD2		not found
			SERINC5		-6.03488
			RAB23		not found
			MYADM		not found
			SNAP29		not found
			GNG10		not found
			IGSF8		-3.26923
			AKT1		not found
			ARRDC1		-2.55642
			FLOT1		-0.574435
			ADAM10		-1.94896
			SLC5A6		not found
			USP12		not found
			SLC44A1		-0.820922
			GRK6		-2.17016
			RGS19		not found
			DOCK10		not found
			IST1		not found
			CD3G		not found
			HHIP		not found
			RHOA		-1.12465
			TMEM138		not found
			SHISA2		not found
			SLC1A4		-1.55527
			NOTCH2		not found
			SNRPF		not found
			SVIP		-1.54791
			TRAC		not found
			BRK1		-1.19405
			APBB1IP		not found
			EZR		-2.75509
			TUBA4A		not found
			RAP1A		-1.44934
			CAPN5		not found
			ARL3		not found
			SLC1A5		-1.5818
			AKT2		not found
			EPB41L5		-1.94084
			ATP1A3		not found
			UBTD1		not found
			TXN		not found
			GNB4		not found
			RASA2		-1.99949
			PEF1		not found
			SLC3A2		-1.03657
			ARF1		not found
			FABP5		-1.34378
			TRAPPC3		not found
			SLC9A3R1		-3.1394
			ATP7A		not found
			CRK		not found
			CD1D		not found
			UBE2N		-2.29126
			HLA-C		-2.30798
			PTPRCAP		-0.956569
			CYSTM1		not found
			CXCR4		-1.44435
			DNAJC5		not found
			RAP2C		-2.1119
			GRAP		not found
			ICAM1		-3.59838
			RAP1GAP		not found
			SLC38A5		-1.81678
			PMVK		not found
			SLC4A2		not found
			PARVG		not found
			SH3GLB2		not found
			TSPAN33		not found
			EXOC2		not found
			PTPRA		not found
			ARHGDIA		not found
			NDRG3		2.22272
			ADCY7		not found
			SNRPG		not found
			RAB1B		not found
			TSPAN15		not found
			ZDHHC5		not found
			SLC5A3		not found
			EXOC3		not found
			CDC37		not found
			CDC42		-0.831502
			GNG2		not found
			GOLGA7		-1.3182
			LAMTOR1		not found
			RAB10		-0.916027
			CD3E		not found
			MOB1A		not found
			TNFAIP8		not found
			WASF2		-1.50884
			STX4		not found
			SIT1		-1.95543
			SNTB2		not found
			ATP1B3		not found
			EXOC4		not found
			LAIR1		not found
			PSD4		not found
			SLC39A6		not found
			SLC7A6		not found
			SLC7A5		not found
			GNA15		not found
			DNPH1		not found
			AKT3		not found
			PLSCR1		not found
			GABARAPL2		not found
			EXOC6B		not found
			APH1A		not found
			DOCK11		not found
			ATRN		not found
			TLDC1		not found
			RAB21		not found
			RAB4B		not found
			S100A10		not found
			CD47		not found
			PPP2R5E		not found
			RAB5C		not found
			SYK		not found
			GLIPR2		-1.74716
			CD97		-1.60488
			EXOC7		not found
			IGSF3		-2.36727
			CD99L2		not found
			ANXA2		not found
			TK1		not found
			RAB18		not found
			C2CD5		not found
			SORT1		not found
			NDRG1		not found
			CEP55		-1.64472
			CDK1		not found
			RAB2A		not found
			HECTD4		not found
			CSNK2A1		1.5638
			ATP6V0D1		not found
			PLEKHO2		not found
			CSNK1G1		not found
			FMNL1		not found
			TBC1D10A		not found
			KIF20A		not found
			LRRC57		not found
			WDR48		not found
			CSNK2B		1.57993
			CD3D		not found
			NAPA		not found
			MPP6		not found
			ARHGAP17		not found
			RAB7A		not found
			RPE		not found
			ATP2B1		not found
			CD53		not found
			BAG2		not found
			RFTN1		-1.17989
			ACSL4		-2.83259
			ST13		not found
			AURKB		not found
			CNP		-0.89381
			BSG		-1.002
			ITGA4		-1.00669
			GNA13		not found
			TRBC1		not found
			SLC23A2		not found
			ENPP1		not found
			BLK		not found
			RAB8A		not found
			ISOC1		not found
			DYNLRB1		not found
			YWHAZ		not found
			MBLAC2		0.87771
			CD1B		not found
			RHOG		-1.50701
			URM1		not found
			PSEN1		not found
			FBXL20		not found
			VAMP5		not found
			CAB39		-2.3447
			ADAM15		not found
			TBC1D24		not found
			SLC7A1		not found
			ATP1A1		not found
			NCSTN		not found
			AP2A2		not found
			CTNNA1		not found
			ICAM3		-1.96244
			LRRC8C		not found
			CCNY		not found
			OAS2		not found
			CD247		not found
			UBE2V2		not found
			DCTN3		not found
			ACP1		not found
			STXBP2		not found
			LNPEP		0.732634
			SLC2A1		not found
			NMRAL1		not found
			SLC16A1		not found
			JAK1		not found
			PI4KA		not found
			SNAP23		-1.03226
			VCL		not found
			SNX17		not found
			NAPG		not found
			CHMP4B		not found
			EFR3A		not found
			RAB35		-2.15438
			CSTB		not found
			ITK		-2.35456
			YWHAG		not found
			SRC		not found
			LRRC8A		not found
			ZNRF2		not found
			COMMD4		not found
			SLC12A7		not found
			PKN2		not found
			KIRREL		not found
			ABHD17B		not found
			HIF1AN		not found
			SOD1		not found
			RAB6A		not found
			EEF1D		not found
			CYFIP2		-1.43504
			RRAS		not found
			TXNIP		not found
			GNAS		not found
			ITGB1		-0.736706
			EXOC1		not found
			SLC9A6		not found
			CAPZA1		-1.38925
			SKAP1		not found
			RAB27A		not found
			NRAS		-1.4159
			HINT1		not found
			SH3BGRL		not found
			HVCN1		not found
			RAP1B		not found
			CTSG		not found
			YWHAH		-1.38218
			PURA		not found
			DDT		not found
			RAB5B		not found
			CD226		-2.73837
			CAPZB		-1.23994
			MAP4K4		-2.64331
			WDR81		not found
			RALA		not found
			RASA3		not found
			FERMT3		not found
			TRAT1		not found
			PPAT		not found
			ITGA5		-1.42476
			RAB11B		not found
			LGALS1		not found
			ELMO1		not found
			VAT1		not found
			COPS8		not found
			YWHAQ		not found
			RAC1		-0.961965
			BANF1		1.6342
			YWHAB		not found
			NT5E		not found
			NCKAP1L		not found
			PLXNA1		not found
			ARF6		not found
			CLIC4		-2.7386
			ROCK1		not found
			PPP1CB		-0.834582
			C10orf88		not found
			GRK5		not found
			RAP2B		-2.56532
			ANXA6		1.00687
			TMC8		not found
			MIF		not found
			STK24		-1.92565
			CAPZA2		-1.33055
			RSL1D1		not found
			ACP1		not found
			RPL30		0.897074
			RSPRY1		not found
			FIBP		not found
			ABRACL		-1.21463
			RAB2B		not found
			CD7		-1.21551
			TSPAN14		not found
			HLA-A		-4.01359
			HIV1_POL_RNAseH		not found
			MPZL1		not found
			YWHAE		not found
			ATP11C		-2.3223
			GNB2		not found
			ABCC1		not found
			ATP2B4		not found
			ABCC4		not found
			RPL7		not found
			TMEM26		not found
			GNAI3		-1.20588
			VASP		not found
			GLTP		not found
			RPL27		not found
			VAMP3		-2.0958
			ABR		not found
			RAB8B		-1.80371
			PPP1CA		not found
			GABARAP		not found
			ANXA11		-4.05893
			FAM129A		not found
			STXBP3		not found
			RPS6KA1		not found
			DOCK2		-0.970111
			GPA33		-2.22716
			DEF6		-2.21002
			STK39		not found
			SLC4A7		not found
			DOCK9		not found
			EFNB1		not found
			ANO6		not found
			ARL1		not found
			ATP11B		not found
			SLIT1		not found
			ISG15		not found
			ANXA4		not found
			PIP5K1A		not found
			THY1		not found
			ULK1		not found
			KCNAB2		not found
			TBCA		not found
			TM9SF4		not found
			RNF130		not found
			ENPP4		not found
			ITGB3		not found
			ARPC5		not found
			SNRPB		not found
			FAM49B		not found
			PPP2R5C		not found
			PACSIN3		-1.80836
			ITGAV		not found
			NF2		not found
			AIDA		not found
			CASK		not found
			EXOC5		not found
			ATP6V1F		not found
			COMMD9		not found
			HIV1_GP41		not found
			CADM1		not found
			PECAM1		not found
			CPNE3		not found
			SH2D1A		not found
			RPS6KA5		not found
			RAB14		not found
			EIF1		not found
			ALKBH7		not found
			C5orf51		not found
			HLA-B		-1.68445
			TCEB1		not found
			ARPC2		not found
			GNAI2		not found
			GNB1		not found
			IL1RAP		not found
			P2RY8		not found
			LYPLA1		0.297508
			TRAPPC1		not found
			COQ5		not found
			SLC16A7		not found
			ITFG3		not found
			FAM126A		not found
			PRKACB		not found
			ARPC4		not found
			BDH2		not found
			PTPRC		-0.982967
			RPL23		not found
			PTGER4		not found
			ATG4B		not found
			MPP7		not found
			CLIC1		-3.00407
			LCK		-1.72771
			TUBA1A		not found
			MESDC1		not found
			ARF5		-0.969008
			PSMB2		not found
			ATP13A3		not found
			VAMP2		not found
			TOP2A		not found
			TSN		not found
			RPS23		not found
			SERPINB8		not found
			UBE2F		not found
			YES1		-2.99917
			VAV3		not found
			SRGAP2		-3.05192
			RASAL3		not found
			SNRPD3		not found
			GSTM2		not found
			EPHA3		not found
			CACYBP		not found
			GIMAP5		not found
			ATP6V0A1		not found
			GALNT2		not found
			RPS26		not found
			HDDC2		not found
			DDAH2		not found
			HEBP2		not found
			PSMA5		not found
			ACTA2		not found
			SPPL2A		not found
			RPL18		not found
			DGKA		not found
			CUTA		not found
			TMED9		not found
			TTC9C		not found
			TNIK		not found
			RAP2A		-2.51394
			HIV1_POL_Protease		not found
			RAC2		-1.39202
			SNF8		-3.77891
			RAB1A		not found
			RALBP1		not found
			EPB41		0.989484
			IQGAP1		not found
			DAAM1		not found
			GNAQ		not found
			CFL1		-1.26838
			HEBP1		not found
			PSMG4		not found
			CSK		not found
			PPCS		not found
			FBXL15		not found
			SUMO2		not found
			DENR		not found
			LAMP2		not found
			HIST1H2BB		not found
			ZAP70		not found
			TCEB2		not found
			CSRP1		not found
			VTI1A		not found
			0		not found
			GID8		not found
			PRKAB1		not found
			EMB		-1.40031
			TAOK1		-1.30366
			RPL5		not found
			UBASH3B		-1.06142
			SCARB2		not found
			COMMD1		not found
			FAM96B		not found
			SLC19A2		not found
			MTMR1		not found
			RPLP2		not found
			43709		not found
			MYO1C		not found
			RPL24		not found
			ATP6V0A2		not found
			MYL3		not found
			CENPV		not found
			NIT1		not found
			NSF		not found
			SMS		not found
			BCR		not found
			PLEK		not found
			PRKAG1		not found
			SLC30A1		-0.685703
			IMPAD1		not found
			MTHFS		not found
			CSNK1G3		-1.74925
			MAP2K2		not found
			PPIL3		not found
			DERL1		not found
			TRBV12-3		not found
			CD28		-5.63871
			UBE2V1		not found
			TUBB8		not found
			SCAMP4		not found
			ARHGAP1		not found
			PELI2		-2.52496
			RPS2		not found
			PRDX5		not found
			FCGRT		not found
			PRKAA1		not found
			RPS8		not found
			RAB11A		not found
			ARHGAP9		not found
			SLC20A2		not found
			RPL3		not found
			PIP4K2A		not found
			BLVRB		not found
			SFT2D1		not found
			FLNB		not found
			SLC35F2		not found
			GAS2		not found
			CDCA8		not found
			MYO1B		not found
			PTPRF		-1.33687
			GAS7		not found
			LRRFIP2		not found
			PTPN6		not found
			RPL14		not found
			PPP1R16B		-3.78485
			UBE2L3		not found
			PRKCB		not found
			FYN		not found
			PLS1		not found
			STX12		not found
			HIV1_GAG_p6		not found
			NIFK		not found
			IQGAP2		not found
			TANC1		not found
			VLDLR		not found
			UGP2		not found
			PSAP		not found
			TNFRSF10B		not found
			ATP6AP1		not found
			BMPR1A		not found
			TATDN3		not found
			RAB43		not found
			TM9SF2		not found
			TMED3		not found
			IFIT1		not found
			RAB37		not found
			SLC29A2		not found
			MYL12A		not found
			EPDR1		not found
			RPL17		not found
			LRP8		not found
			TAOK3		not found
			MYL6		not found
			ANKRD50		not found
			SUB1		not found
			SRGN		-5.24485
			CYTH1		not found
			SLC9A3R2		-1.92912
			PCBP2		not found
			SERINC1		not found
			LMBRD2		not found
			ACTG1		not found
			DNM2		1.38701
			STX11		not found
			BTBD11		not found
			NPTN		not found
			ABI2		not found
			ITGA6		-0.643831
			DNM2		1.38701
			HS2ST1		not found
			BIRC5		not found
			SCAMP2		not found
			MDP1		not found
			SPNS1		not found
			CNPY3		not found
			TTYH3		-2.8612
			PLCB3		not found
			SNAPIN		not found
			ARAF		not found
			TRAF2		not found
			BRIX1		not found
			ENDOD1		not found
			STX6		not found
			PRKCD		not found
			VAMP7		not found
			STX10		not found
			GNAZ		not found
			STK38		not found
			MYL6B		not found
			WASF3		not found
			PIK3C2B		not found
			RAB44		not found
			CD38		not found
			DOK2		not found
			PLK1		not found
			OTULIN		not found
			SV2A		not found
			ARL2		not found
			CD9		not found
			CTH		not found
			CDCA3		not found
			IFNAR2		not found
			COTL1		not found
			CRYL1		not found
			SLC30A7		not found
			ATP11A		not found
			MAPK9		not found
			HIST2H2AB		not found
			TNFAIP8L1		not found
			EXOC6		not found
			DNASE1L1		not found
			PAG1		-3.23266
			SLC11A2		not found
			SIRT5		not found
			SH3GL2		not found
			OSCP1		not found
			H1F0		not found
			THEMIS		not found
			ACTN1		not found
			FAM65A		not found
			IL10RB		not found
			SPTBN1		not found
			ACTN4		not found
			ACTC1		not found
			LRCH1		not found
			DAGLB		not found
			CNN2		not found
			MYL4		not found
			AEBP1		not found
			MYO1B		not found
			CORO1C		not found
			PIP5K1C		not found
			VIPAS39		not found
			HIV1_POL_Integrase		not found
			CAMK2D		not found
			MYO1G		-1.62438
			ATP6V1D		not found
			EPHB2		not found
			PLEKHF2		not found
			BTN3A3		not found
			NEDD8		not found
			CRACR2A		not found
			ARL2BP		not found
			HEXB		not found
			CADM4		not found
			PI4K2A		not found
			LRRC1		not found
			QTRTD1		not found
			IL17RA		not found
			MYO1D		not found
			SFT2D2		not found
			SLC35E1		not found
			GRB2		-1.11209
			FGFBP3		not found
			B2M		-2.56953
			CARKD		not found
			PRKD2		not found
			PPM1B		not found
			RASGRP1		not found
			AAK1		not found
			STK38L		not found
			FAHD2A		not found
			STXBP1		not found
			HSBP1		not found
			EVI2B		not found
			GNPDA2		not found
			PPFIBP1		not found
			PPAP2A		not found
			H1FX		not found
			NEO1		not found
			PI4K2B		not found
			ATP8A1		not found
			SLC38A2		-1.76179
			BTN3A2		not found
			DUSP3		not found
			NCK2		not found
			SNRPE		not found
			KIRREL2		not found
			JAG2		not found
			PLCG1		not found
			STK26		not found
			ACTR10		not found
			BIN1		not found
			FAM126B		not found
			NME7		not found
			TPM3		not found
			SF3B5		not found
			FTH1		not found
			ABTB2		not found
			KCTD9		not found
			CORO1A		not found
			CCBL2		not found
			VAV1		not found
			DCTD		not found
			VKORC1		not found
			MGRN1		not found
			SLC16A10		not found
			TESC		not found
			EHBP1L1		not found
			ACTR1B		not found
			ADRBK2		not found
			ARVCF		not found
			TRAF5		not found
			RHOH		-2.07472
			HIV1_GAG_p17		not found
			PLCG2		not found
			INSR		not found
			TSPAN2		not found
			SLC9A1		not found
			DGUOK		not found
			RFK		not found
			MECP2		not found
			HIV1_GAG_p24		not found
			KCTD10		not found
			DIAPH3		not found
			SNRPD1		not found
			NEU3		not found
			QTRT1		not found
			HIST1H1B		not found
			MGMT		not found
			SYNE2		not found
			GSTK1		not found
			RABGGTB		not found
			GCSAM		not found
			ARL13B		not found
			STX16		not found
			SLC43A1		not found
			TSPAN9		-1.24776
			RASSF2		not found
			ILDR2		not found
			ATP2C1		not found
			ACTBL2		not found
			HIV1_POL_ReverseTranscriptase		not found
			PRKCQ		not found
			BAZ1B		not found
			DOK1		not found
			PIP4K2B		not found
			RELL1		not found
			KIAA0040		not found
			STRADA		not found
			H2AFY		not found
			CAMKV		not found
			FERMT2		-1.00187
			HP1BP3		not found
			PLEKHO1		-3.30211
			GTF3C4		not found
			SLC1A3		not found
			KCTD13		not found
			CIT		not found
			SUMO1		not found
			COMMD10		not found
			VAV2		not found
			KIF23		-1.95076
			PCOLCE2		not found
			NAA40		not found
			DOCK7		not found
			KIF14		not found
			KIF4A		not found
			SHCBP1		not found
			HIST1H3A		not found
			HIST1H2AG		not found
			HIST1H4A		not found
			RACGAP1		-2.22301
			H2AFV		not found
			KIF23		-1.95076
			HIST1H2BH		not found
			HIST1H1C		not found
			PRC1		not found
			HYPK		not found
